# Supplementary material for: Substituent Control of σ-Interference Effects in the Transmission of Saturated Molecules
Source: ACS Phys Chem Au. 2022 Apr 14;2(4):282–8. doi: 10.1021/acsphyschemau.2c00016 (PMC9955259; doi:10.1021/acsphyschemau.2c00016)
Supplement: Supplementary file 2 — pg2c00016_si_002.zip [file pg2c00016_si_002.zip]

Archive with 358 entries (354 files):
- structures/
- structures/.DS_Store
- __MACOSX/structures/._.DS_Store
- structures/junctions_cif/
- structures/substituent_numbers.pdf
- __MACOSX/structures/._substituent_numbers.pdf
- structures/vac_xyz/
- structures/junctions_cif/C222_sub3_ortho.cif
- structures/junctions_cif/Si222_sub6_anti.cif
- structures/junctions_cif/Ge222_sub8_cis.cif
- structures/junctions_cif/Ge222_sub1_anti.cif
- structures/junctions_cif/Ge222_sub0_anti.cif
- structures/junctions_cif/Si4_cf3.cif
- __MACOSX/structures/junctions_cif/._Si4_cf3.cif
- structures/junctions_cif/Ge222_sub13_ortho.cif
- structures/junctions_cif/Si222_sub10_ortho.cif
- structures/junctions_cif/Ge4_vinyl.cif
- __MACOSX/structures/junctions_cif/._Ge4_vinyl.cif
- structures/junctions_cif/C4_ome.cif
- structures/junctions_cif/Ge222_sub1_cis.cif
- structures/junctions_cif/Ge222_sub9_ortho.cif
- structures/junctions_cif/Si222_sub11_cis.cif
- structures/junctions_cif/Ge222_sub13_cis.cif
- structures/junctions_cif/Si222_sub16_ortho.cif
- structures/junctions_cif/Si222_sub13_anti.cif
- structures/junctions_cif/Si222_sub12_anti.cif
- structures/junctions_cif/Ge222_sub0_cis.cif
- structures/junctions_cif/.DS_Store
- __MACOSX/structures/junctions_cif/._.DS_Store
- structures/junctions_cif/C222_sub10_anti.cif
- structures/junctions_cif/C222_sub3_cis.cif
- structures/junctions_cif/Ge4_et.cif
- __MACOSX/structures/junctions_cif/._Ge4_et.cif
- structures/junctions_cif/Ge222_sub2_ortho.cif
- structures/junctions_cif/Si222_sub10_cis.cif
- structures/junctions_cif/Ge222_sub12_cis.cif
- structures/junctions_cif/Ge222_sub16_anti.cif
- structures/junctions_cif/Ge222_sub9_cis.cif
- structures/junctions_cif/Si222_sub6_cis.cif
- structures/junctions_cif/Si222_sub1_ortho.cif
- structures/junctions_cif/C222_sub1_anti.cif
- structures/junctions_cif/C222_sub8_ortho.cif
- structures/junctions_cif/C222_sub0_anti.cif
- structures/junctions_cif/Si4_ph.cif
- __MACOSX/structures/junctions_cif/._Si4_ph.cif
- structures/junctions_cif/Ge4_cf3.cif
- __MACOSX/structures/junctions_cif/._Ge4_cf3.cif
- structures/junctions_cif/Si4_cn.cif
- __MACOSX/structures/junctions_cif/._Si4_cn.cif
- structures/junctions_cif/Si4_me.cif
- structures/junctions_cif/Ge222_sub2_cis.cif
- structures/junctions_cif/Ge222_sub12_ortho.cif
- structures/junctions_cif/Si222_sub14_anti.cif
- structures/junctions_cif/Si222_sub15_anti.cif
- structures/junctions_cif/Ge222_sub10_cis.cif
- structures/junctions_cif/Si222_sub12_cis.cif
- structures/junctions_cif/C222_sub1_cis.cif
- structures/junctions_cif/Ge222_sub11_anti.cif
- structures/junctions_cif/Si222_sub11_ortho.cif
- structures/junctions_cif/Ge222_sub10_anti.cif
- structures/junctions_cif/Si4_h.cif
- structures/junctions_cif/Ge222_sub8_ortho.cif
- structures/junctions_cif/Si222_sub6_ortho.cif
- structures/junctions_cif/C222_sub6_anti.cif
- structures/junctions_cif/C222_sub7_anti.cif
- structures/junctions_cif/C222_sub8_cis.cif
- structures/junctions_cif/C4_ethynyl.cif
- structures/junctions_cif/Si4_cl.cif
- structures/junctions_cif/Si222_sub0_anti.cif
- structures/junctions_cif/Si222_sub1_anti.cif
- structures/junctions_cif/Ge4_h.cif
- __MACOSX/structures/junctions_cif/._Ge4_h.cif
- structures/junctions_cif/Si4_vinyl.cif
- __MACOSX/structures/junctions_cif/._Si4_vinyl.cif
- structures/junctions_cif/Si4_ethynyl.cif
- __MACOSX/structures/junctions_cif/._Si4_ethynyl.cif
- structures/junctions_cif/Ge222_sub6_anti.cif
- structures/junctions_cif/Ge222_sub14_ortho.cif
- structures/junctions_cif/C222_sub9_cis.cif
- structures/junctions_cif/C222_sub4_ortho.cif
- structures/junctions_cif/C4_h.cif
- structures/junctions_cif/Si4_oh.cif
- __MACOSX/structures/junctions_cif/._Si4_oh.cif
- structures/junctions_cif/C222_sub10_ortho.cif
- structures/junctions_cif/C222_sub10_cis.cif
- structures/junctions_cif/Ge222_sub11_cis.cif
- structures/junctions_cif/Si222_sub13_cis.cif
- structures/junctions_cif/Si222_sub0_ortho.cif
- structures/junctions_cif/C222_sub0_cis.cif
- structures/junctions_cif/C222_sub9_ortho.cif
- structures/junctions_cif/Ge4_me.cif
- __MACOSX/structures/junctions_cif/._Ge4_me.cif
- structures/junctions_cif/Si222_sub12_ortho.cif
- structures/junctions_cif/Si222_sub9_cis.cif
- structures/junctions_cif/Ge4_cn.cif
- __MACOSX/structures/junctions_cif/._Ge4_cn.cif
- structures/junctions_cif/Si222_sub16_cis.cif
- structures/junctions_cif/Ge222_sub14_cis.cif
- structures/junctions_cif/Si4_ome.cif
- __MACOSX/structures/junctions_cif/._Si4_ome.cif
- structures/junctions_cif/Si222_sub8_ortho.cif
- structures/junctions_cif/C222_sub1_ortho.cif
- structures/junctions_cif/C222_sub3_anti.cif
- structures/junctions_cif/Ge222_sub6_cis.cif
- structures/junctions_cif/Ge222_sub11_ortho.cif
- structures/junctions_cif/Ge222_sub6_ortho.cif
- structures/junctions_cif/Ge4_f.cif
- __MACOSX/structures/junctions_cif/._Ge4_f.cif
- structures/junctions_cif/Si222_sub10_anti.cif
- structures/junctions_cif/Si222_sub11_anti.cif
- structures/junctions_cif/Si222_sub0_cis.cif
- structures/junctions_cif/Ge4_cl.cif
- structures/junctions_cif/Ge222_sub14_anti.cif
- structures/junctions_cif/C222_sub8_anti.cif
- structures/junctions_cif/C222_sub9_anti.cif
- structures/junctions_cif/C4_f.cif
- structures/junctions_cif/C222_sub7_ortho.cif
- structures/junctions_cif/Ge222_sub8_anti.cif
- structures/junctions_cif/Ge222_sub9_anti.cif
- structures/junctions_cif/Ge222_sub0_ortho.cif
- structures/junctions_cif/Si222_sub1_cis.cif
- structures/junctions_cif/Si222_sub14_ortho.cif
- structures/junctions_cif/Si222_sub8_cis.cif
- structures/junctions_cif/Ge4_oh.cif
- __MACOSX/structures/junctions_cif/._Ge4_oh.cif
- structures/junctions_cif/Ge222_sub2_anti.cif
- __MACOSX/structures/junctions_cif/._Ge222_sub2_anti.cif
- structures/junctions_cif/C222_sub4_cis.cif
- __MACOSX/structures/junctions_cif/._C222_sub4_cis.cif
- structures/junctions_cif/Si4_f.cif
- __MACOSX/structures/junctions_cif/._Si4_f.cif
- structures/junctions_cif/Ge4_ome.cif
- structures/junctions_cif/Ge4_ethynyl.cif
- __MACOSX/structures/junctions_cif/._Ge4_ethynyl.cif
- structures/junctions_cif/C4_cn.cif
- __MACOSX/structures/junctions_cif/._C4_cn.cif
- structures/junctions_cif/C4_me.cif
- structures/junctions_cif/Si222_sub9_anti.cif
- structures/junctions_cif/Si222_sub8_anti.cif
- structures/junctions_cif/Si222_sub13_ortho.cif
- structures/junctions_cif/Ge222_sub10_ortho.cif
- structures/junctions_cif/Si222_sub9_ortho.cif
- structures/junctions_cif/C222_sub0_ortho.cif
- structures/junctions_cif/C222_sub6_cis.cif
- structures/junctions_cif/Si222_sub2_anti.cif
- structures/junctions_cif/Si222_sub15_cis.cif
- structures/junctions_cif/C4_cl.cif
- structures/junctions_cif/C4_vinyl.cif
- structures/junctions_cif/Ge4_sih3.cif
- __MACOSX/structures/junctions_cif/._Ge4_sih3.cif
- structures/junctions_cif/Ge222_sub16_ortho.cif
- structures/junctions_cif/Ge222_sub1_ortho.cif
- structures/junctions_cif/C222_sub7_cis.cif
- structures/junctions_cif/Ge222_sub16_cis.cif
- structures/junctions_cif/Si222_sub14_cis.cif
- structures/junctions_cif/C222_sub6_ortho.cif
- structures/junctions_cif/C222_sub4_anti.cif
- structures/junctions_cif/Si222_sub15_ortho.cif
- structures/junctions_cif/Si4_sih3.cif
- __MACOSX/structures/junctions_cif/._Si4_sih3.cif
- structures/junctions_cif/Si4_et.cif
- __MACOSX/structures/junctions_cif/._Si4_et.cif
- structures/junctions_cif/Si222_sub2_cis.cif
- structures/junctions_cif/C4_oh.cif
- __MACOSX/structures/junctions_cif/._C4_oh.cif
- structures/junctions_cif/Si222_sub16_anti.cif
- structures/junctions_cif/Si222_sub2_ortho.cif
- structures/junctions_cif/Ge222_sub12_anti.cif
- structures/junctions_cif/Ge222_sub13_anti.cif
- structures/junctions_cif/Ge4_ph.cif
- __MACOSX/structures/junctions_cif/._Ge4_ph.cif
- structures/vac_xyz/C222_sub4_cis.xyz
- structures/vac_xyz/Ge222_sub2_anti.xyz
- __MACOSX/structures/vac_xyz/._Ge222_sub2_anti.xyz
- structures/vac_xyz/Ge4_oh.xyz
- __MACOSX/structures/vac_xyz/._Ge4_oh.xyz
- structures/vac_xyz/Si222_sub8_cis.xyz
- structures/vac_xyz/Si4_f.xyz
- __MACOSX/structures/vac_xyz/._Si4_f.xyz
- structures/vac_xyz/Ge4_ome.xyz
- __MACOSX/structures/vac_xyz/._Ge4_ome.xyz
- structures/vac_xyz/Ge222_sub0_ortho.xyz
- structures/vac_xyz/Si222_sub1_cis.xyz
- structures/vac_xyz/Ge222_sub9_anti.xyz
- structures/vac_xyz/Ge222_sub8_anti.xyz
- structures/vac_xyz/C222_sub7_ortho.xyz
- structures/vac_xyz/Si222_sub14_ortho.xyz
- structures/vac_xyz/Si222_sub0_cis.xyz
- structures/vac_xyz/Si222_sub11_anti.xyz
- structures/vac_xyz/Si222_sub10_anti.xyz
- structures/vac_xyz/.DS_Store
- __MACOSX/structures/vac_xyz/._.DS_Store
- structures/vac_xyz/C4_f.xyz
- __MACOSX/structures/vac_xyz/._C4_f.xyz
- structures/vac_xyz/Ge4_cl.xyz
- __MACOSX/structures/vac_xyz/._Ge4_cl.xyz
- structures/vac_xyz/Ge222_sub14_anti.xyz
- structures/vac_xyz/C222_sub9_anti.xyz
- structures/vac_xyz/C222_sub8_anti.xyz
- structures/vac_xyz/Si4_ome.xyz
- __MACOSX/structures/vac_xyz/._Si4_ome.xyz
- structures/vac_xyz/Si222_sub12_ortho.xyz
- __MACOSX/structures/vac_xyz/._Si222_sub12_ortho.xyz
- structures/vac_xyz/Ge4_me.xyz
- __MACOSX/structures/vac_xyz/._Ge4_me.xyz
- structures/vac_xyz/Si222_sub16_cis.xyz
- structures/vac_xyz/Ge4_cn.xyz
- __MACOSX/structures/vac_xyz/._Ge4_cn.xyz
- structures/vac_xyz/Ge222_sub14_cis.xyz
- structures/vac_xyz/Si222_sub9_cis.xyz
- structures/vac_xyz/Ge222_sub11_ortho.xyz
- structures/vac_xyz/Ge222_sub6_ortho.xyz
- structures/vac_xyz/Ge4_f.xyz
- __MACOSX/structures/vac_xyz/._Ge4_f.xyz
- structures/vac_xyz/C222_sub3_anti.xyz
- __MACOSX/structures/vac_xyz/._C222_sub3_anti.xyz
- structures/vac_xyz/Ge222_sub6_cis.xyz
- structures/vac_xyz/Si222_sub8_ortho.xyz
- structures/vac_xyz/C222_sub1_ortho.xyz
- structures/vac_xyz/Si222_sub16_anti.xyz
- structures/vac_xyz/Si222_sub2_ortho.xyz
- structures/vac_xyz/C4_oh.xyz
- __MACOSX/structures/vac_xyz/._C4_oh.xyz
- structures/vac_xyz/Si222_sub2_cis.xyz
- structures/vac_xyz/Ge222_sub13_anti.xyz
- __MACOSX/structures/vac_xyz/._Ge222_sub13_anti.xyz
- structures/vac_xyz/Ge222_sub12_anti.xyz
- structures/vac_xyz/Ge4_ph.xyz
- __MACOSX/structures/vac_xyz/._Ge4_ph.xyz
- structures/vac_xyz/Ge222_sub16_cis.xyz
- structures/vac_xyz/Si222_sub14_cis.xyz
- structures/vac_xyz/C222_sub6_ortho.xyz
- structures/vac_xyz/C222_sub7_cis.xyz
- structures/vac_xyz/Ge222_sub16_ortho.xyz
- structures/vac_xyz/Ge222_sub1_ortho.xyz
- structures/vac_xyz/Si4_et.xyz
- __MACOSX/structures/vac_xyz/._Si4_et.xyz
- structures/vac_xyz/Si222_sub15_ortho.xyz
- structures/vac_xyz/Si4_sih3.xyz
- __MACOSX/structures/vac_xyz/._Si4_sih3.xyz
- structures/vac_xyz/C222_sub4_anti.xyz
- __MACOSX/structures/vac_xyz/._C222_sub4_anti.xyz
- structures/vac_xyz/.DS_S/
- structures/vac_xyz/Si222_sub15_cis.xyz
- structures/vac_xyz/Si222_sub2_anti.xyz
- structures/vac_xyz/C222_sub6_cis.xyz
- structures/vac_xyz/Ge4_sih3.xyz
- __MACOSX/structures/vac_xyz/._Ge4_sih3.xyz
- structures/vac_xyz/C4_vinyl.xyz
- __MACOSX/structures/vac_xyz/._C4_vinyl.xyz
- structures/vac_xyz/C4_cl.xyz
- __MACOSX/structures/vac_xyz/._C4_cl.xyz
- structures/vac_xyz/Si222_sub8_anti.xyz
- __MACOSX/structures/vac_xyz/._Si222_sub8_anti.xyz
- structures/vac_xyz/Si222_sub9_anti.xyz
- structures/vac_xyz/Si222_sub13_ortho.xyz
- structures/vac_xyz/C4_cn.xyz
- __MACOSX/structures/vac_xyz/._C4_cn.xyz
- structures/vac_xyz/C4_me.xyz
- __MACOSX/structures/vac_xyz/._C4_me.xyz
- structures/vac_xyz/Ge4_ethynyl.xyz
- __MACOSX/structures/vac_xyz/._Ge4_ethynyl.xyz
- structures/vac_xyz/Si222_sub9_ortho.xyz
- structures/vac_xyz/C222_sub0_ortho.xyz
- __MACOSX/structures/vac_xyz/._C222_sub0_ortho.xyz
- structures/vac_xyz/Ge222_sub10_ortho.xyz
- structures/vac_xyz/Ge222_sub9_cis.xyz
- structures/vac_xyz/Si4_ph.xyz
- __MACOSX/structures/vac_xyz/._Si4_ph.xyz
- structures/vac_xyz/Ge4_cf3.xyz
- __MACOSX/structures/vac_xyz/._Ge4_cf3.xyz
- structures/vac_xyz/Si222_sub1_ortho.xyz
- structures/vac_xyz/C222_sub0_anti.xyz
- __MACOSX/structures/vac_xyz/._C222_sub0_anti.xyz
- structures/vac_xyz/C222_sub8_ortho.xyz
- structures/vac_xyz/C222_sub1_anti.xyz
- structures/vac_xyz/Si222_sub6_cis.xyz
- structures/vac_xyz/C222_sub10_anti.xyz
- structures/vac_xyz/Si222_sub12_anti.xyz
- structures/vac_xyz/Si222_sub13_anti.xyz
- structures/vac_xyz/Ge222_sub0_cis.xyz
- structures/vac_xyz/Si222_sub16_ortho.xyz
- structures/vac_xyz/Ge4_et.xyz
- __MACOSX/structures/vac_xyz/._Ge4_et.xyz
- structures/vac_xyz/Ge222_sub2_ortho.xyz
- structures/vac_xyz/Ge222_sub16_anti.xyz
- __MACOSX/structures/vac_xyz/._Ge222_sub16_anti.xyz
- structures/vac_xyz/Si222_sub10_cis.xyz
- structures/vac_xyz/Ge222_sub12_cis.xyz
- structures/vac_xyz/C222_sub3_cis.xyz
- structures/vac_xyz/Ge222_sub9_ortho.xyz
- structures/vac_xyz/Ge222_sub1_cis.xyz
- structures/vac_xyz/Si222_sub11_cis.xyz
- structures/vac_xyz/Ge222_sub13_cis.xyz
- structures/vac_xyz/Si4_cf3.xyz
- __MACOSX/structures/vac_xyz/._Si4_cf3.xyz
- structures/vac_xyz/Ge222_sub13_ortho.xyz
- structures/vac_xyz/Ge222_sub0_anti.xyz
- structures/vac_xyz/Ge222_sub1_anti.xyz
- structures/vac_xyz/Ge222_sub8_cis.xyz
[truncated: 58 more entries]
