# Supplementary material for: Substituent Control of σ-Interference Effects in the Transmission of Saturated Molecules
Source: ACS Phys Chem Au. 2022 Apr 14;2(4):282–8. doi: 10.1021/acsphyschemau.2c00016 (PMC9955259; doi:10.1021/acsphyschemau.2c00016)
Supplement: Supplementary file 2 — pg2c00016_si_002.zip [file pg2c00016_si_002.zip › structures/junctions_cif/C222_sub3_ortho.cif]

data_image0
_cell_length_a       14.425
_cell_length_b       14.425
_cell_length_c       29.093
_cell_angle_alpha    90
_cell_angle_beta     90
_cell_angle_gamma    60

_symmetry_space_group_name_H-M    "P 1"
_symmetry_int_tables_number       1

loop_
  _symmetry_equiv_pos_as_xyz
  'x, y, z'

loop_
  _atom_site_label
  _atom_site_occupancy
  _atom_site_fract_x
  _atom_site_fract_y
  _atom_site_fract_z
  _atom_site_thermal_displace_type
  _atom_site_B_iso_or_equiv
  _atom_site_type_symbol
  Au1      1.0000 0.00000  0.00000  0.00000  Biso   1.000  Au
  Au2      1.0000 0.20000  0.00000  0.00000  Biso   1.000  Au
  Au3      1.0000 0.40000  0.00000  0.00000  Biso   1.000  Au
  Au4      1.0000 0.60000  0.00000  0.00000  Biso   1.000  Au
  Au5      1.0000 0.80000  0.00000  0.00000  Biso   1.000  Au
  Au6      1.0000 0.00000  0.20000  0.00000  Biso   1.000  Au
  Au7      1.0000 0.20000  0.20000  0.00000  Biso   1.000  Au
  Au8      1.0000 0.40000  0.20000  0.00000  Biso   1.000  Au
  Au9      1.0000 0.60000  0.20000  0.00000  Biso   1.000  Au
  Au10     1.0000 0.80000  0.20000  0.00000  Biso   1.000  Au
  Au11     1.0000 0.00000  0.40000  0.00000  Biso   1.000  Au
  Au12     1.0000 0.20000  0.40000  0.00000  Biso   1.000  Au
  Au13     1.0000 0.40000  0.40000  0.00000  Biso   1.000  Au
  Au14     1.0000 0.60000  0.40000  0.00000  Biso   1.000  Au
  Au15     1.0000 0.80000  0.40000  0.00000  Biso   1.000  Au
  Au16     1.0000 0.00000  0.60000  0.00000  Biso   1.000  Au
  Au17     1.0000 0.20000  0.60000  0.00000  Biso   1.000  Au
  Au18     1.0000 0.40000  0.60000  0.00000  Biso   1.000  Au
  Au19     1.0000 0.60000  0.60000  0.00000  Biso   1.000  Au
  Au20     1.0000 0.80000  0.60000  0.00000  Biso   1.000  Au
  Au21     1.0000 0.00000  0.80000  0.00000  Biso   1.000  Au
  Au22     1.0000 0.20000  0.80000  0.00000  Biso   1.000  Au
  Au23     1.0000 0.40000  0.80000  0.00000  Biso   1.000  Au
  Au24     1.0000 0.60000  0.80000  0.00000  Biso   1.000  Au
  Au25     1.0000 0.80000  0.80000  0.00000  Biso   1.000  Au
  Au26     1.0000 0.06667  0.06667  0.08097  Biso   1.000  Au
  Au27     1.0000 0.26667  0.06667  0.08097  Biso   1.000  Au
  Au28     1.0000 0.46667  0.06667  0.08097  Biso   1.000  Au
  Au29     1.0000 0.66667  0.06667  0.08097  Biso   1.000  Au
  Au30     1.0000 0.86667  0.06667  0.08097  Biso   1.000  Au
  Au31     1.0000 0.06667  0.26667  0.08097  Biso   1.000  Au
  Au32     1.0000 0.26667  0.26667  0.08097  Biso   1.000  Au
  Au33     1.0000 0.46667  0.26667  0.08097  Biso   1.000  Au
  Au34     1.0000 0.66667  0.26667  0.08097  Biso   1.000  Au
  Au35     1.0000 0.86667  0.26667  0.08097  Biso   1.000  Au
  Au36     1.0000 0.06667  0.46667  0.08097  Biso   1.000  Au
  Au37     1.0000 0.26667  0.46667  0.08097  Biso   1.000  Au
  Au38     1.0000 0.46667  0.46667  0.08097  Biso   1.000  Au
  Au39     1.0000 0.66667  0.46667  0.08097  Biso   1.000  Au
  Au40     1.0000 0.86667  0.46667  0.08097  Biso   1.000  Au
  Au41     1.0000 0.06667  0.66667  0.08097  Biso   1.000  Au
  Au42     1.0000 0.26667  0.66667  0.08097  Biso   1.000  Au
  Au43     1.0000 0.46667  0.66667  0.08097  Biso   1.000  Au
  Au44     1.0000 0.66667  0.66667  0.08097  Biso   1.000  Au
  Au45     1.0000 0.86667  0.66667  0.08097  Biso   1.000  Au
  Au46     1.0000 0.06667  0.86667  0.08097  Biso   1.000  Au
  Au47     1.0000 0.26667  0.86667  0.08097  Biso   1.000  Au
  Au48     1.0000 0.46667  0.86667  0.08097  Biso   1.000  Au
  Au49     1.0000 0.66667  0.86667  0.08097  Biso   1.000  Au
  Au50     1.0000 0.86667  0.86667  0.08097  Biso   1.000  Au
  Au51     1.0000 0.93333  0.13333  0.16193  Biso   1.000  Au
  Au52     1.0000 0.13333  0.13333  0.16193  Biso   1.000  Au
  Au53     1.0000 0.33333  0.13333  0.16193  Biso   1.000  Au
  Au54     1.0000 0.53333  0.13333  0.16193  Biso   1.000  Au
  Au55     1.0000 0.73333  0.13333  0.16193  Biso   1.000  Au
  Au56     1.0000 0.93333  0.33333  0.16193  Biso   1.000  Au
  Au57     1.0000 0.13333  0.33333  0.16193  Biso   1.000  Au
  Au58     1.0000 0.33333  0.33333  0.16193  Biso   1.000  Au
  Au59     1.0000 0.53333  0.33333  0.16193  Biso   1.000  Au
  Au60     1.0000 0.73333  0.33333  0.16193  Biso   1.000  Au
  Au61     1.0000 0.93333  0.53333  0.16193  Biso   1.000  Au
  Au62     1.0000 0.13333  0.53333  0.16193  Biso   1.000  Au
  Au63     1.0000 0.33333  0.53333  0.16193  Biso   1.000  Au
  Au64     1.0000 0.53333  0.53333  0.16193  Biso   1.000  Au
  Au65     1.0000 0.73333  0.53333  0.16193  Biso   1.000  Au
  Au66     1.0000 0.93333  0.73333  0.16193  Biso   1.000  Au
  Au67     1.0000 0.13333  0.73333  0.16193  Biso   1.000  Au
  Au68     1.0000 0.33333  0.73333  0.16193  Biso   1.000  Au
  Au69     1.0000 0.53333  0.73333  0.16193  Biso   1.000  Au
  Au70     1.0000 0.73333  0.73333  0.16193  Biso   1.000  Au
  Au71     1.0000 0.93333  0.93333  0.16193  Biso   1.000  Au
  Au72     1.0000 0.13333  0.93333  0.16193  Biso   1.000  Au
  Au73     1.0000 0.33333  0.93333  0.16193  Biso   1.000  Au
  Au74     1.0000 0.53333  0.93333  0.16193  Biso   1.000  Au
  Au75     1.0000 0.73333  0.93333  0.16193  Biso   1.000  Au
  Au76     1.0000 0.00000  0.00000  0.24290  Biso   1.000  Au
  Au77     1.0000 0.20000  0.00000  0.24290  Biso   1.000  Au
  Au78     1.0000 0.40000  0.00000  0.24290  Biso   1.000  Au
  Au79     1.0000 0.60000  0.00000  0.24290  Biso   1.000  Au
  Au80     1.0000 0.80000  0.00000  0.24290  Biso   1.000  Au
  Au81     1.0000 0.00000  0.20000  0.24290  Biso   1.000  Au
  Au82     1.0000 0.20000  0.20000  0.24290  Biso   1.000  Au
  Au83     1.0000 0.40000  0.20000  0.24290  Biso   1.000  Au
  Au84     1.0000 0.60000  0.20000  0.24290  Biso   1.000  Au
  Au85     1.0000 0.80000  0.20000  0.24290  Biso   1.000  Au
  Au86     1.0000 0.00000  0.40000  0.24290  Biso   1.000  Au
  Au87     1.0000 0.20000  0.40000  0.24290  Biso   1.000  Au
  Au88     1.0000 0.40000  0.40000  0.24290  Biso   1.000  Au
  Au89     1.0000 0.60000  0.40000  0.24290  Biso   1.000  Au
  Au90     1.0000 0.80000  0.40000  0.24290  Biso   1.000  Au
  Au91     1.0000 0.00000  0.60000  0.24290  Biso   1.000  Au
  Au92     1.0000 0.20000  0.60000  0.24290  Biso   1.000  Au
  Au93     1.0000 0.40000  0.60000  0.24290  Biso   1.000  Au
  Au94     1.0000 0.60000  0.60000  0.24290  Biso   1.000  Au
  Au95     1.0000 0.80000  0.60000  0.24290  Biso   1.000  Au
  Au96     1.0000 0.00000  0.80000  0.24290  Biso   1.000  Au
  Au97     1.0000 0.20000  0.80000  0.24290  Biso   1.000  Au
  Au98     1.0000 0.40000  0.80000  0.24290  Biso   1.000  Au
  Au99     1.0000 0.60000  0.80000  0.24290  Biso   1.000  Au
  Au100    1.0000 0.80000  0.80000  0.24290  Biso   1.000  Au
  Au101    1.0000 0.26665  0.26663  0.32387  Biso   1.000  Au
  Au102    1.0000 0.46665  0.26663  0.32387  Biso   1.000  Au
  Au103    1.0000 0.26665  0.46663  0.32387  Biso   1.000  Au
  C1       1.0000 0.15448  0.51698  0.45976  Biso   1.000  C
  H1       1.0000 0.08114  0.55202  0.48133  Biso   1.000  H
  H2       1.0000 0.19396  0.56612  0.46151  Biso   1.000  H
  H3       1.0000 0.13356  0.51223  0.42334  Biso   1.000  H
  S1       1.0000 0.24780  0.37829  0.47628  Biso   1.000  S
  C2       1.0000 0.33788  0.38417  0.52060  Biso   1.000  C
  C3       1.0000 0.32523  0.38004  0.57480  Biso   1.000  C
  C4       1.0000 0.26037  0.50105  0.59455  Biso   1.000  C
  C5       1.0000 0.32124  0.55956  0.58163  Biso   1.000  C
  C6       1.0000 0.29866  0.63222  0.54792  Biso   1.000  C
  C7       1.0000 0.15203  0.56181  0.57002  Biso   1.000  C
  C8       1.0000 0.07407  0.66406  0.57646  Biso   1.000  C
  C9       1.0000 0.24976  0.49611  0.65056  Biso   1.000  C
  C10      1.0000 0.13165  0.54178  0.66391  Biso   1.000  C
  C11      1.0000 0.07708  0.61131  0.69812  Biso   1.000  C
  C12      1.0000 0.28339  0.56701  0.67715  Biso   1.000  C
  C13      1.0000 0.25765  0.66888  0.66817  Biso   1.000  C
  C14      1.0000 0.26770  0.31250  0.58947  Biso   1.000  C
  C15      1.0000 0.14801  0.37087  0.57682  Biso   1.000  C
  C16      1.0000 0.09571  0.34219  0.54675  Biso   1.000  C
  C17      1.0000 0.31840  0.20749  0.56199  Biso   1.000  C
  C18      1.0000 0.30300  0.12312  0.56666  Biso   1.000  C
  C19      1.0000 0.27533  0.29750  0.64652  Biso   1.000  C
  C20      1.0000 0.34795  0.17863  0.65839  Biso   1.000  C
  C21      1.0000 0.32791  0.11417  0.68499  Biso   1.000  C
  C22      1.0000 0.16672  0.33107  0.66848  Biso   1.000  C
  C23      1.0000 0.10147  0.29103  0.66047  Biso   1.000  C
  C24      1.0000 0.44453  0.32598  0.65180  Biso   1.000  C
  C25      1.0000 0.53364  0.21733  0.66997  Biso   1.000  C
  C26      1.0000 0.54135  0.15794  0.70708  Biso   1.000  C
  C27      1.0000 0.48425  0.40099  0.66964  Biso   1.000  C
  C28      1.0000 0.54484  0.38714  0.70729  Biso   1.000  C
  C29      1.0000 0.44835  0.32088  0.59507  Biso   1.000  C
  C30      1.0000 0.50885  0.20271  0.58002  Biso   1.000  C
  C31      1.0000 0.58972  0.15456  0.54939  Biso   1.000  C
  C32      1.0000 0.51284  0.36866  0.57336  Biso   1.000  C
  C33      1.0000 0.61130  0.34962  0.58520  Biso   1.000  C
  H4       1.0000 0.41546  0.31358  0.51043  Biso   1.000  H
  H5       1.0000 0.34271  0.45646  0.51158  Biso   1.000  H
  H6       1.0000 0.39504  0.53629  0.60118  Biso   1.000  H
  H7       1.0000 0.22590  0.66449  0.52640  Biso   1.000  H
  H8       1.0000 0.35362  0.66356  0.54171  Biso   1.000  H
  H9       1.0000 0.13848  0.51622  0.54312  Biso   1.000  H
  H10      1.0000 0.00088  0.69867  0.55505  Biso   1.000  H
  H11      1.0000 0.07872  0.71689  0.60276  Biso   1.000  H
  H12      1.0000 0.08607  0.51371  0.64361  Biso   1.000  H
  H13      1.0000 0.99213  0.63560  0.70400  Biso   1.000  H
  H14      1.0000 0.11229  0.64792  0.72031  Biso   1.000  H
  H15      1.0000 0.32634  0.53348  0.70972  Biso   1.000  H
  H16      1.0000 0.28279  0.71129  0.69239  Biso   1.000  H
  H17      1.0000 0.21314  0.71360  0.63732  Biso   1.000  H
  H18      1.0000 0.09717  0.44498  0.59609  Biso   1.000  H
  H19      1.0000 0.00786  0.39342  0.54314  Biso   1.000  H
  H20      1.0000 0.13589  0.26911  0.52548  Biso   1.000  H
  H21      1.0000 0.36928  0.20342  0.53279  Biso   1.000  H
  H22      1.0000 0.34178  0.05539  0.54225  Biso   1.000  H
  H23      1.0000 0.25413  0.11626  0.59420  Biso   1.000  H
  H24      1.0000 0.42903  0.14073  0.64387  Biso   1.000  H
  H25      1.0000 0.39212  0.03009  0.68997  Biso   1.000  H
  H26      1.0000 0.25113  0.13999  0.70274  Biso   1.000  H
  H27      1.0000 0.14021  0.39412  0.69478  Biso   1.000  H
  H28      1.0000 0.02544  0.32234  0.67974  Biso   1.000  H
  H29      1.0000 0.11859  0.22840  0.63461  Biso   1.000  H
  H30      1.0000 0.60872  0.19092  0.65036  Biso   1.000  H
  H31      1.0000 0.61915  0.08615  0.71519  Biso   1.000  H
  H32      1.0000 0.47403  0.17313  0.72992  Biso   1.000  H
  H33      1.0000 0.46136  0.47385  0.64946  Biso   1.000  H
  H34      1.0000 0.57592  0.31588  0.72971  Biso   1.000  H
  H35      1.0000 0.56555  0.44896  0.71655  Biso   1.000  H
  H36      1.0000 0.48105  0.15115  0.59544  Biso   1.000  H
  H37      1.0000 0.62598  0.19641  0.53164  Biso   1.000  H
  H38      1.0000 0.62294  0.06854  0.54167  Biso   1.000  H
  H39      1.0000 0.47836  0.41731  0.54214  Biso   1.000  H
  H40      1.0000 0.65037  0.38494  0.56455  Biso   1.000  H
  H41      1.0000 0.65691  0.30013  0.61498  Biso   1.000  H
  H42      1.0000 0.38431  0.38027  0.73610  Biso   1.000  H
  H43      1.0000 0.24226  0.45827  0.73191  Biso   1.000  H
  C34      1.0000 0.15814  0.34421  0.77586  Biso   1.000  C
  H44      1.0000 0.15321  0.32282  0.81217  Biso   1.000  H
  H45      1.0000 0.12448  0.30807  0.75229  Biso   1.000  H
  H46      1.0000 0.11515  0.43284  0.77231  Biso   1.000  H
  S2       1.0000 0.30142  0.28792  0.76470  Biso   1.000  S
  C35      1.0000 0.31243  0.37962  0.72282  Biso   1.000  C
  C36      1.0000 0.32176  0.36946  0.66822  Biso   1.000  C
  Au104    1.0000 0.33332  0.33329  0.39968  Biso   1.000  Au
  Au105    1.0000 0.33332  0.33329  0.84322  Biso   1.000  Au
  Au106    1.0000 0.26665  0.46663  0.91903  Biso   1.000  Au
  Au107    1.0000 0.46665  0.26663  0.91903  Biso   1.000  Au
  Au108    1.0000 0.26665  0.26663  0.91903  Biso   1.000  Au
