# Supplementary material for: Substituent Control of σ-Interference Effects in the Transmission of Saturated Molecules
Source: ACS Phys Chem Au. 2022 Apr 14;2(4):282–8. doi: 10.1021/acsphyschemau.2c00016 (PMC9955259; doi:10.1021/acsphyschemau.2c00016)
Supplement: Supplementary file 2 — pg2c00016_si_002.zip [file pg2c00016_si_002.zip › structures/junctions_cif/Si222_sub6_anti.cif]

data_image0
_cell_length_a       14.425
_cell_length_b       14.425
_cell_length_c       30.8839
_cell_angle_alpha    90
_cell_angle_beta     90
_cell_angle_gamma    60

_symmetry_space_group_name_H-M    "P 1"
_symmetry_int_tables_number       1

loop_
  _symmetry_equiv_pos_as_xyz
  'x, y, z'

loop_
  _atom_site_label
  _atom_site_occupancy
  _atom_site_fract_x
  _atom_site_fract_y
  _atom_site_fract_z
  _atom_site_thermal_displace_type
  _atom_site_B_iso_or_equiv
  _atom_site_type_symbol
  Au1      1.0000 0.00000  0.00000  0.00000  Biso   1.000  Au
  Au2      1.0000 0.20000  0.00000  0.00000  Biso   1.000  Au
  Au3      1.0000 0.40000  0.00000  0.00000  Biso   1.000  Au
  Au4      1.0000 0.60000  0.00000  0.00000  Biso   1.000  Au
  Au5      1.0000 0.80000  0.00000  0.00000  Biso   1.000  Au
  Au6      1.0000 0.00000  0.20000  0.00000  Biso   1.000  Au
  Au7      1.0000 0.20000  0.20000  0.00000  Biso   1.000  Au
  Au8      1.0000 0.40000  0.20000  0.00000  Biso   1.000  Au
  Au9      1.0000 0.60000  0.20000  0.00000  Biso   1.000  Au
  Au10     1.0000 0.80000  0.20000  0.00000  Biso   1.000  Au
  Au11     1.0000 0.00000  0.40000  0.00000  Biso   1.000  Au
  Au12     1.0000 0.20000  0.40000  0.00000  Biso   1.000  Au
  Au13     1.0000 0.40000  0.40000  0.00000  Biso   1.000  Au
  Au14     1.0000 0.60000  0.40000  0.00000  Biso   1.000  Au
  Au15     1.0000 0.80000  0.40000  0.00000  Biso   1.000  Au
  Au16     1.0000 0.00000  0.60000  0.00000  Biso   1.000  Au
  Au17     1.0000 0.20000  0.60000  0.00000  Biso   1.000  Au
  Au18     1.0000 0.40000  0.60000  0.00000  Biso   1.000  Au
  Au19     1.0000 0.60000  0.60000  0.00000  Biso   1.000  Au
  Au20     1.0000 0.80000  0.60000  0.00000  Biso   1.000  Au
  Au21     1.0000 0.00000  0.80000  0.00000  Biso   1.000  Au
  Au22     1.0000 0.20000  0.80000  0.00000  Biso   1.000  Au
  Au23     1.0000 0.40000  0.80000  0.00000  Biso   1.000  Au
  Au24     1.0000 0.60000  0.80000  0.00000  Biso   1.000  Au
  Au25     1.0000 0.80000  0.80000  0.00000  Biso   1.000  Au
  Au26     1.0000 0.06667  0.06667  0.07627  Biso   1.000  Au
  Au27     1.0000 0.26667  0.06667  0.07627  Biso   1.000  Au
  Au28     1.0000 0.46667  0.06667  0.07627  Biso   1.000  Au
  Au29     1.0000 0.66667  0.06667  0.07627  Biso   1.000  Au
  Au30     1.0000 0.86667  0.06667  0.07627  Biso   1.000  Au
  Au31     1.0000 0.06667  0.26667  0.07627  Biso   1.000  Au
  Au32     1.0000 0.26667  0.26667  0.07627  Biso   1.000  Au
  Au33     1.0000 0.46667  0.26667  0.07627  Biso   1.000  Au
  Au34     1.0000 0.66667  0.26667  0.07627  Biso   1.000  Au
  Au35     1.0000 0.86667  0.26667  0.07627  Biso   1.000  Au
  Au36     1.0000 0.06667  0.46667  0.07627  Biso   1.000  Au
  Au37     1.0000 0.26667  0.46667  0.07627  Biso   1.000  Au
  Au38     1.0000 0.46667  0.46667  0.07627  Biso   1.000  Au
  Au39     1.0000 0.66667  0.46667  0.07627  Biso   1.000  Au
  Au40     1.0000 0.86667  0.46667  0.07627  Biso   1.000  Au
  Au41     1.0000 0.06667  0.66667  0.07627  Biso   1.000  Au
  Au42     1.0000 0.26667  0.66667  0.07627  Biso   1.000  Au
  Au43     1.0000 0.46667  0.66667  0.07627  Biso   1.000  Au
  Au44     1.0000 0.66667  0.66667  0.07627  Biso   1.000  Au
  Au45     1.0000 0.86667  0.66667  0.07627  Biso   1.000  Au
  Au46     1.0000 0.06667  0.86667  0.07627  Biso   1.000  Au
  Au47     1.0000 0.26667  0.86667  0.07627  Biso   1.000  Au
  Au48     1.0000 0.46667  0.86667  0.07627  Biso   1.000  Au
  Au49     1.0000 0.66667  0.86667  0.07627  Biso   1.000  Au
  Au50     1.0000 0.86667  0.86667  0.07627  Biso   1.000  Au
  Au51     1.0000 0.93333  0.13333  0.15254  Biso   1.000  Au
  Au52     1.0000 0.13333  0.13333  0.15254  Biso   1.000  Au
  Au53     1.0000 0.33333  0.13333  0.15254  Biso   1.000  Au
  Au54     1.0000 0.53333  0.13333  0.15254  Biso   1.000  Au
  Au55     1.0000 0.73333  0.13333  0.15254  Biso   1.000  Au
  Au56     1.0000 0.93333  0.33333  0.15254  Biso   1.000  Au
  Au57     1.0000 0.13333  0.33333  0.15254  Biso   1.000  Au
  Au58     1.0000 0.33333  0.33333  0.15254  Biso   1.000  Au
  Au59     1.0000 0.53333  0.33333  0.15254  Biso   1.000  Au
  Au60     1.0000 0.73333  0.33333  0.15254  Biso   1.000  Au
  Au61     1.0000 0.93333  0.53333  0.15254  Biso   1.000  Au
  Au62     1.0000 0.13333  0.53333  0.15254  Biso   1.000  Au
  Au63     1.0000 0.33333  0.53333  0.15254  Biso   1.000  Au
  Au64     1.0000 0.53333  0.53333  0.15254  Biso   1.000  Au
  Au65     1.0000 0.73333  0.53333  0.15254  Biso   1.000  Au
  Au66     1.0000 0.93333  0.73333  0.15254  Biso   1.000  Au
  Au67     1.0000 0.13333  0.73333  0.15254  Biso   1.000  Au
  Au68     1.0000 0.33333  0.73333  0.15254  Biso   1.000  Au
  Au69     1.0000 0.53333  0.73333  0.15254  Biso   1.000  Au
  Au70     1.0000 0.73333  0.73333  0.15254  Biso   1.000  Au
  Au71     1.0000 0.93333  0.93333  0.15254  Biso   1.000  Au
  Au72     1.0000 0.13333  0.93333  0.15254  Biso   1.000  Au
  Au73     1.0000 0.33333  0.93333  0.15254  Biso   1.000  Au
  Au74     1.0000 0.53333  0.93333  0.15254  Biso   1.000  Au
  Au75     1.0000 0.73333  0.93333  0.15254  Biso   1.000  Au
  Au76     1.0000 0.00000  0.00000  0.22882  Biso   1.000  Au
  Au77     1.0000 0.20000  0.00000  0.22882  Biso   1.000  Au
  Au78     1.0000 0.40000  0.00000  0.22882  Biso   1.000  Au
  Au79     1.0000 0.60000  0.00000  0.22882  Biso   1.000  Au
  Au80     1.0000 0.80000  0.00000  0.22882  Biso   1.000  Au
  Au81     1.0000 0.00000  0.20000  0.22882  Biso   1.000  Au
  Au82     1.0000 0.20000  0.20000  0.22882  Biso   1.000  Au
  Au83     1.0000 0.40000  0.20000  0.22882  Biso   1.000  Au
  Au84     1.0000 0.60000  0.20000  0.22882  Biso   1.000  Au
  Au85     1.0000 0.80000  0.20000  0.22882  Biso   1.000  Au
  Au86     1.0000 0.00000  0.40000  0.22882  Biso   1.000  Au
  Au87     1.0000 0.20000  0.40000  0.22882  Biso   1.000  Au
  Au88     1.0000 0.40000  0.40000  0.22882  Biso   1.000  Au
  Au89     1.0000 0.60000  0.40000  0.22882  Biso   1.000  Au
  Au90     1.0000 0.80000  0.40000  0.22882  Biso   1.000  Au
  Au91     1.0000 0.00000  0.60000  0.22882  Biso   1.000  Au
  Au92     1.0000 0.20000  0.60000  0.22882  Biso   1.000  Au
  Au93     1.0000 0.40000  0.60000  0.22882  Biso   1.000  Au
  Au94     1.0000 0.60000  0.60000  0.22882  Biso   1.000  Au
  Au95     1.0000 0.80000  0.60000  0.22882  Biso   1.000  Au
  Au96     1.0000 0.00000  0.80000  0.22882  Biso   1.000  Au
  Au97     1.0000 0.20000  0.80000  0.22882  Biso   1.000  Au
  Au98     1.0000 0.40000  0.80000  0.22882  Biso   1.000  Au
  Au99     1.0000 0.60000  0.80000  0.22882  Biso   1.000  Au
  Au100    1.0000 0.80000  0.80000  0.22882  Biso   1.000  Au
  Au101    1.0000 0.26665  0.26663  0.30509  Biso   1.000  Au
  Au102    1.0000 0.46665  0.26663  0.30509  Biso   1.000  Au
  Au103    1.0000 0.26665  0.46663  0.30509  Biso   1.000  Au
  C1       1.0000 0.14980  0.36139  0.44037  Biso   1.000  C
  H1       1.0000 0.10382  0.37506  0.47073  Biso   1.000  H
  H2       1.0000 0.11736  0.43502  0.42030  Biso   1.000  H
  H3       1.0000 0.14840  0.29671  0.42132  Biso   1.000  H
  S1       1.0000 0.29096  0.31140  0.45207  Biso   1.000  S
  C2       1.0000 0.28432  0.42172  0.48434  Biso   1.000  C
  Si1      1.0000 0.29722  0.40264  0.54645  Biso   1.000  Si
  Si2      1.0000 0.23807  0.57704  0.57668  Biso   1.000  Si
  C3       1.0000 0.32191  0.64460  0.56037  Biso   1.000  C
  F1       1.0000 0.41171  0.60676  0.58583  Biso   1.000  F
  F2       1.0000 0.35425  0.62817  0.51789  Biso   1.000  F
  F3       1.0000 0.26231  0.75327  0.56679  Biso   1.000  F
  C4       1.0000 0.10035  0.67785  0.54987  Biso   1.000  C
  F4       1.0000 0.11972  0.69419  0.50738  Biso   1.000  F
  F5       1.0000 0.02850  0.64208  0.54838  Biso   1.000  F
  F6       1.0000 0.05202  0.77507  0.57017  Biso   1.000  F
  Si3      1.0000 0.23451  0.57626  0.65372  Biso   1.000  Si
  C5       1.0000 0.29581  0.65568  0.68208  Biso   1.000  C
  F7       1.0000 0.26697  0.75117  0.66243  Biso   1.000  F
  F8       1.0000 0.40535  0.59814  0.68424  Biso   1.000  F
  F9       1.0000 0.25848  0.67781  0.72430  Biso   1.000  F
  C6       1.0000 0.08478  0.66638  0.67142  Biso   1.000  C
  F10      1.0000 0.06752  0.64679  0.71340  Biso   1.000  F
  F11      1.0000 0.01577  0.65305  0.64496  Biso   1.000  F
  F12      1.0000 0.05695  0.77224  0.66889  Biso   1.000  F
  Si4      1.0000 0.47763  0.28826  0.57053  Biso   1.000  Si
  C7       1.0000 0.57566  0.32296  0.54000  Biso   1.000  C
  F13      1.0000 0.67574  0.27368  0.55827  Biso   1.000  F
  F14      1.0000 0.53962  0.43060  0.53847  Biso   1.000  F
  F15      1.0000 0.58639  0.28769  0.49777  Biso   1.000  F
  C8       1.0000 0.53465  0.13914  0.55177  Biso   1.000  C
  F16      1.0000 0.49222  0.13545  0.51226  Biso   1.000  F
  F17      1.0000 0.64366  0.08847  0.54700  Biso   1.000  F
  F18      1.0000 0.51212  0.08061  0.58054  Biso   1.000  F
  Si5      1.0000 0.49707  0.29930  0.64715  Biso   1.000  Si
  C9       1.0000 0.58878  0.36156  0.65901  Biso   1.000  C
  F19      1.0000 0.69487  0.28740  0.65401  Biso   1.000  F
  F20      1.0000 0.57444  0.39680  0.70152  Biso   1.000  F
  F21      1.0000 0.56751  0.44672  0.63300  Biso   1.000  F
  C10      1.0000 0.58841  0.15266  0.66953  Biso   1.000  C
  F22      1.0000 0.64706  0.15187  0.70496  Biso   1.000  F
  F23      1.0000 0.66085  0.08922  0.63860  Biso   1.000  F
  F24      1.0000 0.53137  0.10496  0.68212  Biso   1.000  F
  Si6      1.0000 0.22502  0.31476  0.65696  Biso   1.000  Si
  C11      1.0000 0.28884  0.16282  0.67203  Biso   1.000  C
  F25      1.0000 0.33552  0.14010  0.71232  Biso   1.000  F
  F26      1.0000 0.36622  0.10013  0.64232  Biso   1.000  F
  F27      1.0000 0.21327  0.13171  0.67220  Biso   1.000  F
  C12      1.0000 0.09063  0.37331  0.68947  Biso   1.000  C
  F28      1.0000 0.02532  0.33744  0.67378  Biso   1.000  F
  F29      1.0000 0.03266  0.48263  0.69051  Biso   1.000  F
  F30      1.0000 0.11606  0.33821  0.73191  Biso   1.000  F
  Si7      1.0000 0.19556  0.33181  0.58020  Biso   1.000  Si
  C13      1.0000 0.21759  0.19600  0.55538  Biso   1.000  C
  F31      1.0000 0.17821  0.14982  0.58320  Biso   1.000  F
  F32      1.0000 0.16099  0.21615  0.51711  Biso   1.000  F
  F33      1.0000 0.32128  0.12191  0.54647  Biso   1.000  F
  C14      1.0000 0.04065  0.42226  0.57083  Biso   1.000  C
  F34      1.0000 0.01748  0.46529  0.52953  Biso   1.000  F
  F35      1.0000 0.99497  0.50609  0.59935  Biso   1.000  F
  F36      1.0000 0.98968  0.36440  0.57586  Biso   1.000  F
  H4       1.0000 0.20837  0.49676  0.47655  Biso   1.000  H
  H5       1.0000 0.35140  0.43351  0.47340  Biso   1.000  H
  H6       1.0000 0.23498  0.44935  0.75366  Biso   1.000  H
  H7       1.0000 0.34774  0.47019  0.75300  Biso   1.000  H
  C15      1.0000 0.52139  0.28503  0.78555  Biso   1.000  C
  H8       1.0000 0.51101  0.35002  0.80782  Biso   1.000  H
  H9       1.0000 0.57353  0.20605  0.80106  Biso   1.000  H
  H10      1.0000 0.55754  0.28872  0.75441  Biso   1.000  H
  S2       1.0000 0.39409  0.29001  0.77645  Biso   1.000  S
  C16      1.0000 0.32083  0.41249  0.74412  Biso   1.000  C
  Si8      1.0000 0.32472  0.39661  0.68186  Biso   1.000  Si
  Au104    1.0000 0.33332  0.33329  0.37650  Biso   1.000  Au
  Au105    1.0000 0.33332  0.33329  0.85231  Biso   1.000  Au
  Au106    1.0000 0.26665  0.46663  0.92373  Biso   1.000  Au
  Au107    1.0000 0.46665  0.26663  0.92373  Biso   1.000  Au
  Au108    1.0000 0.26665  0.26663  0.92373  Biso   1.000  Au
