# Supplementary material for: Substituent Control of σ-Interference Effects in the Transmission of Saturated Molecules
Source: ACS Phys Chem Au. 2022 Apr 14;2(4):282–8. doi: 10.1021/acsphyschemau.2c00016 (PMC9955259; doi:10.1021/acsphyschemau.2c00016)
Supplement: Supplementary file 2 — pg2c00016_si_002.zip [file pg2c00016_si_002.zip › structures/junctions_cif/Ge222_sub8_cis.cif]

data_image0
_cell_length_a       14.425
_cell_length_b       14.425
_cell_length_c       30.9609
_cell_angle_alpha    90
_cell_angle_beta     90
_cell_angle_gamma    60

_symmetry_space_group_name_H-M    "P 1"
_symmetry_int_tables_number       1

loop_
  _symmetry_equiv_pos_as_xyz
  'x, y, z'

loop_
  _atom_site_label
  _atom_site_occupancy
  _atom_site_fract_x
  _atom_site_fract_y
  _atom_site_fract_z
  _atom_site_thermal_displace_type
  _atom_site_B_iso_or_equiv
  _atom_site_type_symbol
  Au1      1.0000 0.00000  0.00000  0.00000  Biso   1.000  Au
  Au2      1.0000 0.20000  0.00000  0.00000  Biso   1.000  Au
  Au3      1.0000 0.40000  0.00000  0.00000  Biso   1.000  Au
  Au4      1.0000 0.60000  0.00000  0.00000  Biso   1.000  Au
  Au5      1.0000 0.80000  0.00000  0.00000  Biso   1.000  Au
  Au6      1.0000 0.00000  0.20000  0.00000  Biso   1.000  Au
  Au7      1.0000 0.20000  0.20000  0.00000  Biso   1.000  Au
  Au8      1.0000 0.40000  0.20000  0.00000  Biso   1.000  Au
  Au9      1.0000 0.60000  0.20000  0.00000  Biso   1.000  Au
  Au10     1.0000 0.80000  0.20000  0.00000  Biso   1.000  Au
  Au11     1.0000 0.00000  0.40000  0.00000  Biso   1.000  Au
  Au12     1.0000 0.20000  0.40000  0.00000  Biso   1.000  Au
  Au13     1.0000 0.40000  0.40000  0.00000  Biso   1.000  Au
  Au14     1.0000 0.60000  0.40000  0.00000  Biso   1.000  Au
  Au15     1.0000 0.80000  0.40000  0.00000  Biso   1.000  Au
  Au16     1.0000 0.00000  0.60000  0.00000  Biso   1.000  Au
  Au17     1.0000 0.20000  0.60000  0.00000  Biso   1.000  Au
  Au18     1.0000 0.40000  0.60000  0.00000  Biso   1.000  Au
  Au19     1.0000 0.60000  0.60000  0.00000  Biso   1.000  Au
  Au20     1.0000 0.80000  0.60000  0.00000  Biso   1.000  Au
  Au21     1.0000 0.00000  0.80000  0.00000  Biso   1.000  Au
  Au22     1.0000 0.20000  0.80000  0.00000  Biso   1.000  Au
  Au23     1.0000 0.40000  0.80000  0.00000  Biso   1.000  Au
  Au24     1.0000 0.60000  0.80000  0.00000  Biso   1.000  Au
  Au25     1.0000 0.80000  0.80000  0.00000  Biso   1.000  Au
  Au26     1.0000 0.06667  0.06667  0.07608  Biso   1.000  Au
  Au27     1.0000 0.26667  0.06667  0.07608  Biso   1.000  Au
  Au28     1.0000 0.46667  0.06667  0.07608  Biso   1.000  Au
  Au29     1.0000 0.66667  0.06667  0.07608  Biso   1.000  Au
  Au30     1.0000 0.86667  0.06667  0.07608  Biso   1.000  Au
  Au31     1.0000 0.06667  0.26667  0.07608  Biso   1.000  Au
  Au32     1.0000 0.26667  0.26667  0.07608  Biso   1.000  Au
  Au33     1.0000 0.46667  0.26667  0.07608  Biso   1.000  Au
  Au34     1.0000 0.66667  0.26667  0.07608  Biso   1.000  Au
  Au35     1.0000 0.86667  0.26667  0.07608  Biso   1.000  Au
  Au36     1.0000 0.06667  0.46667  0.07608  Biso   1.000  Au
  Au37     1.0000 0.26667  0.46667  0.07608  Biso   1.000  Au
  Au38     1.0000 0.46667  0.46667  0.07608  Biso   1.000  Au
  Au39     1.0000 0.66667  0.46667  0.07608  Biso   1.000  Au
  Au40     1.0000 0.86667  0.46667  0.07608  Biso   1.000  Au
  Au41     1.0000 0.06667  0.66667  0.07608  Biso   1.000  Au
  Au42     1.0000 0.26667  0.66667  0.07608  Biso   1.000  Au
  Au43     1.0000 0.46667  0.66667  0.07608  Biso   1.000  Au
  Au44     1.0000 0.66667  0.66667  0.07608  Biso   1.000  Au
  Au45     1.0000 0.86667  0.66667  0.07608  Biso   1.000  Au
  Au46     1.0000 0.06667  0.86667  0.07608  Biso   1.000  Au
  Au47     1.0000 0.26667  0.86667  0.07608  Biso   1.000  Au
  Au48     1.0000 0.46667  0.86667  0.07608  Biso   1.000  Au
  Au49     1.0000 0.66667  0.86667  0.07608  Biso   1.000  Au
  Au50     1.0000 0.86667  0.86667  0.07608  Biso   1.000  Au
  Au51     1.0000 0.93333  0.13333  0.15217  Biso   1.000  Au
  Au52     1.0000 0.13333  0.13333  0.15217  Biso   1.000  Au
  Au53     1.0000 0.33333  0.13333  0.15217  Biso   1.000  Au
  Au54     1.0000 0.53333  0.13333  0.15217  Biso   1.000  Au
  Au55     1.0000 0.73333  0.13333  0.15217  Biso   1.000  Au
  Au56     1.0000 0.93333  0.33333  0.15217  Biso   1.000  Au
  Au57     1.0000 0.13333  0.33333  0.15217  Biso   1.000  Au
  Au58     1.0000 0.33333  0.33333  0.15217  Biso   1.000  Au
  Au59     1.0000 0.53333  0.33333  0.15217  Biso   1.000  Au
  Au60     1.0000 0.73333  0.33333  0.15217  Biso   1.000  Au
  Au61     1.0000 0.93333  0.53333  0.15217  Biso   1.000  Au
  Au62     1.0000 0.13333  0.53333  0.15217  Biso   1.000  Au
  Au63     1.0000 0.33333  0.53333  0.15217  Biso   1.000  Au
  Au64     1.0000 0.53333  0.53333  0.15217  Biso   1.000  Au
  Au65     1.0000 0.73333  0.53333  0.15217  Biso   1.000  Au
  Au66     1.0000 0.93333  0.73333  0.15217  Biso   1.000  Au
  Au67     1.0000 0.13333  0.73333  0.15217  Biso   1.000  Au
  Au68     1.0000 0.33333  0.73333  0.15217  Biso   1.000  Au
  Au69     1.0000 0.53333  0.73333  0.15217  Biso   1.000  Au
  Au70     1.0000 0.73333  0.73333  0.15217  Biso   1.000  Au
  Au71     1.0000 0.93333  0.93333  0.15217  Biso   1.000  Au
  Au72     1.0000 0.13333  0.93333  0.15217  Biso   1.000  Au
  Au73     1.0000 0.33333  0.93333  0.15217  Biso   1.000  Au
  Au74     1.0000 0.53333  0.93333  0.15217  Biso   1.000  Au
  Au75     1.0000 0.73333  0.93333  0.15217  Biso   1.000  Au
  Au76     1.0000 0.00000  0.00000  0.22825  Biso   1.000  Au
  Au77     1.0000 0.20000  0.00000  0.22825  Biso   1.000  Au
  Au78     1.0000 0.40000  0.00000  0.22825  Biso   1.000  Au
  Au79     1.0000 0.60000  0.00000  0.22825  Biso   1.000  Au
  Au80     1.0000 0.80000  0.00000  0.22825  Biso   1.000  Au
  Au81     1.0000 0.00000  0.20000  0.22825  Biso   1.000  Au
  Au82     1.0000 0.20000  0.20000  0.22825  Biso   1.000  Au
  Au83     1.0000 0.40000  0.20000  0.22825  Biso   1.000  Au
  Au84     1.0000 0.60000  0.20000  0.22825  Biso   1.000  Au
  Au85     1.0000 0.80000  0.20000  0.22825  Biso   1.000  Au
  Au86     1.0000 0.00000  0.40000  0.22825  Biso   1.000  Au
  Au87     1.0000 0.20000  0.40000  0.22825  Biso   1.000  Au
  Au88     1.0000 0.40000  0.40000  0.22825  Biso   1.000  Au
  Au89     1.0000 0.60000  0.40000  0.22825  Biso   1.000  Au
  Au90     1.0000 0.80000  0.40000  0.22825  Biso   1.000  Au
  Au91     1.0000 0.00000  0.60000  0.22825  Biso   1.000  Au
  Au92     1.0000 0.20000  0.60000  0.22825  Biso   1.000  Au
  Au93     1.0000 0.40000  0.60000  0.22825  Biso   1.000  Au
  Au94     1.0000 0.60000  0.60000  0.22825  Biso   1.000  Au
  Au95     1.0000 0.80000  0.60000  0.22825  Biso   1.000  Au
  Au96     1.0000 0.00000  0.80000  0.22825  Biso   1.000  Au
  Au97     1.0000 0.20000  0.80000  0.22825  Biso   1.000  Au
  Au98     1.0000 0.40000  0.80000  0.22825  Biso   1.000  Au
  Au99     1.0000 0.60000  0.80000  0.22825  Biso   1.000  Au
  Au100    1.0000 0.80000  0.80000  0.22825  Biso   1.000  Au
  Au101    1.0000 0.26665  0.26663  0.30433  Biso   1.000  Au
  Au102    1.0000 0.46665  0.26663  0.30433  Biso   1.000  Au
  Au103    1.0000 0.26665  0.46663  0.30433  Biso   1.000  Au
  C1       1.0000 0.39517  0.13050  0.43660  Biso   1.000  C
  H1       1.0000 0.47132  0.10710  0.41938  Biso   1.000  H
  H2       1.0000 0.40896  0.08338  0.46674  Biso   1.000  H
  H3       1.0000 0.34087  0.11831  0.41485  Biso   1.000  H
  S1       1.0000 0.32595  0.27325  0.44874  Biso   1.000  S
  C2       1.0000 0.42312  0.28318  0.48322  Biso   1.000  C
  Ge1      1.0000 0.40280  0.26954  0.54750  Biso   1.000  Ge
  Ge2      1.0000 0.44274  0.08934  0.57141  Biso   1.000  Ge
  C3       1.0000 0.59807  0.98916  0.56563  Biso   1.000  C
  C4       1.0000 0.64481  0.91564  0.53397  Biso   1.000  C
  C5       1.0000 0.35968  0.03805  0.53833  Biso   1.000  C
  C6       1.0000 0.38790  0.93409  0.53338  Biso   1.000  C
  Ge3      1.0000 0.38699  0.10475  0.64859  Biso   1.000  Ge
  C7       1.0000 0.50339  0.98453  0.68072  Biso   1.000  C
  C8       1.0000 0.48729  0.91712  0.70572  Biso   1.000  C
  C9       1.0000 0.26056  0.08526  0.65000  Biso   1.000  C
  C10      1.0000 0.17137  0.14335  0.67384  Biso   1.000  C
  Ge4      1.0000 0.21203  0.39540  0.56564  Biso   1.000  Ge
  C11      1.0000 0.12789  0.32264  0.55723  Biso   1.000  C
  C12      1.0000 0.04336  0.35890  0.53021  Biso   1.000  C
  C13      1.0000 0.14743  0.52620  0.52943  Biso   1.000  C
  C14      1.0000 0.05512  0.61559  0.53996  Biso   1.000  C
  Ge5      1.0000 0.19759  0.43544  0.64435  Biso   1.000  Ge
  C15      1.0000 0.20979  0.56089  0.66238  Biso   1.000  C
  C16      1.0000 0.19262  0.64441  0.63714  Biso   1.000  C
  C17      1.0000 0.06029  0.45260  0.66511  Biso   1.000  C
  C18      1.0000 0.98616  0.53965  0.68674  Biso   1.000  C
  Ge6      1.0000 0.51516  0.29130  0.66581  Biso   1.000  Ge
  C19      1.0000 0.63886  0.15280  0.68408  Biso   1.000  C
  C20      1.0000 0.72376  0.08741  0.65927  Biso   1.000  C
  C21      1.0000 0.51775  0.40163  0.70287  Biso   1.000  C
  C22      1.0000 0.52628  0.48519  0.68830  Biso   1.000  C
  Ge7      1.0000 0.51775  0.32561  0.58675  Biso   1.000  Ge
  C23      1.0000 0.45589  0.48075  0.57636  Biso   1.000  C
  C24      1.0000 0.49938  0.52035  0.54842  Biso   1.000  C
  C25      1.0000 0.66457  0.25716  0.56272  Biso   1.000  C
  C26      1.0000 0.70744  0.17611  0.53388  Biso   1.000  C
  H4       1.0000 0.41092  0.36495  0.47800  Biso   1.000  H
  H5       1.0000 0.50578  0.22450  0.47243  Biso   1.000  H
  H6       1.0000 0.64907  0.99837  0.59025  Biso   1.000  H
  H7       1.0000 0.59800  0.90313  0.50853  Biso   1.000  H
  H8       1.0000 0.73317  0.86374  0.53225  Biso   1.000  H
  H9       1.0000 0.28201  0.10127  0.52485  Biso   1.000  H
  H10      1.0000 0.46392  0.86805  0.54662  Biso   1.000  H
  H11      1.0000 0.33600  0.91052  0.51561  Biso   1.000  H
  H12      1.0000 0.58482  0.97402  0.67741  Biso   1.000  H
  H13      1.0000 0.40687  0.92597  0.70982  Biso   1.000  H
  H14      1.0000 0.55431  0.84982  0.72322  Biso   1.000  H
  H15      1.0000 0.26508  0.02133  0.62846  Biso   1.000  H
  H16      1.0000 0.16210  0.20828  0.69578  Biso   1.000  H
  H17      1.0000 0.10322  0.12817  0.67270  Biso   1.000  H
  H18      1.0000 0.15159  0.24954  0.57689  Biso   1.000  H
  H19      1.0000 0.99716  0.31681  0.52651  Biso   1.000  H
  H20      1.0000 0.01667  0.43213  0.51048  Biso   1.000  H
  H21      1.0000 0.18904  0.52495  0.49899  Biso   1.000  H
  H22      1.0000 0.00999  0.62077  0.56979  Biso   1.000  H
  H23      1.0000 0.01986  0.68767  0.51896  Biso   1.000  H
  H24      1.0000 0.23939  0.55753  0.69590  Biso   1.000  H
  H25      1.0000 0.20590  0.70896  0.64966  Biso   1.000  H
  H26      1.0000 0.16456  0.65260  0.60327  Biso   1.000  H
  H27      1.0000 0.04540  0.38552  0.65809  Biso   1.000  H
  H28      1.0000 0.99807  0.60841  0.69370  Biso   1.000  H
  H29      1.0000 0.91045  0.54598  0.69828  Biso   1.000  H
  H30      1.0000 0.63647  0.12930  0.71819  Biso   1.000  H
  H31      1.0000 0.73148  0.10742  0.62534  Biso   1.000  H
  H32      1.0000 0.79064  0.01150  0.67223  Biso   1.000  H
  H33      1.0000 0.51228  0.39125  0.73824  Biso   1.000  H
  H34      1.0000 0.53179  0.49930  0.65339  Biso   1.000  H
  H35      1.0000 0.52848  0.54375  0.71095  Biso   1.000  H
  H36      1.0000 0.38135  0.53597  0.59413  Biso   1.000  H
  H37      1.0000 0.46285  0.60768  0.54272  Biso   1.000  H
  H38      1.0000 0.57334  0.46763  0.52997  Biso   1.000  H
  H39      1.0000 0.71431  0.29097  0.57473  Biso   1.000  H
  H40      1.0000 0.66279  0.13781  0.52115  Biso   1.000  H
  H41      1.0000 0.79063  0.14297  0.52193  Biso   1.000  H
  H42      1.0000 0.25860  0.26069  0.75078  Biso   1.000  H
  H43      1.0000 0.40135  0.19785  0.75659  Biso   1.000  H
  C27      1.0000 0.17379  0.47476  0.77572  Biso   1.000  C
  H44      1.0000 0.14585  0.50081  0.74214  Biso   1.000  H
  H45      1.0000 0.16132  0.54394  0.79579  Biso   1.000  H
  H46      1.0000 0.13078  0.43668  0.79036  Biso   1.000  H
  S2       1.0000 0.31752  0.38193  0.77663  Biso   1.000  S
  C28      1.0000 0.32903  0.27070  0.74428  Biso   1.000  C
  Ge8      1.0000 0.35069  0.27899  0.67967  Biso   1.000  Ge
  Au104    1.0000 0.33332  0.33329  0.37557  Biso   1.000  Au
  Au105    1.0000 0.33332  0.33329  0.85268  Biso   1.000  Au
  Au106    1.0000 0.26665  0.46663  0.92392  Biso   1.000  Au
  Au107    1.0000 0.46665  0.26663  0.92392  Biso   1.000  Au
  Au108    1.0000 0.26665  0.26663  0.92392  Biso   1.000  Au
