# Supplementary material for: Substituent Control of σ-Interference Effects in the Transmission of Saturated Molecules
Source: ACS Phys Chem Au. 2022 Apr 14;2(4):282–8. doi: 10.1021/acsphyschemau.2c00016 (PMC9955259; doi:10.1021/acsphyschemau.2c00016)
Supplement: Supplementary file 2 — pg2c00016_si_002.zip [file pg2c00016_si_002.zip › structures/junctions_cif/Ge222_sub1_anti.cif]

data_image0
_cell_length_a       14.425
_cell_length_b       14.425
_cell_length_c       30.8376
_cell_angle_alpha    90
_cell_angle_beta     90
_cell_angle_gamma    60

_symmetry_space_group_name_H-M    "P 1"
_symmetry_int_tables_number       1

loop_
  _symmetry_equiv_pos_as_xyz
  'x, y, z'

loop_
  _atom_site_label
  _atom_site_occupancy
  _atom_site_fract_x
  _atom_site_fract_y
  _atom_site_fract_z
  _atom_site_thermal_displace_type
  _atom_site_B_iso_or_equiv
  _atom_site_type_symbol
  Au1      1.0000 0.00000  0.00000  0.00000  Biso   1.000  Au
  Au2      1.0000 0.20000  0.00000  0.00000  Biso   1.000  Au
  Au3      1.0000 0.40000  0.00000  0.00000  Biso   1.000  Au
  Au4      1.0000 0.60000  0.00000  0.00000  Biso   1.000  Au
  Au5      1.0000 0.80000  0.00000  0.00000  Biso   1.000  Au
  Au6      1.0000 0.00000  0.20000  0.00000  Biso   1.000  Au
  Au7      1.0000 0.20000  0.20000  0.00000  Biso   1.000  Au
  Au8      1.0000 0.40000  0.20000  0.00000  Biso   1.000  Au
  Au9      1.0000 0.60000  0.20000  0.00000  Biso   1.000  Au
  Au10     1.0000 0.80000  0.20000  0.00000  Biso   1.000  Au
  Au11     1.0000 0.00000  0.40000  0.00000  Biso   1.000  Au
  Au12     1.0000 0.20000  0.40000  0.00000  Biso   1.000  Au
  Au13     1.0000 0.40000  0.40000  0.00000  Biso   1.000  Au
  Au14     1.0000 0.60000  0.40000  0.00000  Biso   1.000  Au
  Au15     1.0000 0.80000  0.40000  0.00000  Biso   1.000  Au
  Au16     1.0000 0.00000  0.60000  0.00000  Biso   1.000  Au
  Au17     1.0000 0.20000  0.60000  0.00000  Biso   1.000  Au
  Au18     1.0000 0.40000  0.60000  0.00000  Biso   1.000  Au
  Au19     1.0000 0.60000  0.60000  0.00000  Biso   1.000  Au
  Au20     1.0000 0.80000  0.60000  0.00000  Biso   1.000  Au
  Au21     1.0000 0.00000  0.80000  0.00000  Biso   1.000  Au
  Au22     1.0000 0.20000  0.80000  0.00000  Biso   1.000  Au
  Au23     1.0000 0.40000  0.80000  0.00000  Biso   1.000  Au
  Au24     1.0000 0.60000  0.80000  0.00000  Biso   1.000  Au
  Au25     1.0000 0.80000  0.80000  0.00000  Biso   1.000  Au
  Au26     1.0000 0.06667  0.06667  0.07639  Biso   1.000  Au
  Au27     1.0000 0.26667  0.06667  0.07639  Biso   1.000  Au
  Au28     1.0000 0.46667  0.06667  0.07639  Biso   1.000  Au
  Au29     1.0000 0.66667  0.06667  0.07639  Biso   1.000  Au
  Au30     1.0000 0.86667  0.06667  0.07639  Biso   1.000  Au
  Au31     1.0000 0.06667  0.26667  0.07639  Biso   1.000  Au
  Au32     1.0000 0.26667  0.26667  0.07639  Biso   1.000  Au
  Au33     1.0000 0.46667  0.26667  0.07639  Biso   1.000  Au
  Au34     1.0000 0.66667  0.26667  0.07639  Biso   1.000  Au
  Au35     1.0000 0.86667  0.26667  0.07639  Biso   1.000  Au
  Au36     1.0000 0.06667  0.46667  0.07639  Biso   1.000  Au
  Au37     1.0000 0.26667  0.46667  0.07639  Biso   1.000  Au
  Au38     1.0000 0.46667  0.46667  0.07639  Biso   1.000  Au
  Au39     1.0000 0.66667  0.46667  0.07639  Biso   1.000  Au
  Au40     1.0000 0.86667  0.46667  0.07639  Biso   1.000  Au
  Au41     1.0000 0.06667  0.66667  0.07639  Biso   1.000  Au
  Au42     1.0000 0.26667  0.66667  0.07639  Biso   1.000  Au
  Au43     1.0000 0.46667  0.66667  0.07639  Biso   1.000  Au
  Au44     1.0000 0.66667  0.66667  0.07639  Biso   1.000  Au
  Au45     1.0000 0.86667  0.66667  0.07639  Biso   1.000  Au
  Au46     1.0000 0.06667  0.86667  0.07639  Biso   1.000  Au
  Au47     1.0000 0.26667  0.86667  0.07639  Biso   1.000  Au
  Au48     1.0000 0.46667  0.86667  0.07639  Biso   1.000  Au
  Au49     1.0000 0.66667  0.86667  0.07639  Biso   1.000  Au
  Au50     1.0000 0.86667  0.86667  0.07639  Biso   1.000  Au
  Au51     1.0000 0.93333  0.13333  0.15277  Biso   1.000  Au
  Au52     1.0000 0.13333  0.13333  0.15277  Biso   1.000  Au
  Au53     1.0000 0.33333  0.13333  0.15277  Biso   1.000  Au
  Au54     1.0000 0.53333  0.13333  0.15277  Biso   1.000  Au
  Au55     1.0000 0.73333  0.13333  0.15277  Biso   1.000  Au
  Au56     1.0000 0.93333  0.33333  0.15277  Biso   1.000  Au
  Au57     1.0000 0.13333  0.33333  0.15277  Biso   1.000  Au
  Au58     1.0000 0.33333  0.33333  0.15277  Biso   1.000  Au
  Au59     1.0000 0.53333  0.33333  0.15277  Biso   1.000  Au
  Au60     1.0000 0.73333  0.33333  0.15277  Biso   1.000  Au
  Au61     1.0000 0.93333  0.53333  0.15277  Biso   1.000  Au
  Au62     1.0000 0.13333  0.53333  0.15277  Biso   1.000  Au
  Au63     1.0000 0.33333  0.53333  0.15277  Biso   1.000  Au
  Au64     1.0000 0.53333  0.53333  0.15277  Biso   1.000  Au
  Au65     1.0000 0.73333  0.53333  0.15277  Biso   1.000  Au
  Au66     1.0000 0.93333  0.73333  0.15277  Biso   1.000  Au
  Au67     1.0000 0.13333  0.73333  0.15277  Biso   1.000  Au
  Au68     1.0000 0.33333  0.73333  0.15277  Biso   1.000  Au
  Au69     1.0000 0.53333  0.73333  0.15277  Biso   1.000  Au
  Au70     1.0000 0.73333  0.73333  0.15277  Biso   1.000  Au
  Au71     1.0000 0.93333  0.93333  0.15277  Biso   1.000  Au
  Au72     1.0000 0.13333  0.93333  0.15277  Biso   1.000  Au
  Au73     1.0000 0.33333  0.93333  0.15277  Biso   1.000  Au
  Au74     1.0000 0.53333  0.93333  0.15277  Biso   1.000  Au
  Au75     1.0000 0.73333  0.93333  0.15277  Biso   1.000  Au
  Au76     1.0000 0.00000  0.00000  0.22916  Biso   1.000  Au
  Au77     1.0000 0.20000  0.00000  0.22916  Biso   1.000  Au
  Au78     1.0000 0.40000  0.00000  0.22916  Biso   1.000  Au
  Au79     1.0000 0.60000  0.00000  0.22916  Biso   1.000  Au
  Au80     1.0000 0.80000  0.00000  0.22916  Biso   1.000  Au
  Au81     1.0000 0.00000  0.20000  0.22916  Biso   1.000  Au
  Au82     1.0000 0.20000  0.20000  0.22916  Biso   1.000  Au
  Au83     1.0000 0.40000  0.20000  0.22916  Biso   1.000  Au
  Au84     1.0000 0.60000  0.20000  0.22916  Biso   1.000  Au
  Au85     1.0000 0.80000  0.20000  0.22916  Biso   1.000  Au
  Au86     1.0000 0.00000  0.40000  0.22916  Biso   1.000  Au
  Au87     1.0000 0.20000  0.40000  0.22916  Biso   1.000  Au
  Au88     1.0000 0.40000  0.40000  0.22916  Biso   1.000  Au
  Au89     1.0000 0.60000  0.40000  0.22916  Biso   1.000  Au
  Au90     1.0000 0.80000  0.40000  0.22916  Biso   1.000  Au
  Au91     1.0000 0.00000  0.60000  0.22916  Biso   1.000  Au
  Au92     1.0000 0.20000  0.60000  0.22916  Biso   1.000  Au
  Au93     1.0000 0.40000  0.60000  0.22916  Biso   1.000  Au
  Au94     1.0000 0.60000  0.60000  0.22916  Biso   1.000  Au
  Au95     1.0000 0.80000  0.60000  0.22916  Biso   1.000  Au
  Au96     1.0000 0.00000  0.80000  0.22916  Biso   1.000  Au
  Au97     1.0000 0.20000  0.80000  0.22916  Biso   1.000  Au
  Au98     1.0000 0.40000  0.80000  0.22916  Biso   1.000  Au
  Au99     1.0000 0.60000  0.80000  0.22916  Biso   1.000  Au
  Au100    1.0000 0.80000  0.80000  0.22916  Biso   1.000  Au
  Au101    1.0000 0.26665  0.26663  0.30555  Biso   1.000  Au
  Au102    1.0000 0.46665  0.26663  0.30555  Biso   1.000  Au
  Au103    1.0000 0.26665  0.46663  0.30555  Biso   1.000  Au
  C1       1.0000 0.50011  0.27797  0.45244  Biso   1.000  C
  H1       1.0000 0.50653  0.34187  0.43495  Biso   1.000  H
  H2       1.0000 0.53471  0.26532  0.48552  Biso   1.000  H
  H3       1.0000 0.54253  0.20250  0.43343  Biso   1.000  H
  S1       1.0000 0.36096  0.30994  0.45495  Biso   1.000  S
  C2       1.0000 0.29452  0.44143  0.48107  Biso   1.000  C
  Ge1      1.0000 0.29046  0.43700  0.54708  Biso   1.000  Ge
  Ge2      1.0000 0.20727  0.62315  0.57522  Biso   1.000  Ge
  C3       1.0000 0.30731  0.67889  0.56616  Biso   1.000  C
  C4       1.0000 0.07291  0.72028  0.54331  Biso   1.000  C
  Ge3      1.0000 0.16998  0.62338  0.65410  Biso   1.000  Ge
  C5       1.0000 0.01408  0.67988  0.66323  Biso   1.000  C
  C6       1.0000 0.20785  0.71995  0.68606  Biso   1.000  C
  Ge4      1.0000 0.47092  0.33147  0.57934  Biso   1.000  Ge
  C7       1.0000 0.52979  0.17564  0.56860  Biso   1.000  C
  C8       1.0000 0.57180  0.37594  0.55584  Biso   1.000  C
  Ge5      1.0000 0.46087  0.36017  0.65881  Biso   1.000  Ge
  C9       1.0000 0.51443  0.46050  0.67163  Biso   1.000  C
  C10      1.0000 0.55965  0.22201  0.68778  Biso   1.000  C
  Ge6      1.0000 0.19714  0.33161  0.64994  Biso   1.000  Ge
  C11      1.0000 0.29433  0.17575  0.66066  Biso   1.000  C
  C12      1.0000 0.05152  0.37679  0.67332  Biso   1.000  C
  Ge7      1.0000 0.17878  0.36015  0.57049  Biso   1.000  Ge
  C13      1.0000 0.02500  0.46101  0.55776  Biso   1.000  C
  C14      1.0000 0.21757  0.22231  0.54136  Biso   1.000  C
  H4       1.0000 0.33117  0.48887  0.46935  Biso   1.000  H
  H5       1.0000 0.21028  0.48118  0.46920  Biso   1.000  H
  H6       1.0000 0.32527  0.67801  0.53100  Biso   1.000  H
  H7       1.0000 0.38355  0.62917  0.58394  Biso   1.000  H
  H8       1.0000 0.27018  0.76262  0.57825  Biso   1.000  H
  H9       1.0000 0.03740  0.80275  0.55670  Biso   1.000  H
  H10      1.0000 0.01368  0.69284  0.54629  Biso   1.000  H
  H11      1.0000 0.09124  0.72249  0.50840  Biso   1.000  H
  H12      1.0000 0.98722  0.63068  0.64529  Biso   1.000  H
  H13      1.0000 0.99709  0.67854  0.69834  Biso   1.000  H
  H14      1.0000 0.96770  0.76383  0.65137  Biso   1.000  H
  H15      1.0000 0.15950  0.80291  0.67332  Biso   1.000  H
  H16      1.0000 0.29417  0.69346  0.68234  Biso   1.000  H
  H17      1.0000 0.18938  0.72021  0.72110  Biso   1.000  H
  H18      1.0000 0.52962  0.15828  0.53350  Biso   1.000  H
  H19      1.0000 0.48003  0.14829  0.58578  Biso   1.000  H
  H20      1.0000 0.61312  0.12995  0.58120  Biso   1.000  H
  H21      1.0000 0.54358  0.46074  0.56449  Biso   1.000  H
  H22      1.0000 0.57908  0.36801  0.51996  Biso   1.000  H
  H23      1.0000 0.65232  0.32444  0.57035  Biso   1.000  H
  H24      1.0000 0.51422  0.47405  0.70716  Biso   1.000  H
  H25      1.0000 0.59794  0.42518  0.65942  Biso   1.000  H
  H26      1.0000 0.46405  0.53875  0.65529  Biso   1.000  H
  H27      1.0000 0.53750  0.16044  0.67992  Biso   1.000  H
  H28      1.0000 0.55616  0.23324  0.72352  Biso   1.000  H
  H29      1.0000 0.64284  0.19399  0.67651  Biso   1.000  H
  H30      1.0000 0.37160  0.14920  0.64371  Biso   1.000  H
  H31      1.0000 0.31134  0.15774  0.69578  Biso   1.000  H
  H32      1.0000 0.25733  0.12993  0.64759  Biso   1.000  H
  H33      1.0000 0.02173  0.32600  0.65879  Biso   1.000  H
  H34      1.0000 0.05200  0.36917  0.70921  Biso   1.000  H
  H35      1.0000 0.99542  0.46169  0.66464  Biso   1.000  H
  H36      1.0000 0.01245  0.47617  0.52230  Biso   1.000  H
  H37      1.0000 0.97679  0.42498  0.56911  Biso   1.000  H
  H38      1.0000 0.99703  0.53829  0.57491  Biso   1.000  H
  H39      1.0000 0.30111  0.16024  0.54930  Biso   1.000  H
  H40      1.0000 0.16194  0.19482  0.55253  Biso   1.000  H
  H41      1.0000 0.21017  0.23364  0.50560  Biso   1.000  H
  H42      1.0000 0.30857  0.48079  0.76026  Biso   1.000  H
  H43      1.0000 0.18059  0.48747  0.76022  Biso   1.000  H
  C15      1.0000 0.22283  0.27731  0.77683  Biso   1.000  C
  H44      1.0000 0.20123  0.26348  0.74388  Biso   1.000  H
  H45      1.0000 0.15239  0.34240  0.79384  Biso   1.000  H
  H46      1.0000 0.25513  0.20276  0.79637  Biso   1.000  H
  S2       1.0000 0.33016  0.30893  0.77426  Biso   1.000  S
  C16      1.0000 0.26458  0.44062  0.74831  Biso   1.000  C
  Ge8      1.0000 0.27235  0.43708  0.68226  Biso   1.000  Ge
  Au104    1.0000 0.33332  0.33329  0.37707  Biso   1.000  Au
  Au105    1.0000 0.33332  0.33329  0.85209  Biso   1.000  Au
  Au106    1.0000 0.26665  0.46663  0.92361  Biso   1.000  Au
  Au107    1.0000 0.46665  0.26663  0.92361  Biso   1.000  Au
  Au108    1.0000 0.26665  0.26663  0.92361  Biso   1.000  Au
