# Supplementary material for: Substituent Control of σ-Interference Effects in the Transmission of Saturated Molecules
Source: ACS Phys Chem Au. 2022 Apr 14;2(4):282–8. doi: 10.1021/acsphyschemau.2c00016 (PMC9955259; doi:10.1021/acsphyschemau.2c00016)
Supplement: Supplementary file 2 — pg2c00016_si_002.zip [file pg2c00016_si_002.zip › structures/junctions_cif/Ge222_sub0_anti.cif]

data_image0
_cell_length_a       14.425
_cell_length_b       14.425
_cell_length_c       30.7461
_cell_angle_alpha    90
_cell_angle_beta     90
_cell_angle_gamma    60

_symmetry_space_group_name_H-M    "P 1"
_symmetry_int_tables_number       1

loop_
  _symmetry_equiv_pos_as_xyz
  'x, y, z'

loop_
  _atom_site_label
  _atom_site_occupancy
  _atom_site_fract_x
  _atom_site_fract_y
  _atom_site_fract_z
  _atom_site_thermal_displace_type
  _atom_site_B_iso_or_equiv
  _atom_site_type_symbol
  Au1      1.0000 0.00000  0.00000  0.00000  Biso   1.000  Au
  Au2      1.0000 0.20000  0.00000  0.00000  Biso   1.000  Au
  Au3      1.0000 0.40000  0.00000  0.00000  Biso   1.000  Au
  Au4      1.0000 0.60000  0.00000  0.00000  Biso   1.000  Au
  Au5      1.0000 0.80000  0.00000  0.00000  Biso   1.000  Au
  Au6      1.0000 0.00000  0.20000  0.00000  Biso   1.000  Au
  Au7      1.0000 0.20000  0.20000  0.00000  Biso   1.000  Au
  Au8      1.0000 0.40000  0.20000  0.00000  Biso   1.000  Au
  Au9      1.0000 0.60000  0.20000  0.00000  Biso   1.000  Au
  Au10     1.0000 0.80000  0.20000  0.00000  Biso   1.000  Au
  Au11     1.0000 0.00000  0.40000  0.00000  Biso   1.000  Au
  Au12     1.0000 0.20000  0.40000  0.00000  Biso   1.000  Au
  Au13     1.0000 0.40000  0.40000  0.00000  Biso   1.000  Au
  Au14     1.0000 0.60000  0.40000  0.00000  Biso   1.000  Au
  Au15     1.0000 0.80000  0.40000  0.00000  Biso   1.000  Au
  Au16     1.0000 0.00000  0.60000  0.00000  Biso   1.000  Au
  Au17     1.0000 0.20000  0.60000  0.00000  Biso   1.000  Au
  Au18     1.0000 0.40000  0.60000  0.00000  Biso   1.000  Au
  Au19     1.0000 0.60000  0.60000  0.00000  Biso   1.000  Au
  Au20     1.0000 0.80000  0.60000  0.00000  Biso   1.000  Au
  Au21     1.0000 0.00000  0.80000  0.00000  Biso   1.000  Au
  Au22     1.0000 0.20000  0.80000  0.00000  Biso   1.000  Au
  Au23     1.0000 0.40000  0.80000  0.00000  Biso   1.000  Au
  Au24     1.0000 0.60000  0.80000  0.00000  Biso   1.000  Au
  Au25     1.0000 0.80000  0.80000  0.00000  Biso   1.000  Au
  Au26     1.0000 0.06667  0.06667  0.07661  Biso   1.000  Au
  Au27     1.0000 0.26667  0.06667  0.07661  Biso   1.000  Au
  Au28     1.0000 0.46667  0.06667  0.07661  Biso   1.000  Au
  Au29     1.0000 0.66667  0.06667  0.07661  Biso   1.000  Au
  Au30     1.0000 0.86667  0.06667  0.07661  Biso   1.000  Au
  Au31     1.0000 0.06667  0.26667  0.07661  Biso   1.000  Au
  Au32     1.0000 0.26667  0.26667  0.07661  Biso   1.000  Au
  Au33     1.0000 0.46667  0.26667  0.07661  Biso   1.000  Au
  Au34     1.0000 0.66667  0.26667  0.07661  Biso   1.000  Au
  Au35     1.0000 0.86667  0.26667  0.07661  Biso   1.000  Au
  Au36     1.0000 0.06667  0.46667  0.07661  Biso   1.000  Au
  Au37     1.0000 0.26667  0.46667  0.07661  Biso   1.000  Au
  Au38     1.0000 0.46667  0.46667  0.07661  Biso   1.000  Au
  Au39     1.0000 0.66667  0.46667  0.07661  Biso   1.000  Au
  Au40     1.0000 0.86667  0.46667  0.07661  Biso   1.000  Au
  Au41     1.0000 0.06667  0.66667  0.07661  Biso   1.000  Au
  Au42     1.0000 0.26667  0.66667  0.07661  Biso   1.000  Au
  Au43     1.0000 0.46667  0.66667  0.07661  Biso   1.000  Au
  Au44     1.0000 0.66667  0.66667  0.07661  Biso   1.000  Au
  Au45     1.0000 0.86667  0.66667  0.07661  Biso   1.000  Au
  Au46     1.0000 0.06667  0.86667  0.07661  Biso   1.000  Au
  Au47     1.0000 0.26667  0.86667  0.07661  Biso   1.000  Au
  Au48     1.0000 0.46667  0.86667  0.07661  Biso   1.000  Au
  Au49     1.0000 0.66667  0.86667  0.07661  Biso   1.000  Au
  Au50     1.0000 0.86667  0.86667  0.07661  Biso   1.000  Au
  Au51     1.0000 0.93333  0.13333  0.15323  Biso   1.000  Au
  Au52     1.0000 0.13333  0.13333  0.15323  Biso   1.000  Au
  Au53     1.0000 0.33333  0.13333  0.15323  Biso   1.000  Au
  Au54     1.0000 0.53333  0.13333  0.15323  Biso   1.000  Au
  Au55     1.0000 0.73333  0.13333  0.15323  Biso   1.000  Au
  Au56     1.0000 0.93333  0.33333  0.15323  Biso   1.000  Au
  Au57     1.0000 0.13333  0.33333  0.15323  Biso   1.000  Au
  Au58     1.0000 0.33333  0.33333  0.15323  Biso   1.000  Au
  Au59     1.0000 0.53333  0.33333  0.15323  Biso   1.000  Au
  Au60     1.0000 0.73333  0.33333  0.15323  Biso   1.000  Au
  Au61     1.0000 0.93333  0.53333  0.15323  Biso   1.000  Au
  Au62     1.0000 0.13333  0.53333  0.15323  Biso   1.000  Au
  Au63     1.0000 0.33333  0.53333  0.15323  Biso   1.000  Au
  Au64     1.0000 0.53333  0.53333  0.15323  Biso   1.000  Au
  Au65     1.0000 0.73333  0.53333  0.15323  Biso   1.000  Au
  Au66     1.0000 0.93333  0.73333  0.15323  Biso   1.000  Au
  Au67     1.0000 0.13333  0.73333  0.15323  Biso   1.000  Au
  Au68     1.0000 0.33333  0.73333  0.15323  Biso   1.000  Au
  Au69     1.0000 0.53333  0.73333  0.15323  Biso   1.000  Au
  Au70     1.0000 0.73333  0.73333  0.15323  Biso   1.000  Au
  Au71     1.0000 0.93333  0.93333  0.15323  Biso   1.000  Au
  Au72     1.0000 0.13333  0.93333  0.15323  Biso   1.000  Au
  Au73     1.0000 0.33333  0.93333  0.15323  Biso   1.000  Au
  Au74     1.0000 0.53333  0.93333  0.15323  Biso   1.000  Au
  Au75     1.0000 0.73333  0.93333  0.15323  Biso   1.000  Au
  Au76     1.0000 0.00000  0.00000  0.22984  Biso   1.000  Au
  Au77     1.0000 0.20000  0.00000  0.22984  Biso   1.000  Au
  Au78     1.0000 0.40000  0.00000  0.22984  Biso   1.000  Au
  Au79     1.0000 0.60000  0.00000  0.22984  Biso   1.000  Au
  Au80     1.0000 0.80000  0.00000  0.22984  Biso   1.000  Au
  Au81     1.0000 0.00000  0.20000  0.22984  Biso   1.000  Au
  Au82     1.0000 0.20000  0.20000  0.22984  Biso   1.000  Au
  Au83     1.0000 0.40000  0.20000  0.22984  Biso   1.000  Au
  Au84     1.0000 0.60000  0.20000  0.22984  Biso   1.000  Au
  Au85     1.0000 0.80000  0.20000  0.22984  Biso   1.000  Au
  Au86     1.0000 0.00000  0.40000  0.22984  Biso   1.000  Au
  Au87     1.0000 0.20000  0.40000  0.22984  Biso   1.000  Au
  Au88     1.0000 0.40000  0.40000  0.22984  Biso   1.000  Au
  Au89     1.0000 0.60000  0.40000  0.22984  Biso   1.000  Au
  Au90     1.0000 0.80000  0.40000  0.22984  Biso   1.000  Au
  Au91     1.0000 0.00000  0.60000  0.22984  Biso   1.000  Au
  Au92     1.0000 0.20000  0.60000  0.22984  Biso   1.000  Au
  Au93     1.0000 0.40000  0.60000  0.22984  Biso   1.000  Au
  Au94     1.0000 0.60000  0.60000  0.22984  Biso   1.000  Au
  Au95     1.0000 0.80000  0.60000  0.22984  Biso   1.000  Au
  Au96     1.0000 0.00000  0.80000  0.22984  Biso   1.000  Au
  Au97     1.0000 0.20000  0.80000  0.22984  Biso   1.000  Au
  Au98     1.0000 0.40000  0.80000  0.22984  Biso   1.000  Au
  Au99     1.0000 0.60000  0.80000  0.22984  Biso   1.000  Au
  Au100    1.0000 0.80000  0.80000  0.22984  Biso   1.000  Au
  Au101    1.0000 0.26665  0.26663  0.30646  Biso   1.000  Au
  Au102    1.0000 0.46665  0.26663  0.30646  Biso   1.000  Au
  Au103    1.0000 0.26665  0.46663  0.30646  Biso   1.000  Au
  C1       1.0000 0.29572  0.45047  0.48047  Biso   1.000  C
  Ge1      1.0000 0.28486  0.45130  0.54631  Biso   1.000  Ge
  Ge2      1.0000 0.46196  0.34624  0.58162  Biso   1.000  Ge
  Ge3      1.0000 0.45070  0.37492  0.66093  Biso   1.000  Ge
  Ge4      1.0000 0.26201  0.45171  0.68337  Biso   1.000  Ge
  Ge5      1.0000 0.19009  0.34632  0.64830  Biso   1.000  Ge
  Ge6      1.0000 0.16052  0.63610  0.65404  Biso   1.000  Ge
  C2       1.0000 0.25144  0.45058  0.74918  Biso   1.000  C
  Ge7      1.0000 0.17324  0.37438  0.56899  Biso   1.000  Ge
  Ge8      1.0000 0.20143  0.63564  0.57585  Biso   1.000  Ge
  S1       1.0000 0.32565  0.31662  0.77246  Biso   1.000  S
  H1       1.0000 0.16638  0.49072  0.76002  Biso   1.000  H
  H2       1.0000 0.28813  0.49649  0.76263  Biso   1.000  H
  C3       1.0000 0.22512  0.27552  0.77143  Biso   1.000  C
  H3       1.0000 0.20201  0.27040  0.73740  Biso   1.000  H
  H4       1.0000 0.15436  0.33172  0.79107  Biso   1.000  H
  H5       1.0000 0.26332  0.19489  0.78671  Biso   1.000  H
  S2       1.0000 0.35561  0.31629  0.45698  Biso   1.000  S
  H6       1.0000 0.34051  0.49060  0.46953  Biso   1.000  H
  H7       1.0000 0.21294  0.49602  0.46722  Biso   1.000  H
  C4       1.0000 0.49708  0.27562  0.45848  Biso   1.000  C
  H8       1.0000 0.53977  0.19449  0.44372  Biso   1.000  H
  H9       1.0000 0.52435  0.27216  0.49255  Biso   1.000  H
  H10      1.0000 0.51139  0.33148  0.43857  Biso   1.000  H
  H11      1.0000 0.52475  0.26670  0.68475  Biso   1.000  H
  H12      1.0000 0.49178  0.45407  0.67225  Biso   1.000  H
  H13      1.0000 0.50831  0.22429  0.57174  Biso   1.000  H
  H14      1.0000 0.54171  0.37832  0.56133  Biso   1.000  H
  H15      1.0000 0.05303  0.45364  0.55760  Biso   1.000  H
  H16      1.0000 0.20778  0.26626  0.54505  Biso   1.000  H
  H17      1.0000 0.26505  0.22454  0.65862  Biso   1.000  H
  H18      1.0000 0.07801  0.37941  0.66861  Biso   1.000  H
  H19      1.0000 0.18972  0.71222  0.67940  Biso   1.000  H
  H20      1.0000 0.03751  0.68027  0.65979  Biso   1.000  H
  H21      1.0000 0.09615  0.71186  0.55050  Biso   1.000  H
  H22      1.0000 0.28013  0.67998  0.57025  Biso   1.000  H
  Au104    1.0000 0.33332  0.33329  0.37819  Biso   1.000  Au
  Au105    1.0000 0.33332  0.33329  0.85165  Biso   1.000  Au
  Au106    1.0000 0.26665  0.46663  0.92339  Biso   1.000  Au
  Au107    1.0000 0.46665  0.26663  0.92339  Biso   1.000  Au
  Au108    1.0000 0.26665  0.26663  0.92339  Biso   1.000  Au
