# Supplementary material for: Substituent Control of σ-Interference Effects in the Transmission of Saturated Molecules
Source: ACS Phys Chem Au. 2022 Apr 14;2(4):282–8. doi: 10.1021/acsphyschemau.2c00016 (PMC9955259; doi:10.1021/acsphyschemau.2c00016)
Supplement: Supplementary file 2 — pg2c00016_si_002.zip [file pg2c00016_si_002.zip › structures/junctions_cif/Si4_cf3.cif]

data_image0
_cell_length_a       14.425
_cell_length_b       14.425
_cell_length_c       32.4277
_cell_angle_alpha    90
_cell_angle_beta     90
_cell_angle_gamma    60

_symmetry_space_group_name_H-M    "P 1"
_symmetry_int_tables_number       1

loop_
  _symmetry_equiv_pos_as_xyz
  'x, y, z'

loop_
  _atom_site_label
  _atom_site_occupancy
  _atom_site_fract_x
  _atom_site_fract_y
  _atom_site_fract_z
  _atom_site_thermal_displace_type
  _atom_site_B_iso_or_equiv
  _atom_site_type_symbol
  Au1      1.0000 0.00000  0.00000  0.00000  Biso   1.000  Au
  Au2      1.0000 0.20000  0.00000  0.00000  Biso   1.000  Au
  Au3      1.0000 0.40000  0.00000  0.00000  Biso   1.000  Au
  Au4      1.0000 0.60000  0.00000  0.00000  Biso   1.000  Au
  Au5      1.0000 0.80000  0.00000  0.00000  Biso   1.000  Au
  Au6      1.0000 0.00000  0.20000  0.00000  Biso   1.000  Au
  Au7      1.0000 0.20000  0.20000  0.00000  Biso   1.000  Au
  Au8      1.0000 0.40000  0.20000  0.00000  Biso   1.000  Au
  Au9      1.0000 0.60000  0.20000  0.00000  Biso   1.000  Au
  Au10     1.0000 0.80000  0.20000  0.00000  Biso   1.000  Au
  Au11     1.0000 0.00000  0.40000  0.00000  Biso   1.000  Au
  Au12     1.0000 0.20000  0.40000  0.00000  Biso   1.000  Au
  Au13     1.0000 0.40000  0.40000  0.00000  Biso   1.000  Au
  Au14     1.0000 0.60000  0.40000  0.00000  Biso   1.000  Au
  Au15     1.0000 0.80000  0.40000  0.00000  Biso   1.000  Au
  Au16     1.0000 0.00000  0.60000  0.00000  Biso   1.000  Au
  Au17     1.0000 0.20000  0.60000  0.00000  Biso   1.000  Au
  Au18     1.0000 0.40000  0.60000  0.00000  Biso   1.000  Au
  Au19     1.0000 0.60000  0.60000  0.00000  Biso   1.000  Au
  Au20     1.0000 0.80000  0.60000  0.00000  Biso   1.000  Au
  Au21     1.0000 0.00000  0.80000  0.00000  Biso   1.000  Au
  Au22     1.0000 0.20000  0.80000  0.00000  Biso   1.000  Au
  Au23     1.0000 0.40000  0.80000  0.00000  Biso   1.000  Au
  Au24     1.0000 0.60000  0.80000  0.00000  Biso   1.000  Au
  Au25     1.0000 0.80000  0.80000  0.00000  Biso   1.000  Au
  Au26     1.0000 0.06667  0.06667  0.07264  Biso   1.000  Au
  Au27     1.0000 0.26667  0.06667  0.07264  Biso   1.000  Au
  Au28     1.0000 0.46667  0.06667  0.07264  Biso   1.000  Au
  Au29     1.0000 0.66667  0.06667  0.07264  Biso   1.000  Au
  Au30     1.0000 0.86667  0.06667  0.07264  Biso   1.000  Au
  Au31     1.0000 0.06667  0.26667  0.07264  Biso   1.000  Au
  Au32     1.0000 0.26667  0.26667  0.07264  Biso   1.000  Au
  Au33     1.0000 0.46667  0.26667  0.07264  Biso   1.000  Au
  Au34     1.0000 0.66667  0.26667  0.07264  Biso   1.000  Au
  Au35     1.0000 0.86667  0.26667  0.07264  Biso   1.000  Au
  Au36     1.0000 0.06667  0.46667  0.07264  Biso   1.000  Au
  Au37     1.0000 0.26667  0.46667  0.07264  Biso   1.000  Au
  Au38     1.0000 0.46667  0.46667  0.07264  Biso   1.000  Au
  Au39     1.0000 0.66667  0.46667  0.07264  Biso   1.000  Au
  Au40     1.0000 0.86667  0.46667  0.07264  Biso   1.000  Au
  Au41     1.0000 0.06667  0.66667  0.07264  Biso   1.000  Au
  Au42     1.0000 0.26667  0.66667  0.07264  Biso   1.000  Au
  Au43     1.0000 0.46667  0.66667  0.07264  Biso   1.000  Au
  Au44     1.0000 0.66667  0.66667  0.07264  Biso   1.000  Au
  Au45     1.0000 0.86667  0.66667  0.07264  Biso   1.000  Au
  Au46     1.0000 0.06667  0.86667  0.07264  Biso   1.000  Au
  Au47     1.0000 0.26667  0.86667  0.07264  Biso   1.000  Au
  Au48     1.0000 0.46667  0.86667  0.07264  Biso   1.000  Au
  Au49     1.0000 0.66667  0.86667  0.07264  Biso   1.000  Au
  Au50     1.0000 0.86667  0.86667  0.07264  Biso   1.000  Au
  Au51     1.0000 0.93333  0.13333  0.14528  Biso   1.000  Au
  Au52     1.0000 0.13333  0.13333  0.14528  Biso   1.000  Au
  Au53     1.0000 0.33333  0.13333  0.14528  Biso   1.000  Au
  Au54     1.0000 0.53333  0.13333  0.14528  Biso   1.000  Au
  Au55     1.0000 0.73333  0.13333  0.14528  Biso   1.000  Au
  Au56     1.0000 0.93333  0.33333  0.14528  Biso   1.000  Au
  Au57     1.0000 0.13333  0.33333  0.14528  Biso   1.000  Au
  Au58     1.0000 0.33333  0.33333  0.14528  Biso   1.000  Au
  Au59     1.0000 0.53333  0.33333  0.14528  Biso   1.000  Au
  Au60     1.0000 0.73333  0.33333  0.14528  Biso   1.000  Au
  Au61     1.0000 0.93333  0.53333  0.14528  Biso   1.000  Au
  Au62     1.0000 0.13333  0.53333  0.14528  Biso   1.000  Au
  Au63     1.0000 0.33333  0.53333  0.14528  Biso   1.000  Au
  Au64     1.0000 0.53333  0.53333  0.14528  Biso   1.000  Au
  Au65     1.0000 0.73333  0.53333  0.14528  Biso   1.000  Au
  Au66     1.0000 0.93333  0.73333  0.14528  Biso   1.000  Au
  Au67     1.0000 0.13333  0.73333  0.14528  Biso   1.000  Au
  Au68     1.0000 0.33333  0.73333  0.14528  Biso   1.000  Au
  Au69     1.0000 0.53333  0.73333  0.14528  Biso   1.000  Au
  Au70     1.0000 0.73333  0.73333  0.14528  Biso   1.000  Au
  Au71     1.0000 0.93333  0.93333  0.14528  Biso   1.000  Au
  Au72     1.0000 0.13333  0.93333  0.14528  Biso   1.000  Au
  Au73     1.0000 0.33333  0.93333  0.14528  Biso   1.000  Au
  Au74     1.0000 0.53333  0.93333  0.14528  Biso   1.000  Au
  Au75     1.0000 0.73333  0.93333  0.14528  Biso   1.000  Au
  Au76     1.0000 0.00000  0.00000  0.21792  Biso   1.000  Au
  Au77     1.0000 0.20000  0.00000  0.21792  Biso   1.000  Au
  Au78     1.0000 0.40000  0.00000  0.21792  Biso   1.000  Au
  Au79     1.0000 0.60000  0.00000  0.21792  Biso   1.000  Au
  Au80     1.0000 0.80000  0.00000  0.21792  Biso   1.000  Au
  Au81     1.0000 0.00000  0.20000  0.21792  Biso   1.000  Au
  Au82     1.0000 0.20000  0.20000  0.21792  Biso   1.000  Au
  Au83     1.0000 0.40000  0.20000  0.21792  Biso   1.000  Au
  Au84     1.0000 0.60000  0.20000  0.21792  Biso   1.000  Au
  Au85     1.0000 0.80000  0.20000  0.21792  Biso   1.000  Au
  Au86     1.0000 0.00000  0.40000  0.21792  Biso   1.000  Au
  Au87     1.0000 0.20000  0.40000  0.21792  Biso   1.000  Au
  Au88     1.0000 0.40000  0.40000  0.21792  Biso   1.000  Au
  Au89     1.0000 0.60000  0.40000  0.21792  Biso   1.000  Au
  Au90     1.0000 0.80000  0.40000  0.21792  Biso   1.000  Au
  Au91     1.0000 0.00000  0.60000  0.21792  Biso   1.000  Au
  Au92     1.0000 0.20000  0.60000  0.21792  Biso   1.000  Au
  Au93     1.0000 0.40000  0.60000  0.21792  Biso   1.000  Au
  Au94     1.0000 0.60000  0.60000  0.21792  Biso   1.000  Au
  Au95     1.0000 0.80000  0.60000  0.21792  Biso   1.000  Au
  Au96     1.0000 0.00000  0.80000  0.21792  Biso   1.000  Au
  Au97     1.0000 0.20000  0.80000  0.21792  Biso   1.000  Au
  Au98     1.0000 0.40000  0.80000  0.21792  Biso   1.000  Au
  Au99     1.0000 0.60000  0.80000  0.21792  Biso   1.000  Au
  Au100    1.0000 0.80000  0.80000  0.21792  Biso   1.000  Au
  Au101    1.0000 0.26665  0.26663  0.29057  Biso   1.000  Au
  Au102    1.0000 0.46665  0.26663  0.29057  Biso   1.000  Au
  Au103    1.0000 0.26665  0.46663  0.29057  Biso   1.000  Au
  C1       1.0000 0.14865  0.33208  0.41127  Biso   1.000  C
  H1       1.0000 0.11541  0.41926  0.40637  Biso   1.000  H
  H2       1.0000 0.14322  0.29476  0.38200  Biso   1.000  H
  H3       1.0000 0.10612  0.31608  0.43630  Biso   1.000  H
  S1       1.0000 0.29197  0.26678  0.42174  Biso   1.000  S
  C2       1.0000 0.29855  0.33533  0.46848  Biso   1.000  C
  Si1      1.0000 0.29340  0.26924  0.51847  Biso   1.000  Si
  C3       1.0000 0.41816  0.12648  0.52181  Biso   1.000  C
  F1       1.0000 0.40446  0.06616  0.55148  Biso   1.000  F
  F2       1.0000 0.44381  0.07012  0.48568  Biso   1.000  F
  F3       1.0000 0.50575  0.13595  0.53295  Biso   1.000  F
  C4       1.0000 0.16496  0.25676  0.52266  Biso   1.000  C
  F4       1.0000 0.07814  0.34488  0.50504  Biso   1.000  F
  F5       1.0000 0.13820  0.25132  0.56280  Biso   1.000  F
  F6       1.0000 0.17675  0.16764  0.50245  Biso   1.000  F
  Si2      1.0000 0.29924  0.36974  0.57590  Biso   1.000  Si
  C5       1.0000 0.15144  0.48609  0.58167  Biso   1.000  C
  F7       1.0000 0.09385  0.45744  0.60721  Biso   1.000  F
  F8       1.0000 0.10170  0.50978  0.54349  Biso   1.000  F
  F9       1.0000 0.14402  0.57817  0.59675  Biso   1.000  F
  C6       1.0000 0.37749  0.43832  0.55540  Biso   1.000  C
  F10      1.0000 0.31966  0.50951  0.52433  Biso   1.000  F
  F11      1.0000 0.39687  0.49366  0.58523  Biso   1.000  F
  F12      1.0000 0.47447  0.36452  0.53863  Biso   1.000  F
  Si3      1.0000 0.36814  0.29440  0.64184  Biso   1.000  Si
  C7       1.0000 0.51562  0.17859  0.63560  Biso   1.000  C
  F13      1.0000 0.52254  0.08706  0.62013  Biso   1.000  F
  F14      1.0000 0.56698  0.15250  0.67336  Biso   1.000  F
  F15      1.0000 0.57175  0.20870  0.60988  Biso   1.000  F
  C8       1.0000 0.28956  0.22607  0.66192  Biso   1.000  C
  F16      1.0000 0.34675  0.15317  0.69255  Biso   1.000  F
  F17      1.0000 0.26663  0.17310  0.63226  Biso   1.000  F
  F18      1.0000 0.19415  0.30271  0.67914  Biso   1.000  F
  C9       1.0000 0.24712  0.54087  0.69583  Biso   1.000  C
  F19      1.0000 0.26043  0.59864  0.66502  Biso   1.000  F
  F20      1.0000 0.22764  0.59819  0.73163  Biso   1.000  F
  F21      1.0000 0.15638  0.53529  0.68662  Biso   1.000  F
  C10      1.0000 0.49763  0.40983  0.69541  Biso   1.000  C
  F22      1.0000 0.58566  0.32064  0.71173  Biso   1.000  F
  F23      1.0000 0.52148  0.41848  0.65518  Biso   1.000  F
  F24      1.0000 0.48676  0.49740  0.71648  Biso   1.000  F
  H4       1.0000 0.37811  0.33073  0.46756  Biso   1.000  H
  H5       1.0000 0.23633  0.42169  0.46765  Biso   1.000  H
  H6       1.0000 0.42985  0.24464  0.75046  Biso   1.000  H
  H7       1.0000 0.28775  0.33467  0.75147  Biso   1.000  H
  C11      1.0000 0.51843  0.33469  0.80622  Biso   1.000  C
  H8       1.0000 0.52422  0.37150  0.83554  Biso   1.000  H
  H9       1.0000 0.56074  0.35117  0.78126  Biso   1.000  H
  H10      1.0000 0.55201  0.24742  0.81108  Biso   1.000  H
  S2       1.0000 0.37501  0.39998  0.79601  Biso   1.000  S
  C12      1.0000 0.36688  0.33079  0.74979  Biso   1.000  C
  Si4      1.0000 0.37001  0.39675  0.69941  Biso   1.000  Si
  Au104    1.0000 0.33332  0.33329  0.35858  Biso   1.000  Au
  Au105    1.0000 0.33332  0.33329  0.85934  Biso   1.000  Au
  Au106    1.0000 0.26665  0.46663  0.92736  Biso   1.000  Au
  Au107    1.0000 0.46665  0.26663  0.92736  Biso   1.000  Au
  Au108    1.0000 0.26665  0.26663  0.92736  Biso   1.000  Au
