# Supplementary material for: Substituent Control of σ-Interference Effects in the Transmission of Saturated Molecules
Source: ACS Phys Chem Au. 2022 Apr 14;2(4):282–8. doi: 10.1021/acsphyschemau.2c00016 (PMC9955259; doi:10.1021/acsphyschemau.2c00016)
Supplement: Supplementary file 2 — pg2c00016_si_002.zip [file pg2c00016_si_002.zip › structures/junctions_cif/Ge222_sub13_ortho.cif]

data_image0
_cell_length_a       14.425
_cell_length_b       14.425
_cell_length_c       30.7104
_cell_angle_alpha    90
_cell_angle_beta     90
_cell_angle_gamma    60

_symmetry_space_group_name_H-M    "P 1"
_symmetry_int_tables_number       1

loop_
  _symmetry_equiv_pos_as_xyz
  'x, y, z'

loop_
  _atom_site_label
  _atom_site_occupancy
  _atom_site_fract_x
  _atom_site_fract_y
  _atom_site_fract_z
  _atom_site_thermal_displace_type
  _atom_site_B_iso_or_equiv
  _atom_site_type_symbol
  Au1      1.0000 0.00000  0.00000  0.00000  Biso   1.000  Au
  Au2      1.0000 0.20000  0.00000  0.00000  Biso   1.000  Au
  Au3      1.0000 0.40000  0.00000  0.00000  Biso   1.000  Au
  Au4      1.0000 0.60000  0.00000  0.00000  Biso   1.000  Au
  Au5      1.0000 0.80000  0.00000  0.00000  Biso   1.000  Au
  Au6      1.0000 0.00000  0.20000  0.00000  Biso   1.000  Au
  Au7      1.0000 0.20000  0.20000  0.00000  Biso   1.000  Au
  Au8      1.0000 0.40000  0.20000  0.00000  Biso   1.000  Au
  Au9      1.0000 0.60000  0.20000  0.00000  Biso   1.000  Au
  Au10     1.0000 0.80000  0.20000  0.00000  Biso   1.000  Au
  Au11     1.0000 0.00000  0.40000  0.00000  Biso   1.000  Au
  Au12     1.0000 0.20000  0.40000  0.00000  Biso   1.000  Au
  Au13     1.0000 0.40000  0.40000  0.00000  Biso   1.000  Au
  Au14     1.0000 0.60000  0.40000  0.00000  Biso   1.000  Au
  Au15     1.0000 0.80000  0.40000  0.00000  Biso   1.000  Au
  Au16     1.0000 0.00000  0.60000  0.00000  Biso   1.000  Au
  Au17     1.0000 0.20000  0.60000  0.00000  Biso   1.000  Au
  Au18     1.0000 0.40000  0.60000  0.00000  Biso   1.000  Au
  Au19     1.0000 0.60000  0.60000  0.00000  Biso   1.000  Au
  Au20     1.0000 0.80000  0.60000  0.00000  Biso   1.000  Au
  Au21     1.0000 0.00000  0.80000  0.00000  Biso   1.000  Au
  Au22     1.0000 0.20000  0.80000  0.00000  Biso   1.000  Au
  Au23     1.0000 0.40000  0.80000  0.00000  Biso   1.000  Au
  Au24     1.0000 0.60000  0.80000  0.00000  Biso   1.000  Au
  Au25     1.0000 0.80000  0.80000  0.00000  Biso   1.000  Au
  Au26     1.0000 0.06667  0.06667  0.07670  Biso   1.000  Au
  Au27     1.0000 0.26667  0.06667  0.07670  Biso   1.000  Au
  Au28     1.0000 0.46667  0.06667  0.07670  Biso   1.000  Au
  Au29     1.0000 0.66667  0.06667  0.07670  Biso   1.000  Au
  Au30     1.0000 0.86667  0.06667  0.07670  Biso   1.000  Au
  Au31     1.0000 0.06667  0.26667  0.07670  Biso   1.000  Au
  Au32     1.0000 0.26667  0.26667  0.07670  Biso   1.000  Au
  Au33     1.0000 0.46667  0.26667  0.07670  Biso   1.000  Au
  Au34     1.0000 0.66667  0.26667  0.07670  Biso   1.000  Au
  Au35     1.0000 0.86667  0.26667  0.07670  Biso   1.000  Au
  Au36     1.0000 0.06667  0.46667  0.07670  Biso   1.000  Au
  Au37     1.0000 0.26667  0.46667  0.07670  Biso   1.000  Au
  Au38     1.0000 0.46667  0.46667  0.07670  Biso   1.000  Au
  Au39     1.0000 0.66667  0.46667  0.07670  Biso   1.000  Au
  Au40     1.0000 0.86667  0.46667  0.07670  Biso   1.000  Au
  Au41     1.0000 0.06667  0.66667  0.07670  Biso   1.000  Au
  Au42     1.0000 0.26667  0.66667  0.07670  Biso   1.000  Au
  Au43     1.0000 0.46667  0.66667  0.07670  Biso   1.000  Au
  Au44     1.0000 0.66667  0.66667  0.07670  Biso   1.000  Au
  Au45     1.0000 0.86667  0.66667  0.07670  Biso   1.000  Au
  Au46     1.0000 0.06667  0.86667  0.07670  Biso   1.000  Au
  Au47     1.0000 0.26667  0.86667  0.07670  Biso   1.000  Au
  Au48     1.0000 0.46667  0.86667  0.07670  Biso   1.000  Au
  Au49     1.0000 0.66667  0.86667  0.07670  Biso   1.000  Au
  Au50     1.0000 0.86667  0.86667  0.07670  Biso   1.000  Au
  Au51     1.0000 0.93333  0.13333  0.15341  Biso   1.000  Au
  Au52     1.0000 0.13333  0.13333  0.15341  Biso   1.000  Au
  Au53     1.0000 0.33333  0.13333  0.15341  Biso   1.000  Au
  Au54     1.0000 0.53333  0.13333  0.15341  Biso   1.000  Au
  Au55     1.0000 0.73333  0.13333  0.15341  Biso   1.000  Au
  Au56     1.0000 0.93333  0.33333  0.15341  Biso   1.000  Au
  Au57     1.0000 0.13333  0.33333  0.15341  Biso   1.000  Au
  Au58     1.0000 0.33333  0.33333  0.15341  Biso   1.000  Au
  Au59     1.0000 0.53333  0.33333  0.15341  Biso   1.000  Au
  Au60     1.0000 0.73333  0.33333  0.15341  Biso   1.000  Au
  Au61     1.0000 0.93333  0.53333  0.15341  Biso   1.000  Au
  Au62     1.0000 0.13333  0.53333  0.15341  Biso   1.000  Au
  Au63     1.0000 0.33333  0.53333  0.15341  Biso   1.000  Au
  Au64     1.0000 0.53333  0.53333  0.15341  Biso   1.000  Au
  Au65     1.0000 0.73333  0.53333  0.15341  Biso   1.000  Au
  Au66     1.0000 0.93333  0.73333  0.15341  Biso   1.000  Au
  Au67     1.0000 0.13333  0.73333  0.15341  Biso   1.000  Au
  Au68     1.0000 0.33333  0.73333  0.15341  Biso   1.000  Au
  Au69     1.0000 0.53333  0.73333  0.15341  Biso   1.000  Au
  Au70     1.0000 0.73333  0.73333  0.15341  Biso   1.000  Au
  Au71     1.0000 0.93333  0.93333  0.15341  Biso   1.000  Au
  Au72     1.0000 0.13333  0.93333  0.15341  Biso   1.000  Au
  Au73     1.0000 0.33333  0.93333  0.15341  Biso   1.000  Au
  Au74     1.0000 0.53333  0.93333  0.15341  Biso   1.000  Au
  Au75     1.0000 0.73333  0.93333  0.15341  Biso   1.000  Au
  Au76     1.0000 0.00000  0.00000  0.23011  Biso   1.000  Au
  Au77     1.0000 0.20000  0.00000  0.23011  Biso   1.000  Au
  Au78     1.0000 0.40000  0.00000  0.23011  Biso   1.000  Au
  Au79     1.0000 0.60000  0.00000  0.23011  Biso   1.000  Au
  Au80     1.0000 0.80000  0.00000  0.23011  Biso   1.000  Au
  Au81     1.0000 0.00000  0.20000  0.23011  Biso   1.000  Au
  Au82     1.0000 0.20000  0.20000  0.23011  Biso   1.000  Au
  Au83     1.0000 0.40000  0.20000  0.23011  Biso   1.000  Au
  Au84     1.0000 0.60000  0.20000  0.23011  Biso   1.000  Au
  Au85     1.0000 0.80000  0.20000  0.23011  Biso   1.000  Au
  Au86     1.0000 0.00000  0.40000  0.23011  Biso   1.000  Au
  Au87     1.0000 0.20000  0.40000  0.23011  Biso   1.000  Au
  Au88     1.0000 0.40000  0.40000  0.23011  Biso   1.000  Au
  Au89     1.0000 0.60000  0.40000  0.23011  Biso   1.000  Au
  Au90     1.0000 0.80000  0.40000  0.23011  Biso   1.000  Au
  Au91     1.0000 0.00000  0.60000  0.23011  Biso   1.000  Au
  Au92     1.0000 0.20000  0.60000  0.23011  Biso   1.000  Au
  Au93     1.0000 0.40000  0.60000  0.23011  Biso   1.000  Au
  Au94     1.0000 0.60000  0.60000  0.23011  Biso   1.000  Au
  Au95     1.0000 0.80000  0.60000  0.23011  Biso   1.000  Au
  Au96     1.0000 0.00000  0.80000  0.23011  Biso   1.000  Au
  Au97     1.0000 0.20000  0.80000  0.23011  Biso   1.000  Au
  Au98     1.0000 0.40000  0.80000  0.23011  Biso   1.000  Au
  Au99     1.0000 0.60000  0.80000  0.23011  Biso   1.000  Au
  Au100    1.0000 0.80000  0.80000  0.23011  Biso   1.000  Au
  Au101    1.0000 0.26665  0.26663  0.30681  Biso   1.000  Au
  Au102    1.0000 0.46665  0.26663  0.30681  Biso   1.000  Au
  Au103    1.0000 0.26665  0.46663  0.30681  Biso   1.000  Au
  C1       1.0000 0.52817  0.15007  0.43468  Biso   1.000  C
  H1       1.0000 0.57781  0.17597  0.41635  Biso   1.000  H
  H2       1.0000 0.50407  0.10503  0.41250  Biso   1.000  H
  H3       1.0000 0.57282  0.10338  0.46385  Biso   1.000  H
  S1       1.0000 0.40937  0.27426  0.45149  Biso   1.000  S
  C2       1.0000 0.32683  0.22625  0.47732  Biso   1.000  C
  Ge1      1.0000 0.33601  0.22877  0.54283  Biso   1.000  Ge
  Ge2      1.0000 0.52723  0.12667  0.56692  Biso   1.000  Ge
  O1       1.0000 0.57959  0.98370  0.55918  Biso   1.000  O
  O2       1.0000 0.61344  0.15314  0.53047  Biso   1.000  O
  Ge3      1.0000 0.56805  0.16872  0.64061  Biso   1.000  Ge
  O3       1.0000 0.67197  0.20473  0.63494  Biso   1.000  O
  O4       1.0000 0.62319  0.04576  0.67526  Biso   1.000  O
  Ge4      1.0000 0.22768  0.18059  0.59239  Biso   1.000  Ge
  O5       1.0000 0.08918  0.28437  0.59403  Biso   1.000  O
  O6       1.0000 0.21903  0.06226  0.57903  Biso   1.000  O
  Ge5      1.0000 0.33452  0.14882  0.66084  Biso   1.000  Ge
  O7       1.0000 0.29428  0.09460  0.70660  Biso   1.000  O
  O8       1.0000 0.45513  0.02852  0.63980  Biso   1.000  O
  Ge6      1.0000 0.29359  0.45170  0.64602  Biso   1.000  Ge
  O9       1.0000 0.36145  0.52823  0.65491  Biso   1.000  O
  O10      1.0000 0.15679  0.53189  0.66613  Biso   1.000  O
  Ge7      1.0000 0.25537  0.41895  0.56863  Biso   1.000  Ge
  O11      1.0000 0.23397  0.51733  0.52638  Biso   1.000  O
  O12      1.0000 0.11073  0.46667  0.58323  Biso   1.000  O
  H4       1.0000 0.24259  0.28110  0.46721  Biso   1.000  H
  H5       1.0000 0.35162  0.14406  0.46558  Biso   1.000  H
  H6       1.0000 0.54257  0.96706  0.58274  Biso   1.000  H
  H7       1.0000 0.56707  0.22434  0.51728  Biso   1.000  H
  H8       1.0000 0.69437  0.19152  0.60396  Biso   1.000  H
  H9       1.0000 0.69512  0.99306  0.66425  Biso   1.000  H
  H10      1.0000 0.08820  0.35410  0.59022  Biso   1.000  H
  H11      1.0000 0.28605  0.99969  0.58946  Biso   1.000  H
  H12      1.0000 0.22881  0.15509  0.71930  Biso   1.000  H
  H13      1.0000 0.51953  0.01728  0.65716  Biso   1.000  H
  H14      1.0000 0.30646  0.60401  0.64997  Biso   1.000  H
  H15      1.0000 0.11275  0.52524  0.64254  Biso   1.000  H
  H16      1.0000 0.29355  0.48449  0.50521  Biso   1.000  H
  H17      1.0000 0.06619  0.51418  0.55928  Biso   1.000  H
  H18      1.0000 0.43661  0.33805  0.75708  Biso   1.000  H
  H19      1.0000 0.50682  0.19293  0.75424  Biso   1.000  H
  C3       1.0000 0.38267  0.12699  0.79524  Biso   1.000  C
  H20      1.0000 0.45779  0.10073  0.81383  Biso   1.000  H
  H21      1.0000 0.39351  0.07877  0.76544  Biso   1.000  H
  H22      1.0000 0.32240  0.12381  0.81685  Biso   1.000  H
  S2       1.0000 0.32328  0.26788  0.78010  Biso   1.000  S
  C4       1.0000 0.42957  0.26743  0.74761  Biso   1.000  C
  Ge8      1.0000 0.40123  0.27505  0.68291  Biso   1.000  Ge
  Au104    1.0000 0.33332  0.33329  0.37863  Biso   1.000  Au
  Au105    1.0000 0.33332  0.33329  0.85148  Biso   1.000  Au
  Au106    1.0000 0.26665  0.46663  0.92330  Biso   1.000  Au
  Au107    1.0000 0.46665  0.26663  0.92330  Biso   1.000  Au
  Au108    1.0000 0.26665  0.26663  0.92330  Biso   1.000  Au
