# Supplementary material for: Substituent Control of σ-Interference Effects in the Transmission of Saturated Molecules
Source: ACS Phys Chem Au. 2022 Apr 14;2(4):282–8. doi: 10.1021/acsphyschemau.2c00016 (PMC9955259; doi:10.1021/acsphyschemau.2c00016)
Supplement: Supplementary file 2 — pg2c00016_si_002.zip [file pg2c00016_si_002.zip › structures/junctions_cif/Si222_sub10_ortho.cif]

data_image0
_cell_length_a       14.425
_cell_length_b       14.425
_cell_length_c       30.549
_cell_angle_alpha    90
_cell_angle_beta     90
_cell_angle_gamma    60

_symmetry_space_group_name_H-M    "P 1"
_symmetry_int_tables_number       1

loop_
  _symmetry_equiv_pos_as_xyz
  'x, y, z'

loop_
  _atom_site_label
  _atom_site_occupancy
  _atom_site_fract_x
  _atom_site_fract_y
  _atom_site_fract_z
  _atom_site_thermal_displace_type
  _atom_site_B_iso_or_equiv
  _atom_site_type_symbol
  Au1      1.0000 0.00000  0.00000  0.00000  Biso   1.000  Au
  Au2      1.0000 0.20000  0.00000  0.00000  Biso   1.000  Au
  Au3      1.0000 0.40000  0.00000  0.00000  Biso   1.000  Au
  Au4      1.0000 0.60000  0.00000  0.00000  Biso   1.000  Au
  Au5      1.0000 0.80000  0.00000  0.00000  Biso   1.000  Au
  Au6      1.0000 0.00000  0.20000  0.00000  Biso   1.000  Au
  Au7      1.0000 0.20000  0.20000  0.00000  Biso   1.000  Au
  Au8      1.0000 0.40000  0.20000  0.00000  Biso   1.000  Au
  Au9      1.0000 0.60000  0.20000  0.00000  Biso   1.000  Au
  Au10     1.0000 0.80000  0.20000  0.00000  Biso   1.000  Au
  Au11     1.0000 0.00000  0.40000  0.00000  Biso   1.000  Au
  Au12     1.0000 0.20000  0.40000  0.00000  Biso   1.000  Au
  Au13     1.0000 0.40000  0.40000  0.00000  Biso   1.000  Au
  Au14     1.0000 0.60000  0.40000  0.00000  Biso   1.000  Au
  Au15     1.0000 0.80000  0.40000  0.00000  Biso   1.000  Au
  Au16     1.0000 0.00000  0.60000  0.00000  Biso   1.000  Au
  Au17     1.0000 0.20000  0.60000  0.00000  Biso   1.000  Au
  Au18     1.0000 0.40000  0.60000  0.00000  Biso   1.000  Au
  Au19     1.0000 0.60000  0.60000  0.00000  Biso   1.000  Au
  Au20     1.0000 0.80000  0.60000  0.00000  Biso   1.000  Au
  Au21     1.0000 0.00000  0.80000  0.00000  Biso   1.000  Au
  Au22     1.0000 0.20000  0.80000  0.00000  Biso   1.000  Au
  Au23     1.0000 0.40000  0.80000  0.00000  Biso   1.000  Au
  Au24     1.0000 0.60000  0.80000  0.00000  Biso   1.000  Au
  Au25     1.0000 0.80000  0.80000  0.00000  Biso   1.000  Au
  Au26     1.0000 0.06667  0.06667  0.07711  Biso   1.000  Au
  Au27     1.0000 0.26667  0.06667  0.07711  Biso   1.000  Au
  Au28     1.0000 0.46667  0.06667  0.07711  Biso   1.000  Au
  Au29     1.0000 0.66667  0.06667  0.07711  Biso   1.000  Au
  Au30     1.0000 0.86667  0.06667  0.07711  Biso   1.000  Au
  Au31     1.0000 0.06667  0.26667  0.07711  Biso   1.000  Au
  Au32     1.0000 0.26667  0.26667  0.07711  Biso   1.000  Au
  Au33     1.0000 0.46667  0.26667  0.07711  Biso   1.000  Au
  Au34     1.0000 0.66667  0.26667  0.07711  Biso   1.000  Au
  Au35     1.0000 0.86667  0.26667  0.07711  Biso   1.000  Au
  Au36     1.0000 0.06667  0.46667  0.07711  Biso   1.000  Au
  Au37     1.0000 0.26667  0.46667  0.07711  Biso   1.000  Au
  Au38     1.0000 0.46667  0.46667  0.07711  Biso   1.000  Au
  Au39     1.0000 0.66667  0.46667  0.07711  Biso   1.000  Au
  Au40     1.0000 0.86667  0.46667  0.07711  Biso   1.000  Au
  Au41     1.0000 0.06667  0.66667  0.07711  Biso   1.000  Au
  Au42     1.0000 0.26667  0.66667  0.07711  Biso   1.000  Au
  Au43     1.0000 0.46667  0.66667  0.07711  Biso   1.000  Au
  Au44     1.0000 0.66667  0.66667  0.07711  Biso   1.000  Au
  Au45     1.0000 0.86667  0.66667  0.07711  Biso   1.000  Au
  Au46     1.0000 0.06667  0.86667  0.07711  Biso   1.000  Au
  Au47     1.0000 0.26667  0.86667  0.07711  Biso   1.000  Au
  Au48     1.0000 0.46667  0.86667  0.07711  Biso   1.000  Au
  Au49     1.0000 0.66667  0.86667  0.07711  Biso   1.000  Au
  Au50     1.0000 0.86667  0.86667  0.07711  Biso   1.000  Au
  Au51     1.0000 0.93333  0.13333  0.15422  Biso   1.000  Au
  Au52     1.0000 0.13333  0.13333  0.15422  Biso   1.000  Au
  Au53     1.0000 0.33333  0.13333  0.15422  Biso   1.000  Au
  Au54     1.0000 0.53333  0.13333  0.15422  Biso   1.000  Au
  Au55     1.0000 0.73333  0.13333  0.15422  Biso   1.000  Au
  Au56     1.0000 0.93333  0.33333  0.15422  Biso   1.000  Au
  Au57     1.0000 0.13333  0.33333  0.15422  Biso   1.000  Au
  Au58     1.0000 0.33333  0.33333  0.15422  Biso   1.000  Au
  Au59     1.0000 0.53333  0.33333  0.15422  Biso   1.000  Au
  Au60     1.0000 0.73333  0.33333  0.15422  Biso   1.000  Au
  Au61     1.0000 0.93333  0.53333  0.15422  Biso   1.000  Au
  Au62     1.0000 0.13333  0.53333  0.15422  Biso   1.000  Au
  Au63     1.0000 0.33333  0.53333  0.15422  Biso   1.000  Au
  Au64     1.0000 0.53333  0.53333  0.15422  Biso   1.000  Au
  Au65     1.0000 0.73333  0.53333  0.15422  Biso   1.000  Au
  Au66     1.0000 0.93333  0.73333  0.15422  Biso   1.000  Au
  Au67     1.0000 0.13333  0.73333  0.15422  Biso   1.000  Au
  Au68     1.0000 0.33333  0.73333  0.15422  Biso   1.000  Au
  Au69     1.0000 0.53333  0.73333  0.15422  Biso   1.000  Au
  Au70     1.0000 0.73333  0.73333  0.15422  Biso   1.000  Au
  Au71     1.0000 0.93333  0.93333  0.15422  Biso   1.000  Au
  Au72     1.0000 0.13333  0.93333  0.15422  Biso   1.000  Au
  Au73     1.0000 0.33333  0.93333  0.15422  Biso   1.000  Au
  Au74     1.0000 0.53333  0.93333  0.15422  Biso   1.000  Au
  Au75     1.0000 0.73333  0.93333  0.15422  Biso   1.000  Au
  Au76     1.0000 0.00000  0.00000  0.23133  Biso   1.000  Au
  Au77     1.0000 0.20000  0.00000  0.23133  Biso   1.000  Au
  Au78     1.0000 0.40000  0.00000  0.23133  Biso   1.000  Au
  Au79     1.0000 0.60000  0.00000  0.23133  Biso   1.000  Au
  Au80     1.0000 0.80000  0.00000  0.23133  Biso   1.000  Au
  Au81     1.0000 0.00000  0.20000  0.23133  Biso   1.000  Au
  Au82     1.0000 0.20000  0.20000  0.23133  Biso   1.000  Au
  Au83     1.0000 0.40000  0.20000  0.23133  Biso   1.000  Au
  Au84     1.0000 0.60000  0.20000  0.23133  Biso   1.000  Au
  Au85     1.0000 0.80000  0.20000  0.23133  Biso   1.000  Au
  Au86     1.0000 0.00000  0.40000  0.23133  Biso   1.000  Au
  Au87     1.0000 0.20000  0.40000  0.23133  Biso   1.000  Au
  Au88     1.0000 0.40000  0.40000  0.23133  Biso   1.000  Au
  Au89     1.0000 0.60000  0.40000  0.23133  Biso   1.000  Au
  Au90     1.0000 0.80000  0.40000  0.23133  Biso   1.000  Au
  Au91     1.0000 0.00000  0.60000  0.23133  Biso   1.000  Au
  Au92     1.0000 0.20000  0.60000  0.23133  Biso   1.000  Au
  Au93     1.0000 0.40000  0.60000  0.23133  Biso   1.000  Au
  Au94     1.0000 0.60000  0.60000  0.23133  Biso   1.000  Au
  Au95     1.0000 0.80000  0.60000  0.23133  Biso   1.000  Au
  Au96     1.0000 0.00000  0.80000  0.23133  Biso   1.000  Au
  Au97     1.0000 0.20000  0.80000  0.23133  Biso   1.000  Au
  Au98     1.0000 0.40000  0.80000  0.23133  Biso   1.000  Au
  Au99     1.0000 0.60000  0.80000  0.23133  Biso   1.000  Au
  Au100    1.0000 0.80000  0.80000  0.23133  Biso   1.000  Au
  Au101    1.0000 0.26665  0.26663  0.30843  Biso   1.000  Au
  Au102    1.0000 0.46665  0.26663  0.30843  Biso   1.000  Au
  Au103    1.0000 0.26665  0.46663  0.30843  Biso   1.000  Au
  C1       1.0000 0.13438  0.49486  0.44025  Biso   1.000  C
  H1       1.0000 0.08457  0.47377  0.41938  Biso   1.000  H
  H2       1.0000 0.15720  0.54625  0.42137  Biso   1.000  H
  H3       1.0000 0.08951  0.53623  0.47039  Biso   1.000  H
  S1       1.0000 0.25316  0.36878  0.45437  Biso   1.000  S
  C2       1.0000 0.32529  0.41692  0.48846  Biso   1.000  C
  Si1      1.0000 0.29888  0.41881  0.55044  Biso   1.000  Si
  Si2      1.0000 0.11507  0.51846  0.57122  Biso   1.000  Si
  Si3      1.0000 0.99557  0.47049  0.53829  Biso   1.000  Si
  Si4      1.0000 0.03407  0.70256  0.55331  Biso   1.000  Si
  Si5      1.0000 0.11012  0.49606  0.64828  Biso   1.000  Si
  Si6      1.0000 0.03226  0.38932  0.66490  Biso   1.000  Si
  Si7      1.0000 0.98310  0.65905  0.68126  Biso   1.000  Si
  Si8      1.0000 0.39288  0.49850  0.58301  Biso   1.000  Si
  Si9      1.0000 0.35351  0.66309  0.55033  Biso   1.000  Si
  Si10     1.0000 0.57779  0.39404  0.56639  Biso   1.000  Si
  Si11     1.0000 0.36534  0.52017  0.66008  Biso   1.000  Si
  Si12     1.0000 0.25781  0.70377  0.67809  Biso   1.000  Si
  Si13     1.0000 0.53239  0.47377  0.69303  Biso   1.000  Si
  Si14     1.0000 0.38677  0.23918  0.65472  Biso   1.000  Si
  Si15     1.0000 0.56740  0.14734  0.67825  Biso   1.000  Si
  Si16     1.0000 0.32545  0.12812  0.68500  Biso   1.000  Si
  Si17     1.0000 0.37637  0.23926  0.57668  Biso   1.000  Si
  Si18     1.0000 0.54816  0.12858  0.54579  Biso   1.000  Si
  Si19     1.0000 0.28960  0.14544  0.55308  Biso   1.000  Si
  H4       1.0000 0.41195  0.35992  0.48261  Biso   1.000  H
  H5       1.0000 0.30822  0.49655  0.47600  Biso   1.000  H
  H6       1.0000 0.91891  0.47350  0.57263  Biso   1.000  H
  H7       1.0000 0.93010  0.55256  0.50394  Biso   1.000  H
  H8       1.0000 0.05157  0.36185  0.51713  Biso   1.000  H
  H9       1.0000 0.06595  0.76403  0.58371  Biso   1.000  H
  H10      1.0000 0.06301  0.71521  0.50706  Biso   1.000  H
  H11      1.0000 0.91422  0.75034  0.55556  Biso   1.000  H
  H12      1.0000 0.06849  0.34055  0.70978  Biso   1.000  H
  H13      1.0000 0.91198  0.45877  0.66587  Biso   1.000  H
  H14      1.0000 0.06175  0.30074  0.63222  Biso   1.000  H
  H15      1.0000 0.01384  0.74457  0.68000  Biso   1.000  H
  H16      1.0000 0.96638  0.63903  0.72834  Biso   1.000  H
  H17      1.0000 0.87892  0.69882  0.65700  Biso   1.000  H
  H18      1.0000 0.40931  0.70947  0.57661  Biso   1.000  H
  H19      1.0000 0.39700  0.64321  0.50426  Biso   1.000  H
  H20      1.0000 0.23576  0.74391  0.54857  Biso   1.000  H
  H21      1.0000 0.62704  0.46490  0.56614  Biso   1.000  H
  H22      1.0000 0.59058  0.34676  0.52119  Biso   1.000  H
  H23      1.0000 0.63823  0.30449  0.59858  Biso   1.000  H
  H24      1.0000 0.32683  0.75508  0.67726  Biso   1.000  H
  H25      1.0000 0.16615  0.76288  0.64670  Biso   1.000  H
  H26      1.0000 0.21315  0.71524  0.72375  Biso   1.000  H
  H27      1.0000 0.51505  0.55488  0.72797  Biso   1.000  H
  H28      1.0000 0.60550  0.47860  0.65890  Biso   1.000  H
  H29      1.0000 0.58564  0.36441  0.71363  Biso   1.000  H
  H30      1.0000 0.57159  0.13128  0.72716  Biso   1.000  H
  H31      1.0000 0.62160  0.03860  0.65661  Biso   1.000  H
  H32      1.0000 0.62808  0.20369  0.66641  Biso   1.000  H
  H33      1.0000 0.30281  0.15172  0.73322  Biso   1.000  H
  H34      1.0000 0.22569  0.14223  0.66309  Biso   1.000  H
  H35      1.0000 0.41270  0.01298  0.67986  Biso   1.000  H
  H36      1.0000 0.54531  0.15176  0.49744  Biso   1.000  H
  H37      1.0000 0.57662  0.01334  0.55125  Biso   1.000  H
  H38      1.0000 0.63438  0.14314  0.56689  Biso   1.000  H
  H39      1.0000 0.34529  0.03654  0.57458  Biso   1.000  H
  H40      1.0000 0.30207  0.12989  0.50419  Biso   1.000  H
  H41      1.0000 0.17258  0.19976  0.56468  Biso   1.000  H
  H42      1.0000 0.19619  0.49725  0.75514  Biso   1.000  H
  H43      1.0000 0.22707  0.36130  0.74870  Biso   1.000  H
  C3       1.0000 0.37250  0.49335  0.79119  Biso   1.000  C
  H44      1.0000 0.29823  0.54535  0.80996  Biso   1.000  H
  H45      1.0000 0.44326  0.47203  0.81223  Biso   1.000  H
  H46      1.0000 0.37703  0.53424  0.76107  Biso   1.000  H
  S2       1.0000 0.37814  0.36788  0.77711  Biso   1.000  S
  C4       1.0000 0.25815  0.41709  0.74289  Biso   1.000  C
  Si20     1.0000 0.28342  0.41848  0.68092  Biso   1.000  Si
  Au104    1.0000 0.33332  0.33329  0.38063  Biso   1.000  Au
  Au105    1.0000 0.33332  0.33329  0.85069  Biso   1.000  Au
  Au106    1.0000 0.26665  0.46663  0.92289  Biso   1.000  Au
  Au107    1.0000 0.46665  0.26663  0.92289  Biso   1.000  Au
  Au108    1.0000 0.26665  0.26663  0.92289  Biso   1.000  Au
