# Supplementary material for: Substituent Control of σ-Interference Effects in the Transmission of Saturated Molecules
Source: ACS Phys Chem Au. 2022 Apr 14;2(4):282–8. doi: 10.1021/acsphyschemau.2c00016 (PMC9955259; doi:10.1021/acsphyschemau.2c00016)
Supplement: Supplementary file 2 — pg2c00016_si_002.zip [file pg2c00016_si_002.zip › structures/junctions_cif/Ge4_vinyl.cif]

data_image0
_cell_length_a       14.425
_cell_length_b       14.425
_cell_length_c       32.3867
_cell_angle_alpha    90
_cell_angle_beta     90
_cell_angle_gamma    60

_symmetry_space_group_name_H-M    "P 1"
_symmetry_int_tables_number       1

loop_
  _symmetry_equiv_pos_as_xyz
  'x, y, z'

loop_
  _atom_site_label
  _atom_site_occupancy
  _atom_site_fract_x
  _atom_site_fract_y
  _atom_site_fract_z
  _atom_site_thermal_displace_type
  _atom_site_B_iso_or_equiv
  _atom_site_type_symbol
  Au1      1.0000 0.00000  0.00000  0.00000  Biso   1.000  Au
  Au2      1.0000 0.20000  0.00000  0.00000  Biso   1.000  Au
  Au3      1.0000 0.40000  0.00000  0.00000  Biso   1.000  Au
  Au4      1.0000 0.60000  0.00000  0.00000  Biso   1.000  Au
  Au5      1.0000 0.80000  0.00000  0.00000  Biso   1.000  Au
  Au6      1.0000 0.00000  0.20000  0.00000  Biso   1.000  Au
  Au7      1.0000 0.20000  0.20000  0.00000  Biso   1.000  Au
  Au8      1.0000 0.40000  0.20000  0.00000  Biso   1.000  Au
  Au9      1.0000 0.60000  0.20000  0.00000  Biso   1.000  Au
  Au10     1.0000 0.80000  0.20000  0.00000  Biso   1.000  Au
  Au11     1.0000 0.00000  0.40000  0.00000  Biso   1.000  Au
  Au12     1.0000 0.20000  0.40000  0.00000  Biso   1.000  Au
  Au13     1.0000 0.40000  0.40000  0.00000  Biso   1.000  Au
  Au14     1.0000 0.60000  0.40000  0.00000  Biso   1.000  Au
  Au15     1.0000 0.80000  0.40000  0.00000  Biso   1.000  Au
  Au16     1.0000 0.00000  0.60000  0.00000  Biso   1.000  Au
  Au17     1.0000 0.20000  0.60000  0.00000  Biso   1.000  Au
  Au18     1.0000 0.40000  0.60000  0.00000  Biso   1.000  Au
  Au19     1.0000 0.60000  0.60000  0.00000  Biso   1.000  Au
  Au20     1.0000 0.80000  0.60000  0.00000  Biso   1.000  Au
  Au21     1.0000 0.00000  0.80000  0.00000  Biso   1.000  Au
  Au22     1.0000 0.20000  0.80000  0.00000  Biso   1.000  Au
  Au23     1.0000 0.40000  0.80000  0.00000  Biso   1.000  Au
  Au24     1.0000 0.60000  0.80000  0.00000  Biso   1.000  Au
  Au25     1.0000 0.80000  0.80000  0.00000  Biso   1.000  Au
  Au26     1.0000 0.06667  0.06667  0.07273  Biso   1.000  Au
  Au27     1.0000 0.26667  0.06667  0.07273  Biso   1.000  Au
  Au28     1.0000 0.46667  0.06667  0.07273  Biso   1.000  Au
  Au29     1.0000 0.66667  0.06667  0.07273  Biso   1.000  Au
  Au30     1.0000 0.86667  0.06667  0.07273  Biso   1.000  Au
  Au31     1.0000 0.06667  0.26667  0.07273  Biso   1.000  Au
  Au32     1.0000 0.26667  0.26667  0.07273  Biso   1.000  Au
  Au33     1.0000 0.46667  0.26667  0.07273  Biso   1.000  Au
  Au34     1.0000 0.66667  0.26667  0.07273  Biso   1.000  Au
  Au35     1.0000 0.86667  0.26667  0.07273  Biso   1.000  Au
  Au36     1.0000 0.06667  0.46667  0.07273  Biso   1.000  Au
  Au37     1.0000 0.26667  0.46667  0.07273  Biso   1.000  Au
  Au38     1.0000 0.46667  0.46667  0.07273  Biso   1.000  Au
  Au39     1.0000 0.66667  0.46667  0.07273  Biso   1.000  Au
  Au40     1.0000 0.86667  0.46667  0.07273  Biso   1.000  Au
  Au41     1.0000 0.06667  0.66667  0.07273  Biso   1.000  Au
  Au42     1.0000 0.26667  0.66667  0.07273  Biso   1.000  Au
  Au43     1.0000 0.46667  0.66667  0.07273  Biso   1.000  Au
  Au44     1.0000 0.66667  0.66667  0.07273  Biso   1.000  Au
  Au45     1.0000 0.86667  0.66667  0.07273  Biso   1.000  Au
  Au46     1.0000 0.06667  0.86667  0.07273  Biso   1.000  Au
  Au47     1.0000 0.26667  0.86667  0.07273  Biso   1.000  Au
  Au48     1.0000 0.46667  0.86667  0.07273  Biso   1.000  Au
  Au49     1.0000 0.66667  0.86667  0.07273  Biso   1.000  Au
  Au50     1.0000 0.86667  0.86667  0.07273  Biso   1.000  Au
  Au51     1.0000 0.93333  0.13333  0.14547  Biso   1.000  Au
  Au52     1.0000 0.13333  0.13333  0.14547  Biso   1.000  Au
  Au53     1.0000 0.33333  0.13333  0.14547  Biso   1.000  Au
  Au54     1.0000 0.53333  0.13333  0.14547  Biso   1.000  Au
  Au55     1.0000 0.73333  0.13333  0.14547  Biso   1.000  Au
  Au56     1.0000 0.93333  0.33333  0.14547  Biso   1.000  Au
  Au57     1.0000 0.13333  0.33333  0.14547  Biso   1.000  Au
  Au58     1.0000 0.33333  0.33333  0.14547  Biso   1.000  Au
  Au59     1.0000 0.53333  0.33333  0.14547  Biso   1.000  Au
  Au60     1.0000 0.73333  0.33333  0.14547  Biso   1.000  Au
  Au61     1.0000 0.93333  0.53333  0.14547  Biso   1.000  Au
  Au62     1.0000 0.13333  0.53333  0.14547  Biso   1.000  Au
  Au63     1.0000 0.33333  0.53333  0.14547  Biso   1.000  Au
  Au64     1.0000 0.53333  0.53333  0.14547  Biso   1.000  Au
  Au65     1.0000 0.73333  0.53333  0.14547  Biso   1.000  Au
  Au66     1.0000 0.93333  0.73333  0.14547  Biso   1.000  Au
  Au67     1.0000 0.13333  0.73333  0.14547  Biso   1.000  Au
  Au68     1.0000 0.33333  0.73333  0.14547  Biso   1.000  Au
  Au69     1.0000 0.53333  0.73333  0.14547  Biso   1.000  Au
  Au70     1.0000 0.73333  0.73333  0.14547  Biso   1.000  Au
  Au71     1.0000 0.93333  0.93333  0.14547  Biso   1.000  Au
  Au72     1.0000 0.13333  0.93333  0.14547  Biso   1.000  Au
  Au73     1.0000 0.33333  0.93333  0.14547  Biso   1.000  Au
  Au74     1.0000 0.53333  0.93333  0.14547  Biso   1.000  Au
  Au75     1.0000 0.73333  0.93333  0.14547  Biso   1.000  Au
  Au76     1.0000 0.00000  0.00000  0.21820  Biso   1.000  Au
  Au77     1.0000 0.20000  0.00000  0.21820  Biso   1.000  Au
  Au78     1.0000 0.40000  0.00000  0.21820  Biso   1.000  Au
  Au79     1.0000 0.60000  0.00000  0.21820  Biso   1.000  Au
  Au80     1.0000 0.80000  0.00000  0.21820  Biso   1.000  Au
  Au81     1.0000 0.00000  0.20000  0.21820  Biso   1.000  Au
  Au82     1.0000 0.20000  0.20000  0.21820  Biso   1.000  Au
  Au83     1.0000 0.40000  0.20000  0.21820  Biso   1.000  Au
  Au84     1.0000 0.60000  0.20000  0.21820  Biso   1.000  Au
  Au85     1.0000 0.80000  0.20000  0.21820  Biso   1.000  Au
  Au86     1.0000 0.00000  0.40000  0.21820  Biso   1.000  Au
  Au87     1.0000 0.20000  0.40000  0.21820  Biso   1.000  Au
  Au88     1.0000 0.40000  0.40000  0.21820  Biso   1.000  Au
  Au89     1.0000 0.60000  0.40000  0.21820  Biso   1.000  Au
  Au90     1.0000 0.80000  0.40000  0.21820  Biso   1.000  Au
  Au91     1.0000 0.00000  0.60000  0.21820  Biso   1.000  Au
  Au92     1.0000 0.20000  0.60000  0.21820  Biso   1.000  Au
  Au93     1.0000 0.40000  0.60000  0.21820  Biso   1.000  Au
  Au94     1.0000 0.60000  0.60000  0.21820  Biso   1.000  Au
  Au95     1.0000 0.80000  0.60000  0.21820  Biso   1.000  Au
  Au96     1.0000 0.00000  0.80000  0.21820  Biso   1.000  Au
  Au97     1.0000 0.20000  0.80000  0.21820  Biso   1.000  Au
  Au98     1.0000 0.40000  0.80000  0.21820  Biso   1.000  Au
  Au99     1.0000 0.60000  0.80000  0.21820  Biso   1.000  Au
  Au100    1.0000 0.80000  0.80000  0.21820  Biso   1.000  Au
  Au101    1.0000 0.26665  0.26663  0.29093  Biso   1.000  Au
  Au102    1.0000 0.46665  0.26663  0.29093  Biso   1.000  Au
  Au103    1.0000 0.26665  0.46663  0.29093  Biso   1.000  Au
  C1       1.0000 0.33360  0.14572  0.41459  Biso   1.000  C
  H1       1.0000 0.38258  0.09301  0.38883  Biso   1.000  H
  H2       1.0000 0.24832  0.19170  0.40490  Biso   1.000  H
  H3       1.0000 0.34328  0.09755  0.44272  Biso   1.000  H
  S1       1.0000 0.38497  0.23618  0.42428  Biso   1.000  S
  C2       1.0000 0.29629  0.31996  0.46549  Biso   1.000  C
  Ge1      1.0000 0.34438  0.25921  0.52240  Biso   1.000  Ge
  C3       1.0000 0.48995  0.23296  0.53236  Biso   1.000  C
  C4       1.0000 0.54447  0.26661  0.50871  Biso   1.000  C
  C5       1.0000 0.34503  0.12270  0.52958  Biso   1.000  C
  C6       1.0000 0.25631  0.11372  0.52745  Biso   1.000  C
  Ge2      1.0000 0.22046  0.39353  0.57324  Biso   1.000  Ge
  C7       1.0000 0.07178  0.44286  0.55580  Biso   1.000  C
  C8       1.0000 0.01088  0.40163  0.56884  Biso   1.000  C
  C9       1.0000 0.24431  0.51672  0.57106  Biso   1.000  C
  C10      1.0000 0.16529  0.61999  0.56859  Biso   1.000  C
  Ge3      1.0000 0.26253  0.31278  0.64351  Biso   1.000  Ge
  C11      1.0000 0.42026  0.22949  0.64828  Biso   1.000  C
  C12      1.0000 0.47569  0.12447  0.65825  Biso   1.000  C
  C13      1.0000 0.20821  0.21215  0.64943  Biso   1.000  C
  C14      1.0000 0.12978  0.22606  0.67580  Biso   1.000  C
  C15      1.0000 0.04641  0.54184  0.70479  Biso   1.000  C
  C16      1.0000 0.97404  0.54919  0.67665  Biso   1.000  C
  C17      1.0000 0.27042  0.53199  0.69287  Biso   1.000  C
  C18      1.0000 0.34849  0.53119  0.71610  Biso   1.000  C
  H4       1.0000 0.29758  0.39638  0.46407  Biso   1.000  H
  H5       1.0000 0.21276  0.33844  0.45948  Biso   1.000  H
  H6       1.0000 0.52770  0.18778  0.56120  Biso   1.000  H
  H7       1.0000 0.62580  0.24998  0.51747  Biso   1.000  H
  H8       1.0000 0.51231  0.31131  0.47942  Biso   1.000  H
  H9       1.0000 0.42359  0.05049  0.53655  Biso   1.000  H
  H10      1.0000 0.25926  0.03605  0.53213  Biso   1.000  H
  H11      1.0000 0.17632  0.18369  0.52078  Biso   1.000  H
  H12      1.0000 0.03898  0.50713  0.53194  Biso   1.000  H
  H13      1.0000 0.92922  0.43081  0.55635  Biso   1.000  H
  H14      1.0000 0.03931  0.33745  0.59248  Biso   1.000  H
  H15      1.0000 0.32900  0.49815  0.57198  Biso   1.000  H
  H16      1.0000 0.07944  0.64340  0.56771  Biso   1.000  H
  H17      1.0000 0.18323  0.68630  0.56741  Biso   1.000  H
  H18      1.0000 0.46429  0.27342  0.64295  Biso   1.000  H
  H19      1.0000 0.43532  0.07752  0.66431  Biso   1.000  H
  H20      1.0000 0.56420  0.08086  0.66121  Biso   1.000  H
  H21      1.0000 0.24405  0.14128  0.62856  Biso   1.000  H
  H22      1.0000 0.09049  0.29604  0.69685  Biso   1.000  H
  H23      1.0000 0.10041  0.16825  0.67741  Biso   1.000  H
  H24      1.0000 0.01843  0.59833  0.73142  Biso   1.000  H
  H25      1.0000 0.99656  0.49750  0.64882  Biso   1.000  H
  H26      1.0000 0.88766  0.60878  0.68014  Biso   1.000  H
  H27      1.0000 0.24020  0.58578  0.66551  Biso   1.000  H
  H28      1.0000 0.38233  0.48033  0.74394  Biso   1.000  H
  H29      1.0000 0.38251  0.58301  0.70826  Biso   1.000  H
  H30      1.0000 0.23518  0.29806  0.75705  Biso   1.000  H
  H31      1.0000 0.35015  0.31373  0.74982  Biso   1.000  H
  C19      1.0000 0.10399  0.45503  0.81552  Biso   1.000  C
  H32      1.0000 0.11157  0.37613  0.82256  Biso   1.000  H
  H33      1.0000 0.04299  0.49781  0.79112  Biso   1.000  H
  H34      1.0000 0.08198  0.50379  0.84425  Biso   1.000  H
  S2       1.0000 0.23242  0.43896  0.79968  Biso   1.000  S
  C20      1.0000 0.26141  0.35810  0.75307  Biso   1.000  C
  Ge4      1.0000 0.20240  0.44419  0.70107  Biso   1.000  Ge
  Au104    1.0000 0.33332  0.33329  0.35903  Biso   1.000  Au
  Au105    1.0000 0.33332  0.33329  0.85917  Biso   1.000  Au
  Au106    1.0000 0.26665  0.46663  0.92727  Biso   1.000  Au
  Au107    1.0000 0.46665  0.26663  0.92727  Biso   1.000  Au
  Au108    1.0000 0.26665  0.26663  0.92727  Biso   1.000  Au
