# Supplementary material for: Substituent Control of σ-Interference Effects in the Transmission of Saturated Molecules
Source: ACS Phys Chem Au. 2022 Apr 14;2(4):282–8. doi: 10.1021/acsphyschemau.2c00016 (PMC9955259; doi:10.1021/acsphyschemau.2c00016)
Supplement: Supplementary file 2 — pg2c00016_si_002.zip [file pg2c00016_si_002.zip › structures/junctions_cif/C4_ome.cif]

data_image0
_cell_length_a       14.425
_cell_length_b       14.425
_cell_length_c       29.8428
_cell_angle_alpha    90
_cell_angle_beta     90
_cell_angle_gamma    60

_symmetry_space_group_name_H-M    "P 1"
_symmetry_int_tables_number       1

loop_
  _symmetry_equiv_pos_as_xyz
  'x, y, z'

loop_
  _atom_site_label
  _atom_site_occupancy
  _atom_site_fract_x
  _atom_site_fract_y
  _atom_site_fract_z
  _atom_site_thermal_displace_type
  _atom_site_B_iso_or_equiv
  _atom_site_type_symbol
  Au1      1.0000 0.00000  0.00000  0.00000  Biso   1.000  Au
  Au2      1.0000 0.20000  0.00000  0.00000  Biso   1.000  Au
  Au3      1.0000 0.40000  0.00000  0.00000  Biso   1.000  Au
  Au4      1.0000 0.60000  0.00000  0.00000  Biso   1.000  Au
  Au5      1.0000 0.80000  0.00000  0.00000  Biso   1.000  Au
  Au6      1.0000 0.00000  0.20000  0.00000  Biso   1.000  Au
  Au7      1.0000 0.20000  0.20000  0.00000  Biso   1.000  Au
  Au8      1.0000 0.40000  0.20000  0.00000  Biso   1.000  Au
  Au9      1.0000 0.60000  0.20000  0.00000  Biso   1.000  Au
  Au10     1.0000 0.80000  0.20000  0.00000  Biso   1.000  Au
  Au11     1.0000 0.00000  0.40000  0.00000  Biso   1.000  Au
  Au12     1.0000 0.20000  0.40000  0.00000  Biso   1.000  Au
  Au13     1.0000 0.40000  0.40000  0.00000  Biso   1.000  Au
  Au14     1.0000 0.60000  0.40000  0.00000  Biso   1.000  Au
  Au15     1.0000 0.80000  0.40000  0.00000  Biso   1.000  Au
  Au16     1.0000 0.00000  0.60000  0.00000  Biso   1.000  Au
  Au17     1.0000 0.20000  0.60000  0.00000  Biso   1.000  Au
  Au18     1.0000 0.40000  0.60000  0.00000  Biso   1.000  Au
  Au19     1.0000 0.60000  0.60000  0.00000  Biso   1.000  Au
  Au20     1.0000 0.80000  0.60000  0.00000  Biso   1.000  Au
  Au21     1.0000 0.00000  0.80000  0.00000  Biso   1.000  Au
  Au22     1.0000 0.20000  0.80000  0.00000  Biso   1.000  Au
  Au23     1.0000 0.40000  0.80000  0.00000  Biso   1.000  Au
  Au24     1.0000 0.60000  0.80000  0.00000  Biso   1.000  Au
  Au25     1.0000 0.80000  0.80000  0.00000  Biso   1.000  Au
  Au26     1.0000 0.06667  0.06667  0.07893  Biso   1.000  Au
  Au27     1.0000 0.26667  0.06667  0.07893  Biso   1.000  Au
  Au28     1.0000 0.46667  0.06667  0.07893  Biso   1.000  Au
  Au29     1.0000 0.66667  0.06667  0.07893  Biso   1.000  Au
  Au30     1.0000 0.86667  0.06667  0.07893  Biso   1.000  Au
  Au31     1.0000 0.06667  0.26667  0.07893  Biso   1.000  Au
  Au32     1.0000 0.26667  0.26667  0.07893  Biso   1.000  Au
  Au33     1.0000 0.46667  0.26667  0.07893  Biso   1.000  Au
  Au34     1.0000 0.66667  0.26667  0.07893  Biso   1.000  Au
  Au35     1.0000 0.86667  0.26667  0.07893  Biso   1.000  Au
  Au36     1.0000 0.06667  0.46667  0.07893  Biso   1.000  Au
  Au37     1.0000 0.26667  0.46667  0.07893  Biso   1.000  Au
  Au38     1.0000 0.46667  0.46667  0.07893  Biso   1.000  Au
  Au39     1.0000 0.66667  0.46667  0.07893  Biso   1.000  Au
  Au40     1.0000 0.86667  0.46667  0.07893  Biso   1.000  Au
  Au41     1.0000 0.06667  0.66667  0.07893  Biso   1.000  Au
  Au42     1.0000 0.26667  0.66667  0.07893  Biso   1.000  Au
  Au43     1.0000 0.46667  0.66667  0.07893  Biso   1.000  Au
  Au44     1.0000 0.66667  0.66667  0.07893  Biso   1.000  Au
  Au45     1.0000 0.86667  0.66667  0.07893  Biso   1.000  Au
  Au46     1.0000 0.06667  0.86667  0.07893  Biso   1.000  Au
  Au47     1.0000 0.26667  0.86667  0.07893  Biso   1.000  Au
  Au48     1.0000 0.46667  0.86667  0.07893  Biso   1.000  Au
  Au49     1.0000 0.66667  0.86667  0.07893  Biso   1.000  Au
  Au50     1.0000 0.86667  0.86667  0.07893  Biso   1.000  Au
  Au51     1.0000 0.93333  0.13333  0.15787  Biso   1.000  Au
  Au52     1.0000 0.13333  0.13333  0.15787  Biso   1.000  Au
  Au53     1.0000 0.33333  0.13333  0.15787  Biso   1.000  Au
  Au54     1.0000 0.53333  0.13333  0.15787  Biso   1.000  Au
  Au55     1.0000 0.73333  0.13333  0.15787  Biso   1.000  Au
  Au56     1.0000 0.93333  0.33333  0.15787  Biso   1.000  Au
  Au57     1.0000 0.13333  0.33333  0.15787  Biso   1.000  Au
  Au58     1.0000 0.33333  0.33333  0.15787  Biso   1.000  Au
  Au59     1.0000 0.53333  0.33333  0.15787  Biso   1.000  Au
  Au60     1.0000 0.73333  0.33333  0.15787  Biso   1.000  Au
  Au61     1.0000 0.93333  0.53333  0.15787  Biso   1.000  Au
  Au62     1.0000 0.13333  0.53333  0.15787  Biso   1.000  Au
  Au63     1.0000 0.33333  0.53333  0.15787  Biso   1.000  Au
  Au64     1.0000 0.53333  0.53333  0.15787  Biso   1.000  Au
  Au65     1.0000 0.73333  0.53333  0.15787  Biso   1.000  Au
  Au66     1.0000 0.93333  0.73333  0.15787  Biso   1.000  Au
  Au67     1.0000 0.13333  0.73333  0.15787  Biso   1.000  Au
  Au68     1.0000 0.33333  0.73333  0.15787  Biso   1.000  Au
  Au69     1.0000 0.53333  0.73333  0.15787  Biso   1.000  Au
  Au70     1.0000 0.73333  0.73333  0.15787  Biso   1.000  Au
  Au71     1.0000 0.93333  0.93333  0.15787  Biso   1.000  Au
  Au72     1.0000 0.13333  0.93333  0.15787  Biso   1.000  Au
  Au73     1.0000 0.33333  0.93333  0.15787  Biso   1.000  Au
  Au74     1.0000 0.53333  0.93333  0.15787  Biso   1.000  Au
  Au75     1.0000 0.73333  0.93333  0.15787  Biso   1.000  Au
  Au76     1.0000 0.00000  0.00000  0.23680  Biso   1.000  Au
  Au77     1.0000 0.20000  0.00000  0.23680  Biso   1.000  Au
  Au78     1.0000 0.40000  0.00000  0.23680  Biso   1.000  Au
  Au79     1.0000 0.60000  0.00000  0.23680  Biso   1.000  Au
  Au80     1.0000 0.80000  0.00000  0.23680  Biso   1.000  Au
  Au81     1.0000 0.00000  0.20000  0.23680  Biso   1.000  Au
  Au82     1.0000 0.20000  0.20000  0.23680  Biso   1.000  Au
  Au83     1.0000 0.40000  0.20000  0.23680  Biso   1.000  Au
  Au84     1.0000 0.60000  0.20000  0.23680  Biso   1.000  Au
  Au85     1.0000 0.80000  0.20000  0.23680  Biso   1.000  Au
  Au86     1.0000 0.00000  0.40000  0.23680  Biso   1.000  Au
  Au87     1.0000 0.20000  0.40000  0.23680  Biso   1.000  Au
  Au88     1.0000 0.40000  0.40000  0.23680  Biso   1.000  Au
  Au89     1.0000 0.60000  0.40000  0.23680  Biso   1.000  Au
  Au90     1.0000 0.80000  0.40000  0.23680  Biso   1.000  Au
  Au91     1.0000 0.00000  0.60000  0.23680  Biso   1.000  Au
  Au92     1.0000 0.20000  0.60000  0.23680  Biso   1.000  Au
  Au93     1.0000 0.40000  0.60000  0.23680  Biso   1.000  Au
  Au94     1.0000 0.60000  0.60000  0.23680  Biso   1.000  Au
  Au95     1.0000 0.80000  0.60000  0.23680  Biso   1.000  Au
  Au96     1.0000 0.00000  0.80000  0.23680  Biso   1.000  Au
  Au97     1.0000 0.20000  0.80000  0.23680  Biso   1.000  Au
  Au98     1.0000 0.40000  0.80000  0.23680  Biso   1.000  Au
  Au99     1.0000 0.60000  0.80000  0.23680  Biso   1.000  Au
  Au100    1.0000 0.80000  0.80000  0.23680  Biso   1.000  Au
  Au101    1.0000 0.26665  0.26663  0.31573  Biso   1.000  Au
  Au102    1.0000 0.46665  0.26663  0.31573  Biso   1.000  Au
  Au103    1.0000 0.26665  0.46663  0.31573  Biso   1.000  Au
  C1       1.0000 0.40937  0.11825  0.44728  Biso   1.000  C
  H1       1.0000 0.43230  0.09739  0.41156  Biso   1.000  H
  H2       1.0000 0.32448  0.13927  0.45145  Biso   1.000  H
  H3       1.0000 0.46323  0.04998  0.46912  Biso   1.000  H
  S1       1.0000 0.42421  0.23450  0.45791  Biso   1.000  S
  C2       1.0000 0.34381  0.29575  0.50830  Biso   1.000  C
  C3       1.0000 0.40213  0.25907  0.55458  Biso   1.000  C
  O1       1.0000 0.43936  0.14889  0.56410  Biso   1.000  O
  C4       1.0000 0.36728  0.10778  0.56026  Biso   1.000  C
  O2       1.0000 0.49320  0.27170  0.55753  Biso   1.000  O
  C5       1.0000 0.59124  0.19558  0.53552  Biso   1.000  C
  C6       1.0000 0.31794  0.34247  0.59158  Biso   1.000  C
  O3       1.0000 0.22086  0.33919  0.58450  Biso   1.000  O
  C7       1.0000 0.12582  0.43571  0.57067  Biso   1.000  C
  O4       1.0000 0.29310  0.44856  0.58253  Biso   1.000  O
  C8       1.0000 0.37433  0.47958  0.58386  Biso   1.000  C
  C9       1.0000 0.35209  0.30667  0.64325  Biso   1.000  C
  O5       1.0000 0.45944  0.28373  0.65100  Biso   1.000  O
  C10      1.0000 0.54373  0.17321  0.65360  Biso   1.000  C
  O6       1.0000 0.34888  0.21155  0.65271  Biso   1.000  O
  C11      1.0000 0.25109  0.21241  0.66387  Biso   1.000  C
  O7       1.0000 0.31224  0.48290  0.67643  Biso   1.000  O
  C12      1.0000 0.39304  0.48244  0.70469  Biso   1.000  C
  O8       1.0000 0.17482  0.44598  0.67198  Biso   1.000  O
  C13      1.0000 0.10878  0.55917  0.68070  Biso   1.000  C
  H4       1.0000 0.31601  0.38263  0.50478  Biso   1.000  H
  H5       1.0000 0.27176  0.28668  0.50723  Biso   1.000  H
  H6       1.0000 0.34382  0.10585  0.52485  Biso   1.000  H
  H7       1.0000 0.41257  0.02430  0.57311  Biso   1.000  H
  H8       1.0000 0.29350  0.15414  0.58030  Biso   1.000  H
  H9       1.0000 0.59619  0.11680  0.53085  Biso   1.000  H
  H10      1.0000 0.59987  0.22644  0.50250  Biso   1.000  H
  H11      1.0000 0.65768  0.18486  0.55796  Biso   1.000  H
  H12      1.0000 0.10050  0.50123  0.59557  Biso   1.000  H
  H13      1.0000 0.06354  0.41209  0.56811  Biso   1.000  H
  H14      1.0000 0.13498  0.46548  0.53743  Biso   1.000  H
  H15      1.0000 0.40829  0.47420  0.54979  Biso   1.000  H
  H16      1.0000 0.33249  0.56408  0.59559  Biso   1.000  H
  H17      1.0000 0.44043  0.42931  0.60718  Biso   1.000  H
  H18      1.0000 0.61893  0.17671  0.65429  Biso   1.000  H
  H19      1.0000 0.53744  0.13451  0.68487  Biso   1.000  H
  H20      1.0000 0.54411  0.12570  0.62425  Biso   1.000  H
  H21      1.0000 0.18867  0.28991  0.67802  Biso   1.000  H
  H22      1.0000 0.27412  0.14728  0.68901  Biso   1.000  H
  H23      1.0000 0.21632  0.19442  0.63408  Biso   1.000  H
  H24      1.0000 0.39786  0.55394  0.69438  Biso   1.000  H
  H25      1.0000 0.37068  0.49136  0.74093  Biso   1.000  H
  H26      1.0000 0.47247  0.40920  0.69956  Biso   1.000  H
  H27      1.0000 0.12167  0.60773  0.65509  Biso   1.000  H
  H28      1.0000 0.02513  0.57494  0.67844  Biso   1.000  H
  H29      1.0000 0.12295  0.58210  0.71462  Biso   1.000  H
  H30      1.0000 0.40526  0.30940  0.73332  Biso   1.000  H
  H31      1.0000 0.30471  0.27270  0.72691  Biso   1.000  H
  C14      1.0000 0.13109  0.40766  0.77947  Biso   1.000  C
  H32      1.0000 0.07710  0.44626  0.75046  Biso   1.000  H
  H33      1.0000 0.15596  0.32143  0.78157  Biso   1.000  H
  H34      1.0000 0.09053  0.44790  0.81123  Biso   1.000  H
  S2       1.0000 0.24802  0.42440  0.77556  Biso   1.000  S
  C15      1.0000 0.31862  0.34154  0.72684  Biso   1.000  C
  C16      1.0000 0.28730  0.39954  0.68041  Biso   1.000  C
  Au104    1.0000 0.33332  0.33329  0.38964  Biso   1.000  Au
  Au105    1.0000 0.33332  0.33329  0.84716  Biso   1.000  Au
  Au106    1.0000 0.26665  0.46663  0.92107  Biso   1.000  Au
  Au107    1.0000 0.46665  0.26663  0.92107  Biso   1.000  Au
  Au108    1.0000 0.26665  0.26663  0.92107  Biso   1.000  Au
