# Supplementary material for: Substituent Control of σ-Interference Effects in the Transmission of Saturated Molecules
Source: ACS Phys Chem Au. 2022 Apr 14;2(4):282–8. doi: 10.1021/acsphyschemau.2c00016 (PMC9955259; doi:10.1021/acsphyschemau.2c00016)
Supplement: Supplementary file 2 — pg2c00016_si_002.zip [file pg2c00016_si_002.zip › structures/junctions_cif/Ge222_sub1_cis.cif]

data_image0
_cell_length_a       14.425
_cell_length_b       14.425
_cell_length_c       30.9618
_cell_angle_alpha    90
_cell_angle_beta     90
_cell_angle_gamma    60

_symmetry_space_group_name_H-M    "P 1"
_symmetry_int_tables_number       1

loop_
  _symmetry_equiv_pos_as_xyz
  'x, y, z'

loop_
  _atom_site_label
  _atom_site_occupancy
  _atom_site_fract_x
  _atom_site_fract_y
  _atom_site_fract_z
  _atom_site_thermal_displace_type
  _atom_site_B_iso_or_equiv
  _atom_site_type_symbol
  Au1      1.0000 0.00000  0.00000  0.00000  Biso   1.000  Au
  Au2      1.0000 0.20000  0.00000  0.00000  Biso   1.000  Au
  Au3      1.0000 0.40000  0.00000  0.00000  Biso   1.000  Au
  Au4      1.0000 0.60000  0.00000  0.00000  Biso   1.000  Au
  Au5      1.0000 0.80000  0.00000  0.00000  Biso   1.000  Au
  Au6      1.0000 0.00000  0.20000  0.00000  Biso   1.000  Au
  Au7      1.0000 0.20000  0.20000  0.00000  Biso   1.000  Au
  Au8      1.0000 0.40000  0.20000  0.00000  Biso   1.000  Au
  Au9      1.0000 0.60000  0.20000  0.00000  Biso   1.000  Au
  Au10     1.0000 0.80000  0.20000  0.00000  Biso   1.000  Au
  Au11     1.0000 0.00000  0.40000  0.00000  Biso   1.000  Au
  Au12     1.0000 0.20000  0.40000  0.00000  Biso   1.000  Au
  Au13     1.0000 0.40000  0.40000  0.00000  Biso   1.000  Au
  Au14     1.0000 0.60000  0.40000  0.00000  Biso   1.000  Au
  Au15     1.0000 0.80000  0.40000  0.00000  Biso   1.000  Au
  Au16     1.0000 0.00000  0.60000  0.00000  Biso   1.000  Au
  Au17     1.0000 0.20000  0.60000  0.00000  Biso   1.000  Au
  Au18     1.0000 0.40000  0.60000  0.00000  Biso   1.000  Au
  Au19     1.0000 0.60000  0.60000  0.00000  Biso   1.000  Au
  Au20     1.0000 0.80000  0.60000  0.00000  Biso   1.000  Au
  Au21     1.0000 0.00000  0.80000  0.00000  Biso   1.000  Au
  Au22     1.0000 0.20000  0.80000  0.00000  Biso   1.000  Au
  Au23     1.0000 0.40000  0.80000  0.00000  Biso   1.000  Au
  Au24     1.0000 0.60000  0.80000  0.00000  Biso   1.000  Au
  Au25     1.0000 0.80000  0.80000  0.00000  Biso   1.000  Au
  Au26     1.0000 0.06667  0.06667  0.07608  Biso   1.000  Au
  Au27     1.0000 0.26667  0.06667  0.07608  Biso   1.000  Au
  Au28     1.0000 0.46667  0.06667  0.07608  Biso   1.000  Au
  Au29     1.0000 0.66667  0.06667  0.07608  Biso   1.000  Au
  Au30     1.0000 0.86667  0.06667  0.07608  Biso   1.000  Au
  Au31     1.0000 0.06667  0.26667  0.07608  Biso   1.000  Au
  Au32     1.0000 0.26667  0.26667  0.07608  Biso   1.000  Au
  Au33     1.0000 0.46667  0.26667  0.07608  Biso   1.000  Au
  Au34     1.0000 0.66667  0.26667  0.07608  Biso   1.000  Au
  Au35     1.0000 0.86667  0.26667  0.07608  Biso   1.000  Au
  Au36     1.0000 0.06667  0.46667  0.07608  Biso   1.000  Au
  Au37     1.0000 0.26667  0.46667  0.07608  Biso   1.000  Au
  Au38     1.0000 0.46667  0.46667  0.07608  Biso   1.000  Au
  Au39     1.0000 0.66667  0.46667  0.07608  Biso   1.000  Au
  Au40     1.0000 0.86667  0.46667  0.07608  Biso   1.000  Au
  Au41     1.0000 0.06667  0.66667  0.07608  Biso   1.000  Au
  Au42     1.0000 0.26667  0.66667  0.07608  Biso   1.000  Au
  Au43     1.0000 0.46667  0.66667  0.07608  Biso   1.000  Au
  Au44     1.0000 0.66667  0.66667  0.07608  Biso   1.000  Au
  Au45     1.0000 0.86667  0.66667  0.07608  Biso   1.000  Au
  Au46     1.0000 0.06667  0.86667  0.07608  Biso   1.000  Au
  Au47     1.0000 0.26667  0.86667  0.07608  Biso   1.000  Au
  Au48     1.0000 0.46667  0.86667  0.07608  Biso   1.000  Au
  Au49     1.0000 0.66667  0.86667  0.07608  Biso   1.000  Au
  Au50     1.0000 0.86667  0.86667  0.07608  Biso   1.000  Au
  Au51     1.0000 0.93333  0.13333  0.15216  Biso   1.000  Au
  Au52     1.0000 0.13333  0.13333  0.15216  Biso   1.000  Au
  Au53     1.0000 0.33333  0.13333  0.15216  Biso   1.000  Au
  Au54     1.0000 0.53333  0.13333  0.15216  Biso   1.000  Au
  Au55     1.0000 0.73333  0.13333  0.15216  Biso   1.000  Au
  Au56     1.0000 0.93333  0.33333  0.15216  Biso   1.000  Au
  Au57     1.0000 0.13333  0.33333  0.15216  Biso   1.000  Au
  Au58     1.0000 0.33333  0.33333  0.15216  Biso   1.000  Au
  Au59     1.0000 0.53333  0.33333  0.15216  Biso   1.000  Au
  Au60     1.0000 0.73333  0.33333  0.15216  Biso   1.000  Au
  Au61     1.0000 0.93333  0.53333  0.15216  Biso   1.000  Au
  Au62     1.0000 0.13333  0.53333  0.15216  Biso   1.000  Au
  Au63     1.0000 0.33333  0.53333  0.15216  Biso   1.000  Au
  Au64     1.0000 0.53333  0.53333  0.15216  Biso   1.000  Au
  Au65     1.0000 0.73333  0.53333  0.15216  Biso   1.000  Au
  Au66     1.0000 0.93333  0.73333  0.15216  Biso   1.000  Au
  Au67     1.0000 0.13333  0.73333  0.15216  Biso   1.000  Au
  Au68     1.0000 0.33333  0.73333  0.15216  Biso   1.000  Au
  Au69     1.0000 0.53333  0.73333  0.15216  Biso   1.000  Au
  Au70     1.0000 0.73333  0.73333  0.15216  Biso   1.000  Au
  Au71     1.0000 0.93333  0.93333  0.15216  Biso   1.000  Au
  Au72     1.0000 0.13333  0.93333  0.15216  Biso   1.000  Au
  Au73     1.0000 0.33333  0.93333  0.15216  Biso   1.000  Au
  Au74     1.0000 0.53333  0.93333  0.15216  Biso   1.000  Au
  Au75     1.0000 0.73333  0.93333  0.15216  Biso   1.000  Au
  Au76     1.0000 0.00000  0.00000  0.22824  Biso   1.000  Au
  Au77     1.0000 0.20000  0.00000  0.22824  Biso   1.000  Au
  Au78     1.0000 0.40000  0.00000  0.22824  Biso   1.000  Au
  Au79     1.0000 0.60000  0.00000  0.22824  Biso   1.000  Au
  Au80     1.0000 0.80000  0.00000  0.22824  Biso   1.000  Au
  Au81     1.0000 0.00000  0.20000  0.22824  Biso   1.000  Au
  Au82     1.0000 0.20000  0.20000  0.22824  Biso   1.000  Au
  Au83     1.0000 0.40000  0.20000  0.22824  Biso   1.000  Au
  Au84     1.0000 0.60000  0.20000  0.22824  Biso   1.000  Au
  Au85     1.0000 0.80000  0.20000  0.22824  Biso   1.000  Au
  Au86     1.0000 0.00000  0.40000  0.22824  Biso   1.000  Au
  Au87     1.0000 0.20000  0.40000  0.22824  Biso   1.000  Au
  Au88     1.0000 0.40000  0.40000  0.22824  Biso   1.000  Au
  Au89     1.0000 0.60000  0.40000  0.22824  Biso   1.000  Au
  Au90     1.0000 0.80000  0.40000  0.22824  Biso   1.000  Au
  Au91     1.0000 0.00000  0.60000  0.22824  Biso   1.000  Au
  Au92     1.0000 0.20000  0.60000  0.22824  Biso   1.000  Au
  Au93     1.0000 0.40000  0.60000  0.22824  Biso   1.000  Au
  Au94     1.0000 0.60000  0.60000  0.22824  Biso   1.000  Au
  Au95     1.0000 0.80000  0.60000  0.22824  Biso   1.000  Au
  Au96     1.0000 0.00000  0.80000  0.22824  Biso   1.000  Au
  Au97     1.0000 0.20000  0.80000  0.22824  Biso   1.000  Au
  Au98     1.0000 0.40000  0.80000  0.22824  Biso   1.000  Au
  Au99     1.0000 0.60000  0.80000  0.22824  Biso   1.000  Au
  Au100    1.0000 0.80000  0.80000  0.22824  Biso   1.000  Au
  Au101    1.0000 0.26665  0.26663  0.30432  Biso   1.000  Au
  Au102    1.0000 0.46665  0.26663  0.30432  Biso   1.000  Au
  Au103    1.0000 0.26665  0.46663  0.30432  Biso   1.000  Au
  C1       1.0000 0.25867  0.22007  0.44056  Biso   1.000  C
  H1       1.0000 0.32907  0.15139  0.42516  Biso   1.000  H
  H2       1.0000 0.23502  0.19519  0.47055  Biso   1.000  H
  H3       1.0000 0.19107  0.25400  0.41722  Biso   1.000  H
  S1       1.0000 0.28765  0.32724  0.45086  Biso   1.000  S
  C2       1.0000 0.41066  0.25944  0.48277  Biso   1.000  C
  Ge1      1.0000 0.38502  0.26351  0.54768  Biso   1.000  Ge
  Ge2      1.0000 0.27185  0.18451  0.56634  Biso   1.000  Ge
  C3       1.0000 0.12004  0.28465  0.54969  Biso   1.000  C
  C4       1.0000 0.32488  0.04206  0.53824  Biso   1.000  C
  Ge3      1.0000 0.28170  0.15596  0.64560  Biso   1.000  Ge
  C5       1.0000 0.37947  0.00122  0.65797  Biso   1.000  C
  C6       1.0000 0.13760  0.19421  0.66812  Biso   1.000  C
  Ge4      1.0000 0.29884  0.45030  0.57543  Biso   1.000  Ge
  C7       1.0000 0.39991  0.50643  0.57157  Biso   1.000  C
  C8       1.0000 0.16987  0.54949  0.54115  Biso   1.000  C
  Ge5      1.0000 0.24994  0.45069  0.65273  Biso   1.000  Ge
  C9       1.0000 0.09279  0.50622  0.65649  Biso   1.000  C
  C10      1.0000 0.27933  0.55038  0.68683  Biso   1.000  C
  Ge6      1.0000 0.54326  0.18471  0.66204  Biso   1.000  Ge
  C11      1.0000 0.59497  0.28487  0.67857  Biso   1.000  C
  C12      1.0000 0.63298  0.04197  0.68990  Biso   1.000  C
  Ge7      1.0000 0.56203  0.15607  0.58287  Biso   1.000  Ge
  C13      1.0000 0.61925  0.00140  0.57039  Biso   1.000  C
  C14      1.0000 0.66729  0.19477  0.56002  Biso   1.000  C
  H4       1.0000 0.46073  0.17586  0.47080  Biso   1.000  H
  H5       1.0000 0.45431  0.30318  0.47570  Biso   1.000  H
  H6       1.0000 0.11300  0.30569  0.51483  Biso   1.000  H
  H7       1.0000 0.08946  0.35978  0.56864  Biso   1.000  H
  H8       1.0000 0.06945  0.24833  0.55676  Biso   1.000  H
  H9       1.0000 0.27121  0.01013  0.54666  Biso   1.000  H
  H10      1.0000 0.40696  0.98527  0.55004  Biso   1.000  H
  H11      1.0000 0.32796  0.04713  0.50251  Biso   1.000  H
  H12      1.0000 0.46065  0.97414  0.64472  Biso   1.000  H
  H13      1.0000 0.38588  0.98677  0.69342  Biso   1.000  H
  H14      1.0000 0.34734  0.95322  0.64277  Biso   1.000  H
  H15      1.0000 0.11107  0.14189  0.65258  Biso   1.000  H
  H16      1.0000 0.07813  0.27903  0.66083  Biso   1.000  H
  H17      1.0000 0.14091  0.18183  0.70367  Biso   1.000  H
  H18      1.0000 0.42212  0.50913  0.53737  Biso   1.000  H
  H19      1.0000 0.47390  0.45593  0.59052  Biso   1.000  H
  H20      1.0000 0.35992  0.58909  0.58494  Biso   1.000  H
  H21      1.0000 0.10672  0.52713  0.54364  Biso   1.000  H
  H22      1.0000 0.19244  0.54639  0.50662  Biso   1.000  H
  H23      1.0000 0.13793  0.63253  0.55336  Biso   1.000  H
  H24      1.0000 0.06804  0.50818  0.69067  Biso   1.000  H
  H25      1.0000 0.04955  0.58908  0.64332  Biso   1.000  H
  H26      1.0000 0.06949  0.45579  0.63743  Biso   1.000  H
  H27      1.0000 0.36473  0.52838  0.68417  Biso   1.000  H
  H28      1.0000 0.26024  0.54728  0.72142  Biso   1.000  H
  H29      1.0000 0.22807  0.63340  0.67458  Biso   1.000  H
  H30      1.0000 0.55027  0.36017  0.65970  Biso   1.000  H
  H31      1.0000 0.58114  0.30549  0.71348  Biso   1.000  H
  H32      1.0000 0.68185  0.24860  0.67144  Biso   1.000  H
  H33      1.0000 0.71836  0.01037  0.68115  Biso   1.000  H
  H34      1.0000 0.62570  0.04637  0.72568  Biso   1.000  H
  H35      1.0000 0.60747  0.98549  0.67802  Biso   1.000  H
  H36      1.0000 0.62649  0.98722  0.53492  Biso   1.000  H
  H37      1.0000 0.69978  0.95341  0.58529  Biso   1.000  H
  H38      1.0000 0.56572  0.97386  0.58386  Biso   1.000  H
  H39      1.0000 0.64246  0.27928  0.56770  Biso   1.000  H
  H40      1.0000 0.74685  0.14164  0.57492  Biso   1.000  H
  H41      1.0000 0.67466  0.18357  0.52439  Biso   1.000  H
  H42      1.0000 0.24228  0.30337  0.75243  Biso   1.000  H
  H43      1.0000 0.36325  0.17608  0.75735  Biso   1.000  H
  C15      1.0000 0.52111  0.21985  0.78748  Biso   1.000  C
  H44      1.0000 0.56873  0.19491  0.75725  Biso   1.000  H
  H45      1.0000 0.51912  0.15152  0.80305  Biso   1.000  H
  H46      1.0000 0.55552  0.25365  0.81050  Biso   1.000  H
  S2       1.0000 0.38504  0.32726  0.77731  Biso   1.000  S
  C16      1.0000 0.32970  0.25968  0.74539  Biso   1.000  C
  Ge8      1.0000 0.35097  0.26391  0.68056  Biso   1.000  Ge
  Au104    1.0000 0.33332  0.33329  0.37556  Biso   1.000  Au
  Au105    1.0000 0.33332  0.33329  0.85268  Biso   1.000  Au
  Au106    1.0000 0.26665  0.46663  0.92392  Biso   1.000  Au
  Au107    1.0000 0.46665  0.26663  0.92392  Biso   1.000  Au
  Au108    1.0000 0.26665  0.26663  0.92392  Biso   1.000  Au
