# Supplementary material for: Substituent Control of σ-Interference Effects in the Transmission of Saturated Molecules
Source: ACS Phys Chem Au. 2022 Apr 14;2(4):282–8. doi: 10.1021/acsphyschemau.2c00016 (PMC9955259; doi:10.1021/acsphyschemau.2c00016)
Supplement: Supplementary file 2 — pg2c00016_si_002.zip [file pg2c00016_si_002.zip › structures/junctions_cif/Ge222_sub9_ortho.cif]

data_image0
_cell_length_a       14.425
_cell_length_b       14.425
_cell_length_c       31.1865
_cell_angle_alpha    90
_cell_angle_beta     90
_cell_angle_gamma    60

_symmetry_space_group_name_H-M    "P 1"
_symmetry_int_tables_number       1

loop_
  _symmetry_equiv_pos_as_xyz
  'x, y, z'

loop_
  _atom_site_label
  _atom_site_occupancy
  _atom_site_fract_x
  _atom_site_fract_y
  _atom_site_fract_z
  _atom_site_thermal_displace_type
  _atom_site_B_iso_or_equiv
  _atom_site_type_symbol
  Au1      1.0000 0.00000  0.00000  0.00000  Biso   1.000  Au
  Au2      1.0000 0.20000  0.00000  0.00000  Biso   1.000  Au
  Au3      1.0000 0.40000  0.00000  0.00000  Biso   1.000  Au
  Au4      1.0000 0.60000  0.00000  0.00000  Biso   1.000  Au
  Au5      1.0000 0.80000  0.00000  0.00000  Biso   1.000  Au
  Au6      1.0000 0.00000  0.20000  0.00000  Biso   1.000  Au
  Au7      1.0000 0.20000  0.20000  0.00000  Biso   1.000  Au
  Au8      1.0000 0.40000  0.20000  0.00000  Biso   1.000  Au
  Au9      1.0000 0.60000  0.20000  0.00000  Biso   1.000  Au
  Au10     1.0000 0.80000  0.20000  0.00000  Biso   1.000  Au
  Au11     1.0000 0.00000  0.40000  0.00000  Biso   1.000  Au
  Au12     1.0000 0.20000  0.40000  0.00000  Biso   1.000  Au
  Au13     1.0000 0.40000  0.40000  0.00000  Biso   1.000  Au
  Au14     1.0000 0.60000  0.40000  0.00000  Biso   1.000  Au
  Au15     1.0000 0.80000  0.40000  0.00000  Biso   1.000  Au
  Au16     1.0000 0.00000  0.60000  0.00000  Biso   1.000  Au
  Au17     1.0000 0.20000  0.60000  0.00000  Biso   1.000  Au
  Au18     1.0000 0.40000  0.60000  0.00000  Biso   1.000  Au
  Au19     1.0000 0.60000  0.60000  0.00000  Biso   1.000  Au
  Au20     1.0000 0.80000  0.60000  0.00000  Biso   1.000  Au
  Au21     1.0000 0.00000  0.80000  0.00000  Biso   1.000  Au
  Au22     1.0000 0.20000  0.80000  0.00000  Biso   1.000  Au
  Au23     1.0000 0.40000  0.80000  0.00000  Biso   1.000  Au
  Au24     1.0000 0.60000  0.80000  0.00000  Biso   1.000  Au
  Au25     1.0000 0.80000  0.80000  0.00000  Biso   1.000  Au
  Au26     1.0000 0.06667  0.06667  0.07553  Biso   1.000  Au
  Au27     1.0000 0.26667  0.06667  0.07553  Biso   1.000  Au
  Au28     1.0000 0.46667  0.06667  0.07553  Biso   1.000  Au
  Au29     1.0000 0.66667  0.06667  0.07553  Biso   1.000  Au
  Au30     1.0000 0.86667  0.06667  0.07553  Biso   1.000  Au
  Au31     1.0000 0.06667  0.26667  0.07553  Biso   1.000  Au
  Au32     1.0000 0.26667  0.26667  0.07553  Biso   1.000  Au
  Au33     1.0000 0.46667  0.26667  0.07553  Biso   1.000  Au
  Au34     1.0000 0.66667  0.26667  0.07553  Biso   1.000  Au
  Au35     1.0000 0.86667  0.26667  0.07553  Biso   1.000  Au
  Au36     1.0000 0.06667  0.46667  0.07553  Biso   1.000  Au
  Au37     1.0000 0.26667  0.46667  0.07553  Biso   1.000  Au
  Au38     1.0000 0.46667  0.46667  0.07553  Biso   1.000  Au
  Au39     1.0000 0.66667  0.46667  0.07553  Biso   1.000  Au
  Au40     1.0000 0.86667  0.46667  0.07553  Biso   1.000  Au
  Au41     1.0000 0.06667  0.66667  0.07553  Biso   1.000  Au
  Au42     1.0000 0.26667  0.66667  0.07553  Biso   1.000  Au
  Au43     1.0000 0.46667  0.66667  0.07553  Biso   1.000  Au
  Au44     1.0000 0.66667  0.66667  0.07553  Biso   1.000  Au
  Au45     1.0000 0.86667  0.66667  0.07553  Biso   1.000  Au
  Au46     1.0000 0.06667  0.86667  0.07553  Biso   1.000  Au
  Au47     1.0000 0.26667  0.86667  0.07553  Biso   1.000  Au
  Au48     1.0000 0.46667  0.86667  0.07553  Biso   1.000  Au
  Au49     1.0000 0.66667  0.86667  0.07553  Biso   1.000  Au
  Au50     1.0000 0.86667  0.86667  0.07553  Biso   1.000  Au
  Au51     1.0000 0.93333  0.13333  0.15106  Biso   1.000  Au
  Au52     1.0000 0.13333  0.13333  0.15106  Biso   1.000  Au
  Au53     1.0000 0.33333  0.13333  0.15106  Biso   1.000  Au
  Au54     1.0000 0.53333  0.13333  0.15106  Biso   1.000  Au
  Au55     1.0000 0.73333  0.13333  0.15106  Biso   1.000  Au
  Au56     1.0000 0.93333  0.33333  0.15106  Biso   1.000  Au
  Au57     1.0000 0.13333  0.33333  0.15106  Biso   1.000  Au
  Au58     1.0000 0.33333  0.33333  0.15106  Biso   1.000  Au
  Au59     1.0000 0.53333  0.33333  0.15106  Biso   1.000  Au
  Au60     1.0000 0.73333  0.33333  0.15106  Biso   1.000  Au
  Au61     1.0000 0.93333  0.53333  0.15106  Biso   1.000  Au
  Au62     1.0000 0.13333  0.53333  0.15106  Biso   1.000  Au
  Au63     1.0000 0.33333  0.53333  0.15106  Biso   1.000  Au
  Au64     1.0000 0.53333  0.53333  0.15106  Biso   1.000  Au
  Au65     1.0000 0.73333  0.53333  0.15106  Biso   1.000  Au
  Au66     1.0000 0.93333  0.73333  0.15106  Biso   1.000  Au
  Au67     1.0000 0.13333  0.73333  0.15106  Biso   1.000  Au
  Au68     1.0000 0.33333  0.73333  0.15106  Biso   1.000  Au
  Au69     1.0000 0.53333  0.73333  0.15106  Biso   1.000  Au
  Au70     1.0000 0.73333  0.73333  0.15106  Biso   1.000  Au
  Au71     1.0000 0.93333  0.93333  0.15106  Biso   1.000  Au
  Au72     1.0000 0.13333  0.93333  0.15106  Biso   1.000  Au
  Au73     1.0000 0.33333  0.93333  0.15106  Biso   1.000  Au
  Au74     1.0000 0.53333  0.93333  0.15106  Biso   1.000  Au
  Au75     1.0000 0.73333  0.93333  0.15106  Biso   1.000  Au
  Au76     1.0000 0.00000  0.00000  0.22660  Biso   1.000  Au
  Au77     1.0000 0.20000  0.00000  0.22660  Biso   1.000  Au
  Au78     1.0000 0.40000  0.00000  0.22660  Biso   1.000  Au
  Au79     1.0000 0.60000  0.00000  0.22660  Biso   1.000  Au
  Au80     1.0000 0.80000  0.00000  0.22660  Biso   1.000  Au
  Au81     1.0000 0.00000  0.20000  0.22660  Biso   1.000  Au
  Au82     1.0000 0.20000  0.20000  0.22660  Biso   1.000  Au
  Au83     1.0000 0.40000  0.20000  0.22660  Biso   1.000  Au
  Au84     1.0000 0.60000  0.20000  0.22660  Biso   1.000  Au
  Au85     1.0000 0.80000  0.20000  0.22660  Biso   1.000  Au
  Au86     1.0000 0.00000  0.40000  0.22660  Biso   1.000  Au
  Au87     1.0000 0.20000  0.40000  0.22660  Biso   1.000  Au
  Au88     1.0000 0.40000  0.40000  0.22660  Biso   1.000  Au
  Au89     1.0000 0.60000  0.40000  0.22660  Biso   1.000  Au
  Au90     1.0000 0.80000  0.40000  0.22660  Biso   1.000  Au
  Au91     1.0000 0.00000  0.60000  0.22660  Biso   1.000  Au
  Au92     1.0000 0.20000  0.60000  0.22660  Biso   1.000  Au
  Au93     1.0000 0.40000  0.60000  0.22660  Biso   1.000  Au
  Au94     1.0000 0.60000  0.60000  0.22660  Biso   1.000  Au
  Au95     1.0000 0.80000  0.60000  0.22660  Biso   1.000  Au
  Au96     1.0000 0.00000  0.80000  0.22660  Biso   1.000  Au
  Au97     1.0000 0.20000  0.80000  0.22660  Biso   1.000  Au
  Au98     1.0000 0.40000  0.80000  0.22660  Biso   1.000  Au
  Au99     1.0000 0.60000  0.80000  0.22660  Biso   1.000  Au
  Au100    1.0000 0.80000  0.80000  0.22660  Biso   1.000  Au
  Au101    1.0000 0.26665  0.26663  0.30213  Biso   1.000  Au
  Au102    1.0000 0.46665  0.26663  0.30213  Biso   1.000  Au
  Au103    1.0000 0.26665  0.46663  0.30213  Biso   1.000  Au
  C1       1.0000 0.25572  0.51275  0.44885  Biso   1.000  C
  H1       1.0000 0.25771  0.54843  0.48018  Biso   1.000  H
  H2       1.0000 0.27911  0.54977  0.42284  Biso   1.000  H
  H3       1.0000 0.17499  0.52447  0.44193  Biso   1.000  H
  S1       1.0000 0.35670  0.37114  0.44735  Biso   1.000  S
  C2       1.0000 0.29945  0.31044  0.48154  Biso   1.000  C
  Ge1      1.0000 0.32507  0.31445  0.54507  Biso   1.000  Ge
  Ge2      1.0000 0.51738  0.21883  0.56441  Biso   1.000  Ge
  C3       1.0000 0.60138  0.26021  0.53058  Biso   1.000  C
  C4       1.0000 0.65512  0.28869  0.50950  Biso   1.000  C
  C5       1.0000 0.57110  0.06884  0.55625  Biso   1.000  C
  C6       1.0000 0.59537  0.97413  0.55307  Biso   1.000  C
  Ge3      1.0000 0.53440  0.24977  0.64189  Biso   1.000  Ge
  C7       1.0000 0.64278  0.12190  0.66901  Biso   1.000  C
  C8       1.0000 0.70880  0.03818  0.68678  Biso   1.000  C
  C9       1.0000 0.57543  0.35717  0.64611  Biso   1.000  C
  C10      1.0000 0.58879  0.43502  0.64870  Biso   1.000  C
  Ge4      1.0000 0.24084  0.22615  0.58526  Biso   1.000  Ge
  C11      1.0000 0.28034  0.09140  0.55873  Biso   1.000  C
  C12      1.0000 0.30994  0.00523  0.54045  Biso   1.000  C
  C13      1.0000 0.08901  0.31725  0.57924  Biso   1.000  C
  C14      1.0000 0.99331  0.38464  0.57563  Biso   1.000  C
  Ge5      1.0000 0.28746  0.20379  0.66306  Biso   1.000  Ge
  C15      1.0000 0.39817  0.05816  0.67161  Biso   1.000  C
  C16      1.0000 0.47764  0.96797  0.67429  Biso   1.000  C
  C17      1.0000 0.16577  0.22935  0.69654  Biso   1.000  C
  C18      1.0000 0.08694  0.24281  0.71707  Biso   1.000  C
  Ge6      1.0000 0.23772  0.50095  0.65280  Biso   1.000  Ge
  C19      1.0000 0.09574  0.53552  0.66934  Biso   1.000  C
  C20      1.0000 0.01124  0.53872  0.67902  Biso   1.000  C
  C21      1.0000 0.26852  0.60535  0.67644  Biso   1.000  C
  C22      1.0000 0.29639  0.66644  0.69180  Biso   1.000  C
  Ge7      1.0000 0.24683  0.49928  0.57343  Biso   1.000  Ge
  C23      1.0000 0.33804  0.55435  0.55656  Biso   1.000  C
  C24      1.0000 0.40823  0.57653  0.54803  Biso   1.000  C
  C25      1.0000 0.10764  0.58865  0.54916  Biso   1.000  C
  C26      1.0000 0.01825  0.63822  0.53249  Biso   1.000  C
  H4       1.0000 0.21212  0.34554  0.47545  Biso   1.000  H
  H5       1.0000 0.34106  0.22411  0.47269  Biso   1.000  H
  H6       1.0000 0.70354  0.31160  0.49016  Biso   1.000  H
  H7       1.0000 0.61980  0.88965  0.54984  Biso   1.000  H
  H8       1.0000 0.76871  0.96528  0.70281  Biso   1.000  H
  H9       1.0000 0.60360  0.50192  0.65131  Biso   1.000  H
  H10      1.0000 0.33332  0.92995  0.52391  Biso   1.000  H
  H11      1.0000 0.90809  0.44202  0.57224  Biso   1.000  H
  H12      1.0000 0.54623  0.88732  0.67744  Biso   1.000  H
  H13      1.0000 0.01873  0.25265  0.73588  Biso   1.000  H
  H14      1.0000 0.93576  0.54414  0.68838  Biso   1.000  H
  H15      1.0000 0.31719  0.72341  0.70545  Biso   1.000  H
  H16      1.0000 0.46816  0.59879  0.54002  Biso   1.000  H
  H17      1.0000 0.93994  0.68535  0.51737  Biso   1.000  H
  H18      1.0000 0.43274  0.36784  0.75114  Biso   1.000  H
  H19      1.0000 0.44694  0.23609  0.75424  Biso   1.000  H
  C27      1.0000 0.21455  0.51165  0.77811  Biso   1.000  C
  H20      1.0000 0.17774  0.54293  0.74622  Biso   1.000  H
  H21      1.0000 0.27431  0.53593  0.78634  Biso   1.000  H
  H22      1.0000 0.15098  0.54181  0.80309  Biso   1.000  H
  S2       1.0000 0.27442  0.36658  0.77944  Biso   1.000  S
  C28      1.0000 0.39158  0.32112  0.74528  Biso   1.000  C
  Ge8      1.0000 0.36260  0.32045  0.68197  Biso   1.000  Ge
  Au104    1.0000 0.33332  0.33329  0.37285  Biso   1.000  Au
  Au105    1.0000 0.33332  0.33329  0.85375  Biso   1.000  Au
  Au106    1.0000 0.26665  0.46663  0.92447  Biso   1.000  Au
  Au107    1.0000 0.46665  0.26663  0.92447  Biso   1.000  Au
  Au108    1.0000 0.26665  0.26663  0.92447  Biso   1.000  Au
