# Supplementary material for: Substituent Control of σ-Interference Effects in the Transmission of Saturated Molecules
Source: ACS Phys Chem Au. 2022 Apr 14;2(4):282–8. doi: 10.1021/acsphyschemau.2c00016 (PMC9955259; doi:10.1021/acsphyschemau.2c00016)
Supplement: Supplementary file 2 — pg2c00016_si_002.zip [file pg2c00016_si_002.zip › structures/junctions_cif/Si222_sub11_cis.cif]

data_image0
_cell_length_a       14.425
_cell_length_b       14.425
_cell_length_c       30.6178
_cell_angle_alpha    90
_cell_angle_beta     90
_cell_angle_gamma    60

_symmetry_space_group_name_H-M    "P 1"
_symmetry_int_tables_number       1

loop_
  _symmetry_equiv_pos_as_xyz
  'x, y, z'

loop_
  _atom_site_label
  _atom_site_occupancy
  _atom_site_fract_x
  _atom_site_fract_y
  _atom_site_fract_z
  _atom_site_thermal_displace_type
  _atom_site_B_iso_or_equiv
  _atom_site_type_symbol
  Au1      1.0000 0.00000  0.00000  0.00000  Biso   1.000  Au
  Au2      1.0000 0.20000  0.00000  0.00000  Biso   1.000  Au
  Au3      1.0000 0.40000  0.00000  0.00000  Biso   1.000  Au
  Au4      1.0000 0.60000  0.00000  0.00000  Biso   1.000  Au
  Au5      1.0000 0.80000  0.00000  0.00000  Biso   1.000  Au
  Au6      1.0000 0.00000  0.20000  0.00000  Biso   1.000  Au
  Au7      1.0000 0.20000  0.20000  0.00000  Biso   1.000  Au
  Au8      1.0000 0.40000  0.20000  0.00000  Biso   1.000  Au
  Au9      1.0000 0.60000  0.20000  0.00000  Biso   1.000  Au
  Au10     1.0000 0.80000  0.20000  0.00000  Biso   1.000  Au
  Au11     1.0000 0.00000  0.40000  0.00000  Biso   1.000  Au
  Au12     1.0000 0.20000  0.40000  0.00000  Biso   1.000  Au
  Au13     1.0000 0.40000  0.40000  0.00000  Biso   1.000  Au
  Au14     1.0000 0.60000  0.40000  0.00000  Biso   1.000  Au
  Au15     1.0000 0.80000  0.40000  0.00000  Biso   1.000  Au
  Au16     1.0000 0.00000  0.60000  0.00000  Biso   1.000  Au
  Au17     1.0000 0.20000  0.60000  0.00000  Biso   1.000  Au
  Au18     1.0000 0.40000  0.60000  0.00000  Biso   1.000  Au
  Au19     1.0000 0.60000  0.60000  0.00000  Biso   1.000  Au
  Au20     1.0000 0.80000  0.60000  0.00000  Biso   1.000  Au
  Au21     1.0000 0.00000  0.80000  0.00000  Biso   1.000  Au
  Au22     1.0000 0.20000  0.80000  0.00000  Biso   1.000  Au
  Au23     1.0000 0.40000  0.80000  0.00000  Biso   1.000  Au
  Au24     1.0000 0.60000  0.80000  0.00000  Biso   1.000  Au
  Au25     1.0000 0.80000  0.80000  0.00000  Biso   1.000  Au
  Au26     1.0000 0.06667  0.06667  0.07694  Biso   1.000  Au
  Au27     1.0000 0.26667  0.06667  0.07694  Biso   1.000  Au
  Au28     1.0000 0.46667  0.06667  0.07694  Biso   1.000  Au
  Au29     1.0000 0.66667  0.06667  0.07694  Biso   1.000  Au
  Au30     1.0000 0.86667  0.06667  0.07694  Biso   1.000  Au
  Au31     1.0000 0.06667  0.26667  0.07694  Biso   1.000  Au
  Au32     1.0000 0.26667  0.26667  0.07694  Biso   1.000  Au
  Au33     1.0000 0.46667  0.26667  0.07694  Biso   1.000  Au
  Au34     1.0000 0.66667  0.26667  0.07694  Biso   1.000  Au
  Au35     1.0000 0.86667  0.26667  0.07694  Biso   1.000  Au
  Au36     1.0000 0.06667  0.46667  0.07694  Biso   1.000  Au
  Au37     1.0000 0.26667  0.46667  0.07694  Biso   1.000  Au
  Au38     1.0000 0.46667  0.46667  0.07694  Biso   1.000  Au
  Au39     1.0000 0.66667  0.46667  0.07694  Biso   1.000  Au
  Au40     1.0000 0.86667  0.46667  0.07694  Biso   1.000  Au
  Au41     1.0000 0.06667  0.66667  0.07694  Biso   1.000  Au
  Au42     1.0000 0.26667  0.66667  0.07694  Biso   1.000  Au
  Au43     1.0000 0.46667  0.66667  0.07694  Biso   1.000  Au
  Au44     1.0000 0.66667  0.66667  0.07694  Biso   1.000  Au
  Au45     1.0000 0.86667  0.66667  0.07694  Biso   1.000  Au
  Au46     1.0000 0.06667  0.86667  0.07694  Biso   1.000  Au
  Au47     1.0000 0.26667  0.86667  0.07694  Biso   1.000  Au
  Au48     1.0000 0.46667  0.86667  0.07694  Biso   1.000  Au
  Au49     1.0000 0.66667  0.86667  0.07694  Biso   1.000  Au
  Au50     1.0000 0.86667  0.86667  0.07694  Biso   1.000  Au
  Au51     1.0000 0.93333  0.13333  0.15387  Biso   1.000  Au
  Au52     1.0000 0.13333  0.13333  0.15387  Biso   1.000  Au
  Au53     1.0000 0.33333  0.13333  0.15387  Biso   1.000  Au
  Au54     1.0000 0.53333  0.13333  0.15387  Biso   1.000  Au
  Au55     1.0000 0.73333  0.13333  0.15387  Biso   1.000  Au
  Au56     1.0000 0.93333  0.33333  0.15387  Biso   1.000  Au
  Au57     1.0000 0.13333  0.33333  0.15387  Biso   1.000  Au
  Au58     1.0000 0.33333  0.33333  0.15387  Biso   1.000  Au
  Au59     1.0000 0.53333  0.33333  0.15387  Biso   1.000  Au
  Au60     1.0000 0.73333  0.33333  0.15387  Biso   1.000  Au
  Au61     1.0000 0.93333  0.53333  0.15387  Biso   1.000  Au
  Au62     1.0000 0.13333  0.53333  0.15387  Biso   1.000  Au
  Au63     1.0000 0.33333  0.53333  0.15387  Biso   1.000  Au
  Au64     1.0000 0.53333  0.53333  0.15387  Biso   1.000  Au
  Au65     1.0000 0.73333  0.53333  0.15387  Biso   1.000  Au
  Au66     1.0000 0.93333  0.73333  0.15387  Biso   1.000  Au
  Au67     1.0000 0.13333  0.73333  0.15387  Biso   1.000  Au
  Au68     1.0000 0.33333  0.73333  0.15387  Biso   1.000  Au
  Au69     1.0000 0.53333  0.73333  0.15387  Biso   1.000  Au
  Au70     1.0000 0.73333  0.73333  0.15387  Biso   1.000  Au
  Au71     1.0000 0.93333  0.93333  0.15387  Biso   1.000  Au
  Au72     1.0000 0.13333  0.93333  0.15387  Biso   1.000  Au
  Au73     1.0000 0.33333  0.93333  0.15387  Biso   1.000  Au
  Au74     1.0000 0.53333  0.93333  0.15387  Biso   1.000  Au
  Au75     1.0000 0.73333  0.93333  0.15387  Biso   1.000  Au
  Au76     1.0000 0.00000  0.00000  0.23081  Biso   1.000  Au
  Au77     1.0000 0.20000  0.00000  0.23081  Biso   1.000  Au
  Au78     1.0000 0.40000  0.00000  0.23081  Biso   1.000  Au
  Au79     1.0000 0.60000  0.00000  0.23081  Biso   1.000  Au
  Au80     1.0000 0.80000  0.00000  0.23081  Biso   1.000  Au
  Au81     1.0000 0.00000  0.20000  0.23081  Biso   1.000  Au
  Au82     1.0000 0.20000  0.20000  0.23081  Biso   1.000  Au
  Au83     1.0000 0.40000  0.20000  0.23081  Biso   1.000  Au
  Au84     1.0000 0.60000  0.20000  0.23081  Biso   1.000  Au
  Au85     1.0000 0.80000  0.20000  0.23081  Biso   1.000  Au
  Au86     1.0000 0.00000  0.40000  0.23081  Biso   1.000  Au
  Au87     1.0000 0.20000  0.40000  0.23081  Biso   1.000  Au
  Au88     1.0000 0.40000  0.40000  0.23081  Biso   1.000  Au
  Au89     1.0000 0.60000  0.40000  0.23081  Biso   1.000  Au
  Au90     1.0000 0.80000  0.40000  0.23081  Biso   1.000  Au
  Au91     1.0000 0.00000  0.60000  0.23081  Biso   1.000  Au
  Au92     1.0000 0.20000  0.60000  0.23081  Biso   1.000  Au
  Au93     1.0000 0.40000  0.60000  0.23081  Biso   1.000  Au
  Au94     1.0000 0.60000  0.60000  0.23081  Biso   1.000  Au
  Au95     1.0000 0.80000  0.60000  0.23081  Biso   1.000  Au
  Au96     1.0000 0.00000  0.80000  0.23081  Biso   1.000  Au
  Au97     1.0000 0.20000  0.80000  0.23081  Biso   1.000  Au
  Au98     1.0000 0.40000  0.80000  0.23081  Biso   1.000  Au
  Au99     1.0000 0.60000  0.80000  0.23081  Biso   1.000  Au
  Au100    1.0000 0.80000  0.80000  0.23081  Biso   1.000  Au
  Au101    1.0000 0.26665  0.26663  0.30774  Biso   1.000  Au
  Au102    1.0000 0.46665  0.26663  0.30774  Biso   1.000  Au
  Au103    1.0000 0.26665  0.46663  0.30774  Biso   1.000  Au
  C1       1.0000 0.24922  0.22288  0.44738  Biso   1.000  C
  H1       1.0000 0.22985  0.19770  0.47872  Biso   1.000  H
  H2       1.0000 0.17560  0.26567  0.42718  Biso   1.000  H
  H3       1.0000 0.31090  0.15292  0.42885  Biso   1.000  H
  S1       1.0000 0.29293  0.32013  0.45629  Biso   1.000  S
  C2       1.0000 0.42122  0.23974  0.48438  Biso   1.000  C
  Si1      1.0000 0.40413  0.24085  0.54679  Biso   1.000  Si
  Si2      1.0000 0.29016  0.17655  0.56947  Biso   1.000  Si
  F1       1.0000 0.31519  0.07281  0.53859  Biso   1.000  F
  F2       1.0000 0.16547  0.27068  0.55993  Biso   1.000  F
  Si3      1.0000 0.30576  0.13497  0.64496  Biso   1.000  Si
  F3       1.0000 0.39881  0.00850  0.65019  Biso   1.000  F
  F4       1.0000 0.19454  0.14872  0.66565  Biso   1.000  F
  Si4      1.0000 0.33014  0.41153  0.57967  Biso   1.000  Si
  F5       1.0000 0.23352  0.50181  0.54919  Biso   1.000  F
  F6       1.0000 0.42442  0.44369  0.58392  Biso   1.000  F
  Si5      1.0000 0.26579  0.41431  0.65134  Biso   1.000  Si
  F7       1.0000 0.13723  0.45506  0.64810  Biso   1.000  F
  F8       1.0000 0.27978  0.50117  0.68120  Biso   1.000  F
  Si6      1.0000 0.53674  0.17739  0.66152  Biso   1.000  Si
  F9       1.0000 0.56792  0.27067  0.67201  Biso   1.000  F
  F10      1.0000 0.61681  0.07167  0.69112  Biso   1.000  F
  Si7      1.0000 0.56417  0.13568  0.58603  Biso   1.000  Si
  F11      1.0000 0.66234  0.15096  0.56717  Biso   1.000  F
  F12      1.0000 0.59927  0.00876  0.58057  Biso   1.000  F
  H4       1.0000 0.47016  0.27765  0.47653  Biso   1.000  H
  H5       1.0000 0.46376  0.15669  0.47108  Biso   1.000  H
  H6       1.0000 0.37805  0.15747  0.75922  Biso   1.000  H
  H7       1.0000 0.25186  0.27951  0.75325  Biso   1.000  H
  C3       1.0000 0.52815  0.22008  0.78440  Biso   1.000  C
  H8       1.0000 0.56055  0.26237  0.80391  Biso   1.000  H
  H9       1.0000 0.57208  0.19307  0.75295  Biso   1.000  H
  H10      1.0000 0.53508  0.15143  0.80352  Biso   1.000  H
  S2       1.0000 0.38773  0.31906  0.77535  Biso   1.000  S
  C4       1.0000 0.33913  0.24066  0.74609  Biso   1.000  C
  Si8      1.0000 0.35811  0.24256  0.68393  Biso   1.000  Si
  Au104    1.0000 0.33332  0.33329  0.37978  Biso   1.000  Au
  Au105    1.0000 0.33332  0.33329  0.85103  Biso   1.000  Au
  Au106    1.0000 0.26665  0.46663  0.92306  Biso   1.000  Au
  Au107    1.0000 0.46665  0.26663  0.92306  Biso   1.000  Au
  Au108    1.0000 0.26665  0.26663  0.92306  Biso   1.000  Au
