# Supplementary material for: Substituent Control of σ-Interference Effects in the Transmission of Saturated Molecules
Source: ACS Phys Chem Au. 2022 Apr 14;2(4):282–8. doi: 10.1021/acsphyschemau.2c00016 (PMC9955259; doi:10.1021/acsphyschemau.2c00016)
Supplement: Supplementary file 2 — pg2c00016_si_002.zip [file pg2c00016_si_002.zip › structures/junctions_cif/Ge222_sub13_cis.cif]

data_image0
_cell_length_a       14.425
_cell_length_b       14.425
_cell_length_c       31.1578
_cell_angle_alpha    90
_cell_angle_beta     90
_cell_angle_gamma    60

_symmetry_space_group_name_H-M    "P 1"
_symmetry_int_tables_number       1

loop_
  _symmetry_equiv_pos_as_xyz
  'x, y, z'

loop_
  _atom_site_label
  _atom_site_occupancy
  _atom_site_fract_x
  _atom_site_fract_y
  _atom_site_fract_z
  _atom_site_thermal_displace_type
  _atom_site_B_iso_or_equiv
  _atom_site_type_symbol
  Au1      1.0000 0.00000  0.00000  0.00000  Biso   1.000  Au
  Au2      1.0000 0.20000  0.00000  0.00000  Biso   1.000  Au
  Au3      1.0000 0.40000  0.00000  0.00000  Biso   1.000  Au
  Au4      1.0000 0.60000  0.00000  0.00000  Biso   1.000  Au
  Au5      1.0000 0.80000  0.00000  0.00000  Biso   1.000  Au
  Au6      1.0000 0.00000  0.20000  0.00000  Biso   1.000  Au
  Au7      1.0000 0.20000  0.20000  0.00000  Biso   1.000  Au
  Au8      1.0000 0.40000  0.20000  0.00000  Biso   1.000  Au
  Au9      1.0000 0.60000  0.20000  0.00000  Biso   1.000  Au
  Au10     1.0000 0.80000  0.20000  0.00000  Biso   1.000  Au
  Au11     1.0000 0.00000  0.40000  0.00000  Biso   1.000  Au
  Au12     1.0000 0.20000  0.40000  0.00000  Biso   1.000  Au
  Au13     1.0000 0.40000  0.40000  0.00000  Biso   1.000  Au
  Au14     1.0000 0.60000  0.40000  0.00000  Biso   1.000  Au
  Au15     1.0000 0.80000  0.40000  0.00000  Biso   1.000  Au
  Au16     1.0000 0.00000  0.60000  0.00000  Biso   1.000  Au
  Au17     1.0000 0.20000  0.60000  0.00000  Biso   1.000  Au
  Au18     1.0000 0.40000  0.60000  0.00000  Biso   1.000  Au
  Au19     1.0000 0.60000  0.60000  0.00000  Biso   1.000  Au
  Au20     1.0000 0.80000  0.60000  0.00000  Biso   1.000  Au
  Au21     1.0000 0.00000  0.80000  0.00000  Biso   1.000  Au
  Au22     1.0000 0.20000  0.80000  0.00000  Biso   1.000  Au
  Au23     1.0000 0.40000  0.80000  0.00000  Biso   1.000  Au
  Au24     1.0000 0.60000  0.80000  0.00000  Biso   1.000  Au
  Au25     1.0000 0.80000  0.80000  0.00000  Biso   1.000  Au
  Au26     1.0000 0.06667  0.06667  0.07560  Biso   1.000  Au
  Au27     1.0000 0.26667  0.06667  0.07560  Biso   1.000  Au
  Au28     1.0000 0.46667  0.06667  0.07560  Biso   1.000  Au
  Au29     1.0000 0.66667  0.06667  0.07560  Biso   1.000  Au
  Au30     1.0000 0.86667  0.06667  0.07560  Biso   1.000  Au
  Au31     1.0000 0.06667  0.26667  0.07560  Biso   1.000  Au
  Au32     1.0000 0.26667  0.26667  0.07560  Biso   1.000  Au
  Au33     1.0000 0.46667  0.26667  0.07560  Biso   1.000  Au
  Au34     1.0000 0.66667  0.26667  0.07560  Biso   1.000  Au
  Au35     1.0000 0.86667  0.26667  0.07560  Biso   1.000  Au
  Au36     1.0000 0.06667  0.46667  0.07560  Biso   1.000  Au
  Au37     1.0000 0.26667  0.46667  0.07560  Biso   1.000  Au
  Au38     1.0000 0.46667  0.46667  0.07560  Biso   1.000  Au
  Au39     1.0000 0.66667  0.46667  0.07560  Biso   1.000  Au
  Au40     1.0000 0.86667  0.46667  0.07560  Biso   1.000  Au
  Au41     1.0000 0.06667  0.66667  0.07560  Biso   1.000  Au
  Au42     1.0000 0.26667  0.66667  0.07560  Biso   1.000  Au
  Au43     1.0000 0.46667  0.66667  0.07560  Biso   1.000  Au
  Au44     1.0000 0.66667  0.66667  0.07560  Biso   1.000  Au
  Au45     1.0000 0.86667  0.66667  0.07560  Biso   1.000  Au
  Au46     1.0000 0.06667  0.86667  0.07560  Biso   1.000  Au
  Au47     1.0000 0.26667  0.86667  0.07560  Biso   1.000  Au
  Au48     1.0000 0.46667  0.86667  0.07560  Biso   1.000  Au
  Au49     1.0000 0.66667  0.86667  0.07560  Biso   1.000  Au
  Au50     1.0000 0.86667  0.86667  0.07560  Biso   1.000  Au
  Au51     1.0000 0.93333  0.13333  0.15120  Biso   1.000  Au
  Au52     1.0000 0.13333  0.13333  0.15120  Biso   1.000  Au
  Au53     1.0000 0.33333  0.13333  0.15120  Biso   1.000  Au
  Au54     1.0000 0.53333  0.13333  0.15120  Biso   1.000  Au
  Au55     1.0000 0.73333  0.13333  0.15120  Biso   1.000  Au
  Au56     1.0000 0.93333  0.33333  0.15120  Biso   1.000  Au
  Au57     1.0000 0.13333  0.33333  0.15120  Biso   1.000  Au
  Au58     1.0000 0.33333  0.33333  0.15120  Biso   1.000  Au
  Au59     1.0000 0.53333  0.33333  0.15120  Biso   1.000  Au
  Au60     1.0000 0.73333  0.33333  0.15120  Biso   1.000  Au
  Au61     1.0000 0.93333  0.53333  0.15120  Biso   1.000  Au
  Au62     1.0000 0.13333  0.53333  0.15120  Biso   1.000  Au
  Au63     1.0000 0.33333  0.53333  0.15120  Biso   1.000  Au
  Au64     1.0000 0.53333  0.53333  0.15120  Biso   1.000  Au
  Au65     1.0000 0.73333  0.53333  0.15120  Biso   1.000  Au
  Au66     1.0000 0.93333  0.73333  0.15120  Biso   1.000  Au
  Au67     1.0000 0.13333  0.73333  0.15120  Biso   1.000  Au
  Au68     1.0000 0.33333  0.73333  0.15120  Biso   1.000  Au
  Au69     1.0000 0.53333  0.73333  0.15120  Biso   1.000  Au
  Au70     1.0000 0.73333  0.73333  0.15120  Biso   1.000  Au
  Au71     1.0000 0.93333  0.93333  0.15120  Biso   1.000  Au
  Au72     1.0000 0.13333  0.93333  0.15120  Biso   1.000  Au
  Au73     1.0000 0.33333  0.93333  0.15120  Biso   1.000  Au
  Au74     1.0000 0.53333  0.93333  0.15120  Biso   1.000  Au
  Au75     1.0000 0.73333  0.93333  0.15120  Biso   1.000  Au
  Au76     1.0000 0.00000  0.00000  0.22681  Biso   1.000  Au
  Au77     1.0000 0.20000  0.00000  0.22681  Biso   1.000  Au
  Au78     1.0000 0.40000  0.00000  0.22681  Biso   1.000  Au
  Au79     1.0000 0.60000  0.00000  0.22681  Biso   1.000  Au
  Au80     1.0000 0.80000  0.00000  0.22681  Biso   1.000  Au
  Au81     1.0000 0.00000  0.20000  0.22681  Biso   1.000  Au
  Au82     1.0000 0.20000  0.20000  0.22681  Biso   1.000  Au
  Au83     1.0000 0.40000  0.20000  0.22681  Biso   1.000  Au
  Au84     1.0000 0.60000  0.20000  0.22681  Biso   1.000  Au
  Au85     1.0000 0.80000  0.20000  0.22681  Biso   1.000  Au
  Au86     1.0000 0.00000  0.40000  0.22681  Biso   1.000  Au
  Au87     1.0000 0.20000  0.40000  0.22681  Biso   1.000  Au
  Au88     1.0000 0.40000  0.40000  0.22681  Biso   1.000  Au
  Au89     1.0000 0.60000  0.40000  0.22681  Biso   1.000  Au
  Au90     1.0000 0.80000  0.40000  0.22681  Biso   1.000  Au
  Au91     1.0000 0.00000  0.60000  0.22681  Biso   1.000  Au
  Au92     1.0000 0.20000  0.60000  0.22681  Biso   1.000  Au
  Au93     1.0000 0.40000  0.60000  0.22681  Biso   1.000  Au
  Au94     1.0000 0.60000  0.60000  0.22681  Biso   1.000  Au
  Au95     1.0000 0.80000  0.60000  0.22681  Biso   1.000  Au
  Au96     1.0000 0.00000  0.80000  0.22681  Biso   1.000  Au
  Au97     1.0000 0.20000  0.80000  0.22681  Biso   1.000  Au
  Au98     1.0000 0.40000  0.80000  0.22681  Biso   1.000  Au
  Au99     1.0000 0.60000  0.80000  0.22681  Biso   1.000  Au
  Au100    1.0000 0.80000  0.80000  0.22681  Biso   1.000  Au
  Au101    1.0000 0.26665  0.26663  0.30241  Biso   1.000  Au
  Au102    1.0000 0.46665  0.26663  0.30241  Biso   1.000  Au
  Au103    1.0000 0.26665  0.46663  0.30241  Biso   1.000  Au
  C1       1.0000 0.18070  0.31170  0.44781  Biso   1.000  C
  H1       1.0000 0.18986  0.23780  0.43263  Biso   1.000  H
  H2       1.0000 0.12738  0.38184  0.42760  Biso   1.000  H
  H3       1.0000 0.15018  0.31919  0.48125  Biso   1.000  H
  S1       1.0000 0.31565  0.29297  0.44874  Biso   1.000  S
  C2       1.0000 0.29831  0.40932  0.47906  Biso   1.000  C
  Ge1      1.0000 0.34669  0.37729  0.54090  Biso   1.000  Ge
  Ge2      1.0000 0.53656  0.24709  0.55816  Biso   1.000  Ge
  O1       1.0000 0.55656  0.11628  0.53982  Biso   1.000  O
  O2       1.0000 0.65250  0.25222  0.53769  Biso   1.000  O
  Ge3      1.0000 0.54917  0.21060  0.63728  Biso   1.000  Ge
  O3       1.0000 0.65895  0.20191  0.66938  Biso   1.000  O
  O4       1.0000 0.56268  0.07618  0.63008  Biso   1.000  O
  Ge4      1.0000 0.27416  0.26401  0.57192  Biso   1.000  Ge
  O5       1.0000 0.13565  0.33104  0.55151  Biso   1.000  O
  O6       1.0000 0.34611  0.14015  0.53875  Biso   1.000  O
  Ge5      1.0000 0.29803  0.20431  0.65069  Biso   1.000  Ge
  O7       1.0000 0.17071  0.23605  0.67409  Biso   1.000  O
  O8       1.0000 0.37777  0.06043  0.65481  Biso   1.000  O
  Ge6      1.0000 0.25225  0.47876  0.66350  Biso   1.000  Ge
  O9       1.0000 0.21744  0.59400  0.69869  Biso   1.000  O
  O10      1.0000 0.13681  0.45549  0.65930  Biso   1.000  O
  Ge7      1.0000 0.24876  0.53461  0.58771  Biso   1.000  Ge
  O11      1.0000 0.25041  0.65710  0.57524  Biso   1.000  O
  O12      1.0000 0.10897  0.56051  0.57712  Biso   1.000  O
  H4       1.0000 0.34716  0.43898  0.46287  Biso   1.000  H
  H5       1.0000 0.21279  0.47355  0.47825  Biso   1.000  H
  H6       1.0000 0.48456  0.12054  0.53785  Biso   1.000  H
  H7       1.0000 0.67728  0.20446  0.51232  Biso   1.000  H
  H8       1.0000 0.72549  0.16737  0.65225  Biso   1.000  H
  H9       1.0000 0.57485  0.06255  0.59835  Biso   1.000  H
  H10      1.0000 0.10558  0.40809  0.55881  Biso   1.000  H
  H11      1.0000 0.33456  0.16486  0.50836  Biso   1.000  H
  H12      1.0000 0.12899  0.31574  0.67259  Biso   1.000  H
  H13      1.0000 0.45093  0.04619  0.64638  Biso   1.000  H
  H14      1.0000 0.17044  0.59090  0.72119  Biso   1.000  H
  H15      1.0000 0.09121  0.50507  0.63599  Biso   1.000  H
  H16      1.0000 0.23657  0.69894  0.60201  Biso   1.000  H
  H17      1.0000 0.06745  0.63100  0.56295  Biso   1.000  H
  H18      1.0000 0.50263  0.26828  0.75399  Biso   1.000  H
  H19      1.0000 0.42303  0.20346  0.75786  Biso   1.000  H
  C3       1.0000 0.37253  0.47839  0.78190  Biso   1.000  C
  H20      1.0000 0.36230  0.51878  0.75043  Biso   1.000  H
  H21      1.0000 0.45733  0.43464  0.79262  Biso   1.000  H
  H22      1.0000 0.32336  0.53854  0.80669  Biso   1.000  H
  S2       1.0000 0.31946  0.38737  0.77874  Biso   1.000  S
  C4       1.0000 0.42256  0.27747  0.74750  Biso   1.000  C
  Ge8      1.0000 0.38980  0.29534  0.68416  Biso   1.000  Ge
  Au104    1.0000 0.33332  0.33329  0.37320  Biso   1.000  Au
  Au105    1.0000 0.33332  0.33329  0.85361  Biso   1.000  Au
  Au106    1.0000 0.26665  0.46663  0.92440  Biso   1.000  Au
  Au107    1.0000 0.46665  0.26663  0.92440  Biso   1.000  Au
  Au108    1.0000 0.26665  0.26663  0.92440  Biso   1.000  Au
