# Supplementary material for: Substituent Control of σ-Interference Effects in the Transmission of Saturated Molecules
Source: ACS Phys Chem Au. 2022 Apr 14;2(4):282–8. doi: 10.1021/acsphyschemau.2c00016 (PMC9955259; doi:10.1021/acsphyschemau.2c00016)
Supplement: Supplementary file 2 — pg2c00016_si_002.zip [file pg2c00016_si_002.zip › structures/junctions_cif/Si222_sub16_ortho.cif]

data_image0
_cell_length_a       14.425
_cell_length_b       14.425
_cell_length_c       30.922
_cell_angle_alpha    90
_cell_angle_beta     90
_cell_angle_gamma    60

_symmetry_space_group_name_H-M    "P 1"
_symmetry_int_tables_number       1

loop_
  _symmetry_equiv_pos_as_xyz
  'x, y, z'

loop_
  _atom_site_label
  _atom_site_occupancy
  _atom_site_fract_x
  _atom_site_fract_y
  _atom_site_fract_z
  _atom_site_thermal_displace_type
  _atom_site_B_iso_or_equiv
  _atom_site_type_symbol
  Au1      1.0000 0.00000  0.00000  0.00000  Biso   1.000  Au
  Au2      1.0000 0.20000  0.00000  0.00000  Biso   1.000  Au
  Au3      1.0000 0.40000  0.00000  0.00000  Biso   1.000  Au
  Au4      1.0000 0.60000  0.00000  0.00000  Biso   1.000  Au
  Au5      1.0000 0.80000  0.00000  0.00000  Biso   1.000  Au
  Au6      1.0000 0.00000  0.20000  0.00000  Biso   1.000  Au
  Au7      1.0000 0.20000  0.20000  0.00000  Biso   1.000  Au
  Au8      1.0000 0.40000  0.20000  0.00000  Biso   1.000  Au
  Au9      1.0000 0.60000  0.20000  0.00000  Biso   1.000  Au
  Au10     1.0000 0.80000  0.20000  0.00000  Biso   1.000  Au
  Au11     1.0000 0.00000  0.40000  0.00000  Biso   1.000  Au
  Au12     1.0000 0.20000  0.40000  0.00000  Biso   1.000  Au
  Au13     1.0000 0.40000  0.40000  0.00000  Biso   1.000  Au
  Au14     1.0000 0.60000  0.40000  0.00000  Biso   1.000  Au
  Au15     1.0000 0.80000  0.40000  0.00000  Biso   1.000  Au
  Au16     1.0000 0.00000  0.60000  0.00000  Biso   1.000  Au
  Au17     1.0000 0.20000  0.60000  0.00000  Biso   1.000  Au
  Au18     1.0000 0.40000  0.60000  0.00000  Biso   1.000  Au
  Au19     1.0000 0.60000  0.60000  0.00000  Biso   1.000  Au
  Au20     1.0000 0.80000  0.60000  0.00000  Biso   1.000  Au
  Au21     1.0000 0.00000  0.80000  0.00000  Biso   1.000  Au
  Au22     1.0000 0.20000  0.80000  0.00000  Biso   1.000  Au
  Au23     1.0000 0.40000  0.80000  0.00000  Biso   1.000  Au
  Au24     1.0000 0.60000  0.80000  0.00000  Biso   1.000  Au
  Au25     1.0000 0.80000  0.80000  0.00000  Biso   1.000  Au
  Au26     1.0000 0.06667  0.06667  0.07618  Biso   1.000  Au
  Au27     1.0000 0.26667  0.06667  0.07618  Biso   1.000  Au
  Au28     1.0000 0.46667  0.06667  0.07618  Biso   1.000  Au
  Au29     1.0000 0.66667  0.06667  0.07618  Biso   1.000  Au
  Au30     1.0000 0.86667  0.06667  0.07618  Biso   1.000  Au
  Au31     1.0000 0.06667  0.26667  0.07618  Biso   1.000  Au
  Au32     1.0000 0.26667  0.26667  0.07618  Biso   1.000  Au
  Au33     1.0000 0.46667  0.26667  0.07618  Biso   1.000  Au
  Au34     1.0000 0.66667  0.26667  0.07618  Biso   1.000  Au
  Au35     1.0000 0.86667  0.26667  0.07618  Biso   1.000  Au
  Au36     1.0000 0.06667  0.46667  0.07618  Biso   1.000  Au
  Au37     1.0000 0.26667  0.46667  0.07618  Biso   1.000  Au
  Au38     1.0000 0.46667  0.46667  0.07618  Biso   1.000  Au
  Au39     1.0000 0.66667  0.46667  0.07618  Biso   1.000  Au
  Au40     1.0000 0.86667  0.46667  0.07618  Biso   1.000  Au
  Au41     1.0000 0.06667  0.66667  0.07618  Biso   1.000  Au
  Au42     1.0000 0.26667  0.66667  0.07618  Biso   1.000  Au
  Au43     1.0000 0.46667  0.66667  0.07618  Biso   1.000  Au
  Au44     1.0000 0.66667  0.66667  0.07618  Biso   1.000  Au
  Au45     1.0000 0.86667  0.66667  0.07618  Biso   1.000  Au
  Au46     1.0000 0.06667  0.86667  0.07618  Biso   1.000  Au
  Au47     1.0000 0.26667  0.86667  0.07618  Biso   1.000  Au
  Au48     1.0000 0.46667  0.86667  0.07618  Biso   1.000  Au
  Au49     1.0000 0.66667  0.86667  0.07618  Biso   1.000  Au
  Au50     1.0000 0.86667  0.86667  0.07618  Biso   1.000  Au
  Au51     1.0000 0.93333  0.13333  0.15236  Biso   1.000  Au
  Au52     1.0000 0.13333  0.13333  0.15236  Biso   1.000  Au
  Au53     1.0000 0.33333  0.13333  0.15236  Biso   1.000  Au
  Au54     1.0000 0.53333  0.13333  0.15236  Biso   1.000  Au
  Au55     1.0000 0.73333  0.13333  0.15236  Biso   1.000  Au
  Au56     1.0000 0.93333  0.33333  0.15236  Biso   1.000  Au
  Au57     1.0000 0.13333  0.33333  0.15236  Biso   1.000  Au
  Au58     1.0000 0.33333  0.33333  0.15236  Biso   1.000  Au
  Au59     1.0000 0.53333  0.33333  0.15236  Biso   1.000  Au
  Au60     1.0000 0.73333  0.33333  0.15236  Biso   1.000  Au
  Au61     1.0000 0.93333  0.53333  0.15236  Biso   1.000  Au
  Au62     1.0000 0.13333  0.53333  0.15236  Biso   1.000  Au
  Au63     1.0000 0.33333  0.53333  0.15236  Biso   1.000  Au
  Au64     1.0000 0.53333  0.53333  0.15236  Biso   1.000  Au
  Au65     1.0000 0.73333  0.53333  0.15236  Biso   1.000  Au
  Au66     1.0000 0.93333  0.73333  0.15236  Biso   1.000  Au
  Au67     1.0000 0.13333  0.73333  0.15236  Biso   1.000  Au
  Au68     1.0000 0.33333  0.73333  0.15236  Biso   1.000  Au
  Au69     1.0000 0.53333  0.73333  0.15236  Biso   1.000  Au
  Au70     1.0000 0.73333  0.73333  0.15236  Biso   1.000  Au
  Au71     1.0000 0.93333  0.93333  0.15236  Biso   1.000  Au
  Au72     1.0000 0.13333  0.93333  0.15236  Biso   1.000  Au
  Au73     1.0000 0.33333  0.93333  0.15236  Biso   1.000  Au
  Au74     1.0000 0.53333  0.93333  0.15236  Biso   1.000  Au
  Au75     1.0000 0.73333  0.93333  0.15236  Biso   1.000  Au
  Au76     1.0000 0.00000  0.00000  0.22854  Biso   1.000  Au
  Au77     1.0000 0.20000  0.00000  0.22854  Biso   1.000  Au
  Au78     1.0000 0.40000  0.00000  0.22854  Biso   1.000  Au
  Au79     1.0000 0.60000  0.00000  0.22854  Biso   1.000  Au
  Au80     1.0000 0.80000  0.00000  0.22854  Biso   1.000  Au
  Au81     1.0000 0.00000  0.20000  0.22854  Biso   1.000  Au
  Au82     1.0000 0.20000  0.20000  0.22854  Biso   1.000  Au
  Au83     1.0000 0.40000  0.20000  0.22854  Biso   1.000  Au
  Au84     1.0000 0.60000  0.20000  0.22854  Biso   1.000  Au
  Au85     1.0000 0.80000  0.20000  0.22854  Biso   1.000  Au
  Au86     1.0000 0.00000  0.40000  0.22854  Biso   1.000  Au
  Au87     1.0000 0.20000  0.40000  0.22854  Biso   1.000  Au
  Au88     1.0000 0.40000  0.40000  0.22854  Biso   1.000  Au
  Au89     1.0000 0.60000  0.40000  0.22854  Biso   1.000  Au
  Au90     1.0000 0.80000  0.40000  0.22854  Biso   1.000  Au
  Au91     1.0000 0.00000  0.60000  0.22854  Biso   1.000  Au
  Au92     1.0000 0.20000  0.60000  0.22854  Biso   1.000  Au
  Au93     1.0000 0.40000  0.60000  0.22854  Biso   1.000  Au
  Au94     1.0000 0.60000  0.60000  0.22854  Biso   1.000  Au
  Au95     1.0000 0.80000  0.60000  0.22854  Biso   1.000  Au
  Au96     1.0000 0.00000  0.80000  0.22854  Biso   1.000  Au
  Au97     1.0000 0.20000  0.80000  0.22854  Biso   1.000  Au
  Au98     1.0000 0.40000  0.80000  0.22854  Biso   1.000  Au
  Au99     1.0000 0.60000  0.80000  0.22854  Biso   1.000  Au
  Au100    1.0000 0.80000  0.80000  0.22854  Biso   1.000  Au
  Au101    1.0000 0.26665  0.26663  0.30471  Biso   1.000  Au
  Au102    1.0000 0.46665  0.26663  0.30471  Biso   1.000  Au
  Au103    1.0000 0.26665  0.46663  0.30471  Biso   1.000  Au
  C1       1.0000 0.33568  0.16616  0.44093  Biso   1.000  C
  H1       1.0000 0.31526  0.13383  0.46959  Biso   1.000  H
  H2       1.0000 0.29226  0.16144  0.41208  Biso   1.000  H
  H3       1.0000 0.42331  0.12081  0.43453  Biso   1.000  H
  S1       1.0000 0.29093  0.30729  0.44865  Biso   1.000  S
  C2       1.0000 0.38886  0.30441  0.48693  Biso   1.000  C
  Si1      1.0000 0.36408  0.29421  0.54839  Biso   1.000  Si
  Si2      1.0000 0.17558  0.40743  0.56587  Biso   1.000  Si
  C3       1.0000 0.12723  0.55188  0.54840  Biso   1.000  C
  C4       1.0000 0.11023  0.57559  0.50339  Biso   1.000  C
  C5       1.0000 0.07339  0.67990  0.48773  Biso   1.000  C
  C6       1.0000 0.05074  0.76382  0.51691  Biso   1.000  C
  C7       1.0000 0.06466  0.74247  0.56158  Biso   1.000  C
  C8       1.0000 0.10286  0.63761  0.57711  Biso   1.000  C
  C9       1.0000 0.07563  0.37904  0.53646  Biso   1.000  C
  C10      1.0000 0.10233  0.28552  0.51239  Biso   1.000  C
  C11      1.0000 0.02331  0.27252  0.49102  Biso   1.000  C
  C12      1.0000 0.91487  0.35252  0.49396  Biso   1.000  C
  C13      1.0000 0.88613  0.44552  0.51838  Biso   1.000  C
  C14      1.0000 0.96558  0.45906  0.53890  Biso   1.000  C
  Si3      1.0000 0.16437  0.39018  0.64341  Biso   1.000  Si
  C15      1.0000 0.06818  0.52341  0.67051  Biso   1.000  C
  C16      1.0000 0.09413  0.57169  0.70463  Biso   1.000  C
  C17      1.0000 0.01336  0.65514  0.72933  Biso   1.000  C
  C18      1.0000 0.90516  0.69300  0.71958  Biso   1.000  C
  C19      1.0000 0.87754  0.65107  0.68388  Biso   1.000  C
  C20      1.0000 0.95816  0.56654  0.65994  Biso   1.000  C
  C21      1.0000 0.09189  0.31415  0.65911  Biso   1.000  C
  C22      1.0000 0.06172  0.31818  0.70324  Biso   1.000  C
  C23      1.0000 0.00948  0.26389  0.71791  Biso   1.000  C
  C24      1.0000 0.98298  0.20613  0.68845  Biso   1.000  C
  C25      1.0000 0.00782  0.20547  0.64446  Biso   1.000  C
  C26      1.0000 0.06192  0.25825  0.62995  Biso   1.000  C
  Si4      1.0000 0.46644  0.37021  0.58120  Biso   1.000  Si
  C27      1.0000 0.61389  0.28441  0.56466  Biso   1.000  C
  C28      1.0000 0.63889  0.28408  0.52009  Biso   1.000  C
  C29      1.0000 0.74452  0.22478  0.50467  Biso   1.000  C
  C30      1.0000 0.82912  0.16535  0.53379  Biso   1.000  C
  C31      1.0000 0.80633  0.16772  0.57811  Biso   1.000  C
  C32      1.0000 0.70029  0.22681  0.59350  Biso   1.000  C
  C33      1.0000 0.43898  0.50322  0.55631  Biso   1.000  C
  C34      1.0000 0.36008  0.56465  0.52507  Biso   1.000  C
  C35      1.0000 0.35590  0.65536  0.50588  Biso   1.000  C
  C36      1.0000 0.42963  0.68733  0.51804  Biso   1.000  C
  C37      1.0000 0.50730  0.62878  0.54978  Biso   1.000  C
  C38      1.0000 0.51232  0.53752  0.56836  Biso   1.000  C
  Si5      1.0000 0.43845  0.38777  0.65874  Biso   1.000  Si
  C39      1.0000 0.35045  0.53323  0.67650  Biso   1.000  C
  C40      1.0000 0.34508  0.55433  0.72170  Biso   1.000  C
  C41      1.0000 0.27612  0.65710  0.73843  Biso   1.000  C
  C42      1.0000 0.21210  0.74204  0.71010  Biso   1.000  C
  C43      1.0000 0.22001  0.72379  0.66519  Biso   1.000  C
  C44      1.0000 0.28798  0.62038  0.64858  Biso   1.000  C
  C45      1.0000 0.56560  0.34586  0.69152  Biso   1.000  C
  C46      1.0000 0.61353  0.25634  0.71955  Biso   1.000  C
  C47      1.0000 0.69830  0.23892  0.74729  Biso   1.000  C
  C48      1.0000 0.73896  0.30943  0.74674  Biso   1.000  C
  C49      1.0000 0.69520  0.39700  0.71797  Biso   1.000  C
  C50      1.0000 0.60885  0.41547  0.69118  Biso   1.000  C
  Si6      1.0000 0.43815  0.11087  0.65142  Biso   1.000  Si
  C51      1.0000 0.38769  0.02513  0.67803  Biso   1.000  C
  C52      1.0000 0.45012  0.91207  0.67348  Biso   1.000  C
  C53      1.0000 0.42707  0.84336  0.69753  Biso   1.000  C
  C54      1.0000 0.34080  0.88601  0.72692  Biso   1.000  C
  C55      1.0000 0.27532  0.99769  0.73070  Biso   1.000  C
  C56      1.0000 0.29871  0.06598  0.70635  Biso   1.000  C
  C57      1.0000 0.58471  0.04175  0.66900  Biso   1.000  C
  C58      1.0000 0.66521  0.04866  0.64548  Biso   1.000  C
  C59      1.0000 0.76871  0.00921  0.66261  Biso   1.000  C
  C60      1.0000 0.79391  0.96337  0.70417  Biso   1.000  C
  C61      1.0000 0.71642  0.95172  0.72742  Biso   1.000  C
  C62      1.0000 0.61453  0.98760  0.70943  Biso   1.000  C
  Si7      1.0000 0.43192  0.10978  0.57319  Biso   1.000  Si
  C63      1.0000 0.56935  0.01129  0.54981  Biso   1.000  C
  C64      1.0000 0.60987  0.90034  0.55770  Biso   1.000  C
  C65      1.0000 0.70825  0.82196  0.54033  Biso   1.000  C
  C66      1.0000 0.76892  0.85227  0.51431  Biso   1.000  C
  C67      1.0000 0.73046  0.96149  0.50614  Biso   1.000  C
  C68      1.0000 0.63203  0.03991  0.52382  Biso   1.000  C
  C69      1.0000 0.34648  0.04880  0.55566  Biso   1.000  C
  C70      1.0000 0.26141  0.05461  0.58071  Biso   1.000  C
  C71      1.0000 0.19716  0.01378  0.56505  Biso   1.000  C
  C72      1.0000 0.21582  0.96660  0.52378  Biso   1.000  C
  C73      1.0000 0.30195  0.95690  0.49888  Biso   1.000  C
  C74      1.0000 0.36767  0.99517  0.51516  Biso   1.000  C
  H4       1.0000 0.38409  0.38321  0.48169  Biso   1.000  H
  H5       1.0000 0.47045  0.24158  0.47658  Biso   1.000  H
  H6       1.0000 0.12466  0.51117  0.48013  Biso   1.000  H
  H7       1.0000 0.06120  0.69617  0.45255  Biso   1.000  H
  H8       1.0000 0.02038  0.84637  0.50478  Biso   1.000  H
  H9       1.0000 0.04465  0.80839  0.58479  Biso   1.000  H
  H10      1.0000 0.11218  0.62321  0.61239  Biso   1.000  H
  H11      1.0000 0.18667  0.22056  0.51035  Biso   1.000  H
  H12      1.0000 0.04704  0.19934  0.47169  Biso   1.000  H
  H13      1.0000 0.85251  0.34268  0.47725  Biso   1.000  H
  H14      1.0000 0.80073  0.50850  0.52089  Biso   1.000  H
  H15      1.0000 0.94181  0.53429  0.55684  Biso   1.000  H
  H16      1.0000 0.17870  0.54420  0.71254  Biso   1.000  H
  H17      1.0000 0.03571  0.69001  0.75652  Biso   1.000  H
  H18      1.0000 0.84112  0.75580  0.73952  Biso   1.000  H
  H19      1.0000 0.79217  0.68459  0.67515  Biso   1.000  H
  H20      1.0000 0.93508  0.53074  0.63329  Biso   1.000  H
  H21      1.0000 0.07840  0.36603  0.72671  Biso   1.000  H
  H22      1.0000 0.98865  0.26708  0.75259  Biso   1.000  H
  H23      1.0000 0.94081  0.16414  0.69969  Biso   1.000  H
  H24      1.0000 0.98316  0.16508  0.62053  Biso   1.000  H
  H25      1.0000 0.07873  0.25730  0.59501  Biso   1.000  H
  H26      1.0000 0.57422  0.33337  0.49685  Biso   1.000  H
  H27      1.0000 0.76101  0.22500  0.46968  Biso   1.000  H
  H28      1.0000 0.91270  0.11892  0.52200  Biso   1.000  H
  H29      1.0000 0.87247  0.12335  0.60135  Biso   1.000  H
  H30      1.0000 0.68545  0.22931  0.62873  Biso   1.000  H
  H31      1.0000 0.29981  0.54258  0.51541  Biso   1.000  H
  H32      1.0000 0.29429  0.70094  0.48103  Biso   1.000  H
  H33      1.0000 0.42685  0.75807  0.50291  Biso   1.000  H
  H34      1.0000 0.56488  0.65437  0.55985  Biso   1.000  H
  H35      1.0000 0.57674  0.49004  0.59201  Biso   1.000  H
  H36      1.0000 0.39624  0.48856  0.74424  Biso   1.000  H
  H37      1.0000 0.27269  0.67087  0.77381  Biso   1.000  H
  H38      1.0000 0.15677  0.82288  0.72307  Biso   1.000  H
  H39      1.0000 0.17285  0.79102  0.64270  Biso   1.000  H
  H40      1.0000 0.29261  0.60816  0.61315  Biso   1.000  H
  H41      1.0000 0.58373  0.19915  0.72019  Biso   1.000  H
  H42      1.0000 0.73207  0.16988  0.76978  Biso   1.000  H
  H43      1.0000 0.80459  0.29687  0.76889  Biso   1.000  H
  H44      1.0000 0.72848  0.45143  0.71672  Biso   1.000  H
  H45      1.0000 0.57298  0.48694  0.66992  Biso   1.000  H
  H46      1.0000 0.52039  0.87738  0.65159  Biso   1.000  H
  H47      1.0000 0.47715  0.75545  0.69376  Biso   1.000  H
  H48      1.0000 0.32520  0.83145  0.74671  Biso   1.000  H
  H49      1.0000 0.20561  0.03261  0.75286  Biso   1.000  H
  H50      1.0000 0.24558  0.15342  0.70956  Biso   1.000  H
  H51      1.0000 0.64775  0.08526  0.61291  Biso   1.000  H
  H52      1.0000 0.82996  0.01500  0.64313  Biso   1.000  H
  H53      1.0000 0.87432  0.93479  0.71822  Biso   1.000  H
  H54      1.0000 0.73521  0.91392  0.75985  Biso   1.000  H
  H55      1.0000 0.55665  0.97290  0.72726  Biso   1.000  H
  H56      1.0000 0.56213  0.87459  0.57717  Biso   1.000  H
  H57      1.0000 0.73788  0.73615  0.54698  Biso   1.000  H
  H58      1.0000 0.84626  0.79046  0.50057  Biso   1.000  H
  H59      1.0000 0.77725  0.98669  0.48585  Biso   1.000  H
  H60      1.0000 0.60484  0.12506  0.51712  Biso   1.000  H
  H61      1.0000 0.24493  0.09083  0.61333  Biso   1.000  H
  H62      1.0000 0.13160  0.01906  0.58545  Biso   1.000  H
  H63      1.0000 0.16455  0.93580  0.51117  Biso   1.000  H
  H64      1.0000 0.31852  0.91842  0.46662  Biso   1.000  H
  H65      1.0000 0.43773  0.98252  0.49589  Biso   1.000  H
  H66      1.0000 0.23963  0.39740  0.74260  Biso   1.000  H
  H67      1.0000 0.26664  0.26265  0.74679  Biso   1.000  H
  C75      1.0000 0.46857  0.14864  0.78810  Biso   1.000  C
  H68      1.0000 0.40913  0.12364  0.79601  Biso   1.000  H
  H69      1.0000 0.52372  0.13122  0.81590  Biso   1.000  H
  H70      1.0000 0.51521  0.10674  0.75890  Biso   1.000  H
  S2       1.0000 0.40222  0.29233  0.77953  Biso   1.000  S
  C76      1.0000 0.30323  0.31222  0.73813  Biso   1.000  C
  Si8      1.0000 0.34184  0.29591  0.67670  Biso   1.000  Si
  Au104    1.0000 0.33332  0.33329  0.37604  Biso   1.000  Au
  Au105    1.0000 0.33332  0.33329  0.85249  Biso   1.000  Au
  Au106    1.0000 0.26665  0.46663  0.92382  Biso   1.000  Au
  Au107    1.0000 0.46665  0.26663  0.92382  Biso   1.000  Au
  Au108    1.0000 0.26665  0.26663  0.92382  Biso   1.000  Au
