# Supplementary material for: Substituent Control of σ-Interference Effects in the Transmission of Saturated Molecules
Source: ACS Phys Chem Au. 2022 Apr 14;2(4):282–8. doi: 10.1021/acsphyschemau.2c00016 (PMC9955259; doi:10.1021/acsphyschemau.2c00016)
Supplement: Supplementary file 2 — pg2c00016_si_002.zip [file pg2c00016_si_002.zip › structures/junctions_cif/Si222_sub13_anti.cif]

data_image0
_cell_length_a       14.425
_cell_length_b       14.425
_cell_length_c       30.1347
_cell_angle_alpha    90
_cell_angle_beta     90
_cell_angle_gamma    60

_symmetry_space_group_name_H-M    "P 1"
_symmetry_int_tables_number       1

loop_
  _symmetry_equiv_pos_as_xyz
  'x, y, z'

loop_
  _atom_site_label
  _atom_site_occupancy
  _atom_site_fract_x
  _atom_site_fract_y
  _atom_site_fract_z
  _atom_site_thermal_displace_type
  _atom_site_B_iso_or_equiv
  _atom_site_type_symbol
  Au1      1.0000 0.00000  0.00000  0.00000  Biso   1.000  Au
  Au2      1.0000 0.20000  0.00000  0.00000  Biso   1.000  Au
  Au3      1.0000 0.40000  0.00000  0.00000  Biso   1.000  Au
  Au4      1.0000 0.60000  0.00000  0.00000  Biso   1.000  Au
  Au5      1.0000 0.80000  0.00000  0.00000  Biso   1.000  Au
  Au6      1.0000 0.00000  0.20000  0.00000  Biso   1.000  Au
  Au7      1.0000 0.20000  0.20000  0.00000  Biso   1.000  Au
  Au8      1.0000 0.40000  0.20000  0.00000  Biso   1.000  Au
  Au9      1.0000 0.60000  0.20000  0.00000  Biso   1.000  Au
  Au10     1.0000 0.80000  0.20000  0.00000  Biso   1.000  Au
  Au11     1.0000 0.00000  0.40000  0.00000  Biso   1.000  Au
  Au12     1.0000 0.20000  0.40000  0.00000  Biso   1.000  Au
  Au13     1.0000 0.40000  0.40000  0.00000  Biso   1.000  Au
  Au14     1.0000 0.60000  0.40000  0.00000  Biso   1.000  Au
  Au15     1.0000 0.80000  0.40000  0.00000  Biso   1.000  Au
  Au16     1.0000 0.00000  0.60000  0.00000  Biso   1.000  Au
  Au17     1.0000 0.20000  0.60000  0.00000  Biso   1.000  Au
  Au18     1.0000 0.40000  0.60000  0.00000  Biso   1.000  Au
  Au19     1.0000 0.60000  0.60000  0.00000  Biso   1.000  Au
  Au20     1.0000 0.80000  0.60000  0.00000  Biso   1.000  Au
  Au21     1.0000 0.00000  0.80000  0.00000  Biso   1.000  Au
  Au22     1.0000 0.20000  0.80000  0.00000  Biso   1.000  Au
  Au23     1.0000 0.40000  0.80000  0.00000  Biso   1.000  Au
  Au24     1.0000 0.60000  0.80000  0.00000  Biso   1.000  Au
  Au25     1.0000 0.80000  0.80000  0.00000  Biso   1.000  Au
  Au26     1.0000 0.06667  0.06667  0.07817  Biso   1.000  Au
  Au27     1.0000 0.26667  0.06667  0.07817  Biso   1.000  Au
  Au28     1.0000 0.46667  0.06667  0.07817  Biso   1.000  Au
  Au29     1.0000 0.66667  0.06667  0.07817  Biso   1.000  Au
  Au30     1.0000 0.86667  0.06667  0.07817  Biso   1.000  Au
  Au31     1.0000 0.06667  0.26667  0.07817  Biso   1.000  Au
  Au32     1.0000 0.26667  0.26667  0.07817  Biso   1.000  Au
  Au33     1.0000 0.46667  0.26667  0.07817  Biso   1.000  Au
  Au34     1.0000 0.66667  0.26667  0.07817  Biso   1.000  Au
  Au35     1.0000 0.86667  0.26667  0.07817  Biso   1.000  Au
  Au36     1.0000 0.06667  0.46667  0.07817  Biso   1.000  Au
  Au37     1.0000 0.26667  0.46667  0.07817  Biso   1.000  Au
  Au38     1.0000 0.46667  0.46667  0.07817  Biso   1.000  Au
  Au39     1.0000 0.66667  0.46667  0.07817  Biso   1.000  Au
  Au40     1.0000 0.86667  0.46667  0.07817  Biso   1.000  Au
  Au41     1.0000 0.06667  0.66667  0.07817  Biso   1.000  Au
  Au42     1.0000 0.26667  0.66667  0.07817  Biso   1.000  Au
  Au43     1.0000 0.46667  0.66667  0.07817  Biso   1.000  Au
  Au44     1.0000 0.66667  0.66667  0.07817  Biso   1.000  Au
  Au45     1.0000 0.86667  0.66667  0.07817  Biso   1.000  Au
  Au46     1.0000 0.06667  0.86667  0.07817  Biso   1.000  Au
  Au47     1.0000 0.26667  0.86667  0.07817  Biso   1.000  Au
  Au48     1.0000 0.46667  0.86667  0.07817  Biso   1.000  Au
  Au49     1.0000 0.66667  0.86667  0.07817  Biso   1.000  Au
  Au50     1.0000 0.86667  0.86667  0.07817  Biso   1.000  Au
  Au51     1.0000 0.93333  0.13333  0.15634  Biso   1.000  Au
  Au52     1.0000 0.13333  0.13333  0.15634  Biso   1.000  Au
  Au53     1.0000 0.33333  0.13333  0.15634  Biso   1.000  Au
  Au54     1.0000 0.53333  0.13333  0.15634  Biso   1.000  Au
  Au55     1.0000 0.73333  0.13333  0.15634  Biso   1.000  Au
  Au56     1.0000 0.93333  0.33333  0.15634  Biso   1.000  Au
  Au57     1.0000 0.13333  0.33333  0.15634  Biso   1.000  Au
  Au58     1.0000 0.33333  0.33333  0.15634  Biso   1.000  Au
  Au59     1.0000 0.53333  0.33333  0.15634  Biso   1.000  Au
  Au60     1.0000 0.73333  0.33333  0.15634  Biso   1.000  Au
  Au61     1.0000 0.93333  0.53333  0.15634  Biso   1.000  Au
  Au62     1.0000 0.13333  0.53333  0.15634  Biso   1.000  Au
  Au63     1.0000 0.33333  0.53333  0.15634  Biso   1.000  Au
  Au64     1.0000 0.53333  0.53333  0.15634  Biso   1.000  Au
  Au65     1.0000 0.73333  0.53333  0.15634  Biso   1.000  Au
  Au66     1.0000 0.93333  0.73333  0.15634  Biso   1.000  Au
  Au67     1.0000 0.13333  0.73333  0.15634  Biso   1.000  Au
  Au68     1.0000 0.33333  0.73333  0.15634  Biso   1.000  Au
  Au69     1.0000 0.53333  0.73333  0.15634  Biso   1.000  Au
  Au70     1.0000 0.73333  0.73333  0.15634  Biso   1.000  Au
  Au71     1.0000 0.93333  0.93333  0.15634  Biso   1.000  Au
  Au72     1.0000 0.13333  0.93333  0.15634  Biso   1.000  Au
  Au73     1.0000 0.33333  0.93333  0.15634  Biso   1.000  Au
  Au74     1.0000 0.53333  0.93333  0.15634  Biso   1.000  Au
  Au75     1.0000 0.73333  0.93333  0.15634  Biso   1.000  Au
  Au76     1.0000 0.00000  0.00000  0.23451  Biso   1.000  Au
  Au77     1.0000 0.20000  0.00000  0.23451  Biso   1.000  Au
  Au78     1.0000 0.40000  0.00000  0.23451  Biso   1.000  Au
  Au79     1.0000 0.60000  0.00000  0.23451  Biso   1.000  Au
  Au80     1.0000 0.80000  0.00000  0.23451  Biso   1.000  Au
  Au81     1.0000 0.00000  0.20000  0.23451  Biso   1.000  Au
  Au82     1.0000 0.20000  0.20000  0.23451  Biso   1.000  Au
  Au83     1.0000 0.40000  0.20000  0.23451  Biso   1.000  Au
  Au84     1.0000 0.60000  0.20000  0.23451  Biso   1.000  Au
  Au85     1.0000 0.80000  0.20000  0.23451  Biso   1.000  Au
  Au86     1.0000 0.00000  0.40000  0.23451  Biso   1.000  Au
  Au87     1.0000 0.20000  0.40000  0.23451  Biso   1.000  Au
  Au88     1.0000 0.40000  0.40000  0.23451  Biso   1.000  Au
  Au89     1.0000 0.60000  0.40000  0.23451  Biso   1.000  Au
  Au90     1.0000 0.80000  0.40000  0.23451  Biso   1.000  Au
  Au91     1.0000 0.00000  0.60000  0.23451  Biso   1.000  Au
  Au92     1.0000 0.20000  0.60000  0.23451  Biso   1.000  Au
  Au93     1.0000 0.40000  0.60000  0.23451  Biso   1.000  Au
  Au94     1.0000 0.60000  0.60000  0.23451  Biso   1.000  Au
  Au95     1.0000 0.80000  0.60000  0.23451  Biso   1.000  Au
  Au96     1.0000 0.00000  0.80000  0.23451  Biso   1.000  Au
  Au97     1.0000 0.20000  0.80000  0.23451  Biso   1.000  Au
  Au98     1.0000 0.40000  0.80000  0.23451  Biso   1.000  Au
  Au99     1.0000 0.60000  0.80000  0.23451  Biso   1.000  Au
  Au100    1.0000 0.80000  0.80000  0.23451  Biso   1.000  Au
  Au101    1.0000 0.26665  0.26663  0.31267  Biso   1.000  Au
  Au102    1.0000 0.46665  0.26663  0.31267  Biso   1.000  Au
  Au103    1.0000 0.26665  0.46663  0.31267  Biso   1.000  Au
  C1       1.0000 0.45334  0.42266  0.45130  Biso   1.000  C
  H1       1.0000 0.40299  0.49690  0.43206  Biso   1.000  H
  H2       1.0000 0.48034  0.43957  0.48332  Biso   1.000  H
  H3       1.0000 0.52412  0.36740  0.43102  Biso   1.000  H
  S1       1.0000 0.38088  0.35154  0.46177  Biso   1.000  S
  C2       1.0000 0.25845  0.45482  0.48830  Biso   1.000  C
  Si1      1.0000 0.27515  0.47472  0.55079  Biso   1.000  Si
  Si2      1.0000 0.44477  0.35134  0.58241  Biso   1.000  Si
  O1       1.0000 0.55005  0.32675  0.54999  Biso   1.000  O
  O2       1.0000 0.45476  0.23296  0.59334  Biso   1.000  O
  Si3      1.0000 0.44549  0.44254  0.64725  Biso   1.000  Si
  O3       1.0000 0.54398  0.37588  0.68479  Biso   1.000  O
  O4       1.0000 0.43998  0.56202  0.63772  Biso   1.000  O
  Si4      1.0000 0.12686  0.48063  0.58778  Biso   1.000  Si
  O5       1.0000 0.08033  0.42170  0.55295  Biso   1.000  O
  O6       1.0000 0.02867  0.61067  0.59472  Biso   1.000  O
  Si5      1.0000 0.19323  0.39752  0.65698  Biso   1.000  Si
  O7       1.0000 0.28170  0.26517  0.64464  Biso   1.000  O
  O8       1.0000 0.09412  0.40637  0.69005  Biso   1.000  O
  Si6      1.0000 0.19751  0.66085  0.65581  Biso   1.000  Si
  O9       1.0000 0.24844  0.73427  0.67748  Biso   1.000  O
  O10      1.0000 0.06133  0.73135  0.66215  Biso   1.000  O
  Si7      1.0000 0.22014  0.64928  0.57593  Biso   1.000  Si
  O11      1.0000 0.10762  0.73741  0.54927  Biso   1.000  O
  O12      1.0000 0.31517  0.68490  0.56563  Biso   1.000  O
  H4       1.0000 0.20141  0.42401  0.48592  Biso   1.000  H
  H5       1.0000 0.22469  0.53008  0.46855  Biso   1.000  H
  H6       1.0000 0.56450  0.26953  0.52843  Biso   1.000  H
  H7       1.0000 0.39016  0.23994  0.60896  Biso   1.000  H
  H8       1.0000 0.61333  0.36656  0.67502  Biso   1.000  H
  H9       1.0000 0.41270  0.59566  0.60784  Biso   1.000  H
  H10      1.0000 0.02431  0.41049  0.56621  Biso   1.000  H
  H11      1.0000 0.03012  0.64809  0.62250  Biso   1.000  H
  H12      1.0000 0.32539  0.22419  0.67040  Biso   1.000  H
  H13      1.0000 0.12322  0.37401  0.71936  Biso   1.000  H
  H14      1.0000 0.32736  0.69070  0.67249  Biso   1.000  H
  H15      1.0000 0.03627  0.74013  0.69308  Biso   1.000  H
  H16      1.0000 0.05255  0.71695  0.55558  Biso   1.000  H
  H17      1.0000 0.29263  0.75859  0.57545  Biso   1.000  H
  H18      1.0000 0.30831  0.52219  0.76771  Biso   1.000  H
  H19      1.0000 0.40939  0.39287  0.74868  Biso   1.000  H
  C3       1.0000 0.12688  0.49911  0.78776  Biso   1.000  C
  H20      1.0000 0.08089  0.53537  0.75674  Biso   1.000  H
  H21      1.0000 0.08521  0.46694  0.80818  Biso   1.000  H
  H22      1.0000 0.13772  0.55754  0.80786  Biso   1.000  H
  S2       1.0000 0.25727  0.38520  0.77418  Biso   1.000  S
  C4       1.0000 0.32191  0.45205  0.74731  Biso   1.000  C
  Si8      1.0000 0.28426  0.48438  0.68539  Biso   1.000  Si
  Au104    1.0000 0.33332  0.33329  0.38587  Biso   1.000  Au
  Au105    1.0000 0.33332  0.33329  0.84864  Biso   1.000  Au
  Au106    1.0000 0.26665  0.46663  0.92183  Biso   1.000  Au
  Au107    1.0000 0.46665  0.26663  0.92183  Biso   1.000  Au
  Au108    1.0000 0.26665  0.26663  0.92183  Biso   1.000  Au
