# Supplementary material for: Substituent Control of σ-Interference Effects in the Transmission of Saturated Molecules
Source: ACS Phys Chem Au. 2022 Apr 14;2(4):282–8. doi: 10.1021/acsphyschemau.2c00016 (PMC9955259; doi:10.1021/acsphyschemau.2c00016)
Supplement: Supplementary file 2 — pg2c00016_si_002.zip [file pg2c00016_si_002.zip › structures/junctions_cif/Si222_sub12_anti.cif]

data_image0
_cell_length_a       14.425
_cell_length_b       14.425
_cell_length_c       30.6393
_cell_angle_alpha    90
_cell_angle_beta     90
_cell_angle_gamma    60

_symmetry_space_group_name_H-M    "P 1"
_symmetry_int_tables_number       1

loop_
  _symmetry_equiv_pos_as_xyz
  'x, y, z'

loop_
  _atom_site_label
  _atom_site_occupancy
  _atom_site_fract_x
  _atom_site_fract_y
  _atom_site_fract_z
  _atom_site_thermal_displace_type
  _atom_site_B_iso_or_equiv
  _atom_site_type_symbol
  Au1      1.0000 0.00000  0.00000  0.00000  Biso   1.000  Au
  Au2      1.0000 0.20000  0.00000  0.00000  Biso   1.000  Au
  Au3      1.0000 0.40000  0.00000  0.00000  Biso   1.000  Au
  Au4      1.0000 0.60000  0.00000  0.00000  Biso   1.000  Au
  Au5      1.0000 0.80000  0.00000  0.00000  Biso   1.000  Au
  Au6      1.0000 0.00000  0.20000  0.00000  Biso   1.000  Au
  Au7      1.0000 0.20000  0.20000  0.00000  Biso   1.000  Au
  Au8      1.0000 0.40000  0.20000  0.00000  Biso   1.000  Au
  Au9      1.0000 0.60000  0.20000  0.00000  Biso   1.000  Au
  Au10     1.0000 0.80000  0.20000  0.00000  Biso   1.000  Au
  Au11     1.0000 0.00000  0.40000  0.00000  Biso   1.000  Au
  Au12     1.0000 0.20000  0.40000  0.00000  Biso   1.000  Au
  Au13     1.0000 0.40000  0.40000  0.00000  Biso   1.000  Au
  Au14     1.0000 0.60000  0.40000  0.00000  Biso   1.000  Au
  Au15     1.0000 0.80000  0.40000  0.00000  Biso   1.000  Au
  Au16     1.0000 0.00000  0.60000  0.00000  Biso   1.000  Au
  Au17     1.0000 0.20000  0.60000  0.00000  Biso   1.000  Au
  Au18     1.0000 0.40000  0.60000  0.00000  Biso   1.000  Au
  Au19     1.0000 0.60000  0.60000  0.00000  Biso   1.000  Au
  Au20     1.0000 0.80000  0.60000  0.00000  Biso   1.000  Au
  Au21     1.0000 0.00000  0.80000  0.00000  Biso   1.000  Au
  Au22     1.0000 0.20000  0.80000  0.00000  Biso   1.000  Au
  Au23     1.0000 0.40000  0.80000  0.00000  Biso   1.000  Au
  Au24     1.0000 0.60000  0.80000  0.00000  Biso   1.000  Au
  Au25     1.0000 0.80000  0.80000  0.00000  Biso   1.000  Au
  Au26     1.0000 0.06667  0.06667  0.07688  Biso   1.000  Au
  Au27     1.0000 0.26667  0.06667  0.07688  Biso   1.000  Au
  Au28     1.0000 0.46667  0.06667  0.07688  Biso   1.000  Au
  Au29     1.0000 0.66667  0.06667  0.07688  Biso   1.000  Au
  Au30     1.0000 0.86667  0.06667  0.07688  Biso   1.000  Au
  Au31     1.0000 0.06667  0.26667  0.07688  Biso   1.000  Au
  Au32     1.0000 0.26667  0.26667  0.07688  Biso   1.000  Au
  Au33     1.0000 0.46667  0.26667  0.07688  Biso   1.000  Au
  Au34     1.0000 0.66667  0.26667  0.07688  Biso   1.000  Au
  Au35     1.0000 0.86667  0.26667  0.07688  Biso   1.000  Au
  Au36     1.0000 0.06667  0.46667  0.07688  Biso   1.000  Au
  Au37     1.0000 0.26667  0.46667  0.07688  Biso   1.000  Au
  Au38     1.0000 0.46667  0.46667  0.07688  Biso   1.000  Au
  Au39     1.0000 0.66667  0.46667  0.07688  Biso   1.000  Au
  Au40     1.0000 0.86667  0.46667  0.07688  Biso   1.000  Au
  Au41     1.0000 0.06667  0.66667  0.07688  Biso   1.000  Au
  Au42     1.0000 0.26667  0.66667  0.07688  Biso   1.000  Au
  Au43     1.0000 0.46667  0.66667  0.07688  Biso   1.000  Au
  Au44     1.0000 0.66667  0.66667  0.07688  Biso   1.000  Au
  Au45     1.0000 0.86667  0.66667  0.07688  Biso   1.000  Au
  Au46     1.0000 0.06667  0.86667  0.07688  Biso   1.000  Au
  Au47     1.0000 0.26667  0.86667  0.07688  Biso   1.000  Au
  Au48     1.0000 0.46667  0.86667  0.07688  Biso   1.000  Au
  Au49     1.0000 0.66667  0.86667  0.07688  Biso   1.000  Au
  Au50     1.0000 0.86667  0.86667  0.07688  Biso   1.000  Au
  Au51     1.0000 0.93333  0.13333  0.15376  Biso   1.000  Au
  Au52     1.0000 0.13333  0.13333  0.15376  Biso   1.000  Au
  Au53     1.0000 0.33333  0.13333  0.15376  Biso   1.000  Au
  Au54     1.0000 0.53333  0.13333  0.15376  Biso   1.000  Au
  Au55     1.0000 0.73333  0.13333  0.15376  Biso   1.000  Au
  Au56     1.0000 0.93333  0.33333  0.15376  Biso   1.000  Au
  Au57     1.0000 0.13333  0.33333  0.15376  Biso   1.000  Au
  Au58     1.0000 0.33333  0.33333  0.15376  Biso   1.000  Au
  Au59     1.0000 0.53333  0.33333  0.15376  Biso   1.000  Au
  Au60     1.0000 0.73333  0.33333  0.15376  Biso   1.000  Au
  Au61     1.0000 0.93333  0.53333  0.15376  Biso   1.000  Au
  Au62     1.0000 0.13333  0.53333  0.15376  Biso   1.000  Au
  Au63     1.0000 0.33333  0.53333  0.15376  Biso   1.000  Au
  Au64     1.0000 0.53333  0.53333  0.15376  Biso   1.000  Au
  Au65     1.0000 0.73333  0.53333  0.15376  Biso   1.000  Au
  Au66     1.0000 0.93333  0.73333  0.15376  Biso   1.000  Au
  Au67     1.0000 0.13333  0.73333  0.15376  Biso   1.000  Au
  Au68     1.0000 0.33333  0.73333  0.15376  Biso   1.000  Au
  Au69     1.0000 0.53333  0.73333  0.15376  Biso   1.000  Au
  Au70     1.0000 0.73333  0.73333  0.15376  Biso   1.000  Au
  Au71     1.0000 0.93333  0.93333  0.15376  Biso   1.000  Au
  Au72     1.0000 0.13333  0.93333  0.15376  Biso   1.000  Au
  Au73     1.0000 0.33333  0.93333  0.15376  Biso   1.000  Au
  Au74     1.0000 0.53333  0.93333  0.15376  Biso   1.000  Au
  Au75     1.0000 0.73333  0.93333  0.15376  Biso   1.000  Au
  Au76     1.0000 0.00000  0.00000  0.23064  Biso   1.000  Au
  Au77     1.0000 0.20000  0.00000  0.23064  Biso   1.000  Au
  Au78     1.0000 0.40000  0.00000  0.23064  Biso   1.000  Au
  Au79     1.0000 0.60000  0.00000  0.23064  Biso   1.000  Au
  Au80     1.0000 0.80000  0.00000  0.23064  Biso   1.000  Au
  Au81     1.0000 0.00000  0.20000  0.23064  Biso   1.000  Au
  Au82     1.0000 0.20000  0.20000  0.23064  Biso   1.000  Au
  Au83     1.0000 0.40000  0.20000  0.23064  Biso   1.000  Au
  Au84     1.0000 0.60000  0.20000  0.23064  Biso   1.000  Au
  Au85     1.0000 0.80000  0.20000  0.23064  Biso   1.000  Au
  Au86     1.0000 0.00000  0.40000  0.23064  Biso   1.000  Au
  Au87     1.0000 0.20000  0.40000  0.23064  Biso   1.000  Au
  Au88     1.0000 0.40000  0.40000  0.23064  Biso   1.000  Au
  Au89     1.0000 0.60000  0.40000  0.23064  Biso   1.000  Au
  Au90     1.0000 0.80000  0.40000  0.23064  Biso   1.000  Au
  Au91     1.0000 0.00000  0.60000  0.23064  Biso   1.000  Au
  Au92     1.0000 0.20000  0.60000  0.23064  Biso   1.000  Au
  Au93     1.0000 0.40000  0.60000  0.23064  Biso   1.000  Au
  Au94     1.0000 0.60000  0.60000  0.23064  Biso   1.000  Au
  Au95     1.0000 0.80000  0.60000  0.23064  Biso   1.000  Au
  Au96     1.0000 0.00000  0.80000  0.23064  Biso   1.000  Au
  Au97     1.0000 0.20000  0.80000  0.23064  Biso   1.000  Au
  Au98     1.0000 0.40000  0.80000  0.23064  Biso   1.000  Au
  Au99     1.0000 0.60000  0.80000  0.23064  Biso   1.000  Au
  Au100    1.0000 0.80000  0.80000  0.23064  Biso   1.000  Au
  Au101    1.0000 0.26665  0.26663  0.30752  Biso   1.000  Au
  Au102    1.0000 0.46665  0.26663  0.30752  Biso   1.000  Au
  Au103    1.0000 0.26665  0.46663  0.30752  Biso   1.000  Au
  C1       1.0000 0.50221  0.27395  0.45650  Biso   1.000  C
  H1       1.0000 0.51113  0.33564  0.43831  Biso   1.000  H
  H2       1.0000 0.54452  0.19679  0.43853  Biso   1.000  H
  H3       1.0000 0.53498  0.26323  0.49006  Biso   1.000  H
  S1       1.0000 0.36254  0.30762  0.45801  Biso   1.000  S
  C2       1.0000 0.29768  0.44007  0.48383  Biso   1.000  C
  Si1      1.0000 0.29197  0.43677  0.54663  Biso   1.000  Si
  Si2      1.0000 0.21249  0.61147  0.57721  Biso   1.000  Si
  Cl1      1.0000 0.32205  0.66507  0.57014  Biso   1.000  Cl
  Cl2      1.0000 0.07254  0.71347  0.54326  Biso   1.000  Cl
  Si3      1.0000 0.17380  0.61201  0.65330  Biso   1.000  Si
  Cl3      1.0000 0.01052  0.66641  0.66042  Biso   1.000  Cl
  Cl4      1.0000 0.21285  0.71368  0.68687  Biso   1.000  Cl
  Si4      1.0000 0.45910  0.33647  0.58230  Biso   1.000  Si
  Cl5      1.0000 0.51161  0.17417  0.57207  Biso   1.000  Cl
  Cl6      1.0000 0.57170  0.37183  0.55594  Biso   1.000  Cl
  Si5      1.0000 0.44744  0.36831  0.65901  Biso   1.000  Si
  Cl7      1.0000 0.49173  0.48366  0.67033  Biso   1.000  Cl
  Cl8      1.0000 0.55419  0.22614  0.69033  Biso   1.000  Cl
  Si6      1.0000 0.20436  0.33538  0.64863  Biso   1.000  Si
  Cl9      1.0000 0.31561  0.17338  0.65865  Biso   1.000  Cl
  Cl10     1.0000 0.05650  0.37002  0.67480  Biso   1.000  Cl
  Si7      1.0000 0.18360  0.36739  0.57204  Biso   1.000  Si
  Cl11     1.0000 0.21872  0.22558  0.54058  Biso   1.000  Cl
  Cl12     1.0000 0.02400  0.48353  0.56112  Biso   1.000  Cl
  H4       1.0000 0.33604  0.48636  0.47253  Biso   1.000  H
  H5       1.0000 0.21350  0.48206  0.47170  Biso   1.000  H
  H6       1.0000 0.30117  0.48336  0.75920  Biso   1.000  H
  H7       1.0000 0.17478  0.48664  0.75812  Biso   1.000  H
  C3       1.0000 0.22311  0.27321  0.77441  Biso   1.000  C
  H8       1.0000 0.15243  0.33510  0.79246  Biso   1.000  H
  H9       1.0000 0.25870  0.19657  0.79281  Biso   1.000  H
  H10      1.0000 0.20092  0.26117  0.74106  Biso   1.000  H
  S2       1.0000 0.32796  0.30827  0.77246  Biso   1.000  S
  C4       1.0000 0.25950  0.44105  0.74687  Biso   1.000  C
  Si8      1.0000 0.26929  0.43755  0.68411  Biso   1.000  Si
  Au104    1.0000 0.33332  0.33329  0.37951  Biso   1.000  Au
  Au105    1.0000 0.33332  0.33329  0.85113  Biso   1.000  Au
  Au106    1.0000 0.26665  0.46663  0.92312  Biso   1.000  Au
  Au107    1.0000 0.46665  0.26663  0.92312  Biso   1.000  Au
  Au108    1.0000 0.26665  0.26663  0.92312  Biso   1.000  Au
