# Supplementary material for: Substituent Control of σ-Interference Effects in the Transmission of Saturated Molecules
Source: ACS Phys Chem Au. 2022 Apr 14;2(4):282–8. doi: 10.1021/acsphyschemau.2c00016 (PMC9955259; doi:10.1021/acsphyschemau.2c00016)
Supplement: Supplementary file 2 — pg2c00016_si_002.zip [file pg2c00016_si_002.zip › structures/junctions_cif/Ge222_sub0_cis.cif]

data_image0
_cell_length_a       14.425
_cell_length_b       14.425
_cell_length_c       30.7952
_cell_angle_alpha    90
_cell_angle_beta     90
_cell_angle_gamma    60

_symmetry_space_group_name_H-M    "P 1"
_symmetry_int_tables_number       1

loop_
  _symmetry_equiv_pos_as_xyz
  'x, y, z'

loop_
  _atom_site_label
  _atom_site_occupancy
  _atom_site_fract_x
  _atom_site_fract_y
  _atom_site_fract_z
  _atom_site_thermal_displace_type
  _atom_site_B_iso_or_equiv
  _atom_site_type_symbol
  Au1      1.0000 0.00000  0.00000  0.00000  Biso   1.000  Au
  Au2      1.0000 0.20000  0.00000  0.00000  Biso   1.000  Au
  Au3      1.0000 0.40000  0.00000  0.00000  Biso   1.000  Au
  Au4      1.0000 0.60000  0.00000  0.00000  Biso   1.000  Au
  Au5      1.0000 0.80000  0.00000  0.00000  Biso   1.000  Au
  Au6      1.0000 0.00000  0.20000  0.00000  Biso   1.000  Au
  Au7      1.0000 0.20000  0.20000  0.00000  Biso   1.000  Au
  Au8      1.0000 0.40000  0.20000  0.00000  Biso   1.000  Au
  Au9      1.0000 0.60000  0.20000  0.00000  Biso   1.000  Au
  Au10     1.0000 0.80000  0.20000  0.00000  Biso   1.000  Au
  Au11     1.0000 0.00000  0.40000  0.00000  Biso   1.000  Au
  Au12     1.0000 0.20000  0.40000  0.00000  Biso   1.000  Au
  Au13     1.0000 0.40000  0.40000  0.00000  Biso   1.000  Au
  Au14     1.0000 0.60000  0.40000  0.00000  Biso   1.000  Au
  Au15     1.0000 0.80000  0.40000  0.00000  Biso   1.000  Au
  Au16     1.0000 0.00000  0.60000  0.00000  Biso   1.000  Au
  Au17     1.0000 0.20000  0.60000  0.00000  Biso   1.000  Au
  Au18     1.0000 0.40000  0.60000  0.00000  Biso   1.000  Au
  Au19     1.0000 0.60000  0.60000  0.00000  Biso   1.000  Au
  Au20     1.0000 0.80000  0.60000  0.00000  Biso   1.000  Au
  Au21     1.0000 0.00000  0.80000  0.00000  Biso   1.000  Au
  Au22     1.0000 0.20000  0.80000  0.00000  Biso   1.000  Au
  Au23     1.0000 0.40000  0.80000  0.00000  Biso   1.000  Au
  Au24     1.0000 0.60000  0.80000  0.00000  Biso   1.000  Au
  Au25     1.0000 0.80000  0.80000  0.00000  Biso   1.000  Au
  Au26     1.0000 0.06667  0.06667  0.07649  Biso   1.000  Au
  Au27     1.0000 0.26667  0.06667  0.07649  Biso   1.000  Au
  Au28     1.0000 0.46667  0.06667  0.07649  Biso   1.000  Au
  Au29     1.0000 0.66667  0.06667  0.07649  Biso   1.000  Au
  Au30     1.0000 0.86667  0.06667  0.07649  Biso   1.000  Au
  Au31     1.0000 0.06667  0.26667  0.07649  Biso   1.000  Au
  Au32     1.0000 0.26667  0.26667  0.07649  Biso   1.000  Au
  Au33     1.0000 0.46667  0.26667  0.07649  Biso   1.000  Au
  Au34     1.0000 0.66667  0.26667  0.07649  Biso   1.000  Au
  Au35     1.0000 0.86667  0.26667  0.07649  Biso   1.000  Au
  Au36     1.0000 0.06667  0.46667  0.07649  Biso   1.000  Au
  Au37     1.0000 0.26667  0.46667  0.07649  Biso   1.000  Au
  Au38     1.0000 0.46667  0.46667  0.07649  Biso   1.000  Au
  Au39     1.0000 0.66667  0.46667  0.07649  Biso   1.000  Au
  Au40     1.0000 0.86667  0.46667  0.07649  Biso   1.000  Au
  Au41     1.0000 0.06667  0.66667  0.07649  Biso   1.000  Au
  Au42     1.0000 0.26667  0.66667  0.07649  Biso   1.000  Au
  Au43     1.0000 0.46667  0.66667  0.07649  Biso   1.000  Au
  Au44     1.0000 0.66667  0.66667  0.07649  Biso   1.000  Au
  Au45     1.0000 0.86667  0.66667  0.07649  Biso   1.000  Au
  Au46     1.0000 0.06667  0.86667  0.07649  Biso   1.000  Au
  Au47     1.0000 0.26667  0.86667  0.07649  Biso   1.000  Au
  Au48     1.0000 0.46667  0.86667  0.07649  Biso   1.000  Au
  Au49     1.0000 0.66667  0.86667  0.07649  Biso   1.000  Au
  Au50     1.0000 0.86667  0.86667  0.07649  Biso   1.000  Au
  Au51     1.0000 0.93333  0.13333  0.15298  Biso   1.000  Au
  Au52     1.0000 0.13333  0.13333  0.15298  Biso   1.000  Au
  Au53     1.0000 0.33333  0.13333  0.15298  Biso   1.000  Au
  Au54     1.0000 0.53333  0.13333  0.15298  Biso   1.000  Au
  Au55     1.0000 0.73333  0.13333  0.15298  Biso   1.000  Au
  Au56     1.0000 0.93333  0.33333  0.15298  Biso   1.000  Au
  Au57     1.0000 0.13333  0.33333  0.15298  Biso   1.000  Au
  Au58     1.0000 0.33333  0.33333  0.15298  Biso   1.000  Au
  Au59     1.0000 0.53333  0.33333  0.15298  Biso   1.000  Au
  Au60     1.0000 0.73333  0.33333  0.15298  Biso   1.000  Au
  Au61     1.0000 0.93333  0.53333  0.15298  Biso   1.000  Au
  Au62     1.0000 0.13333  0.53333  0.15298  Biso   1.000  Au
  Au63     1.0000 0.33333  0.53333  0.15298  Biso   1.000  Au
  Au64     1.0000 0.53333  0.53333  0.15298  Biso   1.000  Au
  Au65     1.0000 0.73333  0.53333  0.15298  Biso   1.000  Au
  Au66     1.0000 0.93333  0.73333  0.15298  Biso   1.000  Au
  Au67     1.0000 0.13333  0.73333  0.15298  Biso   1.000  Au
  Au68     1.0000 0.33333  0.73333  0.15298  Biso   1.000  Au
  Au69     1.0000 0.53333  0.73333  0.15298  Biso   1.000  Au
  Au70     1.0000 0.73333  0.73333  0.15298  Biso   1.000  Au
  Au71     1.0000 0.93333  0.93333  0.15298  Biso   1.000  Au
  Au72     1.0000 0.13333  0.93333  0.15298  Biso   1.000  Au
  Au73     1.0000 0.33333  0.93333  0.15298  Biso   1.000  Au
  Au74     1.0000 0.53333  0.93333  0.15298  Biso   1.000  Au
  Au75     1.0000 0.73333  0.93333  0.15298  Biso   1.000  Au
  Au76     1.0000 0.00000  0.00000  0.22948  Biso   1.000  Au
  Au77     1.0000 0.20000  0.00000  0.22948  Biso   1.000  Au
  Au78     1.0000 0.40000  0.00000  0.22948  Biso   1.000  Au
  Au79     1.0000 0.60000  0.00000  0.22948  Biso   1.000  Au
  Au80     1.0000 0.80000  0.00000  0.22948  Biso   1.000  Au
  Au81     1.0000 0.00000  0.20000  0.22948  Biso   1.000  Au
  Au82     1.0000 0.20000  0.20000  0.22948  Biso   1.000  Au
  Au83     1.0000 0.40000  0.20000  0.22948  Biso   1.000  Au
  Au84     1.0000 0.60000  0.20000  0.22948  Biso   1.000  Au
  Au85     1.0000 0.80000  0.20000  0.22948  Biso   1.000  Au
  Au86     1.0000 0.00000  0.40000  0.22948  Biso   1.000  Au
  Au87     1.0000 0.20000  0.40000  0.22948  Biso   1.000  Au
  Au88     1.0000 0.40000  0.40000  0.22948  Biso   1.000  Au
  Au89     1.0000 0.60000  0.40000  0.22948  Biso   1.000  Au
  Au90     1.0000 0.80000  0.40000  0.22948  Biso   1.000  Au
  Au91     1.0000 0.00000  0.60000  0.22948  Biso   1.000  Au
  Au92     1.0000 0.20000  0.60000  0.22948  Biso   1.000  Au
  Au93     1.0000 0.40000  0.60000  0.22948  Biso   1.000  Au
  Au94     1.0000 0.60000  0.60000  0.22948  Biso   1.000  Au
  Au95     1.0000 0.80000  0.60000  0.22948  Biso   1.000  Au
  Au96     1.0000 0.00000  0.80000  0.22948  Biso   1.000  Au
  Au97     1.0000 0.20000  0.80000  0.22948  Biso   1.000  Au
  Au98     1.0000 0.40000  0.80000  0.22948  Biso   1.000  Au
  Au99     1.0000 0.60000  0.80000  0.22948  Biso   1.000  Au
  Au100    1.0000 0.80000  0.80000  0.22948  Biso   1.000  Au
  Au101    1.0000 0.26665  0.26663  0.30597  Biso   1.000  Au
  Au102    1.0000 0.46665  0.26663  0.30597  Biso   1.000  Au
  Au103    1.0000 0.26665  0.46663  0.30597  Biso   1.000  Au
  C1       1.0000 0.41091  0.22979  0.48240  Biso   1.000  C
  Ge1      1.0000 0.38930  0.23299  0.54750  Biso   1.000  Ge
  Ge2      1.0000 0.34177  0.40936  0.57840  Biso   1.000  Ge
  Ge3      1.0000 0.28232  0.41971  0.65441  Biso   1.000  Ge
  Ge4      1.0000 0.34653  0.23694  0.68266  Biso   1.000  Ge
  Ge5      1.0000 0.53730  0.12865  0.66219  Biso   1.000  Ge
  Ge6      1.0000 0.24838  0.16048  0.64538  Biso   1.000  Ge
  C2       1.0000 0.32460  0.23954  0.74772  Biso   1.000  C
  Ge7      1.0000 0.55505  0.09609  0.58324  Biso   1.000  Ge
  Ge8      1.0000 0.24427  0.19655  0.56704  Biso   1.000  Ge
  S1       1.0000 0.40055  0.28915  0.77745  Biso   1.000  S
  H1       1.0000 0.34489  0.15890  0.76001  Biso   1.000  H
  H2       1.0000 0.23842  0.29573  0.75462  Biso   1.000  H
  C3       1.0000 0.52437  0.16426  0.78764  Biso   1.000  C
  H3       1.0000 0.56345  0.12664  0.75631  Biso   1.000  H
  H4       1.0000 0.50835  0.10916  0.80726  Biso   1.000  H
  H5       1.0000 0.57657  0.18601  0.80636  Biso   1.000  H
  S2       1.0000 0.28915  0.32260  0.45332  Biso   1.000  S
  H6       1.0000 0.44329  0.14729  0.46925  Biso   1.000  H
  H7       1.0000 0.47041  0.25573  0.47569  Biso   1.000  H
  C4       1.0000 0.22976  0.23861  0.44404  Biso   1.000  C
  H8       1.0000 0.21095  0.21325  0.47534  Biso   1.000  H
  H9       1.0000 0.28427  0.16805  0.42399  Biso   1.000  H
  H10      1.0000 0.15451  0.28913  0.42577  Biso   1.000  H
  H11      1.0000 0.25510  0.09905  0.54034  Biso   1.000  H
  H12      1.0000 0.13369  0.29568  0.55455  Biso   1.000  H
  H13      1.0000 0.13181  0.20970  0.66357  Biso   1.000  H
  H14      1.0000 0.30643  0.03660  0.65280  Biso   1.000  H
  H15      1.0000 0.32588  0.47949  0.68288  Biso   1.000  H
  H16      1.0000 0.15705  0.48576  0.65614  Biso   1.000  H
  H17      1.0000 0.44225  0.42413  0.57731  Biso   1.000  H
  H18      1.0000 0.25142  0.50197  0.55107  Biso   1.000  H
  H19      1.0000 0.57256  0.98168  0.57392  Biso   1.000  H
  H20      1.0000 0.65508  0.09928  0.56546  Biso   1.000  H
  H21      1.0000 0.59706  0.18972  0.67577  Biso   1.000  H
  H22      1.0000 0.59177  0.01971  0.68750  Biso   1.000  H
  Au104    1.0000 0.33332  0.33329  0.37759  Biso   1.000  Au
  Au105    1.0000 0.33332  0.33329  0.85189  Biso   1.000  Au
  Au106    1.0000 0.26665  0.46663  0.92351  Biso   1.000  Au
  Au107    1.0000 0.46665  0.26663  0.92351  Biso   1.000  Au
  Au108    1.0000 0.26665  0.26663  0.92351  Biso   1.000  Au
