# Supplementary material for: Substituent Control of σ-Interference Effects in the Transmission of Saturated Molecules
Source: ACS Phys Chem Au. 2022 Apr 14;2(4):282–8. doi: 10.1021/acsphyschemau.2c00016 (PMC9955259; doi:10.1021/acsphyschemau.2c00016)
Supplement: Supplementary file 2 — pg2c00016_si_002.zip [file pg2c00016_si_002.zip › structures/junctions_cif/C222_sub10_anti.cif]

data_image0
_cell_length_a       14.425
_cell_length_b       14.425
_cell_length_c       29.0048
_cell_angle_alpha    90
_cell_angle_beta     90
_cell_angle_gamma    60

_symmetry_space_group_name_H-M    "P 1"
_symmetry_int_tables_number       1

loop_
  _symmetry_equiv_pos_as_xyz
  'x, y, z'

loop_
  _atom_site_label
  _atom_site_occupancy
  _atom_site_fract_x
  _atom_site_fract_y
  _atom_site_fract_z
  _atom_site_thermal_displace_type
  _atom_site_B_iso_or_equiv
  _atom_site_type_symbol
  Au1      1.0000 0.00000  0.00000  0.00000  Biso   1.000  Au
  Au2      1.0000 0.20000  0.00000  0.00000  Biso   1.000  Au
  Au3      1.0000 0.40000  0.00000  0.00000  Biso   1.000  Au
  Au4      1.0000 0.60000  0.00000  0.00000  Biso   1.000  Au
  Au5      1.0000 0.80000  0.00000  0.00000  Biso   1.000  Au
  Au6      1.0000 0.00000  0.20000  0.00000  Biso   1.000  Au
  Au7      1.0000 0.20000  0.20000  0.00000  Biso   1.000  Au
  Au8      1.0000 0.40000  0.20000  0.00000  Biso   1.000  Au
  Au9      1.0000 0.60000  0.20000  0.00000  Biso   1.000  Au
  Au10     1.0000 0.80000  0.20000  0.00000  Biso   1.000  Au
  Au11     1.0000 0.00000  0.40000  0.00000  Biso   1.000  Au
  Au12     1.0000 0.20000  0.40000  0.00000  Biso   1.000  Au
  Au13     1.0000 0.40000  0.40000  0.00000  Biso   1.000  Au
  Au14     1.0000 0.60000  0.40000  0.00000  Biso   1.000  Au
  Au15     1.0000 0.80000  0.40000  0.00000  Biso   1.000  Au
  Au16     1.0000 0.00000  0.60000  0.00000  Biso   1.000  Au
  Au17     1.0000 0.20000  0.60000  0.00000  Biso   1.000  Au
  Au18     1.0000 0.40000  0.60000  0.00000  Biso   1.000  Au
  Au19     1.0000 0.60000  0.60000  0.00000  Biso   1.000  Au
  Au20     1.0000 0.80000  0.60000  0.00000  Biso   1.000  Au
  Au21     1.0000 0.00000  0.80000  0.00000  Biso   1.000  Au
  Au22     1.0000 0.20000  0.80000  0.00000  Biso   1.000  Au
  Au23     1.0000 0.40000  0.80000  0.00000  Biso   1.000  Au
  Au24     1.0000 0.60000  0.80000  0.00000  Biso   1.000  Au
  Au25     1.0000 0.80000  0.80000  0.00000  Biso   1.000  Au
  Au26     1.0000 0.06667  0.06667  0.08121  Biso   1.000  Au
  Au27     1.0000 0.26667  0.06667  0.08121  Biso   1.000  Au
  Au28     1.0000 0.46667  0.06667  0.08121  Biso   1.000  Au
  Au29     1.0000 0.66667  0.06667  0.08121  Biso   1.000  Au
  Au30     1.0000 0.86667  0.06667  0.08121  Biso   1.000  Au
  Au31     1.0000 0.06667  0.26667  0.08121  Biso   1.000  Au
  Au32     1.0000 0.26667  0.26667  0.08121  Biso   1.000  Au
  Au33     1.0000 0.46667  0.26667  0.08121  Biso   1.000  Au
  Au34     1.0000 0.66667  0.26667  0.08121  Biso   1.000  Au
  Au35     1.0000 0.86667  0.26667  0.08121  Biso   1.000  Au
  Au36     1.0000 0.06667  0.46667  0.08121  Biso   1.000  Au
  Au37     1.0000 0.26667  0.46667  0.08121  Biso   1.000  Au
  Au38     1.0000 0.46667  0.46667  0.08121  Biso   1.000  Au
  Au39     1.0000 0.66667  0.46667  0.08121  Biso   1.000  Au
  Au40     1.0000 0.86667  0.46667  0.08121  Biso   1.000  Au
  Au41     1.0000 0.06667  0.66667  0.08121  Biso   1.000  Au
  Au42     1.0000 0.26667  0.66667  0.08121  Biso   1.000  Au
  Au43     1.0000 0.46667  0.66667  0.08121  Biso   1.000  Au
  Au44     1.0000 0.66667  0.66667  0.08121  Biso   1.000  Au
  Au45     1.0000 0.86667  0.66667  0.08121  Biso   1.000  Au
  Au46     1.0000 0.06667  0.86667  0.08121  Biso   1.000  Au
  Au47     1.0000 0.26667  0.86667  0.08121  Biso   1.000  Au
  Au48     1.0000 0.46667  0.86667  0.08121  Biso   1.000  Au
  Au49     1.0000 0.66667  0.86667  0.08121  Biso   1.000  Au
  Au50     1.0000 0.86667  0.86667  0.08121  Biso   1.000  Au
  Au51     1.0000 0.93333  0.13333  0.16243  Biso   1.000  Au
  Au52     1.0000 0.13333  0.13333  0.16243  Biso   1.000  Au
  Au53     1.0000 0.33333  0.13333  0.16243  Biso   1.000  Au
  Au54     1.0000 0.53333  0.13333  0.16243  Biso   1.000  Au
  Au55     1.0000 0.73333  0.13333  0.16243  Biso   1.000  Au
  Au56     1.0000 0.93333  0.33333  0.16243  Biso   1.000  Au
  Au57     1.0000 0.13333  0.33333  0.16243  Biso   1.000  Au
  Au58     1.0000 0.33333  0.33333  0.16243  Biso   1.000  Au
  Au59     1.0000 0.53333  0.33333  0.16243  Biso   1.000  Au
  Au60     1.0000 0.73333  0.33333  0.16243  Biso   1.000  Au
  Au61     1.0000 0.93333  0.53333  0.16243  Biso   1.000  Au
  Au62     1.0000 0.13333  0.53333  0.16243  Biso   1.000  Au
  Au63     1.0000 0.33333  0.53333  0.16243  Biso   1.000  Au
  Au64     1.0000 0.53333  0.53333  0.16243  Biso   1.000  Au
  Au65     1.0000 0.73333  0.53333  0.16243  Biso   1.000  Au
  Au66     1.0000 0.93333  0.73333  0.16243  Biso   1.000  Au
  Au67     1.0000 0.13333  0.73333  0.16243  Biso   1.000  Au
  Au68     1.0000 0.33333  0.73333  0.16243  Biso   1.000  Au
  Au69     1.0000 0.53333  0.73333  0.16243  Biso   1.000  Au
  Au70     1.0000 0.73333  0.73333  0.16243  Biso   1.000  Au
  Au71     1.0000 0.93333  0.93333  0.16243  Biso   1.000  Au
  Au72     1.0000 0.13333  0.93333  0.16243  Biso   1.000  Au
  Au73     1.0000 0.33333  0.93333  0.16243  Biso   1.000  Au
  Au74     1.0000 0.53333  0.93333  0.16243  Biso   1.000  Au
  Au75     1.0000 0.73333  0.93333  0.16243  Biso   1.000  Au
  Au76     1.0000 0.00000  0.00000  0.24364  Biso   1.000  Au
  Au77     1.0000 0.20000  0.00000  0.24364  Biso   1.000  Au
  Au78     1.0000 0.40000  0.00000  0.24364  Biso   1.000  Au
  Au79     1.0000 0.60000  0.00000  0.24364  Biso   1.000  Au
  Au80     1.0000 0.80000  0.00000  0.24364  Biso   1.000  Au
  Au81     1.0000 0.00000  0.20000  0.24364  Biso   1.000  Au
  Au82     1.0000 0.20000  0.20000  0.24364  Biso   1.000  Au
  Au83     1.0000 0.40000  0.20000  0.24364  Biso   1.000  Au
  Au84     1.0000 0.60000  0.20000  0.24364  Biso   1.000  Au
  Au85     1.0000 0.80000  0.20000  0.24364  Biso   1.000  Au
  Au86     1.0000 0.00000  0.40000  0.24364  Biso   1.000  Au
  Au87     1.0000 0.20000  0.40000  0.24364  Biso   1.000  Au
  Au88     1.0000 0.40000  0.40000  0.24364  Biso   1.000  Au
  Au89     1.0000 0.60000  0.40000  0.24364  Biso   1.000  Au
  Au90     1.0000 0.80000  0.40000  0.24364  Biso   1.000  Au
  Au91     1.0000 0.00000  0.60000  0.24364  Biso   1.000  Au
  Au92     1.0000 0.20000  0.60000  0.24364  Biso   1.000  Au
  Au93     1.0000 0.40000  0.60000  0.24364  Biso   1.000  Au
  Au94     1.0000 0.60000  0.60000  0.24364  Biso   1.000  Au
  Au95     1.0000 0.80000  0.60000  0.24364  Biso   1.000  Au
  Au96     1.0000 0.00000  0.80000  0.24364  Biso   1.000  Au
  Au97     1.0000 0.20000  0.80000  0.24364  Biso   1.000  Au
  Au98     1.0000 0.40000  0.80000  0.24364  Biso   1.000  Au
  Au99     1.0000 0.60000  0.80000  0.24364  Biso   1.000  Au
  Au100    1.0000 0.80000  0.80000  0.24364  Biso   1.000  Au
  Au101    1.0000 0.26665  0.26663  0.32485  Biso   1.000  Au
  Au102    1.0000 0.46665  0.26663  0.32485  Biso   1.000  Au
  Au103    1.0000 0.26665  0.46663  0.32485  Biso   1.000  Au
  C1       1.0000 0.52691  0.27519  0.47191  Biso   1.000  C
  H1       1.0000 0.51590  0.35422  0.46151  Biso   1.000  H
  H2       1.0000 0.57901  0.24319  0.50272  Biso   1.000  H
  H3       1.0000 0.56204  0.21828  0.44260  Biso   1.000  H
  S1       1.0000 0.39874  0.28273  0.48255  Biso   1.000  S
  C2       1.0000 0.32820  0.39871  0.52181  Biso   1.000  C
  C3       1.0000 0.31945  0.38735  0.57533  Biso   1.000  C
  C4       1.0000 0.26153  0.51020  0.59573  Biso   1.000  C
  Cl1      1.0000 0.34751  0.56708  0.59046  Biso   1.000  Cl
  Cl2      1.0000 0.14805  0.60581  0.56178  Biso   1.000  Cl
  C5       1.0000 0.22765  0.50976  0.64950  Biso   1.000  C
  Cl3      1.0000 0.24716  0.60370  0.68372  Biso   1.000  Cl
  Cl4      1.0000 0.08465  0.56770  0.65505  Biso   1.000  Cl
  C6       1.0000 0.43386  0.31768  0.60088  Biso   1.000  C
  Cl5      1.0000 0.53503  0.34766  0.58063  Biso   1.000  Cl
  Cl6      1.0000 0.49429  0.17826  0.58625  Biso   1.000  Cl
  C7       1.0000 0.41814  0.33492  0.65696  Biso   1.000  C
  Cl7      1.0000 0.50414  0.21184  0.68744  Biso   1.000  Cl
  Cl8      1.0000 0.47010  0.41760  0.67783  Biso   1.000  Cl
  C8       1.0000 0.24588  0.31807  0.64381  Biso   1.000  C
  Cl9      1.0000 0.11533  0.34819  0.66446  Biso   1.000  Cl
  Cl10     1.0000 0.32412  0.17790  0.65767  Biso   1.000  Cl
  C9       1.0000 0.24381  0.33674  0.58785  Biso   1.000  C
  Cl11     1.0000 0.27868  0.21480  0.55693  Biso   1.000  Cl
  Cl12     1.0000 0.10908  0.42158  0.56744  Biso   1.000  Cl
  H4       1.0000 0.36260  0.45166  0.51603  Biso   1.000  H
  H5       1.0000 0.24479  0.44109  0.50843  Biso   1.000  H
  H6       1.0000 0.18544  0.45111  0.72928  Biso   1.000  H
  H7       1.0000 0.31490  0.43797  0.73655  Biso   1.000  H
  C10      1.0000 0.19437  0.27709  0.77418  Biso   1.000  C
  H8       1.0000 0.21310  0.22822  0.80616  Biso   1.000  H
  H9       1.0000 0.17580  0.23866  0.74528  Biso   1.000  H
  H10      1.0000 0.12657  0.35870  0.78136  Biso   1.000  H
  S2       1.0000 0.31654  0.28072  0.76197  Biso   1.000  S
  C11      1.0000 0.27248  0.39705  0.72314  Biso   1.000  C
  C12      1.0000 0.29190  0.38639  0.66957  Biso   1.000  C
  Au104    1.0000 0.33332  0.33329  0.40090  Biso   1.000  Au
  Au105    1.0000 0.33332  0.33329  0.84274  Biso   1.000  Au
  Au106    1.0000 0.26665  0.46663  0.91879  Biso   1.000  Au
  Au107    1.0000 0.46665  0.26663  0.91879  Biso   1.000  Au
  Au108    1.0000 0.26665  0.26663  0.91879  Biso   1.000  Au
