# Supplementary material for: Substituent Control of σ-Interference Effects in the Transmission of Saturated Molecules
Source: ACS Phys Chem Au. 2022 Apr 14;2(4):282–8. doi: 10.1021/acsphyschemau.2c00016 (PMC9955259; doi:10.1021/acsphyschemau.2c00016)
Supplement: Supplementary file 2 — pg2c00016_si_002.zip [file pg2c00016_si_002.zip › structures/junctions_cif/C222_sub3_cis.cif]

data_image0
_cell_length_a       14.425
_cell_length_b       14.425
_cell_length_c       29.1437
_cell_angle_alpha    90
_cell_angle_beta     90
_cell_angle_gamma    60

_symmetry_space_group_name_H-M    "P 1"
_symmetry_int_tables_number       1

loop_
  _symmetry_equiv_pos_as_xyz
  'x, y, z'

loop_
  _atom_site_label
  _atom_site_occupancy
  _atom_site_fract_x
  _atom_site_fract_y
  _atom_site_fract_z
  _atom_site_thermal_displace_type
  _atom_site_B_iso_or_equiv
  _atom_site_type_symbol
  Au1      1.0000 0.00000  0.00000  0.00000  Biso   1.000  Au
  Au2      1.0000 0.20000  0.00000  0.00000  Biso   1.000  Au
  Au3      1.0000 0.40000  0.00000  0.00000  Biso   1.000  Au
  Au4      1.0000 0.60000  0.00000  0.00000  Biso   1.000  Au
  Au5      1.0000 0.80000  0.00000  0.00000  Biso   1.000  Au
  Au6      1.0000 0.00000  0.20000  0.00000  Biso   1.000  Au
  Au7      1.0000 0.20000  0.20000  0.00000  Biso   1.000  Au
  Au8      1.0000 0.40000  0.20000  0.00000  Biso   1.000  Au
  Au9      1.0000 0.60000  0.20000  0.00000  Biso   1.000  Au
  Au10     1.0000 0.80000  0.20000  0.00000  Biso   1.000  Au
  Au11     1.0000 0.00000  0.40000  0.00000  Biso   1.000  Au
  Au12     1.0000 0.20000  0.40000  0.00000  Biso   1.000  Au
  Au13     1.0000 0.40000  0.40000  0.00000  Biso   1.000  Au
  Au14     1.0000 0.60000  0.40000  0.00000  Biso   1.000  Au
  Au15     1.0000 0.80000  0.40000  0.00000  Biso   1.000  Au
  Au16     1.0000 0.00000  0.60000  0.00000  Biso   1.000  Au
  Au17     1.0000 0.20000  0.60000  0.00000  Biso   1.000  Au
  Au18     1.0000 0.40000  0.60000  0.00000  Biso   1.000  Au
  Au19     1.0000 0.60000  0.60000  0.00000  Biso   1.000  Au
  Au20     1.0000 0.80000  0.60000  0.00000  Biso   1.000  Au
  Au21     1.0000 0.00000  0.80000  0.00000  Biso   1.000  Au
  Au22     1.0000 0.20000  0.80000  0.00000  Biso   1.000  Au
  Au23     1.0000 0.40000  0.80000  0.00000  Biso   1.000  Au
  Au24     1.0000 0.60000  0.80000  0.00000  Biso   1.000  Au
  Au25     1.0000 0.80000  0.80000  0.00000  Biso   1.000  Au
  Au26     1.0000 0.06667  0.06667  0.08083  Biso   1.000  Au
  Au27     1.0000 0.26667  0.06667  0.08083  Biso   1.000  Au
  Au28     1.0000 0.46667  0.06667  0.08083  Biso   1.000  Au
  Au29     1.0000 0.66667  0.06667  0.08083  Biso   1.000  Au
  Au30     1.0000 0.86667  0.06667  0.08083  Biso   1.000  Au
  Au31     1.0000 0.06667  0.26667  0.08083  Biso   1.000  Au
  Au32     1.0000 0.26667  0.26667  0.08083  Biso   1.000  Au
  Au33     1.0000 0.46667  0.26667  0.08083  Biso   1.000  Au
  Au34     1.0000 0.66667  0.26667  0.08083  Biso   1.000  Au
  Au35     1.0000 0.86667  0.26667  0.08083  Biso   1.000  Au
  Au36     1.0000 0.06667  0.46667  0.08083  Biso   1.000  Au
  Au37     1.0000 0.26667  0.46667  0.08083  Biso   1.000  Au
  Au38     1.0000 0.46667  0.46667  0.08083  Biso   1.000  Au
  Au39     1.0000 0.66667  0.46667  0.08083  Biso   1.000  Au
  Au40     1.0000 0.86667  0.46667  0.08083  Biso   1.000  Au
  Au41     1.0000 0.06667  0.66667  0.08083  Biso   1.000  Au
  Au42     1.0000 0.26667  0.66667  0.08083  Biso   1.000  Au
  Au43     1.0000 0.46667  0.66667  0.08083  Biso   1.000  Au
  Au44     1.0000 0.66667  0.66667  0.08083  Biso   1.000  Au
  Au45     1.0000 0.86667  0.66667  0.08083  Biso   1.000  Au
  Au46     1.0000 0.06667  0.86667  0.08083  Biso   1.000  Au
  Au47     1.0000 0.26667  0.86667  0.08083  Biso   1.000  Au
  Au48     1.0000 0.46667  0.86667  0.08083  Biso   1.000  Au
  Au49     1.0000 0.66667  0.86667  0.08083  Biso   1.000  Au
  Au50     1.0000 0.86667  0.86667  0.08083  Biso   1.000  Au
  Au51     1.0000 0.93333  0.13333  0.16165  Biso   1.000  Au
  Au52     1.0000 0.13333  0.13333  0.16165  Biso   1.000  Au
  Au53     1.0000 0.33333  0.13333  0.16165  Biso   1.000  Au
  Au54     1.0000 0.53333  0.13333  0.16165  Biso   1.000  Au
  Au55     1.0000 0.73333  0.13333  0.16165  Biso   1.000  Au
  Au56     1.0000 0.93333  0.33333  0.16165  Biso   1.000  Au
  Au57     1.0000 0.13333  0.33333  0.16165  Biso   1.000  Au
  Au58     1.0000 0.33333  0.33333  0.16165  Biso   1.000  Au
  Au59     1.0000 0.53333  0.33333  0.16165  Biso   1.000  Au
  Au60     1.0000 0.73333  0.33333  0.16165  Biso   1.000  Au
  Au61     1.0000 0.93333  0.53333  0.16165  Biso   1.000  Au
  Au62     1.0000 0.13333  0.53333  0.16165  Biso   1.000  Au
  Au63     1.0000 0.33333  0.53333  0.16165  Biso   1.000  Au
  Au64     1.0000 0.53333  0.53333  0.16165  Biso   1.000  Au
  Au65     1.0000 0.73333  0.53333  0.16165  Biso   1.000  Au
  Au66     1.0000 0.93333  0.73333  0.16165  Biso   1.000  Au
  Au67     1.0000 0.13333  0.73333  0.16165  Biso   1.000  Au
  Au68     1.0000 0.33333  0.73333  0.16165  Biso   1.000  Au
  Au69     1.0000 0.53333  0.73333  0.16165  Biso   1.000  Au
  Au70     1.0000 0.73333  0.73333  0.16165  Biso   1.000  Au
  Au71     1.0000 0.93333  0.93333  0.16165  Biso   1.000  Au
  Au72     1.0000 0.13333  0.93333  0.16165  Biso   1.000  Au
  Au73     1.0000 0.33333  0.93333  0.16165  Biso   1.000  Au
  Au74     1.0000 0.53333  0.93333  0.16165  Biso   1.000  Au
  Au75     1.0000 0.73333  0.93333  0.16165  Biso   1.000  Au
  Au76     1.0000 0.00000  0.00000  0.24248  Biso   1.000  Au
  Au77     1.0000 0.20000  0.00000  0.24248  Biso   1.000  Au
  Au78     1.0000 0.40000  0.00000  0.24248  Biso   1.000  Au
  Au79     1.0000 0.60000  0.00000  0.24248  Biso   1.000  Au
  Au80     1.0000 0.80000  0.00000  0.24248  Biso   1.000  Au
  Au81     1.0000 0.00000  0.20000  0.24248  Biso   1.000  Au
  Au82     1.0000 0.20000  0.20000  0.24248  Biso   1.000  Au
  Au83     1.0000 0.40000  0.20000  0.24248  Biso   1.000  Au
  Au84     1.0000 0.60000  0.20000  0.24248  Biso   1.000  Au
  Au85     1.0000 0.80000  0.20000  0.24248  Biso   1.000  Au
  Au86     1.0000 0.00000  0.40000  0.24248  Biso   1.000  Au
  Au87     1.0000 0.20000  0.40000  0.24248  Biso   1.000  Au
  Au88     1.0000 0.40000  0.40000  0.24248  Biso   1.000  Au
  Au89     1.0000 0.60000  0.40000  0.24248  Biso   1.000  Au
  Au90     1.0000 0.80000  0.40000  0.24248  Biso   1.000  Au
  Au91     1.0000 0.00000  0.60000  0.24248  Biso   1.000  Au
  Au92     1.0000 0.20000  0.60000  0.24248  Biso   1.000  Au
  Au93     1.0000 0.40000  0.60000  0.24248  Biso   1.000  Au
  Au94     1.0000 0.60000  0.60000  0.24248  Biso   1.000  Au
  Au95     1.0000 0.80000  0.60000  0.24248  Biso   1.000  Au
  Au96     1.0000 0.00000  0.80000  0.24248  Biso   1.000  Au
  Au97     1.0000 0.20000  0.80000  0.24248  Biso   1.000  Au
  Au98     1.0000 0.40000  0.80000  0.24248  Biso   1.000  Au
  Au99     1.0000 0.60000  0.80000  0.24248  Biso   1.000  Au
  Au100    1.0000 0.80000  0.80000  0.24248  Biso   1.000  Au
  Au101    1.0000 0.26665  0.26663  0.32331  Biso   1.000  Au
  Au102    1.0000 0.46665  0.26663  0.32331  Biso   1.000  Au
  Au103    1.0000 0.26665  0.46663  0.32331  Biso   1.000  Au
  C1       1.0000 0.14704  0.34800  0.46619  Biso   1.000  C
  H1       1.0000 0.11501  0.30698  0.48793  Biso   1.000  H
  H2       1.0000 0.10407  0.43556  0.47295  Biso   1.000  H
  H3       1.0000 0.13856  0.33381  0.42927  Biso   1.000  H
  S1       1.0000 0.29076  0.28913  0.47563  Biso   1.000  S
  C2       1.0000 0.30747  0.36930  0.52141  Biso   1.000  C
  C3       1.0000 0.31902  0.34599  0.57518  Biso   1.000  C
  C4       1.0000 0.35559  0.22332  0.58797  Biso   1.000  C
  C5       1.0000 0.26663  0.19784  0.57620  Biso   1.000  C
  C6       1.0000 0.26630  0.13012  0.54436  Biso   1.000  C
  C7       1.0000 0.45110  0.14724  0.55769  Biso   1.000  C
  C8       1.0000 0.51361  0.04018  0.56182  Biso   1.000  C
  C9       1.0000 0.37890  0.20671  0.64391  Biso   1.000  C
  C10      1.0000 0.49845  0.13023  0.65297  Biso   1.000  C
  C11      1.0000 0.54308  0.04995  0.68401  Biso   1.000  C
  C12      1.0000 0.32222  0.15340  0.66794  Biso   1.000  C
  C13      1.0000 0.32527  0.06143  0.65630  Biso   1.000  C
  C14      1.0000 0.41111  0.37406  0.59209  Biso   1.000  C
  C15      1.0000 0.51979  0.29227  0.57146  Biso   1.000  C
  C16      1.0000 0.57452  0.30738  0.53743  Biso   1.000  C
  C17      1.0000 0.38724  0.48240  0.57185  Biso   1.000  C
  C18      1.0000 0.43674  0.53881  0.58064  Biso   1.000  C
  C19      1.0000 0.41769  0.36943  0.64892  Biso   1.000  C
  C20      1.0000 0.37995  0.48201  0.66796  Biso   1.000  C
  C21      1.0000 0.43082  0.51637  0.69603  Biso   1.000  C
  C22      1.0000 0.53174  0.29950  0.66719  Biso   1.000  C
  C23      1.0000 0.62030  0.30408  0.65634  Biso   1.000  C
  C24      1.0000 0.21623  0.40584  0.65545  Biso   1.000  C
  C25      1.0000 0.15390  0.51629  0.67874  Biso   1.000  C
  C26      1.0000 0.16650  0.55883  0.71775  Biso   1.000  C
  C27      1.0000 0.14788  0.35587  0.67032  Biso   1.000  C
  C28      1.0000 0.08584  0.37916  0.70811  Biso   1.000  C
  C29      1.0000 0.20616  0.42727  0.59981  Biso   1.000  C
  C30      1.0000 0.17704  0.54421  0.59122  Biso   1.000  C
  C31      1.0000 0.10099  0.61775  0.56328  Biso   1.000  C
  C32      1.0000 0.11581  0.41669  0.57732  Biso   1.000  C
  C33      1.0000 0.01165  0.46582  0.58952  Biso   1.000  C
  H4       1.0000 0.38310  0.36376  0.50910  Biso   1.000  H
  H5       1.0000 0.24268  0.45305  0.51514  Biso   1.000  H
  H6       1.0000 0.19326  0.23995  0.59693  Biso   1.000  H
  H7       1.0000 0.33495  0.08132  0.52158  Biso   1.000  H
  H8       1.0000 0.19504  0.12058  0.54109  Biso   1.000  H
  H9       1.0000 0.46579  0.18412  0.52739  Biso   1.000  H
  H10      1.0000 0.57615  0.99470  0.53587  Biso   1.000  H
  H11      1.0000 0.50653  0.99411  0.59054  Biso   1.000  H
  H12      1.0000 0.55483  0.14389  0.63263  Biso   1.000  H
  H13      1.0000 0.63127  0.00351  0.68755  Biso   1.000  H
  H14      1.0000 0.49590  0.02596  0.70581  Biso   1.000  H
  H15      1.0000 0.27948  0.19145  0.69998  Biso   1.000  H
  H16      1.0000 0.28477  0.02991  0.67829  Biso   1.000  H
  H17      1.0000 0.36643  0.01416  0.62544  Biso   1.000  H
  H18      1.0000 0.55711  0.21049  0.58543  Biso   1.000  H
  H19      1.0000 0.65139  0.23913  0.52568  Biso   1.000  H
  H20      1.0000 0.54769  0.38582  0.52102  Biso   1.000  H
  H21      1.0000 0.32679  0.51456  0.54428  Biso   1.000  H
  H22      1.0000 0.41336  0.61312  0.56111  Biso   1.000  H
  H23      1.0000 0.49998  0.51598  0.60677  Biso   1.000  H
  H24      1.0000 0.29813  0.54298  0.65841  Biso   1.000  H
  H25      1.0000 0.38870  0.60123  0.70701  Biso   1.000  H
  H26      1.0000 0.51296  0.46464  0.70910  Biso   1.000  H
  H27      1.0000 0.54072  0.24179  0.69400  Biso   1.000  H
  H28      1.0000 0.69696  0.25066  0.67388  Biso   1.000  H
  H29      1.0000 0.62193  0.35782  0.62976  Biso   1.000  H
  H30      1.0000 0.07666  0.56553  0.66072  Biso   1.000  H
  H31      1.0000 0.10176  0.63878  0.72865  Biso   1.000  H
  H32      1.0000 0.23847  0.52103  0.73978  Biso   1.000  H
  H33      1.0000 0.14912  0.29438  0.64753  Biso   1.000  H
  H34      1.0000 0.07527  0.44125  0.73318  Biso   1.000  H
  H35      1.0000 0.04270  0.33502  0.71464  Biso   1.000  H
  H36      1.0000 0.22642  0.57071  0.60963  Biso   1.000  H
  H37      1.0000 0.04521  0.60252  0.54300  Biso   1.000  H
  H38      1.0000 0.09246  0.69823  0.56055  Biso   1.000  H
  H39      1.0000 0.13851  0.36652  0.54631  Biso   1.000  H
  H40      1.0000 0.95410  0.45381  0.56888  Biso   1.000  H
  H41      1.0000 0.97899  0.51862  0.61980  Biso   1.000  H
  H42      1.0000 0.27484  0.31511  0.73447  Biso   1.000  H
  H43      1.0000 0.41122  0.21353  0.72705  Biso   1.000  H
  C34      1.0000 0.53407  0.27674  0.77740  Biso   1.000  C
  H44      1.0000 0.54680  0.28525  0.81450  Biso   1.000  H
  H45      1.0000 0.58103  0.30193  0.75585  Biso   1.000  H
  H46      1.0000 0.55693  0.19225  0.77021  Biso   1.000  H
  S2       1.0000 0.39071  0.36542  0.76752  Biso   1.000  S
  C35      1.0000 0.35369  0.30014  0.72164  Biso   1.000  C
  C36      1.0000 0.34191  0.32517  0.66812  Biso   1.000  C
  Au104    1.0000 0.33332  0.33329  0.39899  Biso   1.000  Au
  Au105    1.0000 0.33332  0.33329  0.84349  Biso   1.000  Au
  Au106    1.0000 0.26665  0.46663  0.91917  Biso   1.000  Au
  Au107    1.0000 0.46665  0.26663  0.91917  Biso   1.000  Au
  Au108    1.0000 0.26665  0.26663  0.91917  Biso   1.000  Au
