# Supplementary material for: Substituent Control of σ-Interference Effects in the Transmission of Saturated Molecules
Source: ACS Phys Chem Au. 2022 Apr 14;2(4):282–8. doi: 10.1021/acsphyschemau.2c00016 (PMC9955259; doi:10.1021/acsphyschemau.2c00016)
Supplement: Supplementary file 2 — pg2c00016_si_002.zip [file pg2c00016_si_002.zip › structures/junctions_cif/Ge4_et.cif]

data_image0
_cell_length_a       14.425
_cell_length_b       14.425
_cell_length_c       32.7239
_cell_angle_alpha    90
_cell_angle_beta     90
_cell_angle_gamma    60

_symmetry_space_group_name_H-M    "P 1"
_symmetry_int_tables_number       1

loop_
  _symmetry_equiv_pos_as_xyz
  'x, y, z'

loop_
  _atom_site_label
  _atom_site_occupancy
  _atom_site_fract_x
  _atom_site_fract_y
  _atom_site_fract_z
  _atom_site_thermal_displace_type
  _atom_site_B_iso_or_equiv
  _atom_site_type_symbol
  Au1      1.0000 0.00000  0.00000  0.00000  Biso   1.000  Au
  Au2      1.0000 0.20000  0.00000  0.00000  Biso   1.000  Au
  Au3      1.0000 0.40000  0.00000  0.00000  Biso   1.000  Au
  Au4      1.0000 0.60000  0.00000  0.00000  Biso   1.000  Au
  Au5      1.0000 0.80000  0.00000  0.00000  Biso   1.000  Au
  Au6      1.0000 0.00000  0.20000  0.00000  Biso   1.000  Au
  Au7      1.0000 0.20000  0.20000  0.00000  Biso   1.000  Au
  Au8      1.0000 0.40000  0.20000  0.00000  Biso   1.000  Au
  Au9      1.0000 0.60000  0.20000  0.00000  Biso   1.000  Au
  Au10     1.0000 0.80000  0.20000  0.00000  Biso   1.000  Au
  Au11     1.0000 0.00000  0.40000  0.00000  Biso   1.000  Au
  Au12     1.0000 0.20000  0.40000  0.00000  Biso   1.000  Au
  Au13     1.0000 0.40000  0.40000  0.00000  Biso   1.000  Au
  Au14     1.0000 0.60000  0.40000  0.00000  Biso   1.000  Au
  Au15     1.0000 0.80000  0.40000  0.00000  Biso   1.000  Au
  Au16     1.0000 0.00000  0.60000  0.00000  Biso   1.000  Au
  Au17     1.0000 0.20000  0.60000  0.00000  Biso   1.000  Au
  Au18     1.0000 0.40000  0.60000  0.00000  Biso   1.000  Au
  Au19     1.0000 0.60000  0.60000  0.00000  Biso   1.000  Au
  Au20     1.0000 0.80000  0.60000  0.00000  Biso   1.000  Au
  Au21     1.0000 0.00000  0.80000  0.00000  Biso   1.000  Au
  Au22     1.0000 0.20000  0.80000  0.00000  Biso   1.000  Au
  Au23     1.0000 0.40000  0.80000  0.00000  Biso   1.000  Au
  Au24     1.0000 0.60000  0.80000  0.00000  Biso   1.000  Au
  Au25     1.0000 0.80000  0.80000  0.00000  Biso   1.000  Au
  Au26     1.0000 0.06667  0.06667  0.07198  Biso   1.000  Au
  Au27     1.0000 0.26667  0.06667  0.07198  Biso   1.000  Au
  Au28     1.0000 0.46667  0.06667  0.07198  Biso   1.000  Au
  Au29     1.0000 0.66667  0.06667  0.07198  Biso   1.000  Au
  Au30     1.0000 0.86667  0.06667  0.07198  Biso   1.000  Au
  Au31     1.0000 0.06667  0.26667  0.07198  Biso   1.000  Au
  Au32     1.0000 0.26667  0.26667  0.07198  Biso   1.000  Au
  Au33     1.0000 0.46667  0.26667  0.07198  Biso   1.000  Au
  Au34     1.0000 0.66667  0.26667  0.07198  Biso   1.000  Au
  Au35     1.0000 0.86667  0.26667  0.07198  Biso   1.000  Au
  Au36     1.0000 0.06667  0.46667  0.07198  Biso   1.000  Au
  Au37     1.0000 0.26667  0.46667  0.07198  Biso   1.000  Au
  Au38     1.0000 0.46667  0.46667  0.07198  Biso   1.000  Au
  Au39     1.0000 0.66667  0.46667  0.07198  Biso   1.000  Au
  Au40     1.0000 0.86667  0.46667  0.07198  Biso   1.000  Au
  Au41     1.0000 0.06667  0.66667  0.07198  Biso   1.000  Au
  Au42     1.0000 0.26667  0.66667  0.07198  Biso   1.000  Au
  Au43     1.0000 0.46667  0.66667  0.07198  Biso   1.000  Au
  Au44     1.0000 0.66667  0.66667  0.07198  Biso   1.000  Au
  Au45     1.0000 0.86667  0.66667  0.07198  Biso   1.000  Au
  Au46     1.0000 0.06667  0.86667  0.07198  Biso   1.000  Au
  Au47     1.0000 0.26667  0.86667  0.07198  Biso   1.000  Au
  Au48     1.0000 0.46667  0.86667  0.07198  Biso   1.000  Au
  Au49     1.0000 0.66667  0.86667  0.07198  Biso   1.000  Au
  Au50     1.0000 0.86667  0.86667  0.07198  Biso   1.000  Au
  Au51     1.0000 0.93333  0.13333  0.14397  Biso   1.000  Au
  Au52     1.0000 0.13333  0.13333  0.14397  Biso   1.000  Au
  Au53     1.0000 0.33333  0.13333  0.14397  Biso   1.000  Au
  Au54     1.0000 0.53333  0.13333  0.14397  Biso   1.000  Au
  Au55     1.0000 0.73333  0.13333  0.14397  Biso   1.000  Au
  Au56     1.0000 0.93333  0.33333  0.14397  Biso   1.000  Au
  Au57     1.0000 0.13333  0.33333  0.14397  Biso   1.000  Au
  Au58     1.0000 0.33333  0.33333  0.14397  Biso   1.000  Au
  Au59     1.0000 0.53333  0.33333  0.14397  Biso   1.000  Au
  Au60     1.0000 0.73333  0.33333  0.14397  Biso   1.000  Au
  Au61     1.0000 0.93333  0.53333  0.14397  Biso   1.000  Au
  Au62     1.0000 0.13333  0.53333  0.14397  Biso   1.000  Au
  Au63     1.0000 0.33333  0.53333  0.14397  Biso   1.000  Au
  Au64     1.0000 0.53333  0.53333  0.14397  Biso   1.000  Au
  Au65     1.0000 0.73333  0.53333  0.14397  Biso   1.000  Au
  Au66     1.0000 0.93333  0.73333  0.14397  Biso   1.000  Au
  Au67     1.0000 0.13333  0.73333  0.14397  Biso   1.000  Au
  Au68     1.0000 0.33333  0.73333  0.14397  Biso   1.000  Au
  Au69     1.0000 0.53333  0.73333  0.14397  Biso   1.000  Au
  Au70     1.0000 0.73333  0.73333  0.14397  Biso   1.000  Au
  Au71     1.0000 0.93333  0.93333  0.14397  Biso   1.000  Au
  Au72     1.0000 0.13333  0.93333  0.14397  Biso   1.000  Au
  Au73     1.0000 0.33333  0.93333  0.14397  Biso   1.000  Au
  Au74     1.0000 0.53333  0.93333  0.14397  Biso   1.000  Au
  Au75     1.0000 0.73333  0.93333  0.14397  Biso   1.000  Au
  Au76     1.0000 0.00000  0.00000  0.21595  Biso   1.000  Au
  Au77     1.0000 0.20000  0.00000  0.21595  Biso   1.000  Au
  Au78     1.0000 0.40000  0.00000  0.21595  Biso   1.000  Au
  Au79     1.0000 0.60000  0.00000  0.21595  Biso   1.000  Au
  Au80     1.0000 0.80000  0.00000  0.21595  Biso   1.000  Au
  Au81     1.0000 0.00000  0.20000  0.21595  Biso   1.000  Au
  Au82     1.0000 0.20000  0.20000  0.21595  Biso   1.000  Au
  Au83     1.0000 0.40000  0.20000  0.21595  Biso   1.000  Au
  Au84     1.0000 0.60000  0.20000  0.21595  Biso   1.000  Au
  Au85     1.0000 0.80000  0.20000  0.21595  Biso   1.000  Au
  Au86     1.0000 0.00000  0.40000  0.21595  Biso   1.000  Au
  Au87     1.0000 0.20000  0.40000  0.21595  Biso   1.000  Au
  Au88     1.0000 0.40000  0.40000  0.21595  Biso   1.000  Au
  Au89     1.0000 0.60000  0.40000  0.21595  Biso   1.000  Au
  Au90     1.0000 0.80000  0.40000  0.21595  Biso   1.000  Au
  Au91     1.0000 0.00000  0.60000  0.21595  Biso   1.000  Au
  Au92     1.0000 0.20000  0.60000  0.21595  Biso   1.000  Au
  Au93     1.0000 0.40000  0.60000  0.21595  Biso   1.000  Au
  Au94     1.0000 0.60000  0.60000  0.21595  Biso   1.000  Au
  Au95     1.0000 0.80000  0.60000  0.21595  Biso   1.000  Au
  Au96     1.0000 0.00000  0.80000  0.21595  Biso   1.000  Au
  Au97     1.0000 0.20000  0.80000  0.21595  Biso   1.000  Au
  Au98     1.0000 0.40000  0.80000  0.21595  Biso   1.000  Au
  Au99     1.0000 0.60000  0.80000  0.21595  Biso   1.000  Au
  Au100    1.0000 0.80000  0.80000  0.21595  Biso   1.000  Au
  Au101    1.0000 0.26665  0.26663  0.28794  Biso   1.000  Au
  Au102    1.0000 0.46665  0.26663  0.28794  Biso   1.000  Au
  Au103    1.0000 0.26665  0.46663  0.28794  Biso   1.000  Au
  C1       1.0000 0.53331  0.22915  0.41903  Biso   1.000  C
  H1       1.0000 0.57436  0.18235  0.39120  Biso   1.000  H
  H2       1.0000 0.57985  0.18636  0.44667  Biso   1.000  H
  H3       1.0000 0.52446  0.31004  0.41674  Biso   1.000  H
  S1       1.0000 0.40258  0.23870  0.42004  Biso   1.000  S
  C2       1.0000 0.34066  0.32595  0.46428  Biso   1.000  C
  Ge1      1.0000 0.36815  0.25144  0.51915  Biso   1.000  Ge
  C3       1.0000 0.26552  0.19647  0.52383  Biso   1.000  C
  C4       1.0000 0.25098  0.14298  0.48565  Biso   1.000  C
  C5       1.0000 0.51966  0.13096  0.52350  Biso   1.000  C
  C6       1.0000 0.54303  0.02584  0.50280  Biso   1.000  C
  Ge2      1.0000 0.33046  0.38306  0.57467  Biso   1.000  Ge
  C7       1.0000 0.44525  0.42334  0.57591  Biso   1.000  C
  C8       1.0000 0.48858  0.43336  0.53426  Biso   1.000  C
  C9       1.0000 0.18696  0.51521  0.56651  Biso   1.000  C
  C10      1.0000 0.18015  0.58852  0.53124  Biso   1.000  C
  Ge3      1.0000 0.32432  0.30087  0.64087  Biso   1.000  Ge
  C11      1.0000 0.17913  0.31369  0.64384  Biso   1.000  C
  C12      1.0000 0.16185  0.25434  0.67930  Biso   1.000  C
  C13      1.0000 0.43739  0.14521  0.64091  Biso   1.000  C
  C14      1.0000 0.46920  0.08958  0.68270  Biso   1.000  C
  C15      1.0000 0.22124  0.55162  0.69601  Biso   1.000  C
  C16      1.0000 0.21903  0.62846  0.72900  Biso   1.000  C
  C17      1.0000 0.48172  0.40632  0.69548  Biso   1.000  C
  C18      1.0000 0.58311  0.29864  0.68701  Biso   1.000  C
  H4       1.0000 0.25276  0.36612  0.45859  Biso   1.000  H
  H5       1.0000 0.36320  0.38937  0.46425  Biso   1.000  H
  H6       1.0000 0.29347  0.14022  0.55037  Biso   1.000  H
  H7       1.0000 0.18718  0.26619  0.53325  Biso   1.000  H
  H8       1.0000 0.19384  0.11373  0.49160  Biso   1.000  H
  H9       1.0000 0.32756  0.07316  0.47521  Biso   1.000  H
  H10      1.0000 0.21820  0.19958  0.45940  Biso   1.000  H
  H11      1.0000 0.53751  0.11822  0.55685  Biso   1.000  H
  H12      1.0000 0.57212  0.16089  0.51135  Biso   1.000  H
  H13      1.0000 0.52067  0.03741  0.46984  Biso   1.000  H
  H14      1.0000 0.62957  0.96410  0.50481  Biso   1.000  H
  H15      1.0000 0.49731  0.99147  0.51754  Biso   1.000  H
  H16      1.0000 0.51150  0.36240  0.59517  Biso   1.000  H
  H17      1.0000 0.41056  0.50040  0.59310  Biso   1.000  H
  H18      1.0000 0.42439  0.49429  0.51432  Biso   1.000  H
  H19      1.0000 0.52695  0.35604  0.51721  Biso   1.000  H
  H20      1.0000 0.55044  0.45760  0.53782  Biso   1.000  H
  H21      1.0000 0.16708  0.55958  0.59610  Biso   1.000  H
  H22      1.0000 0.12752  0.48797  0.56260  Biso   1.000  H
  H23      1.0000 0.23690  0.61894  0.53544  Biso   1.000  H
  H24      1.0000 0.09837  0.66000  0.52884  Biso   1.000  H
  H25      1.0000 0.19851  0.54687  0.50115  Biso   1.000  H
  H26      1.0000 0.11928  0.40095  0.64483  Biso   1.000  H
  H27      1.0000 0.16716  0.28371  0.61399  Biso   1.000  H
  H28      1.0000 0.17608  0.28023  0.70962  Biso   1.000  H
  H29      1.0000 0.21628  0.16610  0.67714  Biso   1.000  H
  H30      1.0000 0.07843  0.26855  0.67955  Biso   1.000  H
  H31      1.0000 0.50871  0.13968  0.62531  Biso   1.000  H
  H32      1.0000 0.40622  0.10514  0.62040  Biso   1.000  H
  H33      1.0000 0.53067  0.00324  0.67951  Biso   1.000  H
  H34      1.0000 0.50434  0.12646  0.70280  Biso   1.000  H
  H35      1.0000 0.39988  0.09366  0.69932  Biso   1.000  H
  H36      1.0000 0.14759  0.54482  0.69733  Biso   1.000  H
  H37      1.0000 0.22277  0.58246  0.66486  Biso   1.000  H
  H38      1.0000 0.29128  0.63746  0.72758  Biso   1.000  H
  H39      1.0000 0.14769  0.70992  0.72544  Biso   1.000  H
  H40      1.0000 0.21562  0.60050  0.76040  Biso   1.000  H
  H41      1.0000 0.48820  0.44166  0.72495  Biso   1.000  H
  H42      1.0000 0.47021  0.46600  0.67148  Biso   1.000  H
  H43      1.0000 0.59459  0.23634  0.70977  Biso   1.000  H
  H44      1.0000 0.65644  0.30599  0.68795  Biso   1.000  H
  H45      1.0000 0.58051  0.26610  0.65640  Biso   1.000  H
  H46      1.0000 0.25257  0.36756  0.75951  Biso   1.000  H
  H47      1.0000 0.38240  0.25154  0.75350  Biso   1.000  H
  C19      1.0000 0.52528  0.29157  0.79875  Biso   1.000  C
  H48      1.0000 0.56703  0.30690  0.77341  Biso   1.000  H
  H49      1.0000 0.53930  0.20854  0.79751  Biso   1.000  H
  H50      1.0000 0.55411  0.30406  0.82862  Biso   1.000  H
  S2       1.0000 0.38229  0.38777  0.79710  Biso   1.000  S
  C20      1.0000 0.33833  0.34058  0.75329  Biso   1.000  C
  Ge4      1.0000 0.34540  0.40217  0.69837  Biso   1.000  Ge
  Au104    1.0000 0.33332  0.33329  0.35534  Biso   1.000  Au
  Au105    1.0000 0.33332  0.33329  0.86062  Biso   1.000  Au
  Au106    1.0000 0.26665  0.46663  0.92802  Biso   1.000  Au
  Au107    1.0000 0.46665  0.26663  0.92802  Biso   1.000  Au
  Au108    1.0000 0.26665  0.26663  0.92802  Biso   1.000  Au
