# Supplementary material for: Substituent Control of σ-Interference Effects in the Transmission of Saturated Molecules
Source: ACS Phys Chem Au. 2022 Apr 14;2(4):282–8. doi: 10.1021/acsphyschemau.2c00016 (PMC9955259; doi:10.1021/acsphyschemau.2c00016)
Supplement: Supplementary file 2 — pg2c00016_si_002.zip [file pg2c00016_si_002.zip › structures/junctions_cif/Ge222_sub2_ortho.cif]

data_image0
_cell_length_a       14.425
_cell_length_b       14.425
_cell_length_c       31.1364
_cell_angle_alpha    90
_cell_angle_beta     90
_cell_angle_gamma    60

_symmetry_space_group_name_H-M    "P 1"
_symmetry_int_tables_number       1

loop_
  _symmetry_equiv_pos_as_xyz
  'x, y, z'

loop_
  _atom_site_label
  _atom_site_occupancy
  _atom_site_fract_x
  _atom_site_fract_y
  _atom_site_fract_z
  _atom_site_thermal_displace_type
  _atom_site_B_iso_or_equiv
  _atom_site_type_symbol
  Au1      1.0000 0.00000  0.00000  0.00000  Biso   1.000  Au
  Au2      1.0000 0.20000  0.00000  0.00000  Biso   1.000  Au
  Au3      1.0000 0.40000  0.00000  0.00000  Biso   1.000  Au
  Au4      1.0000 0.60000  0.00000  0.00000  Biso   1.000  Au
  Au5      1.0000 0.80000  0.00000  0.00000  Biso   1.000  Au
  Au6      1.0000 0.00000  0.20000  0.00000  Biso   1.000  Au
  Au7      1.0000 0.20000  0.20000  0.00000  Biso   1.000  Au
  Au8      1.0000 0.40000  0.20000  0.00000  Biso   1.000  Au
  Au9      1.0000 0.60000  0.20000  0.00000  Biso   1.000  Au
  Au10     1.0000 0.80000  0.20000  0.00000  Biso   1.000  Au
  Au11     1.0000 0.00000  0.40000  0.00000  Biso   1.000  Au
  Au12     1.0000 0.20000  0.40000  0.00000  Biso   1.000  Au
  Au13     1.0000 0.40000  0.40000  0.00000  Biso   1.000  Au
  Au14     1.0000 0.60000  0.40000  0.00000  Biso   1.000  Au
  Au15     1.0000 0.80000  0.40000  0.00000  Biso   1.000  Au
  Au16     1.0000 0.00000  0.60000  0.00000  Biso   1.000  Au
  Au17     1.0000 0.20000  0.60000  0.00000  Biso   1.000  Au
  Au18     1.0000 0.40000  0.60000  0.00000  Biso   1.000  Au
  Au19     1.0000 0.60000  0.60000  0.00000  Biso   1.000  Au
  Au20     1.0000 0.80000  0.60000  0.00000  Biso   1.000  Au
  Au21     1.0000 0.00000  0.80000  0.00000  Biso   1.000  Au
  Au22     1.0000 0.20000  0.80000  0.00000  Biso   1.000  Au
  Au23     1.0000 0.40000  0.80000  0.00000  Biso   1.000  Au
  Au24     1.0000 0.60000  0.80000  0.00000  Biso   1.000  Au
  Au25     1.0000 0.80000  0.80000  0.00000  Biso   1.000  Au
  Au26     1.0000 0.06667  0.06667  0.07565  Biso   1.000  Au
  Au27     1.0000 0.26667  0.06667  0.07565  Biso   1.000  Au
  Au28     1.0000 0.46667  0.06667  0.07565  Biso   1.000  Au
  Au29     1.0000 0.66667  0.06667  0.07565  Biso   1.000  Au
  Au30     1.0000 0.86667  0.06667  0.07565  Biso   1.000  Au
  Au31     1.0000 0.06667  0.26667  0.07565  Biso   1.000  Au
  Au32     1.0000 0.26667  0.26667  0.07565  Biso   1.000  Au
  Au33     1.0000 0.46667  0.26667  0.07565  Biso   1.000  Au
  Au34     1.0000 0.66667  0.26667  0.07565  Biso   1.000  Au
  Au35     1.0000 0.86667  0.26667  0.07565  Biso   1.000  Au
  Au36     1.0000 0.06667  0.46667  0.07565  Biso   1.000  Au
  Au37     1.0000 0.26667  0.46667  0.07565  Biso   1.000  Au
  Au38     1.0000 0.46667  0.46667  0.07565  Biso   1.000  Au
  Au39     1.0000 0.66667  0.46667  0.07565  Biso   1.000  Au
  Au40     1.0000 0.86667  0.46667  0.07565  Biso   1.000  Au
  Au41     1.0000 0.06667  0.66667  0.07565  Biso   1.000  Au
  Au42     1.0000 0.26667  0.66667  0.07565  Biso   1.000  Au
  Au43     1.0000 0.46667  0.66667  0.07565  Biso   1.000  Au
  Au44     1.0000 0.66667  0.66667  0.07565  Biso   1.000  Au
  Au45     1.0000 0.86667  0.66667  0.07565  Biso   1.000  Au
  Au46     1.0000 0.06667  0.86667  0.07565  Biso   1.000  Au
  Au47     1.0000 0.26667  0.86667  0.07565  Biso   1.000  Au
  Au48     1.0000 0.46667  0.86667  0.07565  Biso   1.000  Au
  Au49     1.0000 0.66667  0.86667  0.07565  Biso   1.000  Au
  Au50     1.0000 0.86667  0.86667  0.07565  Biso   1.000  Au
  Au51     1.0000 0.93333  0.13333  0.15131  Biso   1.000  Au
  Au52     1.0000 0.13333  0.13333  0.15131  Biso   1.000  Au
  Au53     1.0000 0.33333  0.13333  0.15131  Biso   1.000  Au
  Au54     1.0000 0.53333  0.13333  0.15131  Biso   1.000  Au
  Au55     1.0000 0.73333  0.13333  0.15131  Biso   1.000  Au
  Au56     1.0000 0.93333  0.33333  0.15131  Biso   1.000  Au
  Au57     1.0000 0.13333  0.33333  0.15131  Biso   1.000  Au
  Au58     1.0000 0.33333  0.33333  0.15131  Biso   1.000  Au
  Au59     1.0000 0.53333  0.33333  0.15131  Biso   1.000  Au
  Au60     1.0000 0.73333  0.33333  0.15131  Biso   1.000  Au
  Au61     1.0000 0.93333  0.53333  0.15131  Biso   1.000  Au
  Au62     1.0000 0.13333  0.53333  0.15131  Biso   1.000  Au
  Au63     1.0000 0.33333  0.53333  0.15131  Biso   1.000  Au
  Au64     1.0000 0.53333  0.53333  0.15131  Biso   1.000  Au
  Au65     1.0000 0.73333  0.53333  0.15131  Biso   1.000  Au
  Au66     1.0000 0.93333  0.73333  0.15131  Biso   1.000  Au
  Au67     1.0000 0.13333  0.73333  0.15131  Biso   1.000  Au
  Au68     1.0000 0.33333  0.73333  0.15131  Biso   1.000  Au
  Au69     1.0000 0.53333  0.73333  0.15131  Biso   1.000  Au
  Au70     1.0000 0.73333  0.73333  0.15131  Biso   1.000  Au
  Au71     1.0000 0.93333  0.93333  0.15131  Biso   1.000  Au
  Au72     1.0000 0.13333  0.93333  0.15131  Biso   1.000  Au
  Au73     1.0000 0.33333  0.93333  0.15131  Biso   1.000  Au
  Au74     1.0000 0.53333  0.93333  0.15131  Biso   1.000  Au
  Au75     1.0000 0.73333  0.93333  0.15131  Biso   1.000  Au
  Au76     1.0000 0.00000  0.00000  0.22696  Biso   1.000  Au
  Au77     1.0000 0.20000  0.00000  0.22696  Biso   1.000  Au
  Au78     1.0000 0.40000  0.00000  0.22696  Biso   1.000  Au
  Au79     1.0000 0.60000  0.00000  0.22696  Biso   1.000  Au
  Au80     1.0000 0.80000  0.00000  0.22696  Biso   1.000  Au
  Au81     1.0000 0.00000  0.20000  0.22696  Biso   1.000  Au
  Au82     1.0000 0.20000  0.20000  0.22696  Biso   1.000  Au
  Au83     1.0000 0.40000  0.20000  0.22696  Biso   1.000  Au
  Au84     1.0000 0.60000  0.20000  0.22696  Biso   1.000  Au
  Au85     1.0000 0.80000  0.20000  0.22696  Biso   1.000  Au
  Au86     1.0000 0.00000  0.40000  0.22696  Biso   1.000  Au
  Au87     1.0000 0.20000  0.40000  0.22696  Biso   1.000  Au
  Au88     1.0000 0.40000  0.40000  0.22696  Biso   1.000  Au
  Au89     1.0000 0.60000  0.40000  0.22696  Biso   1.000  Au
  Au90     1.0000 0.80000  0.40000  0.22696  Biso   1.000  Au
  Au91     1.0000 0.00000  0.60000  0.22696  Biso   1.000  Au
  Au92     1.0000 0.20000  0.60000  0.22696  Biso   1.000  Au
  Au93     1.0000 0.40000  0.60000  0.22696  Biso   1.000  Au
  Au94     1.0000 0.60000  0.60000  0.22696  Biso   1.000  Au
  Au95     1.0000 0.80000  0.60000  0.22696  Biso   1.000  Au
  Au96     1.0000 0.00000  0.80000  0.22696  Biso   1.000  Au
  Au97     1.0000 0.20000  0.80000  0.22696  Biso   1.000  Au
  Au98     1.0000 0.40000  0.80000  0.22696  Biso   1.000  Au
  Au99     1.0000 0.60000  0.80000  0.22696  Biso   1.000  Au
  Au100    1.0000 0.80000  0.80000  0.22696  Biso   1.000  Au
  Au101    1.0000 0.26665  0.26663  0.30262  Biso   1.000  Au
  Au102    1.0000 0.46665  0.26663  0.30262  Biso   1.000  Au
  Au103    1.0000 0.26665  0.46663  0.30262  Biso   1.000  Au
  C1       1.0000 0.43937  0.42193  0.43916  Biso   1.000  C
  H1       1.0000 0.50766  0.38780  0.41626  Biso   1.000  H
  H2       1.0000 0.46492  0.43901  0.47035  Biso   1.000  H
  H3       1.0000 0.37158  0.49535  0.42503  Biso   1.000  H
  S1       1.0000 0.40154  0.31984  0.44634  Biso   1.000  S
  C2       1.0000 0.29133  0.38580  0.48453  Biso   1.000  C
  Ge1      1.0000 0.33200  0.36028  0.54811  Biso   1.000  Ge
  Ge2      1.0000 0.45650  0.16940  0.56632  Biso   1.000  Ge
  C3       1.0000 0.59102  0.10688  0.53098  Biso   1.000  C
  C4       1.0000 0.66735  0.98705  0.53869  Biso   1.000  C
  C5       1.0000 0.38557  0.08113  0.55715  Biso   1.000  C
  C6       1.0000 0.37583  0.05765  0.50981  Biso   1.000  C
  Ge3      1.0000 0.49817  0.17347  0.64389  Biso   1.000  Ge
  C7       1.0000 0.50058  0.05090  0.67586  Biso   1.000  C
  C8       1.0000 0.59103  0.94096  0.66113  Biso   1.000  C
  C9       1.0000 0.64667  0.15180  0.64885  Biso   1.000  C
  C10      1.0000 0.68762  0.14359  0.69493  Biso   1.000  C
  Ge4      1.0000 0.15419  0.41947  0.58358  Biso   1.000  Ge
  C11      1.0000 0.08325  0.33851  0.56139  Biso   1.000  C
  C12      1.0000 0.07863  0.32460  0.51271  Biso   1.000  C
  C13      1.0000 0.05707  0.57609  0.56956  Biso   1.000  C
  C14      1.0000 0.93950  0.60843  0.56224  Biso   1.000  C
  Ge5      1.0000 0.18069  0.37982  0.66244  Biso   1.000  Ge
  C15      1.0000 0.17739  0.24489  0.67590  Biso   1.000  C
  C16      1.0000 0.06520  0.25864  0.67983  Biso   1.000  C
  C17      1.0000 0.07397  0.49687  0.70086  Biso   1.000  C
  C18      1.0000 0.95767  0.55784  0.68514  Biso   1.000  C
  Ge6      1.0000 0.37883  0.49940  0.65240  Biso   1.000  Ge
  C19      1.0000 0.50430  0.49942  0.68070  Biso   1.000  C
  C20      1.0000 0.51966  0.59448  0.66949  Biso   1.000  C
  C21      1.0000 0.24538  0.64364  0.65860  Biso   1.000  C
  C22      1.0000 0.21041  0.69192  0.70356  Biso   1.000  C
  Ge7      1.0000 0.41068  0.47151  0.57361  Biso   1.000  Ge
  C23      1.0000 0.33584  0.61330  0.54280  Biso   1.000  C
  C24      1.0000 0.38049  0.68824  0.55159  Biso   1.000  C
  C25      1.0000 0.57108  0.40535  0.56835  Biso   1.000  C
  C26      1.0000 0.62399  0.38654  0.52410  Biso   1.000  C
  H4       1.0000 0.24505  0.47303  0.47701  Biso   1.000  H
  H5       1.0000 0.23791  0.35241  0.47813  Biso   1.000  H
  H6       1.0000 0.56463  0.12334  0.49680  Biso   1.000  H
  H7       1.0000 0.63081  0.15441  0.53806  Biso   1.000  H
  H8       1.0000 0.73877  0.95541  0.51726  Biso   1.000  H
  H9       1.0000 0.62815  0.93864  0.53235  Biso   1.000  H
  H10      1.0000 0.69729  0.97033  0.57242  Biso   1.000  H
  H11      1.0000 0.30536  0.12518  0.57273  Biso   1.000  H
  H12      1.0000 0.43239  0.00524  0.57561  Biso   1.000  H
  H13      1.0000 0.33212  0.13243  0.49046  Biso   1.000  H
  H14      1.0000 0.33165  0.01303  0.50613  Biso   1.000  H
  H15      1.0000 0.45554  0.00843  0.49437  Biso   1.000  H
  H16      1.0000 0.42072  0.05759  0.67177  Biso   1.000  H
  H17      1.0000 0.50913  0.06332  0.71069  Biso   1.000  H
  H18      1.0000 0.58430  0.92659  0.62637  Biso   1.000  H
  H19      1.0000 0.67147  0.93255  0.66596  Biso   1.000  H
  H20      1.0000 0.59035  0.87468  0.67934  Biso   1.000  H
  H21      1.0000 0.69954  0.07737  0.63039  Biso   1.000  H
  H22      1.0000 0.64793  0.21835  0.63122  Biso   1.000  H
  H23      1.0000 0.68798  0.07684  0.71310  Biso   1.000  H
  H24      1.0000 0.77111  0.12924  0.69536  Biso   1.000  H
  H25      1.0000 0.63754  0.21856  0.71347  Biso   1.000  H
  H26      1.0000 0.12340  0.25910  0.57772  Biso   1.000  H
  H27      1.0000 0.00078  0.38320  0.57510  Biso   1.000  H
  H28      1.0000 0.02680  0.28997  0.50469  Biso   1.000  H
  H29      1.0000 0.04584  0.40176  0.49492  Biso   1.000  H
  H30      1.0000 0.15919  0.26880  0.49914  Biso   1.000  H
  H31      1.0000 0.06554  0.62270  0.59634  Biso   1.000  H
  H32      1.0000 0.09047  0.59413  0.54049  Biso   1.000  H
  H33      1.0000 0.92953  0.56780  0.53366  Biso   1.000  H
  H34      1.0000 0.90496  0.58777  0.59017  Biso   1.000  H
  H35      1.0000 0.88850  0.69642  0.55686  Biso   1.000  H
  H36      1.0000 0.22215  0.21443  0.70672  Biso   1.000  H
  H37      1.0000 0.22573  0.18444  0.65089  Biso   1.000  H
  H38      1.0000 0.06896  0.18152  0.68794  Biso   1.000  H
  H39      1.0000 0.01870  0.28840  0.64943  Biso   1.000  H
  H40      1.0000 0.01770  0.31661  0.70563  Biso   1.000  H
  H41      1.0000 0.10480  0.55274  0.70670  Biso   1.000  H
  H42      1.0000 0.08055  0.45640  0.73218  Biso   1.000  H
  H43      1.0000 0.90373  0.61477  0.71011  Biso   1.000  H
  H44      1.0000 0.94914  0.60579  0.65587  Biso   1.000  H
  H45      1.0000 0.92603  0.50356  0.67716  Biso   1.000  H
  H46      1.0000 0.57625  0.42181  0.67183  Biso   1.000  H
  H47      1.0000 0.49379  0.49578  0.71602  Biso   1.000  H
  H48      1.0000 0.53444  0.59842  0.63456  Biso   1.000  H
  H49      1.0000 0.44827  0.67254  0.67825  Biso   1.000  H
  H50      1.0000 0.58930  0.58965  0.68708  Biso   1.000  H
  H51      1.0000 0.26047  0.69772  0.63780  Biso   1.000  H
  H52      1.0000 0.18050  0.63588  0.64250  Biso   1.000  H
  H53      1.0000 0.13730  0.77286  0.70197  Biso   1.000  H
  H54      1.0000 0.27324  0.70195  0.72018  Biso   1.000  H
  H55      1.0000 0.19054  0.64179  0.72460  Biso   1.000  H
  H56      1.0000 0.24977  0.65174  0.55212  Biso   1.000  H
  H57      1.0000 0.33924  0.59549  0.50780  Biso   1.000  H
  H58      1.0000 0.33546  0.76443  0.53316  Biso   1.000  H
  H59      1.0000 0.46620  0.65170  0.54211  Biso   1.000  H
  H60      1.0000 0.37507  0.71026  0.58619  Biso   1.000  H
  H61      1.0000 0.58870  0.45965  0.58785  Biso   1.000  H
  H62      1.0000 0.60580  0.32872  0.58659  Biso   1.000  H
  H63      1.0000 0.61238  0.32833  0.50464  Biso   1.000  H
  H64      1.0000 0.59261  0.46186  0.50512  Biso   1.000  H
  H65      1.0000 0.71218  0.35312  0.52730  Biso   1.000  H
  H66      1.0000 0.47733  0.29210  0.75173  Biso   1.000  H
  H67      1.0000 0.39278  0.23399  0.74843  Biso   1.000  H
  C27      1.0000 0.35231  0.49535  0.78860  Biso   1.000  C
  H68      1.0000 0.29779  0.55747  0.81175  Biso   1.000  H
  H69      1.0000 0.35189  0.53375  0.75763  Biso   1.000  H
  H70      1.0000 0.43416  0.45082  0.80247  Biso   1.000  H
  S2       1.0000 0.29905  0.40572  0.78067  Biso   1.000  S
  C28      1.0000 0.39552  0.30891  0.74297  Biso   1.000  C
  Ge8      1.0000 0.36353  0.34463  0.67914  Biso   1.000  Ge
  Au104    1.0000 0.33332  0.33329  0.37345  Biso   1.000  Au
  Au105    1.0000 0.33332  0.33329  0.85351  Biso   1.000  Au
  Au106    1.0000 0.26665  0.46663  0.92435  Biso   1.000  Au
  Au107    1.0000 0.46665  0.26663  0.92435  Biso   1.000  Au
  Au108    1.0000 0.26665  0.26663  0.92435  Biso   1.000  Au
