# Supplementary material for: Substituent Control of σ-Interference Effects in the Transmission of Saturated Molecules
Source: ACS Phys Chem Au. 2022 Apr 14;2(4):282–8. doi: 10.1021/acsphyschemau.2c00016 (PMC9955259; doi:10.1021/acsphyschemau.2c00016)
Supplement: Supplementary file 2 — pg2c00016_si_002.zip [file pg2c00016_si_002.zip › structures/junctions_cif/Si222_sub10_cis.cif]

data_image0
_cell_length_a       14.425
_cell_length_b       14.425
_cell_length_c       30.6426
_cell_angle_alpha    90
_cell_angle_beta     90
_cell_angle_gamma    60

_symmetry_space_group_name_H-M    "P 1"
_symmetry_int_tables_number       1

loop_
  _symmetry_equiv_pos_as_xyz
  'x, y, z'

loop_
  _atom_site_label
  _atom_site_occupancy
  _atom_site_fract_x
  _atom_site_fract_y
  _atom_site_fract_z
  _atom_site_thermal_displace_type
  _atom_site_B_iso_or_equiv
  _atom_site_type_symbol
  Au1      1.0000 0.00000  0.00000  0.00000  Biso   1.000  Au
  Au2      1.0000 0.20000  0.00000  0.00000  Biso   1.000  Au
  Au3      1.0000 0.40000  0.00000  0.00000  Biso   1.000  Au
  Au4      1.0000 0.60000  0.00000  0.00000  Biso   1.000  Au
  Au5      1.0000 0.80000  0.00000  0.00000  Biso   1.000  Au
  Au6      1.0000 0.00000  0.20000  0.00000  Biso   1.000  Au
  Au7      1.0000 0.20000  0.20000  0.00000  Biso   1.000  Au
  Au8      1.0000 0.40000  0.20000  0.00000  Biso   1.000  Au
  Au9      1.0000 0.60000  0.20000  0.00000  Biso   1.000  Au
  Au10     1.0000 0.80000  0.20000  0.00000  Biso   1.000  Au
  Au11     1.0000 0.00000  0.40000  0.00000  Biso   1.000  Au
  Au12     1.0000 0.20000  0.40000  0.00000  Biso   1.000  Au
  Au13     1.0000 0.40000  0.40000  0.00000  Biso   1.000  Au
  Au14     1.0000 0.60000  0.40000  0.00000  Biso   1.000  Au
  Au15     1.0000 0.80000  0.40000  0.00000  Biso   1.000  Au
  Au16     1.0000 0.00000  0.60000  0.00000  Biso   1.000  Au
  Au17     1.0000 0.20000  0.60000  0.00000  Biso   1.000  Au
  Au18     1.0000 0.40000  0.60000  0.00000  Biso   1.000  Au
  Au19     1.0000 0.60000  0.60000  0.00000  Biso   1.000  Au
  Au20     1.0000 0.80000  0.60000  0.00000  Biso   1.000  Au
  Au21     1.0000 0.00000  0.80000  0.00000  Biso   1.000  Au
  Au22     1.0000 0.20000  0.80000  0.00000  Biso   1.000  Au
  Au23     1.0000 0.40000  0.80000  0.00000  Biso   1.000  Au
  Au24     1.0000 0.60000  0.80000  0.00000  Biso   1.000  Au
  Au25     1.0000 0.80000  0.80000  0.00000  Biso   1.000  Au
  Au26     1.0000 0.06667  0.06667  0.07687  Biso   1.000  Au
  Au27     1.0000 0.26667  0.06667  0.07687  Biso   1.000  Au
  Au28     1.0000 0.46667  0.06667  0.07687  Biso   1.000  Au
  Au29     1.0000 0.66667  0.06667  0.07687  Biso   1.000  Au
  Au30     1.0000 0.86667  0.06667  0.07687  Biso   1.000  Au
  Au31     1.0000 0.06667  0.26667  0.07687  Biso   1.000  Au
  Au32     1.0000 0.26667  0.26667  0.07687  Biso   1.000  Au
  Au33     1.0000 0.46667  0.26667  0.07687  Biso   1.000  Au
  Au34     1.0000 0.66667  0.26667  0.07687  Biso   1.000  Au
  Au35     1.0000 0.86667  0.26667  0.07687  Biso   1.000  Au
  Au36     1.0000 0.06667  0.46667  0.07687  Biso   1.000  Au
  Au37     1.0000 0.26667  0.46667  0.07687  Biso   1.000  Au
  Au38     1.0000 0.46667  0.46667  0.07687  Biso   1.000  Au
  Au39     1.0000 0.66667  0.46667  0.07687  Biso   1.000  Au
  Au40     1.0000 0.86667  0.46667  0.07687  Biso   1.000  Au
  Au41     1.0000 0.06667  0.66667  0.07687  Biso   1.000  Au
  Au42     1.0000 0.26667  0.66667  0.07687  Biso   1.000  Au
  Au43     1.0000 0.46667  0.66667  0.07687  Biso   1.000  Au
  Au44     1.0000 0.66667  0.66667  0.07687  Biso   1.000  Au
  Au45     1.0000 0.86667  0.66667  0.07687  Biso   1.000  Au
  Au46     1.0000 0.06667  0.86667  0.07687  Biso   1.000  Au
  Au47     1.0000 0.26667  0.86667  0.07687  Biso   1.000  Au
  Au48     1.0000 0.46667  0.86667  0.07687  Biso   1.000  Au
  Au49     1.0000 0.66667  0.86667  0.07687  Biso   1.000  Au
  Au50     1.0000 0.86667  0.86667  0.07687  Biso   1.000  Au
  Au51     1.0000 0.93333  0.13333  0.15375  Biso   1.000  Au
  Au52     1.0000 0.13333  0.13333  0.15375  Biso   1.000  Au
  Au53     1.0000 0.33333  0.13333  0.15375  Biso   1.000  Au
  Au54     1.0000 0.53333  0.13333  0.15375  Biso   1.000  Au
  Au55     1.0000 0.73333  0.13333  0.15375  Biso   1.000  Au
  Au56     1.0000 0.93333  0.33333  0.15375  Biso   1.000  Au
  Au57     1.0000 0.13333  0.33333  0.15375  Biso   1.000  Au
  Au58     1.0000 0.33333  0.33333  0.15375  Biso   1.000  Au
  Au59     1.0000 0.53333  0.33333  0.15375  Biso   1.000  Au
  Au60     1.0000 0.73333  0.33333  0.15375  Biso   1.000  Au
  Au61     1.0000 0.93333  0.53333  0.15375  Biso   1.000  Au
  Au62     1.0000 0.13333  0.53333  0.15375  Biso   1.000  Au
  Au63     1.0000 0.33333  0.53333  0.15375  Biso   1.000  Au
  Au64     1.0000 0.53333  0.53333  0.15375  Biso   1.000  Au
  Au65     1.0000 0.73333  0.53333  0.15375  Biso   1.000  Au
  Au66     1.0000 0.93333  0.73333  0.15375  Biso   1.000  Au
  Au67     1.0000 0.13333  0.73333  0.15375  Biso   1.000  Au
  Au68     1.0000 0.33333  0.73333  0.15375  Biso   1.000  Au
  Au69     1.0000 0.53333  0.73333  0.15375  Biso   1.000  Au
  Au70     1.0000 0.73333  0.73333  0.15375  Biso   1.000  Au
  Au71     1.0000 0.93333  0.93333  0.15375  Biso   1.000  Au
  Au72     1.0000 0.13333  0.93333  0.15375  Biso   1.000  Au
  Au73     1.0000 0.33333  0.93333  0.15375  Biso   1.000  Au
  Au74     1.0000 0.53333  0.93333  0.15375  Biso   1.000  Au
  Au75     1.0000 0.73333  0.93333  0.15375  Biso   1.000  Au
  Au76     1.0000 0.00000  0.00000  0.23062  Biso   1.000  Au
  Au77     1.0000 0.20000  0.00000  0.23062  Biso   1.000  Au
  Au78     1.0000 0.40000  0.00000  0.23062  Biso   1.000  Au
  Au79     1.0000 0.60000  0.00000  0.23062  Biso   1.000  Au
  Au80     1.0000 0.80000  0.00000  0.23062  Biso   1.000  Au
  Au81     1.0000 0.00000  0.20000  0.23062  Biso   1.000  Au
  Au82     1.0000 0.20000  0.20000  0.23062  Biso   1.000  Au
  Au83     1.0000 0.40000  0.20000  0.23062  Biso   1.000  Au
  Au84     1.0000 0.60000  0.20000  0.23062  Biso   1.000  Au
  Au85     1.0000 0.80000  0.20000  0.23062  Biso   1.000  Au
  Au86     1.0000 0.00000  0.40000  0.23062  Biso   1.000  Au
  Au87     1.0000 0.20000  0.40000  0.23062  Biso   1.000  Au
  Au88     1.0000 0.40000  0.40000  0.23062  Biso   1.000  Au
  Au89     1.0000 0.60000  0.40000  0.23062  Biso   1.000  Au
  Au90     1.0000 0.80000  0.40000  0.23062  Biso   1.000  Au
  Au91     1.0000 0.00000  0.60000  0.23062  Biso   1.000  Au
  Au92     1.0000 0.20000  0.60000  0.23062  Biso   1.000  Au
  Au93     1.0000 0.40000  0.60000  0.23062  Biso   1.000  Au
  Au94     1.0000 0.60000  0.60000  0.23062  Biso   1.000  Au
  Au95     1.0000 0.80000  0.60000  0.23062  Biso   1.000  Au
  Au96     1.0000 0.00000  0.80000  0.23062  Biso   1.000  Au
  Au97     1.0000 0.20000  0.80000  0.23062  Biso   1.000  Au
  Au98     1.0000 0.40000  0.80000  0.23062  Biso   1.000  Au
  Au99     1.0000 0.60000  0.80000  0.23062  Biso   1.000  Au
  Au100    1.0000 0.80000  0.80000  0.23062  Biso   1.000  Au
  Au101    1.0000 0.26665  0.26663  0.30749  Biso   1.000  Au
  Au102    1.0000 0.46665  0.26663  0.30749  Biso   1.000  Au
  Au103    1.0000 0.26665  0.46663  0.30749  Biso   1.000  Au
  C1       1.0000 0.22940  0.51757  0.45142  Biso   1.000  C
  H1       1.0000 0.15341  0.55531  0.43254  Biso   1.000  H
  H2       1.0000 0.28985  0.53104  0.43461  Biso   1.000  H
  H3       1.0000 0.21471  0.55087  0.48505  Biso   1.000  H
  S1       1.0000 0.27467  0.37527  0.45436  Biso   1.000  S
  C2       1.0000 0.39092  0.33001  0.49019  Biso   1.000  C
  Si1      1.0000 0.35259  0.34117  0.55104  Biso   1.000  Si
  Si2      1.0000 0.24718  0.25880  0.56293  Biso   1.000  Si
  Si3      1.0000 0.32171  0.09382  0.52425  Biso   1.000  Si
  Si4      1.0000 0.06927  0.35278  0.53646  Biso   1.000  Si
  Si5      1.0000 0.24173  0.23947  0.64004  Biso   1.000  Si
  Si6      1.0000 0.33887  0.05761  0.66178  Biso   1.000  Si
  Si7      1.0000 0.06816  0.28177  0.66327  Biso   1.000  Si
  Si8      1.0000 0.26212  0.52069  0.57774  Biso   1.000  Si
  Si9      1.0000 0.09645  0.65572  0.54839  Biso   1.000  Si
  Si10     1.0000 0.37649  0.59325  0.56731  Biso   1.000  Si
  Si11     1.0000 0.21724  0.52018  0.65244  Biso   1.000  Si
  Si12     1.0000 0.03022  0.59299  0.66204  Biso   1.000  Si
  Si13     1.0000 0.24721  0.65554  0.68159  Biso   1.000  Si
  Si14     1.0000 0.49385  0.25856  0.66690  Biso   1.000  Si
  Si15     1.0000 0.57734  0.35295  0.69335  Biso   1.000  Si
  Si16     1.0000 0.58498  0.09345  0.70543  Biso   1.000  Si
  Si17     1.0000 0.51835  0.23975  0.58976  Biso   1.000  Si
  Si18     1.0000 0.64839  0.28369  0.56644  Biso   1.000  Si
  Si19     1.0000 0.60353  0.05789  0.56788  Biso   1.000  Si
  H4       1.0000 0.44437  0.24379  0.48226  Biso   1.000  H
  H5       1.0000 0.43510  0.37256  0.48173  Biso   1.000  H
  H6       1.0000 0.36536  0.99843  0.55427  Biso   1.000  H
  H7       1.0000 0.23618  0.09379  0.49595  Biso   1.000  H
  H8       1.0000 0.41101  0.08194  0.49488  Biso   1.000  H
  H9       1.0000 0.00511  0.46261  0.55633  Biso   1.000  H
  H10      1.0000 0.06716  0.36253  0.48750  Biso   1.000  H
  H11      1.0000 0.01742  0.28806  0.54919  Biso   1.000  H
  H12      1.0000 0.32940  0.05094  0.71060  Biso   1.000  H
  H13      1.0000 0.29029  0.99758  0.64036  Biso   1.000  H
  H14      1.0000 0.45587  0.00311  0.64995  Biso   1.000  H
  H15      1.0000 0.98181  0.39127  0.64912  Biso   1.000  H
  H16      1.0000 0.06649  0.27595  0.71242  Biso   1.000  H
  H17      1.0000 0.04369  0.19940  0.64474  Biso   1.000  H
  H18      1.0000 0.03637  0.72941  0.58592  Biso   1.000  H
  H19      1.0000 0.11327  0.72138  0.51434  Biso   1.000  H
  H20      1.0000 0.02907  0.61325  0.52907  Biso   1.000  H
  H21      1.0000 0.31180  0.71324  0.56228  Biso   1.000  H
  H22      1.0000 0.43952  0.54748  0.52572  Biso   1.000  H
  H23      1.0000 0.45455  0.56668  0.60432  Biso   1.000  H
  H24      1.0000 0.97486  0.71292  0.66726  Biso   1.000  H
  H25      1.0000 0.97969  0.56667  0.62456  Biso   1.000  H
  H26      1.0000 0.01189  0.54699  0.70330  Biso   1.000  H
  H27      1.0000 0.16539  0.72067  0.71590  Biso   1.000  H
  H28      1.0000 0.23245  0.72946  0.64399  Biso   1.000  H
  H29      1.0000 0.35742  0.61344  0.70046  Biso   1.000  H
  H30      1.0000 0.57062  0.36197  0.74233  Biso   1.000  H
  H31      1.0000 0.69371  0.28874  0.68026  Biso   1.000  H
  H32      1.0000 0.53087  0.46313  0.67376  Biso   1.000  H
  H33      1.0000 0.66988  0.09412  0.73392  Biso   1.000  H
  H34      1.0000 0.50809  0.08060  0.73474  Biso   1.000  H
  H35      1.0000 0.63741  0.99813  0.67537  Biso   1.000  H
  H36      1.0000 0.65517  0.27853  0.51729  Biso   1.000  H
  H37      1.0000 0.75584  0.20199  0.58462  Biso   1.000  H
  H38      1.0000 0.62440  0.39328  0.58082  Biso   1.000  H
  H39      1.0000 0.71241  0.99814  0.58910  Biso   1.000  H
  H40      1.0000 0.61934  0.05156  0.51904  Biso   1.000  H
  H41      1.0000 0.54165  0.00286  0.57980  Biso   1.000  H
  H42      1.0000 0.19262  0.37034  0.74845  Biso   1.000  H
  H43      1.0000 0.31282  0.24184  0.74764  Biso   1.000  H
  C3       1.0000 0.25176  0.51569  0.77908  Biso   1.000  C
  H44      1.0000 0.17739  0.52765  0.79498  Biso   1.000  H
  H45      1.0000 0.28827  0.55328  0.79910  Biso   1.000  H
  H46      1.0000 0.23500  0.55029  0.74566  Biso   1.000  H
  S2       1.0000 0.34987  0.37362  0.77577  Biso   1.000  S
  C4       1.0000 0.27931  0.32818  0.73979  Biso   1.000  C
  Si20     1.0000 0.30615  0.34041  0.67896  Biso   1.000  Si
  Au104    1.0000 0.33332  0.33329  0.37947  Biso   1.000  Au
  Au105    1.0000 0.33332  0.33329  0.85115  Biso   1.000  Au
  Au106    1.0000 0.26665  0.46663  0.92313  Biso   1.000  Au
  Au107    1.0000 0.46665  0.26663  0.92313  Biso   1.000  Au
  Au108    1.0000 0.26665  0.26663  0.92313  Biso   1.000  Au
