# Supplementary material for: Substituent Control of σ-Interference Effects in the Transmission of Saturated Molecules
Source: ACS Phys Chem Au. 2022 Apr 14;2(4):282–8. doi: 10.1021/acsphyschemau.2c00016 (PMC9955259; doi:10.1021/acsphyschemau.2c00016)
Supplement: Supplementary file 2 — pg2c00016_si_002.zip [file pg2c00016_si_002.zip › structures/junctions_cif/Ge222_sub12_cis.cif]

data_image0
_cell_length_a       14.425
_cell_length_b       14.425
_cell_length_c       31.3794
_cell_angle_alpha    90
_cell_angle_beta     90
_cell_angle_gamma    60

_symmetry_space_group_name_H-M    "P 1"
_symmetry_int_tables_number       1

loop_
  _symmetry_equiv_pos_as_xyz
  'x, y, z'

loop_
  _atom_site_label
  _atom_site_occupancy
  _atom_site_fract_x
  _atom_site_fract_y
  _atom_site_fract_z
  _atom_site_thermal_displace_type
  _atom_site_B_iso_or_equiv
  _atom_site_type_symbol
  Au1      1.0000 0.00000  0.00000  0.00000  Biso   1.000  Au
  Au2      1.0000 0.20000  0.00000  0.00000  Biso   1.000  Au
  Au3      1.0000 0.40000  0.00000  0.00000  Biso   1.000  Au
  Au4      1.0000 0.60000  0.00000  0.00000  Biso   1.000  Au
  Au5      1.0000 0.80000  0.00000  0.00000  Biso   1.000  Au
  Au6      1.0000 0.00000  0.20000  0.00000  Biso   1.000  Au
  Au7      1.0000 0.20000  0.20000  0.00000  Biso   1.000  Au
  Au8      1.0000 0.40000  0.20000  0.00000  Biso   1.000  Au
  Au9      1.0000 0.60000  0.20000  0.00000  Biso   1.000  Au
  Au10     1.0000 0.80000  0.20000  0.00000  Biso   1.000  Au
  Au11     1.0000 0.00000  0.40000  0.00000  Biso   1.000  Au
  Au12     1.0000 0.20000  0.40000  0.00000  Biso   1.000  Au
  Au13     1.0000 0.40000  0.40000  0.00000  Biso   1.000  Au
  Au14     1.0000 0.60000  0.40000  0.00000  Biso   1.000  Au
  Au15     1.0000 0.80000  0.40000  0.00000  Biso   1.000  Au
  Au16     1.0000 0.00000  0.60000  0.00000  Biso   1.000  Au
  Au17     1.0000 0.20000  0.60000  0.00000  Biso   1.000  Au
  Au18     1.0000 0.40000  0.60000  0.00000  Biso   1.000  Au
  Au19     1.0000 0.60000  0.60000  0.00000  Biso   1.000  Au
  Au20     1.0000 0.80000  0.60000  0.00000  Biso   1.000  Au
  Au21     1.0000 0.00000  0.80000  0.00000  Biso   1.000  Au
  Au22     1.0000 0.20000  0.80000  0.00000  Biso   1.000  Au
  Au23     1.0000 0.40000  0.80000  0.00000  Biso   1.000  Au
  Au24     1.0000 0.60000  0.80000  0.00000  Biso   1.000  Au
  Au25     1.0000 0.80000  0.80000  0.00000  Biso   1.000  Au
  Au26     1.0000 0.06667  0.06667  0.07507  Biso   1.000  Au
  Au27     1.0000 0.26667  0.06667  0.07507  Biso   1.000  Au
  Au28     1.0000 0.46667  0.06667  0.07507  Biso   1.000  Au
  Au29     1.0000 0.66667  0.06667  0.07507  Biso   1.000  Au
  Au30     1.0000 0.86667  0.06667  0.07507  Biso   1.000  Au
  Au31     1.0000 0.06667  0.26667  0.07507  Biso   1.000  Au
  Au32     1.0000 0.26667  0.26667  0.07507  Biso   1.000  Au
  Au33     1.0000 0.46667  0.26667  0.07507  Biso   1.000  Au
  Au34     1.0000 0.66667  0.26667  0.07507  Biso   1.000  Au
  Au35     1.0000 0.86667  0.26667  0.07507  Biso   1.000  Au
  Au36     1.0000 0.06667  0.46667  0.07507  Biso   1.000  Au
  Au37     1.0000 0.26667  0.46667  0.07507  Biso   1.000  Au
  Au38     1.0000 0.46667  0.46667  0.07507  Biso   1.000  Au
  Au39     1.0000 0.66667  0.46667  0.07507  Biso   1.000  Au
  Au40     1.0000 0.86667  0.46667  0.07507  Biso   1.000  Au
  Au41     1.0000 0.06667  0.66667  0.07507  Biso   1.000  Au
  Au42     1.0000 0.26667  0.66667  0.07507  Biso   1.000  Au
  Au43     1.0000 0.46667  0.66667  0.07507  Biso   1.000  Au
  Au44     1.0000 0.66667  0.66667  0.07507  Biso   1.000  Au
  Au45     1.0000 0.86667  0.66667  0.07507  Biso   1.000  Au
  Au46     1.0000 0.06667  0.86667  0.07507  Biso   1.000  Au
  Au47     1.0000 0.26667  0.86667  0.07507  Biso   1.000  Au
  Au48     1.0000 0.46667  0.86667  0.07507  Biso   1.000  Au
  Au49     1.0000 0.66667  0.86667  0.07507  Biso   1.000  Au
  Au50     1.0000 0.86667  0.86667  0.07507  Biso   1.000  Au
  Au51     1.0000 0.93333  0.13333  0.15014  Biso   1.000  Au
  Au52     1.0000 0.13333  0.13333  0.15014  Biso   1.000  Au
  Au53     1.0000 0.33333  0.13333  0.15014  Biso   1.000  Au
  Au54     1.0000 0.53333  0.13333  0.15014  Biso   1.000  Au
  Au55     1.0000 0.73333  0.13333  0.15014  Biso   1.000  Au
  Au56     1.0000 0.93333  0.33333  0.15014  Biso   1.000  Au
  Au57     1.0000 0.13333  0.33333  0.15014  Biso   1.000  Au
  Au58     1.0000 0.33333  0.33333  0.15014  Biso   1.000  Au
  Au59     1.0000 0.53333  0.33333  0.15014  Biso   1.000  Au
  Au60     1.0000 0.73333  0.33333  0.15014  Biso   1.000  Au
  Au61     1.0000 0.93333  0.53333  0.15014  Biso   1.000  Au
  Au62     1.0000 0.13333  0.53333  0.15014  Biso   1.000  Au
  Au63     1.0000 0.33333  0.53333  0.15014  Biso   1.000  Au
  Au64     1.0000 0.53333  0.53333  0.15014  Biso   1.000  Au
  Au65     1.0000 0.73333  0.53333  0.15014  Biso   1.000  Au
  Au66     1.0000 0.93333  0.73333  0.15014  Biso   1.000  Au
  Au67     1.0000 0.13333  0.73333  0.15014  Biso   1.000  Au
  Au68     1.0000 0.33333  0.73333  0.15014  Biso   1.000  Au
  Au69     1.0000 0.53333  0.73333  0.15014  Biso   1.000  Au
  Au70     1.0000 0.73333  0.73333  0.15014  Biso   1.000  Au
  Au71     1.0000 0.93333  0.93333  0.15014  Biso   1.000  Au
  Au72     1.0000 0.13333  0.93333  0.15014  Biso   1.000  Au
  Au73     1.0000 0.33333  0.93333  0.15014  Biso   1.000  Au
  Au74     1.0000 0.53333  0.93333  0.15014  Biso   1.000  Au
  Au75     1.0000 0.73333  0.93333  0.15014  Biso   1.000  Au
  Au76     1.0000 0.00000  0.00000  0.22520  Biso   1.000  Au
  Au77     1.0000 0.20000  0.00000  0.22520  Biso   1.000  Au
  Au78     1.0000 0.40000  0.00000  0.22520  Biso   1.000  Au
  Au79     1.0000 0.60000  0.00000  0.22520  Biso   1.000  Au
  Au80     1.0000 0.80000  0.00000  0.22520  Biso   1.000  Au
  Au81     1.0000 0.00000  0.20000  0.22520  Biso   1.000  Au
  Au82     1.0000 0.20000  0.20000  0.22520  Biso   1.000  Au
  Au83     1.0000 0.40000  0.20000  0.22520  Biso   1.000  Au
  Au84     1.0000 0.60000  0.20000  0.22520  Biso   1.000  Au
  Au85     1.0000 0.80000  0.20000  0.22520  Biso   1.000  Au
  Au86     1.0000 0.00000  0.40000  0.22520  Biso   1.000  Au
  Au87     1.0000 0.20000  0.40000  0.22520  Biso   1.000  Au
  Au88     1.0000 0.40000  0.40000  0.22520  Biso   1.000  Au
  Au89     1.0000 0.60000  0.40000  0.22520  Biso   1.000  Au
  Au90     1.0000 0.80000  0.40000  0.22520  Biso   1.000  Au
  Au91     1.0000 0.00000  0.60000  0.22520  Biso   1.000  Au
  Au92     1.0000 0.20000  0.60000  0.22520  Biso   1.000  Au
  Au93     1.0000 0.40000  0.60000  0.22520  Biso   1.000  Au
  Au94     1.0000 0.60000  0.60000  0.22520  Biso   1.000  Au
  Au95     1.0000 0.80000  0.60000  0.22520  Biso   1.000  Au
  Au96     1.0000 0.00000  0.80000  0.22520  Biso   1.000  Au
  Au97     1.0000 0.20000  0.80000  0.22520  Biso   1.000  Au
  Au98     1.0000 0.40000  0.80000  0.22520  Biso   1.000  Au
  Au99     1.0000 0.60000  0.80000  0.22520  Biso   1.000  Au
  Au100    1.0000 0.80000  0.80000  0.22520  Biso   1.000  Au
  Au101    1.0000 0.26665  0.26663  0.30027  Biso   1.000  Au
  Au102    1.0000 0.46665  0.26663  0.30027  Biso   1.000  Au
  Au103    1.0000 0.26665  0.46663  0.30027  Biso   1.000  Au
  C1       1.0000 0.17380  0.33545  0.44959  Biso   1.000  C
  H1       1.0000 0.11175  0.40388  0.43093  Biso   1.000  H
  H2       1.0000 0.18941  0.25883  0.43493  Biso   1.000  H
  H3       1.0000 0.14649  0.34189  0.48324  Biso   1.000  H
  S1       1.0000 0.29265  0.34867  0.44753  Biso   1.000  S
  C2       1.0000 0.38887  0.22961  0.47584  Biso   1.000  C
  Ge1      1.0000 0.37425  0.23407  0.54069  Biso   1.000  Ge
  Ge2      1.0000 0.26640  0.15868  0.57447  Biso   1.000  Ge
  Cl1      1.0000 0.09704  0.28642  0.56856  Biso   1.000  Cl
  Cl2      1.0000 0.28785  0.01547  0.54100  Biso   1.000  Cl
  Ge3      1.0000 0.31116  0.12722  0.65393  Biso   1.000  Ge
  Cl3      1.0000 0.17226  0.16283  0.69446  Biso   1.000  Cl
  Cl4      1.0000 0.43159  0.95691  0.66174  Biso   1.000  Cl
  Ge4      1.0000 0.29700  0.41986  0.57222  Biso   1.000  Ge
  Cl5      1.0000 0.40539  0.47958  0.55465  Biso   1.000  Cl
  Cl6      1.0000 0.13639  0.52896  0.54667  Biso   1.000  Cl
  Ge5      1.0000 0.28436  0.41977  0.65338  Biso   1.000  Ge
  Cl7      1.0000 0.33840  0.52496  0.68116  Biso   1.000  Cl
  Cl8      1.0000 0.11532  0.48266  0.67001  Biso   1.000  Cl
  Ge6      1.0000 0.57564  0.15528  0.65086  Biso   1.000  Ge
  Cl9      1.0000 0.62988  0.27322  0.65848  Biso   1.000  Cl
  Cl10     1.0000 0.69067  0.00660  0.68334  Biso   1.000  Cl
  Ge7      1.0000 0.56155  0.12693  0.57103  Biso   1.000  Ge
  Cl11     1.0000 0.61127  0.95672  0.56251  Biso   1.000  Cl
  Cl12     1.0000 0.66585  0.16241  0.53106  Biso   1.000  Cl
  H4       1.0000 0.38949  0.15643  0.46407  Biso   1.000  H
  H5       1.0000 0.46872  0.22187  0.47015  Biso   1.000  H
  H6       1.0000 0.45207  0.15499  0.76085  Biso   1.000  H
  H7       1.0000 0.30750  0.22142  0.75420  Biso   1.000  H
  C3       1.0000 0.48853  0.33560  0.77564  Biso   1.000  C
  H8       1.0000 0.50806  0.34529  0.74215  Biso   1.000  H
  H9       1.0000 0.48220  0.40251  0.79537  Biso   1.000  H
  H10      1.0000 0.55053  0.25797  0.78932  Biso   1.000  H
  S2       1.0000 0.35683  0.34742  0.77768  Biso   1.000  S
  C4       1.0000 0.38008  0.22872  0.74906  Biso   1.000  C
  Ge8      1.0000 0.39150  0.23404  0.68428  Biso   1.000  Ge
  Au104    1.0000 0.33332  0.33329  0.37056  Biso   1.000  Au
  Au105    1.0000 0.33332  0.33329  0.85464  Biso   1.000  Au
  Au106    1.0000 0.26665  0.46663  0.92493  Biso   1.000  Au
  Au107    1.0000 0.46665  0.26663  0.92493  Biso   1.000  Au
  Au108    1.0000 0.26665  0.26663  0.92493  Biso   1.000  Au
