# Supplementary material for: Substituent Control of σ-Interference Effects in the Transmission of Saturated Molecules
Source: ACS Phys Chem Au. 2022 Apr 14;2(4):282–8. doi: 10.1021/acsphyschemau.2c00016 (PMC9955259; doi:10.1021/acsphyschemau.2c00016)
Supplement: Supplementary file 2 — pg2c00016_si_002.zip [file pg2c00016_si_002.zip › structures/junctions_cif/Ge222_sub16_anti.cif]

data_image0
_cell_length_a       14.425
_cell_length_b       14.425
_cell_length_c       31.1931
_cell_angle_alpha    90
_cell_angle_beta     90
_cell_angle_gamma    60

_symmetry_space_group_name_H-M    "P 1"
_symmetry_int_tables_number       1

loop_
  _symmetry_equiv_pos_as_xyz
  'x, y, z'

loop_
  _atom_site_label
  _atom_site_occupancy
  _atom_site_fract_x
  _atom_site_fract_y
  _atom_site_fract_z
  _atom_site_thermal_displace_type
  _atom_site_B_iso_or_equiv
  _atom_site_type_symbol
  Au1      1.0000 0.00000  0.00000  0.00000  Biso   1.000  Au
  Au2      1.0000 0.20000  0.00000  0.00000  Biso   1.000  Au
  Au3      1.0000 0.40000  0.00000  0.00000  Biso   1.000  Au
  Au4      1.0000 0.60000  0.00000  0.00000  Biso   1.000  Au
  Au5      1.0000 0.80000  0.00000  0.00000  Biso   1.000  Au
  Au6      1.0000 0.00000  0.20000  0.00000  Biso   1.000  Au
  Au7      1.0000 0.20000  0.20000  0.00000  Biso   1.000  Au
  Au8      1.0000 0.40000  0.20000  0.00000  Biso   1.000  Au
  Au9      1.0000 0.60000  0.20000  0.00000  Biso   1.000  Au
  Au10     1.0000 0.80000  0.20000  0.00000  Biso   1.000  Au
  Au11     1.0000 0.00000  0.40000  0.00000  Biso   1.000  Au
  Au12     1.0000 0.20000  0.40000  0.00000  Biso   1.000  Au
  Au13     1.0000 0.40000  0.40000  0.00000  Biso   1.000  Au
  Au14     1.0000 0.60000  0.40000  0.00000  Biso   1.000  Au
  Au15     1.0000 0.80000  0.40000  0.00000  Biso   1.000  Au
  Au16     1.0000 0.00000  0.60000  0.00000  Biso   1.000  Au
  Au17     1.0000 0.20000  0.60000  0.00000  Biso   1.000  Au
  Au18     1.0000 0.40000  0.60000  0.00000  Biso   1.000  Au
  Au19     1.0000 0.60000  0.60000  0.00000  Biso   1.000  Au
  Au20     1.0000 0.80000  0.60000  0.00000  Biso   1.000  Au
  Au21     1.0000 0.00000  0.80000  0.00000  Biso   1.000  Au
  Au22     1.0000 0.20000  0.80000  0.00000  Biso   1.000  Au
  Au23     1.0000 0.40000  0.80000  0.00000  Biso   1.000  Au
  Au24     1.0000 0.60000  0.80000  0.00000  Biso   1.000  Au
  Au25     1.0000 0.80000  0.80000  0.00000  Biso   1.000  Au
  Au26     1.0000 0.06667  0.06667  0.07552  Biso   1.000  Au
  Au27     1.0000 0.26667  0.06667  0.07552  Biso   1.000  Au
  Au28     1.0000 0.46667  0.06667  0.07552  Biso   1.000  Au
  Au29     1.0000 0.66667  0.06667  0.07552  Biso   1.000  Au
  Au30     1.0000 0.86667  0.06667  0.07552  Biso   1.000  Au
  Au31     1.0000 0.06667  0.26667  0.07552  Biso   1.000  Au
  Au32     1.0000 0.26667  0.26667  0.07552  Biso   1.000  Au
  Au33     1.0000 0.46667  0.26667  0.07552  Biso   1.000  Au
  Au34     1.0000 0.66667  0.26667  0.07552  Biso   1.000  Au
  Au35     1.0000 0.86667  0.26667  0.07552  Biso   1.000  Au
  Au36     1.0000 0.06667  0.46667  0.07552  Biso   1.000  Au
  Au37     1.0000 0.26667  0.46667  0.07552  Biso   1.000  Au
  Au38     1.0000 0.46667  0.46667  0.07552  Biso   1.000  Au
  Au39     1.0000 0.66667  0.46667  0.07552  Biso   1.000  Au
  Au40     1.0000 0.86667  0.46667  0.07552  Biso   1.000  Au
  Au41     1.0000 0.06667  0.66667  0.07552  Biso   1.000  Au
  Au42     1.0000 0.26667  0.66667  0.07552  Biso   1.000  Au
  Au43     1.0000 0.46667  0.66667  0.07552  Biso   1.000  Au
  Au44     1.0000 0.66667  0.66667  0.07552  Biso   1.000  Au
  Au45     1.0000 0.86667  0.66667  0.07552  Biso   1.000  Au
  Au46     1.0000 0.06667  0.86667  0.07552  Biso   1.000  Au
  Au47     1.0000 0.26667  0.86667  0.07552  Biso   1.000  Au
  Au48     1.0000 0.46667  0.86667  0.07552  Biso   1.000  Au
  Au49     1.0000 0.66667  0.86667  0.07552  Biso   1.000  Au
  Au50     1.0000 0.86667  0.86667  0.07552  Biso   1.000  Au
  Au51     1.0000 0.93333  0.13333  0.15103  Biso   1.000  Au
  Au52     1.0000 0.13333  0.13333  0.15103  Biso   1.000  Au
  Au53     1.0000 0.33333  0.13333  0.15103  Biso   1.000  Au
  Au54     1.0000 0.53333  0.13333  0.15103  Biso   1.000  Au
  Au55     1.0000 0.73333  0.13333  0.15103  Biso   1.000  Au
  Au56     1.0000 0.93333  0.33333  0.15103  Biso   1.000  Au
  Au57     1.0000 0.13333  0.33333  0.15103  Biso   1.000  Au
  Au58     1.0000 0.33333  0.33333  0.15103  Biso   1.000  Au
  Au59     1.0000 0.53333  0.33333  0.15103  Biso   1.000  Au
  Au60     1.0000 0.73333  0.33333  0.15103  Biso   1.000  Au
  Au61     1.0000 0.93333  0.53333  0.15103  Biso   1.000  Au
  Au62     1.0000 0.13333  0.53333  0.15103  Biso   1.000  Au
  Au63     1.0000 0.33333  0.53333  0.15103  Biso   1.000  Au
  Au64     1.0000 0.53333  0.53333  0.15103  Biso   1.000  Au
  Au65     1.0000 0.73333  0.53333  0.15103  Biso   1.000  Au
  Au66     1.0000 0.93333  0.73333  0.15103  Biso   1.000  Au
  Au67     1.0000 0.13333  0.73333  0.15103  Biso   1.000  Au
  Au68     1.0000 0.33333  0.73333  0.15103  Biso   1.000  Au
  Au69     1.0000 0.53333  0.73333  0.15103  Biso   1.000  Au
  Au70     1.0000 0.73333  0.73333  0.15103  Biso   1.000  Au
  Au71     1.0000 0.93333  0.93333  0.15103  Biso   1.000  Au
  Au72     1.0000 0.13333  0.93333  0.15103  Biso   1.000  Au
  Au73     1.0000 0.33333  0.93333  0.15103  Biso   1.000  Au
  Au74     1.0000 0.53333  0.93333  0.15103  Biso   1.000  Au
  Au75     1.0000 0.73333  0.93333  0.15103  Biso   1.000  Au
  Au76     1.0000 0.00000  0.00000  0.22655  Biso   1.000  Au
  Au77     1.0000 0.20000  0.00000  0.22655  Biso   1.000  Au
  Au78     1.0000 0.40000  0.00000  0.22655  Biso   1.000  Au
  Au79     1.0000 0.60000  0.00000  0.22655  Biso   1.000  Au
  Au80     1.0000 0.80000  0.00000  0.22655  Biso   1.000  Au
  Au81     1.0000 0.00000  0.20000  0.22655  Biso   1.000  Au
  Au82     1.0000 0.20000  0.20000  0.22655  Biso   1.000  Au
  Au83     1.0000 0.40000  0.20000  0.22655  Biso   1.000  Au
  Au84     1.0000 0.60000  0.20000  0.22655  Biso   1.000  Au
  Au85     1.0000 0.80000  0.20000  0.22655  Biso   1.000  Au
  Au86     1.0000 0.00000  0.40000  0.22655  Biso   1.000  Au
  Au87     1.0000 0.20000  0.40000  0.22655  Biso   1.000  Au
  Au88     1.0000 0.40000  0.40000  0.22655  Biso   1.000  Au
  Au89     1.0000 0.60000  0.40000  0.22655  Biso   1.000  Au
  Au90     1.0000 0.80000  0.40000  0.22655  Biso   1.000  Au
  Au91     1.0000 0.00000  0.60000  0.22655  Biso   1.000  Au
  Au92     1.0000 0.20000  0.60000  0.22655  Biso   1.000  Au
  Au93     1.0000 0.40000  0.60000  0.22655  Biso   1.000  Au
  Au94     1.0000 0.60000  0.60000  0.22655  Biso   1.000  Au
  Au95     1.0000 0.80000  0.60000  0.22655  Biso   1.000  Au
  Au96     1.0000 0.00000  0.80000  0.22655  Biso   1.000  Au
  Au97     1.0000 0.20000  0.80000  0.22655  Biso   1.000  Au
  Au98     1.0000 0.40000  0.80000  0.22655  Biso   1.000  Au
  Au99     1.0000 0.60000  0.80000  0.22655  Biso   1.000  Au
  Au100    1.0000 0.80000  0.80000  0.22655  Biso   1.000  Au
  Au101    1.0000 0.26665  0.26663  0.30206  Biso   1.000  Au
  Au102    1.0000 0.46665  0.26663  0.30206  Biso   1.000  Au
  Au103    1.0000 0.26665  0.46663  0.30206  Biso   1.000  Au
  C1       1.0000 0.27429  0.21725  0.44750  Biso   1.000  C
  H1       1.0000 0.24400  0.20853  0.47907  Biso   1.000  H
  H2       1.0000 0.21622  0.22718  0.42197  Biso   1.000  H
  H3       1.0000 0.35332  0.14587  0.44032  Biso   1.000  H
  S1       1.0000 0.28349  0.33836  0.44660  Biso   1.000  S
  C2       1.0000 0.39775  0.30226  0.48139  Biso   1.000  C
  Ge1      1.0000 0.37389  0.31174  0.54635  Biso   1.000  Ge
  Ge2      1.0000 0.54116  0.30724  0.57416  Biso   1.000  Ge
  C3       1.0000 0.67218  0.16651  0.56183  Biso   1.000  C
  C4       1.0000 0.71290  0.14975  0.51938  Biso   1.000  C
  C5       1.0000 0.80631  0.05419  0.50797  Biso   1.000  C
  C6       1.0000 0.86127  0.97385  0.53898  Biso   1.000  C
  C7       1.0000 0.82142  0.98962  0.58117  Biso   1.000  C
  C8       1.0000 0.72760  0.08505  0.59261  Biso   1.000  C
  C9       1.0000 0.57276  0.40673  0.54124  Biso   1.000  C
  C10      1.0000 0.49829  0.48729  0.51368  Biso   1.000  C
  C11      1.0000 0.52589  0.55435  0.49087  Biso   1.000  C
  C12      1.0000 0.62811  0.54261  0.49595  Biso   1.000  C
  C13      1.0000 0.70292  0.46357  0.52382  Biso   1.000  C
  C14      1.0000 0.67557  0.39573  0.54602  Biso   1.000  C
  Ge3      1.0000 0.51645  0.35691  0.65206  Biso   1.000  Ge
  C15      1.0000 0.64754  0.25626  0.68487  Biso   1.000  C
  C16      1.0000 0.65303  0.17763  0.71341  Biso   1.000  C
  C17      1.0000 0.74768  0.11112  0.73637  Biso   1.000  C
  C18      1.0000 0.83873  0.12155  0.73050  Biso   1.000  C
  C19      1.0000 0.83520  0.19855  0.70166  Biso   1.000  C
  C20      1.0000 0.73996  0.26592  0.67937  Biso   1.000  C
  C21      1.0000 0.50923  0.49651  0.66463  Biso   1.000  C
  C22      1.0000 0.53199  0.51326  0.70730  Biso   1.000  C
  C23      1.0000 0.53153  0.60790  0.71887  Biso   1.000  C
  C24      1.0000 0.50952  0.68724  0.68776  Biso   1.000  C
  C25      1.0000 0.48704  0.67132  0.64532  Biso   1.000  C
  C26      1.0000 0.48679  0.57690  0.63375  Biso   1.000  C
  Ge4      1.0000 0.35875  0.15894  0.57930  Biso   1.000  Ge
  C27      1.0000 0.22497  0.15554  0.56475  Biso   1.000  C
  C28      1.0000 0.22275  0.09831  0.52812  Biso   1.000  C
  C29      1.0000 0.12859  0.09853  0.51596  Biso   1.000  C
  C30      1.0000 0.03484  0.15410  0.54075  Biso   1.000  C
  C31      1.0000 0.03716  0.20759  0.57813  Biso   1.000  C
  C32      1.0000 0.13112  0.20836  0.58993  Biso   1.000  C
  C33      1.0000 0.46975  0.01834  0.55596  Biso   1.000  C
  C34      1.0000 0.55438  0.00573  0.52924  Biso   1.000  C
  C35      1.0000 0.62305  0.90635  0.50967  Biso   1.000  C
  C36      1.0000 0.60758  0.81871  0.51681  Biso   1.000  C
  C37      1.0000 0.52464  0.82958  0.54394  Biso   1.000  C
  C38      1.0000 0.45639  0.92876  0.56346  Biso   1.000  C
  Ge5      1.0000 0.37123  0.17436  0.65941  Biso   1.000  Ge
  C39      1.0000 0.50616  0.05201  0.68257  Biso   1.000  C
  C40      1.0000 0.50957  0.03158  0.72720  Biso   1.000  C
  C41      1.0000 0.59978  0.94401  0.74584  Biso   1.000  C
  C42      1.0000 0.68756  0.87476  0.71996  Biso   1.000  C
  C43      1.0000 0.68474  0.89373  0.67558  Biso   1.000  C
  C44      1.0000 0.59482  0.98206  0.65697  Biso   1.000  C
  C45      1.0000 0.26231  0.14869  0.68766  Biso   1.000  C
  C46      1.0000 0.17265  0.22694  0.71047  Biso   1.000  C
  C47      1.0000 0.10373  0.19980  0.73211  Biso   1.000  C
  C48      1.0000 0.12301  0.09408  0.73042  Biso   1.000  C
  C49      1.0000 0.21056  0.01587  0.70677  Biso   1.000  C
  C50      1.0000 0.27994  0.04303  0.68583  Biso   1.000  C
  Ge6      1.0000 0.18527  0.50541  0.64684  Biso   1.000  Ge
  C51      1.0000 0.15655  0.64588  0.67035  Biso   1.000  C
  C52      1.0000 0.05402  0.73636  0.66296  Biso   1.000  C
  C53      1.0000 0.02415  0.83507  0.68268  Biso   1.000  C
  C54      1.0000 0.09680  0.84501  0.70978  Biso   1.000  C
  C55      1.0000 0.19967  0.75669  0.71661  Biso   1.000  C
  C56      1.0000 0.22920  0.65770  0.69698  Biso   1.000  C
  C57      1.0000 0.04799  0.50937  0.66176  Biso   1.000  C
  C58      1.0000 0.00613  0.45700  0.63679  Biso   1.000  C
  C59      1.0000 0.91180  0.45752  0.64904  Biso   1.000  C
  C60      1.0000 0.85703  0.51055  0.68667  Biso   1.000  C
  C61      1.0000 0.89560  0.56635  0.71107  Biso   1.000  C
  C62      1.0000 0.98919  0.56678  0.69848  Biso   1.000  C
  Ge7      1.0000 0.21318  0.48918  0.56686  Biso   1.000  Ge
  C63      1.0000 0.07848  0.51466  0.53887  Biso   1.000  C
  C64      1.0000 0.99020  0.62012  0.54104  Biso   1.000  C
  C65      1.0000 0.89373  0.64741  0.52002  Biso   1.000  C
  C66      1.0000 0.88481  0.56965  0.49587  Biso   1.000  C
  C67      1.0000 0.97126  0.46391  0.49401  Biso   1.000  C
  C68      1.0000 0.06707  0.43666  0.51589  Biso   1.000  C
  C69      1.0000 0.22615  0.61164  0.54404  Biso   1.000  C
  C70      1.0000 0.24822  0.67895  0.56985  Biso   1.000  C
  C71      1.0000 0.25166  0.76672  0.55165  Biso   1.000  C
  C72      1.0000 0.23411  0.78763  0.50740  Biso   1.000  C
  C73      1.0000 0.21241  0.72091  0.48130  Biso   1.000  C
  C74      1.0000 0.20790  0.63395  0.49955  Biso   1.000  C
  H4       1.0000 0.42396  0.36101  0.47358  Biso   1.000  H
  H5       1.0000 0.46434  0.22111  0.47268  Biso   1.000  H
  H6       1.0000 0.67210  0.21322  0.49486  Biso   1.000  H
  H7       1.0000 0.83696  0.04281  0.47469  Biso   1.000  H
  H8       1.0000 0.93559  0.89926  0.53021  Biso   1.000  H
  H9       1.0000 0.86474  0.92700  0.60569  Biso   1.000  H
  H10      1.0000 0.69900  0.09590  0.62617  Biso   1.000  H
  H11      1.0000 0.41669  0.49942  0.50989  Biso   1.000  H
  H12      1.0000 0.46660  0.61623  0.46910  Biso   1.000  H
  H13      1.0000 0.64962  0.59493  0.47766  Biso   1.000  H
  H14      1.0000 0.78335  0.45443  0.52801  Biso   1.000  H
  H15      1.0000 0.73619  0.33168  0.56684  Biso   1.000  H
  H16      1.0000 0.58349  0.16589  0.71779  Biso   1.000  H
  H17      1.0000 0.74962  0.05101  0.75897  Biso   1.000  H
  H18      1.0000 0.91255  0.06980  0.74892  Biso   1.000  H
  H19      1.0000 0.90675  0.20692  0.69679  Biso   1.000  H
  H20      1.0000 0.73745  0.32814  0.65770  Biso   1.000  H
  H21      1.0000 0.55216  0.45058  0.73194  Biso   1.000  H
  H22      1.0000 0.54978  0.61930  0.75231  Biso   1.000  H
  H23      1.0000 0.51137  0.76071  0.69661  Biso   1.000  H
  H24      1.0000 0.47116  0.73281  0.62067  Biso   1.000  H
  H25      1.0000 0.47060  0.56575  0.60000  Biso   1.000  H
  H26      1.0000 0.29645  0.05089  0.50899  Biso   1.000  H
  H27      1.0000 0.12838  0.05423  0.48699  Biso   1.000  H
  H28      1.0000 0.96098  0.15398  0.53120  Biso   1.000  H
  H29      1.0000 0.96531  0.24813  0.59885  Biso   1.000  H
  H30      1.0000 0.13137  0.24914  0.61990  Biso   1.000  H
  H31      1.0000 0.56801  0.07370  0.52346  Biso   1.000  H
  H32      1.0000 0.68812  0.89831  0.48836  Biso   1.000  H
  H33      1.0000 0.66023  0.74097  0.50111  Biso   1.000  H
  H34      1.0000 0.51226  0.76060  0.54929  Biso   1.000  H
  H35      1.0000 0.38992  0.93718  0.58409  Biso   1.000  H
  H36      1.0000 0.44001  0.08408  0.74774  Biso   1.000  H
  H37      1.0000 0.60093  0.92888  0.78069  Biso   1.000  H
  H38      1.0000 0.75845  0.80553  0.73443  Biso   1.000  H
  H39      1.0000 0.75286  0.83833  0.65508  Biso   1.000  H
  H40      1.0000 0.59404  0.99492  0.62195  Biso   1.000  H
  H41      1.0000 0.15612  0.31045  0.71184  Biso   1.000  H
  H42      1.0000 0.03517  0.26155  0.75072  Biso   1.000  H
  H43      1.0000 0.07016  0.07245  0.74822  Biso   1.000  H
  H44      1.0000 0.22541  0.93301  0.70455  Biso   1.000  H
  H45      1.0000 0.35042  0.98004  0.66838  Biso   1.000  H
  H46      1.0000 0.99548  0.72870  0.64237  Biso   1.000  H
  H47      1.0000 0.94314  0.90486  0.67755  Biso   1.000  H
  H48      1.0000 0.07261  0.92235  0.72563  Biso   1.000  H
  H49      1.0000 0.25749  0.76398  0.73771  Biso   1.000  H
  H50      1.0000 0.31061  0.58917  0.70263  Biso   1.000  H
  H51      1.0000 0.04627  0.41680  0.60660  Biso   1.000  H
  H52      1.0000 0.87978  0.41734  0.62849  Biso   1.000  H
  H53      1.0000 0.78390  0.50950  0.69670  Biso   1.000  H
  H54      1.0000 0.85195  0.61066  0.74019  Biso   1.000  H
  H55      1.0000 0.01599  0.61417  0.71729  Biso   1.000  H
  H56      1.0000 0.99734  0.68276  0.55895  Biso   1.000  H
  H57      1.0000 0.82535  0.73007  0.52249  Biso   1.000  H
  H58      1.0000 0.81044  0.59159  0.47791  Biso   1.000  H
  H59      1.0000 0.96421  0.40271  0.47511  Biso   1.000  H
  H60      1.0000 0.13387  0.35298  0.51474  Biso   1.000  H
  H61      1.0000 0.26146  0.66461  0.60476  Biso   1.000  H
  H62      1.0000 0.26692  0.82010  0.57234  Biso   1.000  H
  H63      1.0000 0.23751  0.85612  0.49315  Biso   1.000  H
  H64      1.0000 0.19823  0.73724  0.44650  Biso   1.000  H
  H65      1.0000 0.18883  0.58313  0.47887  Biso   1.000  H
  H66      1.0000 0.45258  0.30702  0.75211  Biso   1.000  H
  H67      1.0000 0.35130  0.44659  0.75252  Biso   1.000  H
  C75      1.0000 0.15982  0.44856  0.77916  Biso   1.000  C
  H68      1.0000 0.16701  0.51982  0.78707  Biso   1.000  H
  H69      1.0000 0.11253  0.43686  0.80454  Biso   1.000  H
  H70      1.0000 0.12019  0.45853  0.74765  Biso   1.000  H
  S2       1.0000 0.29045  0.32781  0.77942  Biso   1.000  S
  C76      1.0000 0.36733  0.36471  0.74425  Biso   1.000  C
  Ge8      1.0000 0.35330  0.35261  0.67950  Biso   1.000  Ge
  Au104    1.0000 0.33332  0.33329  0.37277  Biso   1.000  Au
  Au105    1.0000 0.33332  0.33329  0.85378  Biso   1.000  Au
  Au106    1.0000 0.26665  0.46663  0.92448  Biso   1.000  Au
  Au107    1.0000 0.46665  0.26663  0.92448  Biso   1.000  Au
  Au108    1.0000 0.26665  0.26663  0.92448  Biso   1.000  Au
