# Supplementary material for: Substituent Control of σ-Interference Effects in the Transmission of Saturated Molecules
Source: ACS Phys Chem Au. 2022 Apr 14;2(4):282–8. doi: 10.1021/acsphyschemau.2c00016 (PMC9955259; doi:10.1021/acsphyschemau.2c00016)
Supplement: Supplementary file 2 — pg2c00016_si_002.zip [file pg2c00016_si_002.zip › structures/junctions_cif/Ge222_sub9_cis.cif]

data_image0
_cell_length_a       14.425
_cell_length_b       14.425
_cell_length_c       31.1243
_cell_angle_alpha    90
_cell_angle_beta     90
_cell_angle_gamma    60

_symmetry_space_group_name_H-M    "P 1"
_symmetry_int_tables_number       1

loop_
  _symmetry_equiv_pos_as_xyz
  'x, y, z'

loop_
  _atom_site_label
  _atom_site_occupancy
  _atom_site_fract_x
  _atom_site_fract_y
  _atom_site_fract_z
  _atom_site_thermal_displace_type
  _atom_site_B_iso_or_equiv
  _atom_site_type_symbol
  Au1      1.0000 0.00000  0.00000  0.00000  Biso   1.000  Au
  Au2      1.0000 0.20000  0.00000  0.00000  Biso   1.000  Au
  Au3      1.0000 0.40000  0.00000  0.00000  Biso   1.000  Au
  Au4      1.0000 0.60000  0.00000  0.00000  Biso   1.000  Au
  Au5      1.0000 0.80000  0.00000  0.00000  Biso   1.000  Au
  Au6      1.0000 0.00000  0.20000  0.00000  Biso   1.000  Au
  Au7      1.0000 0.20000  0.20000  0.00000  Biso   1.000  Au
  Au8      1.0000 0.40000  0.20000  0.00000  Biso   1.000  Au
  Au9      1.0000 0.60000  0.20000  0.00000  Biso   1.000  Au
  Au10     1.0000 0.80000  0.20000  0.00000  Biso   1.000  Au
  Au11     1.0000 0.00000  0.40000  0.00000  Biso   1.000  Au
  Au12     1.0000 0.20000  0.40000  0.00000  Biso   1.000  Au
  Au13     1.0000 0.40000  0.40000  0.00000  Biso   1.000  Au
  Au14     1.0000 0.60000  0.40000  0.00000  Biso   1.000  Au
  Au15     1.0000 0.80000  0.40000  0.00000  Biso   1.000  Au
  Au16     1.0000 0.00000  0.60000  0.00000  Biso   1.000  Au
  Au17     1.0000 0.20000  0.60000  0.00000  Biso   1.000  Au
  Au18     1.0000 0.40000  0.60000  0.00000  Biso   1.000  Au
  Au19     1.0000 0.60000  0.60000  0.00000  Biso   1.000  Au
  Au20     1.0000 0.80000  0.60000  0.00000  Biso   1.000  Au
  Au21     1.0000 0.00000  0.80000  0.00000  Biso   1.000  Au
  Au22     1.0000 0.20000  0.80000  0.00000  Biso   1.000  Au
  Au23     1.0000 0.40000  0.80000  0.00000  Biso   1.000  Au
  Au24     1.0000 0.60000  0.80000  0.00000  Biso   1.000  Au
  Au25     1.0000 0.80000  0.80000  0.00000  Biso   1.000  Au
  Au26     1.0000 0.06667  0.06667  0.07568  Biso   1.000  Au
  Au27     1.0000 0.26667  0.06667  0.07568  Biso   1.000  Au
  Au28     1.0000 0.46667  0.06667  0.07568  Biso   1.000  Au
  Au29     1.0000 0.66667  0.06667  0.07568  Biso   1.000  Au
  Au30     1.0000 0.86667  0.06667  0.07568  Biso   1.000  Au
  Au31     1.0000 0.06667  0.26667  0.07568  Biso   1.000  Au
  Au32     1.0000 0.26667  0.26667  0.07568  Biso   1.000  Au
  Au33     1.0000 0.46667  0.26667  0.07568  Biso   1.000  Au
  Au34     1.0000 0.66667  0.26667  0.07568  Biso   1.000  Au
  Au35     1.0000 0.86667  0.26667  0.07568  Biso   1.000  Au
  Au36     1.0000 0.06667  0.46667  0.07568  Biso   1.000  Au
  Au37     1.0000 0.26667  0.46667  0.07568  Biso   1.000  Au
  Au38     1.0000 0.46667  0.46667  0.07568  Biso   1.000  Au
  Au39     1.0000 0.66667  0.46667  0.07568  Biso   1.000  Au
  Au40     1.0000 0.86667  0.46667  0.07568  Biso   1.000  Au
  Au41     1.0000 0.06667  0.66667  0.07568  Biso   1.000  Au
  Au42     1.0000 0.26667  0.66667  0.07568  Biso   1.000  Au
  Au43     1.0000 0.46667  0.66667  0.07568  Biso   1.000  Au
  Au44     1.0000 0.66667  0.66667  0.07568  Biso   1.000  Au
  Au45     1.0000 0.86667  0.66667  0.07568  Biso   1.000  Au
  Au46     1.0000 0.06667  0.86667  0.07568  Biso   1.000  Au
  Au47     1.0000 0.26667  0.86667  0.07568  Biso   1.000  Au
  Au48     1.0000 0.46667  0.86667  0.07568  Biso   1.000  Au
  Au49     1.0000 0.66667  0.86667  0.07568  Biso   1.000  Au
  Au50     1.0000 0.86667  0.86667  0.07568  Biso   1.000  Au
  Au51     1.0000 0.93333  0.13333  0.15137  Biso   1.000  Au
  Au52     1.0000 0.13333  0.13333  0.15137  Biso   1.000  Au
  Au53     1.0000 0.33333  0.13333  0.15137  Biso   1.000  Au
  Au54     1.0000 0.53333  0.13333  0.15137  Biso   1.000  Au
  Au55     1.0000 0.73333  0.13333  0.15137  Biso   1.000  Au
  Au56     1.0000 0.93333  0.33333  0.15137  Biso   1.000  Au
  Au57     1.0000 0.13333  0.33333  0.15137  Biso   1.000  Au
  Au58     1.0000 0.33333  0.33333  0.15137  Biso   1.000  Au
  Au59     1.0000 0.53333  0.33333  0.15137  Biso   1.000  Au
  Au60     1.0000 0.73333  0.33333  0.15137  Biso   1.000  Au
  Au61     1.0000 0.93333  0.53333  0.15137  Biso   1.000  Au
  Au62     1.0000 0.13333  0.53333  0.15137  Biso   1.000  Au
  Au63     1.0000 0.33333  0.53333  0.15137  Biso   1.000  Au
  Au64     1.0000 0.53333  0.53333  0.15137  Biso   1.000  Au
  Au65     1.0000 0.73333  0.53333  0.15137  Biso   1.000  Au
  Au66     1.0000 0.93333  0.73333  0.15137  Biso   1.000  Au
  Au67     1.0000 0.13333  0.73333  0.15137  Biso   1.000  Au
  Au68     1.0000 0.33333  0.73333  0.15137  Biso   1.000  Au
  Au69     1.0000 0.53333  0.73333  0.15137  Biso   1.000  Au
  Au70     1.0000 0.73333  0.73333  0.15137  Biso   1.000  Au
  Au71     1.0000 0.93333  0.93333  0.15137  Biso   1.000  Au
  Au72     1.0000 0.13333  0.93333  0.15137  Biso   1.000  Au
  Au73     1.0000 0.33333  0.93333  0.15137  Biso   1.000  Au
  Au74     1.0000 0.53333  0.93333  0.15137  Biso   1.000  Au
  Au75     1.0000 0.73333  0.93333  0.15137  Biso   1.000  Au
  Au76     1.0000 0.00000  0.00000  0.22705  Biso   1.000  Au
  Au77     1.0000 0.20000  0.00000  0.22705  Biso   1.000  Au
  Au78     1.0000 0.40000  0.00000  0.22705  Biso   1.000  Au
  Au79     1.0000 0.60000  0.00000  0.22705  Biso   1.000  Au
  Au80     1.0000 0.80000  0.00000  0.22705  Biso   1.000  Au
  Au81     1.0000 0.00000  0.20000  0.22705  Biso   1.000  Au
  Au82     1.0000 0.20000  0.20000  0.22705  Biso   1.000  Au
  Au83     1.0000 0.40000  0.20000  0.22705  Biso   1.000  Au
  Au84     1.0000 0.60000  0.20000  0.22705  Biso   1.000  Au
  Au85     1.0000 0.80000  0.20000  0.22705  Biso   1.000  Au
  Au86     1.0000 0.00000  0.40000  0.22705  Biso   1.000  Au
  Au87     1.0000 0.20000  0.40000  0.22705  Biso   1.000  Au
  Au88     1.0000 0.40000  0.40000  0.22705  Biso   1.000  Au
  Au89     1.0000 0.60000  0.40000  0.22705  Biso   1.000  Au
  Au90     1.0000 0.80000  0.40000  0.22705  Biso   1.000  Au
  Au91     1.0000 0.00000  0.60000  0.22705  Biso   1.000  Au
  Au92     1.0000 0.20000  0.60000  0.22705  Biso   1.000  Au
  Au93     1.0000 0.40000  0.60000  0.22705  Biso   1.000  Au
  Au94     1.0000 0.60000  0.60000  0.22705  Biso   1.000  Au
  Au95     1.0000 0.80000  0.60000  0.22705  Biso   1.000  Au
  Au96     1.0000 0.00000  0.80000  0.22705  Biso   1.000  Au
  Au97     1.0000 0.20000  0.80000  0.22705  Biso   1.000  Au
  Au98     1.0000 0.40000  0.80000  0.22705  Biso   1.000  Au
  Au99     1.0000 0.60000  0.80000  0.22705  Biso   1.000  Au
  Au100    1.0000 0.80000  0.80000  0.22705  Biso   1.000  Au
  Au101    1.0000 0.26665  0.26663  0.30273  Biso   1.000  Au
  Au102    1.0000 0.46665  0.26663  0.30273  Biso   1.000  Au
  Au103    1.0000 0.26665  0.46663  0.30273  Biso   1.000  Au
  C1       1.0000 0.41604  0.44557  0.44069  Biso   1.000  C
  H1       1.0000 0.43847  0.46699  0.47174  Biso   1.000  H
  H2       1.0000 0.48494  0.41411  0.41812  Biso   1.000  H
  H3       1.0000 0.34612  0.51604  0.42596  Biso   1.000  H
  S1       1.0000 0.38707  0.33714  0.44780  Biso   1.000  S
  C2       1.0000 0.26662  0.40135  0.48056  Biso   1.000  C
  Ge1      1.0000 0.29059  0.39697  0.54470  Biso   1.000  Ge
  Ge2      1.0000 0.40401  0.47153  0.56911  Biso   1.000  Ge
  C3       1.0000 0.36632  0.60146  0.53877  Biso   1.000  C
  C4       1.0000 0.33753  0.68574  0.51905  Biso   1.000  C
  C5       1.0000 0.54955  0.36859  0.55517  Biso   1.000  C
  C6       1.0000 0.64036  0.29339  0.54793  Biso   1.000  C
  Ge3      1.0000 0.38802  0.50106  0.64808  Biso   1.000  Ge
  C7       1.0000 0.52354  0.46762  0.67218  Biso   1.000  C
  C8       1.0000 0.61186  0.44307  0.68741  Biso   1.000  C
  C9       1.0000 0.28738  0.64923  0.65857  Biso   1.000  C
  C10      1.0000 0.21266  0.74095  0.66471  Biso   1.000  C
  Ge4      1.0000 0.37304  0.21294  0.57432  Biso   1.000  Ge
  C11      1.0000 0.49847  0.11343  0.54349  Biso   1.000  C
  C12      1.0000 0.58127  0.04933  0.52464  Biso   1.000  C
  C13      1.0000 0.27007  0.16628  0.56990  Biso   1.000  C
  C14      1.0000 0.19780  0.14429  0.56835  Biso   1.000  C
  Ge5      1.0000 0.41677  0.21210  0.65190  Biso   1.000  Ge
  C15      1.0000 0.56621  0.16619  0.65701  Biso   1.000  C
  C16      1.0000 0.65987  0.14595  0.65944  Biso   1.000  C
  C17      1.0000 0.38960  0.11325  0.68266  Biso   1.000  C
  C18      1.0000 0.36872  0.05133  0.70200  Biso   1.000  C
  Ge6      1.0000 0.12616  0.47077  0.65863  Biso   1.000  Ge
  C19      1.0000 0.08370  0.36750  0.67219  Biso   1.000  C
  C20      1.0000 0.06576  0.29349  0.67853  Biso   1.000  C
  C21      1.0000 0.03278  0.60063  0.68888  Biso   1.000  C
  C22      1.0000 0.97621  0.68563  0.70802  Biso   1.000  C
  Ge7      1.0000 0.11202  0.50126  0.57963  Biso   1.000  Ge
  C23      1.0000 0.06330  0.64960  0.56914  Biso   1.000  C
  C24      1.0000 0.04613  0.74119  0.56252  Biso   1.000  C
  C25      1.0000 0.01059  0.46688  0.55556  Biso   1.000  C
  C26      1.0000 0.94888  0.43936  0.54055  Biso   1.000  C
  H4       1.0000 0.21377  0.48583  0.47019  Biso   1.000  H
  H5       1.0000 0.22370  0.35621  0.47519  Biso   1.000  H
  H6       1.0000 0.31463  0.75934  0.50122  Biso   1.000  H
  H7       1.0000 0.72112  0.22839  0.54085  Biso   1.000  H
  H8       1.0000 0.68938  0.42391  0.70090  Biso   1.000  H
  H9       1.0000 0.14883  0.82308  0.67042  Biso   1.000  H
  H10      1.0000 0.65350  0.99109  0.50773  Biso   1.000  H
  H11      1.0000 0.13663  0.12106  0.56643  Biso   1.000  H
  H12      1.0000 0.74371  0.12460  0.66180  Biso   1.000  H
  H13      1.0000 0.35310  0.99502  0.71958  Biso   1.000  H
  H14      1.0000 0.04768  0.22978  0.68483  Biso   1.000  H
  H15      1.0000 0.92439  0.75986  0.72530  Biso   1.000  H
  H16      1.0000 0.02754  0.82316  0.55627  Biso   1.000  H
  H17      1.0000 0.89283  0.41706  0.52706  Biso   1.000  H
  H18      1.0000 0.30151  0.48451  0.75692  Biso   1.000  H
  H19      1.0000 0.42169  0.35514  0.75252  Biso   1.000  H
  C27      1.0000 0.13959  0.44587  0.78654  Biso   1.000  C
  H20      1.0000 0.09587  0.46811  0.75546  Biso   1.000  H
  H21      1.0000 0.14012  0.51555  0.80150  Biso   1.000  H
  H22      1.0000 0.10144  0.41486  0.80892  Biso   1.000  H
  S2       1.0000 0.27644  0.33623  0.77940  Biso   1.000  S
  C28      1.0000 0.33375  0.39984  0.74674  Biso   1.000  C
  Ge8      1.0000 0.31477  0.39544  0.68266  Biso   1.000  Ge
  Au104    1.0000 0.33332  0.33329  0.37360  Biso   1.000  Au
  Au105    1.0000 0.33332  0.33329  0.85345  Biso   1.000  Au
  Au106    1.0000 0.26665  0.46663  0.92432  Biso   1.000  Au
  Au107    1.0000 0.46665  0.26663  0.92432  Biso   1.000  Au
  Au108    1.0000 0.26665  0.26663  0.92432  Biso   1.000  Au
