# Supplementary material for: Substituent Control of σ-Interference Effects in the Transmission of Saturated Molecules
Source: ACS Phys Chem Au. 2022 Apr 14;2(4):282–8. doi: 10.1021/acsphyschemau.2c00016 (PMC9955259; doi:10.1021/acsphyschemau.2c00016)
Supplement: Supplementary file 2 — pg2c00016_si_002.zip [file pg2c00016_si_002.zip › structures/junctions_cif/Si222_sub6_cis.cif]

data_image0
_cell_length_a       14.425
_cell_length_b       14.425
_cell_length_c       30.792
_cell_angle_alpha    90
_cell_angle_beta     90
_cell_angle_gamma    60

_symmetry_space_group_name_H-M    "P 1"
_symmetry_int_tables_number       1

loop_
  _symmetry_equiv_pos_as_xyz
  'x, y, z'

loop_
  _atom_site_label
  _atom_site_occupancy
  _atom_site_fract_x
  _atom_site_fract_y
  _atom_site_fract_z
  _atom_site_thermal_displace_type
  _atom_site_B_iso_or_equiv
  _atom_site_type_symbol
  Au1      1.0000 0.00000  0.00000  0.00000  Biso   1.000  Au
  Au2      1.0000 0.20000  0.00000  0.00000  Biso   1.000  Au
  Au3      1.0000 0.40000  0.00000  0.00000  Biso   1.000  Au
  Au4      1.0000 0.60000  0.00000  0.00000  Biso   1.000  Au
  Au5      1.0000 0.80000  0.00000  0.00000  Biso   1.000  Au
  Au6      1.0000 0.00000  0.20000  0.00000  Biso   1.000  Au
  Au7      1.0000 0.20000  0.20000  0.00000  Biso   1.000  Au
  Au8      1.0000 0.40000  0.20000  0.00000  Biso   1.000  Au
  Au9      1.0000 0.60000  0.20000  0.00000  Biso   1.000  Au
  Au10     1.0000 0.80000  0.20000  0.00000  Biso   1.000  Au
  Au11     1.0000 0.00000  0.40000  0.00000  Biso   1.000  Au
  Au12     1.0000 0.20000  0.40000  0.00000  Biso   1.000  Au
  Au13     1.0000 0.40000  0.40000  0.00000  Biso   1.000  Au
  Au14     1.0000 0.60000  0.40000  0.00000  Biso   1.000  Au
  Au15     1.0000 0.80000  0.40000  0.00000  Biso   1.000  Au
  Au16     1.0000 0.00000  0.60000  0.00000  Biso   1.000  Au
  Au17     1.0000 0.20000  0.60000  0.00000  Biso   1.000  Au
  Au18     1.0000 0.40000  0.60000  0.00000  Biso   1.000  Au
  Au19     1.0000 0.60000  0.60000  0.00000  Biso   1.000  Au
  Au20     1.0000 0.80000  0.60000  0.00000  Biso   1.000  Au
  Au21     1.0000 0.00000  0.80000  0.00000  Biso   1.000  Au
  Au22     1.0000 0.20000  0.80000  0.00000  Biso   1.000  Au
  Au23     1.0000 0.40000  0.80000  0.00000  Biso   1.000  Au
  Au24     1.0000 0.60000  0.80000  0.00000  Biso   1.000  Au
  Au25     1.0000 0.80000  0.80000  0.00000  Biso   1.000  Au
  Au26     1.0000 0.06667  0.06667  0.07650  Biso   1.000  Au
  Au27     1.0000 0.26667  0.06667  0.07650  Biso   1.000  Au
  Au28     1.0000 0.46667  0.06667  0.07650  Biso   1.000  Au
  Au29     1.0000 0.66667  0.06667  0.07650  Biso   1.000  Au
  Au30     1.0000 0.86667  0.06667  0.07650  Biso   1.000  Au
  Au31     1.0000 0.06667  0.26667  0.07650  Biso   1.000  Au
  Au32     1.0000 0.26667  0.26667  0.07650  Biso   1.000  Au
  Au33     1.0000 0.46667  0.26667  0.07650  Biso   1.000  Au
  Au34     1.0000 0.66667  0.26667  0.07650  Biso   1.000  Au
  Au35     1.0000 0.86667  0.26667  0.07650  Biso   1.000  Au
  Au36     1.0000 0.06667  0.46667  0.07650  Biso   1.000  Au
  Au37     1.0000 0.26667  0.46667  0.07650  Biso   1.000  Au
  Au38     1.0000 0.46667  0.46667  0.07650  Biso   1.000  Au
  Au39     1.0000 0.66667  0.46667  0.07650  Biso   1.000  Au
  Au40     1.0000 0.86667  0.46667  0.07650  Biso   1.000  Au
  Au41     1.0000 0.06667  0.66667  0.07650  Biso   1.000  Au
  Au42     1.0000 0.26667  0.66667  0.07650  Biso   1.000  Au
  Au43     1.0000 0.46667  0.66667  0.07650  Biso   1.000  Au
  Au44     1.0000 0.66667  0.66667  0.07650  Biso   1.000  Au
  Au45     1.0000 0.86667  0.66667  0.07650  Biso   1.000  Au
  Au46     1.0000 0.06667  0.86667  0.07650  Biso   1.000  Au
  Au47     1.0000 0.26667  0.86667  0.07650  Biso   1.000  Au
  Au48     1.0000 0.46667  0.86667  0.07650  Biso   1.000  Au
  Au49     1.0000 0.66667  0.86667  0.07650  Biso   1.000  Au
  Au50     1.0000 0.86667  0.86667  0.07650  Biso   1.000  Au
  Au51     1.0000 0.93333  0.13333  0.15300  Biso   1.000  Au
  Au52     1.0000 0.13333  0.13333  0.15300  Biso   1.000  Au
  Au53     1.0000 0.33333  0.13333  0.15300  Biso   1.000  Au
  Au54     1.0000 0.53333  0.13333  0.15300  Biso   1.000  Au
  Au55     1.0000 0.73333  0.13333  0.15300  Biso   1.000  Au
  Au56     1.0000 0.93333  0.33333  0.15300  Biso   1.000  Au
  Au57     1.0000 0.13333  0.33333  0.15300  Biso   1.000  Au
  Au58     1.0000 0.33333  0.33333  0.15300  Biso   1.000  Au
  Au59     1.0000 0.53333  0.33333  0.15300  Biso   1.000  Au
  Au60     1.0000 0.73333  0.33333  0.15300  Biso   1.000  Au
  Au61     1.0000 0.93333  0.53333  0.15300  Biso   1.000  Au
  Au62     1.0000 0.13333  0.53333  0.15300  Biso   1.000  Au
  Au63     1.0000 0.33333  0.53333  0.15300  Biso   1.000  Au
  Au64     1.0000 0.53333  0.53333  0.15300  Biso   1.000  Au
  Au65     1.0000 0.73333  0.53333  0.15300  Biso   1.000  Au
  Au66     1.0000 0.93333  0.73333  0.15300  Biso   1.000  Au
  Au67     1.0000 0.13333  0.73333  0.15300  Biso   1.000  Au
  Au68     1.0000 0.33333  0.73333  0.15300  Biso   1.000  Au
  Au69     1.0000 0.53333  0.73333  0.15300  Biso   1.000  Au
  Au70     1.0000 0.73333  0.73333  0.15300  Biso   1.000  Au
  Au71     1.0000 0.93333  0.93333  0.15300  Biso   1.000  Au
  Au72     1.0000 0.13333  0.93333  0.15300  Biso   1.000  Au
  Au73     1.0000 0.33333  0.93333  0.15300  Biso   1.000  Au
  Au74     1.0000 0.53333  0.93333  0.15300  Biso   1.000  Au
  Au75     1.0000 0.73333  0.93333  0.15300  Biso   1.000  Au
  Au76     1.0000 0.00000  0.00000  0.22950  Biso   1.000  Au
  Au77     1.0000 0.20000  0.00000  0.22950  Biso   1.000  Au
  Au78     1.0000 0.40000  0.00000  0.22950  Biso   1.000  Au
  Au79     1.0000 0.60000  0.00000  0.22950  Biso   1.000  Au
  Au80     1.0000 0.80000  0.00000  0.22950  Biso   1.000  Au
  Au81     1.0000 0.00000  0.20000  0.22950  Biso   1.000  Au
  Au82     1.0000 0.20000  0.20000  0.22950  Biso   1.000  Au
  Au83     1.0000 0.40000  0.20000  0.22950  Biso   1.000  Au
  Au84     1.0000 0.60000  0.20000  0.22950  Biso   1.000  Au
  Au85     1.0000 0.80000  0.20000  0.22950  Biso   1.000  Au
  Au86     1.0000 0.00000  0.40000  0.22950  Biso   1.000  Au
  Au87     1.0000 0.20000  0.40000  0.22950  Biso   1.000  Au
  Au88     1.0000 0.40000  0.40000  0.22950  Biso   1.000  Au
  Au89     1.0000 0.60000  0.40000  0.22950  Biso   1.000  Au
  Au90     1.0000 0.80000  0.40000  0.22950  Biso   1.000  Au
  Au91     1.0000 0.00000  0.60000  0.22950  Biso   1.000  Au
  Au92     1.0000 0.20000  0.60000  0.22950  Biso   1.000  Au
  Au93     1.0000 0.40000  0.60000  0.22950  Biso   1.000  Au
  Au94     1.0000 0.60000  0.60000  0.22950  Biso   1.000  Au
  Au95     1.0000 0.80000  0.60000  0.22950  Biso   1.000  Au
  Au96     1.0000 0.00000  0.80000  0.22950  Biso   1.000  Au
  Au97     1.0000 0.20000  0.80000  0.22950  Biso   1.000  Au
  Au98     1.0000 0.40000  0.80000  0.22950  Biso   1.000  Au
  Au99     1.0000 0.60000  0.80000  0.22950  Biso   1.000  Au
  Au100    1.0000 0.80000  0.80000  0.22950  Biso   1.000  Au
  Au101    1.0000 0.26665  0.26663  0.30600  Biso   1.000  Au
  Au102    1.0000 0.46665  0.26663  0.30600  Biso   1.000  Au
  Au103    1.0000 0.26665  0.46663  0.30600  Biso   1.000  Au
  C1       1.0000 0.43456  0.41838  0.44584  Biso   1.000  C
  H1       1.0000 0.46054  0.43403  0.47747  Biso   1.000  H
  H2       1.0000 0.50117  0.34983  0.42856  Biso   1.000  H
  H3       1.0000 0.40274  0.49124  0.42521  Biso   1.000  H
  S1       1.0000 0.32147  0.39603  0.45256  Biso   1.000  S
  C2       1.0000 0.37673  0.27696  0.48745  Biso   1.000  C
  Si1      1.0000 0.34012  0.30199  0.54824  Biso   1.000  Si
  Si2      1.0000 0.15868  0.34915  0.56508  Biso   1.000  Si
  C3       1.0000 0.04780  0.49185  0.54582  Biso   1.000  C
  F1       1.0000 0.04241  0.57017  0.57286  Biso   1.000  F
  F2       1.0000 0.06782  0.51298  0.50443  Biso   1.000  F
  F3       1.0000 0.94845  0.50122  0.54580  Biso   1.000  F
  C4       1.0000 0.11529  0.25743  0.53432  Biso   1.000  C
  F4       1.0000 0.12295  0.26919  0.49013  Biso   1.000  F
  F5       1.0000 0.17809  0.15104  0.54378  Biso   1.000  F
  F6       1.0000 0.01162  0.28536  0.54323  Biso   1.000  F
  Si3      1.0000 0.14377  0.34008  0.64180  Biso   1.000  Si
  C5       1.0000 0.00915  0.46035  0.66387  Biso   1.000  C
  F7       1.0000 0.92366  0.46819  0.64115  Biso   1.000  F
  F8       1.0000 0.00441  0.55724  0.66188  Biso   1.000  F
  F9       1.0000 0.99568  0.44190  0.70678  Biso   1.000  F
  C6       1.0000 0.11969  0.22169  0.65549  Biso   1.000  C
  F10      1.0000 0.11222  0.21320  0.69985  Biso   1.000  F
  F11      1.0000 0.20221  0.12499  0.64109  Biso   1.000  F
  F12      1.0000 0.02665  0.23640  0.63729  Biso   1.000  F
  Si4      1.0000 0.37180  0.43485  0.58186  Biso   1.000  Si
  C7       1.0000 0.29455  0.57702  0.55379  Biso   1.000  C
  F13      1.0000 0.28118  0.65581  0.58235  Biso   1.000  F
  F14      1.0000 0.19615  0.60116  0.53829  Biso   1.000  F
  F15      1.0000 0.35189  0.58312  0.51910  Biso   1.000  F
  C8       1.0000 0.51978  0.40568  0.57648  Biso   1.000  C
  F16      1.0000 0.56446  0.36039  0.53679  Biso   1.000  F
  F17      1.0000 0.52258  0.49891  0.58007  Biso   1.000  F
  F18      1.0000 0.58545  0.33755  0.60797  Biso   1.000  F
  Si5      1.0000 0.33332  0.45040  0.65790  Biso   1.000  Si
  C9       1.0000 0.20982  0.59239  0.67026  Biso   1.000  C
  F19      1.0000 0.24178  0.66607  0.67698  Biso   1.000  F
  F20      1.0000 0.15828  0.58931  0.70759  Biso   1.000  F
  F21      1.0000 0.13559  0.62984  0.63745  Biso   1.000  F
  C10      1.0000 0.44431  0.45681  0.69272  Biso   1.000  C
  F22      1.0000 0.40106  0.50251  0.73241  Biso   1.000  F
  F23      1.0000 0.47851  0.51996  0.67322  Biso   1.000  F
  F24      1.0000 0.53217  0.35882  0.70059  Biso   1.000  F
  Si6      1.0000 0.44610  0.14215  0.65963  Biso   1.000  Si
  C11      1.0000 0.58854  0.11442  0.67815  Biso   1.000  C
  F25      1.0000 0.59285  0.14188  0.72050  Biso   1.000  F
  F26      1.0000 0.62127  0.17076  0.65268  Biso   1.000  F
  F27      1.0000 0.66286  0.00796  0.67375  Biso   1.000  F
  C12      1.0000 0.43351  0.02508  0.68747  Biso   1.000  C
  F28      1.0000 0.42950  0.95625  0.65832  Biso   1.000  F
  F29      1.0000 0.34273  0.06523  0.71316  Biso   1.000  F
  F30      1.0000 0.51970  0.96460  0.71422  Biso   1.000  F
  Si7      1.0000 0.45324  0.13121  0.58234  Biso   1.000  Si
  C13      1.0000 0.59863  0.08148  0.56013  Biso   1.000  C
  F31      1.0000 0.67571  0.99392  0.58166  Biso   1.000  F
  F32      1.0000 0.60220  0.05296  0.51698  Biso   1.000  F
  F33      1.0000 0.62743  0.15878  0.56144  Biso   1.000  F
  C14      1.0000 0.42969  0.01678  0.55934  Biso   1.000  C
  F34      1.0000 0.40195  0.03589  0.51598  Biso   1.000  F
  F35      1.0000 0.35111  0.00751  0.58002  Biso   1.000  F
  F36      1.0000 0.52177  0.91915  0.56209  Biso   1.000  F
  H4       1.0000 0.46535  0.22987  0.48363  Biso   1.000  H
  H5       1.0000 0.34406  0.22637  0.47512  Biso   1.000  H
  H6       1.0000 0.23194  0.27100  0.75112  Biso   1.000  H
  H7       1.0000 0.20958  0.40555  0.74999  Biso   1.000  H
  C15      1.0000 0.43744  0.14317  0.78856  Biso   1.000  C
  H8       1.0000 0.48443  0.09199  0.76102  Biso   1.000  H
  H9       1.0000 0.49144  0.12645  0.81687  Biso   1.000  H
  H10      1.0000 0.37125  0.12896  0.79789  Biso   1.000  H
  S2       1.0000 0.38591  0.28475  0.77696  Biso   1.000  S
  C16      1.0000 0.26891  0.32035  0.74259  Biso   1.000  C
  Si8      1.0000 0.29929  0.31221  0.68138  Biso   1.000  Si
  Au104    1.0000 0.33332  0.33329  0.37763  Biso   1.000  Au
  Au105    1.0000 0.33332  0.33329  0.85187  Biso   1.000  Au
  Au106    1.0000 0.26665  0.46663  0.92350  Biso   1.000  Au
  Au107    1.0000 0.46665  0.26663  0.92350  Biso   1.000  Au
  Au108    1.0000 0.26665  0.26663  0.92350  Biso   1.000  Au
