# Supplementary material for: Substituent Control of σ-Interference Effects in the Transmission of Saturated Molecules
Source: ACS Phys Chem Au. 2022 Apr 14;2(4):282–8. doi: 10.1021/acsphyschemau.2c00016 (PMC9955259; doi:10.1021/acsphyschemau.2c00016)
Supplement: Supplementary file 2 — pg2c00016_si_002.zip [file pg2c00016_si_002.zip › structures/junctions_cif/Si222_sub1_ortho.cif]

data_image0
_cell_length_a       14.425
_cell_length_b       14.425
_cell_length_c       30.7728
_cell_angle_alpha    90
_cell_angle_beta     90
_cell_angle_gamma    60

_symmetry_space_group_name_H-M    "P 1"
_symmetry_int_tables_number       1

loop_
  _symmetry_equiv_pos_as_xyz
  'x, y, z'

loop_
  _atom_site_label
  _atom_site_occupancy
  _atom_site_fract_x
  _atom_site_fract_y
  _atom_site_fract_z
  _atom_site_thermal_displace_type
  _atom_site_B_iso_or_equiv
  _atom_site_type_symbol
  Au1      1.0000 0.00000  0.00000  0.00000  Biso   1.000  Au
  Au2      1.0000 0.20000  0.00000  0.00000  Biso   1.000  Au
  Au3      1.0000 0.40000  0.00000  0.00000  Biso   1.000  Au
  Au4      1.0000 0.60000  0.00000  0.00000  Biso   1.000  Au
  Au5      1.0000 0.80000  0.00000  0.00000  Biso   1.000  Au
  Au6      1.0000 0.00000  0.20000  0.00000  Biso   1.000  Au
  Au7      1.0000 0.20000  0.20000  0.00000  Biso   1.000  Au
  Au8      1.0000 0.40000  0.20000  0.00000  Biso   1.000  Au
  Au9      1.0000 0.60000  0.20000  0.00000  Biso   1.000  Au
  Au10     1.0000 0.80000  0.20000  0.00000  Biso   1.000  Au
  Au11     1.0000 0.00000  0.40000  0.00000  Biso   1.000  Au
  Au12     1.0000 0.20000  0.40000  0.00000  Biso   1.000  Au
  Au13     1.0000 0.40000  0.40000  0.00000  Biso   1.000  Au
  Au14     1.0000 0.60000  0.40000  0.00000  Biso   1.000  Au
  Au15     1.0000 0.80000  0.40000  0.00000  Biso   1.000  Au
  Au16     1.0000 0.00000  0.60000  0.00000  Biso   1.000  Au
  Au17     1.0000 0.20000  0.60000  0.00000  Biso   1.000  Au
  Au18     1.0000 0.40000  0.60000  0.00000  Biso   1.000  Au
  Au19     1.0000 0.60000  0.60000  0.00000  Biso   1.000  Au
  Au20     1.0000 0.80000  0.60000  0.00000  Biso   1.000  Au
  Au21     1.0000 0.00000  0.80000  0.00000  Biso   1.000  Au
  Au22     1.0000 0.20000  0.80000  0.00000  Biso   1.000  Au
  Au23     1.0000 0.40000  0.80000  0.00000  Biso   1.000  Au
  Au24     1.0000 0.60000  0.80000  0.00000  Biso   1.000  Au
  Au25     1.0000 0.80000  0.80000  0.00000  Biso   1.000  Au
  Au26     1.0000 0.06667  0.06667  0.07655  Biso   1.000  Au
  Au27     1.0000 0.26667  0.06667  0.07655  Biso   1.000  Au
  Au28     1.0000 0.46667  0.06667  0.07655  Biso   1.000  Au
  Au29     1.0000 0.66667  0.06667  0.07655  Biso   1.000  Au
  Au30     1.0000 0.86667  0.06667  0.07655  Biso   1.000  Au
  Au31     1.0000 0.06667  0.26667  0.07655  Biso   1.000  Au
  Au32     1.0000 0.26667  0.26667  0.07655  Biso   1.000  Au
  Au33     1.0000 0.46667  0.26667  0.07655  Biso   1.000  Au
  Au34     1.0000 0.66667  0.26667  0.07655  Biso   1.000  Au
  Au35     1.0000 0.86667  0.26667  0.07655  Biso   1.000  Au
  Au36     1.0000 0.06667  0.46667  0.07655  Biso   1.000  Au
  Au37     1.0000 0.26667  0.46667  0.07655  Biso   1.000  Au
  Au38     1.0000 0.46667  0.46667  0.07655  Biso   1.000  Au
  Au39     1.0000 0.66667  0.46667  0.07655  Biso   1.000  Au
  Au40     1.0000 0.86667  0.46667  0.07655  Biso   1.000  Au
  Au41     1.0000 0.06667  0.66667  0.07655  Biso   1.000  Au
  Au42     1.0000 0.26667  0.66667  0.07655  Biso   1.000  Au
  Au43     1.0000 0.46667  0.66667  0.07655  Biso   1.000  Au
  Au44     1.0000 0.66667  0.66667  0.07655  Biso   1.000  Au
  Au45     1.0000 0.86667  0.66667  0.07655  Biso   1.000  Au
  Au46     1.0000 0.06667  0.86667  0.07655  Biso   1.000  Au
  Au47     1.0000 0.26667  0.86667  0.07655  Biso   1.000  Au
  Au48     1.0000 0.46667  0.86667  0.07655  Biso   1.000  Au
  Au49     1.0000 0.66667  0.86667  0.07655  Biso   1.000  Au
  Au50     1.0000 0.86667  0.86667  0.07655  Biso   1.000  Au
  Au51     1.0000 0.93333  0.13333  0.15310  Biso   1.000  Au
  Au52     1.0000 0.13333  0.13333  0.15310  Biso   1.000  Au
  Au53     1.0000 0.33333  0.13333  0.15310  Biso   1.000  Au
  Au54     1.0000 0.53333  0.13333  0.15310  Biso   1.000  Au
  Au55     1.0000 0.73333  0.13333  0.15310  Biso   1.000  Au
  Au56     1.0000 0.93333  0.33333  0.15310  Biso   1.000  Au
  Au57     1.0000 0.13333  0.33333  0.15310  Biso   1.000  Au
  Au58     1.0000 0.33333  0.33333  0.15310  Biso   1.000  Au
  Au59     1.0000 0.53333  0.33333  0.15310  Biso   1.000  Au
  Au60     1.0000 0.73333  0.33333  0.15310  Biso   1.000  Au
  Au61     1.0000 0.93333  0.53333  0.15310  Biso   1.000  Au
  Au62     1.0000 0.13333  0.53333  0.15310  Biso   1.000  Au
  Au63     1.0000 0.33333  0.53333  0.15310  Biso   1.000  Au
  Au64     1.0000 0.53333  0.53333  0.15310  Biso   1.000  Au
  Au65     1.0000 0.73333  0.53333  0.15310  Biso   1.000  Au
  Au66     1.0000 0.93333  0.73333  0.15310  Biso   1.000  Au
  Au67     1.0000 0.13333  0.73333  0.15310  Biso   1.000  Au
  Au68     1.0000 0.33333  0.73333  0.15310  Biso   1.000  Au
  Au69     1.0000 0.53333  0.73333  0.15310  Biso   1.000  Au
  Au70     1.0000 0.73333  0.73333  0.15310  Biso   1.000  Au
  Au71     1.0000 0.93333  0.93333  0.15310  Biso   1.000  Au
  Au72     1.0000 0.13333  0.93333  0.15310  Biso   1.000  Au
  Au73     1.0000 0.33333  0.93333  0.15310  Biso   1.000  Au
  Au74     1.0000 0.53333  0.93333  0.15310  Biso   1.000  Au
  Au75     1.0000 0.73333  0.93333  0.15310  Biso   1.000  Au
  Au76     1.0000 0.00000  0.00000  0.22964  Biso   1.000  Au
  Au77     1.0000 0.20000  0.00000  0.22964  Biso   1.000  Au
  Au78     1.0000 0.40000  0.00000  0.22964  Biso   1.000  Au
  Au79     1.0000 0.60000  0.00000  0.22964  Biso   1.000  Au
  Au80     1.0000 0.80000  0.00000  0.22964  Biso   1.000  Au
  Au81     1.0000 0.00000  0.20000  0.22964  Biso   1.000  Au
  Au82     1.0000 0.20000  0.20000  0.22964  Biso   1.000  Au
  Au83     1.0000 0.40000  0.20000  0.22964  Biso   1.000  Au
  Au84     1.0000 0.60000  0.20000  0.22964  Biso   1.000  Au
  Au85     1.0000 0.80000  0.20000  0.22964  Biso   1.000  Au
  Au86     1.0000 0.00000  0.40000  0.22964  Biso   1.000  Au
  Au87     1.0000 0.20000  0.40000  0.22964  Biso   1.000  Au
  Au88     1.0000 0.40000  0.40000  0.22964  Biso   1.000  Au
  Au89     1.0000 0.60000  0.40000  0.22964  Biso   1.000  Au
  Au90     1.0000 0.80000  0.40000  0.22964  Biso   1.000  Au
  Au91     1.0000 0.00000  0.60000  0.22964  Biso   1.000  Au
  Au92     1.0000 0.20000  0.60000  0.22964  Biso   1.000  Au
  Au93     1.0000 0.40000  0.60000  0.22964  Biso   1.000  Au
  Au94     1.0000 0.60000  0.60000  0.22964  Biso   1.000  Au
  Au95     1.0000 0.80000  0.60000  0.22964  Biso   1.000  Au
  Au96     1.0000 0.00000  0.80000  0.22964  Biso   1.000  Au
  Au97     1.0000 0.20000  0.80000  0.22964  Biso   1.000  Au
  Au98     1.0000 0.40000  0.80000  0.22964  Biso   1.000  Au
  Au99     1.0000 0.60000  0.80000  0.22964  Biso   1.000  Au
  Au100    1.0000 0.80000  0.80000  0.22964  Biso   1.000  Au
  Au101    1.0000 0.26665  0.26663  0.30619  Biso   1.000  Au
  Au102    1.0000 0.46665  0.26663  0.30619  Biso   1.000  Au
  Au103    1.0000 0.26665  0.46663  0.30619  Biso   1.000  Au
  C1       1.0000 0.24800  0.50621  0.45097  Biso   1.000  C
  H1       1.0000 0.17268  0.51163  0.43913  Biso   1.000  H
  H2       1.0000 0.23639  0.54643  0.48286  Biso   1.000  H
  H3       1.0000 0.27657  0.54327  0.42666  Biso   1.000  H
  S1       1.0000 0.35360  0.36689  0.45381  Biso   1.000  S
  C2       1.0000 0.29558  0.30555  0.48903  Biso   1.000  C
  Si1      1.0000 0.32549  0.30669  0.55052  Biso   1.000  Si
  Si2      1.0000 0.51153  0.20270  0.56638  Biso   1.000  Si
  C3       1.0000 0.56329  0.05442  0.55638  Biso   1.000  C
  C4       1.0000 0.59548  0.24176  0.53151  Biso   1.000  C
  Si3      1.0000 0.53479  0.23006  0.64139  Biso   1.000  Si
  C5       1.0000 0.63502  0.09778  0.66775  Biso   1.000  C
  C6       1.0000 0.59388  0.32188  0.64554  Biso   1.000  C
  Si4      1.0000 0.23630  0.22905  0.58799  Biso   1.000  Si
  C7       1.0000 0.26845  0.09666  0.56166  Biso   1.000  C
  C8       1.0000 0.08536  0.32053  0.58360  Biso   1.000  C
  Si5      1.0000 0.28690  0.20209  0.66300  Biso   1.000  Si
  C9       1.0000 0.38370  0.05389  0.67307  Biso   1.000  C
  C10      1.0000 0.16382  0.24103  0.69779  Biso   1.000  C
  Si6      1.0000 0.25718  0.48370  0.65347  Biso   1.000  Si
  C11      1.0000 0.30905  0.57584  0.67191  Biso   1.000  C
  C12      1.0000 0.11238  0.53897  0.67140  Biso   1.000  C
  Si7      1.0000 0.25875  0.48394  0.57618  Biso   1.000  Si
  C13      1.0000 0.34725  0.54058  0.55837  Biso   1.000  C
  C14      1.0000 0.11450  0.57518  0.55783  Biso   1.000  C
  H4       1.0000 0.20818  0.34431  0.48196  Biso   1.000  H
  H5       1.0000 0.33259  0.22145  0.47711  Biso   1.000  H
  H6       1.0000 0.54919  0.03914  0.52218  Biso   1.000  H
  H7       1.0000 0.65131  0.00804  0.56228  Biso   1.000  H
  H8       1.0000 0.52533  0.02127  0.57811  Biso   1.000  H
  H9       1.0000 0.58448  0.23147  0.49636  Biso   1.000  H
  H10      1.0000 0.68204  0.18997  0.53938  Biso   1.000  H
  H11      1.0000 0.57409  0.32648  0.53653  Biso   1.000  H
  H12      1.0000 0.71421  0.06366  0.65124  Biso   1.000  H
  H13      1.0000 0.64734  0.10975  0.70259  Biso   1.000  H
  H14      1.0000 0.60902  0.03715  0.66614  Biso   1.000  H
  H15      1.0000 0.54222  0.40075  0.62975  Biso   1.000  H
  H16      1.0000 0.67373  0.28440  0.62943  Biso   1.000  H
  H17      1.0000 0.60512  0.33724  0.68009  Biso   1.000  H
  H18      1.0000 0.22266  0.06309  0.57794  Biso   1.000  H
  H19      1.0000 0.35494  0.03566  0.56362  Biso   1.000  H
  H20      1.0000 0.24505  0.10840  0.52671  Biso   1.000  H
  H21      1.0000 0.05789  0.39914  0.59966  Biso   1.000  H
  H22      1.0000 0.05920  0.33606  0.54900  Biso   1.000  H
  H23      1.0000 0.04315  0.28269  0.59955  Biso   1.000  H
  H24      1.0000 0.41239  0.03883  0.70736  Biso   1.000  H
  H25      1.0000 0.34258  0.00713  0.66695  Biso   1.000  H
  H26      1.0000 0.45519  0.02098  0.65155  Biso   1.000  H
  H27      1.0000 0.12869  0.18967  0.68973  Biso   1.000  H
  H28      1.0000 0.18495  0.23035  0.73295  Biso   1.000  H
  H29      1.0000 0.10074  0.32593  0.69289  Biso   1.000  H
  H30      1.0000 0.25430  0.65929  0.66061  Biso   1.000  H
  H31      1.0000 0.38947  0.54966  0.65782  Biso   1.000  H
  H32      1.0000 0.31654  0.57834  0.70783  Biso   1.000  H
  H33      1.0000 0.06132  0.62319  0.66024  Biso   1.000  H
  H34      1.0000 0.10343  0.53678  0.70725  Biso   1.000  H
  H35      1.0000 0.07915  0.49111  0.65684  Biso   1.000  H
  H36      1.0000 0.31317  0.62495  0.56952  Biso   1.000  H
  H37      1.0000 0.42831  0.49325  0.57306  Biso   1.000  H
  H38      1.0000 0.35868  0.53849  0.52254  Biso   1.000  H
  H39      1.0000 0.10464  0.57813  0.52192  Biso   1.000  H
  H40      1.0000 0.06123  0.54741  0.57159  Biso   1.000  H
  H41      1.0000 0.08456  0.65866  0.56936  Biso   1.000  H
  H42      1.0000 0.44735  0.34490  0.74783  Biso   1.000  H
  H43      1.0000 0.44640  0.22161  0.75254  Biso   1.000  H
  C15      1.0000 0.24501  0.50626  0.77871  Biso   1.000  C
  H44      1.0000 0.17900  0.54290  0.80287  Biso   1.000  H
  H45      1.0000 0.21672  0.54648  0.74680  Biso   1.000  H
  H46      1.0000 0.31419  0.51257  0.79084  Biso   1.000  H
  S2       1.0000 0.27968  0.36657  0.77597  Biso   1.000  S
  C16      1.0000 0.39906  0.30579  0.74067  Biso   1.000  C
  Si8      1.0000 0.36830  0.30670  0.67907  Biso   1.000  Si
  Au104    1.0000 0.33332  0.33329  0.37786  Biso   1.000  Au
  Au105    1.0000 0.33332  0.33329  0.85178  Biso   1.000  Au
  Au106    1.0000 0.26665  0.46663  0.92345  Biso   1.000  Au
  Au107    1.0000 0.46665  0.26663  0.92345  Biso   1.000  Au
  Au108    1.0000 0.26665  0.26663  0.92345  Biso   1.000  Au
