# Supplementary material for: Substituent Control of σ-Interference Effects in the Transmission of Saturated Molecules
Source: ACS Phys Chem Au. 2022 Apr 14;2(4):282–8. doi: 10.1021/acsphyschemau.2c00016 (PMC9955259; doi:10.1021/acsphyschemau.2c00016)
Supplement: Supplementary file 2 — pg2c00016_si_002.zip [file pg2c00016_si_002.zip › structures/junctions_cif/C222_sub1_anti.cif]

data_image0
_cell_length_a       14.425
_cell_length_b       14.425
_cell_length_c       29.0149
_cell_angle_alpha    90
_cell_angle_beta     90
_cell_angle_gamma    60

_symmetry_space_group_name_H-M    "P 1"
_symmetry_int_tables_number       1

loop_
  _symmetry_equiv_pos_as_xyz
  'x, y, z'

loop_
  _atom_site_label
  _atom_site_occupancy
  _atom_site_fract_x
  _atom_site_fract_y
  _atom_site_fract_z
  _atom_site_thermal_displace_type
  _atom_site_B_iso_or_equiv
  _atom_site_type_symbol
  Au1      1.0000 0.00000  0.00000  0.00000  Biso   1.000  Au
  Au2      1.0000 0.20000  0.00000  0.00000  Biso   1.000  Au
  Au3      1.0000 0.40000  0.00000  0.00000  Biso   1.000  Au
  Au4      1.0000 0.60000  0.00000  0.00000  Biso   1.000  Au
  Au5      1.0000 0.80000  0.00000  0.00000  Biso   1.000  Au
  Au6      1.0000 0.00000  0.20000  0.00000  Biso   1.000  Au
  Au7      1.0000 0.20000  0.20000  0.00000  Biso   1.000  Au
  Au8      1.0000 0.40000  0.20000  0.00000  Biso   1.000  Au
  Au9      1.0000 0.60000  0.20000  0.00000  Biso   1.000  Au
  Au10     1.0000 0.80000  0.20000  0.00000  Biso   1.000  Au
  Au11     1.0000 0.00000  0.40000  0.00000  Biso   1.000  Au
  Au12     1.0000 0.20000  0.40000  0.00000  Biso   1.000  Au
  Au13     1.0000 0.40000  0.40000  0.00000  Biso   1.000  Au
  Au14     1.0000 0.60000  0.40000  0.00000  Biso   1.000  Au
  Au15     1.0000 0.80000  0.40000  0.00000  Biso   1.000  Au
  Au16     1.0000 0.00000  0.60000  0.00000  Biso   1.000  Au
  Au17     1.0000 0.20000  0.60000  0.00000  Biso   1.000  Au
  Au18     1.0000 0.40000  0.60000  0.00000  Biso   1.000  Au
  Au19     1.0000 0.60000  0.60000  0.00000  Biso   1.000  Au
  Au20     1.0000 0.80000  0.60000  0.00000  Biso   1.000  Au
  Au21     1.0000 0.00000  0.80000  0.00000  Biso   1.000  Au
  Au22     1.0000 0.20000  0.80000  0.00000  Biso   1.000  Au
  Au23     1.0000 0.40000  0.80000  0.00000  Biso   1.000  Au
  Au24     1.0000 0.60000  0.80000  0.00000  Biso   1.000  Au
  Au25     1.0000 0.80000  0.80000  0.00000  Biso   1.000  Au
  Au26     1.0000 0.06667  0.06667  0.08119  Biso   1.000  Au
  Au27     1.0000 0.26667  0.06667  0.08119  Biso   1.000  Au
  Au28     1.0000 0.46667  0.06667  0.08119  Biso   1.000  Au
  Au29     1.0000 0.66667  0.06667  0.08119  Biso   1.000  Au
  Au30     1.0000 0.86667  0.06667  0.08119  Biso   1.000  Au
  Au31     1.0000 0.06667  0.26667  0.08119  Biso   1.000  Au
  Au32     1.0000 0.26667  0.26667  0.08119  Biso   1.000  Au
  Au33     1.0000 0.46667  0.26667  0.08119  Biso   1.000  Au
  Au34     1.0000 0.66667  0.26667  0.08119  Biso   1.000  Au
  Au35     1.0000 0.86667  0.26667  0.08119  Biso   1.000  Au
  Au36     1.0000 0.06667  0.46667  0.08119  Biso   1.000  Au
  Au37     1.0000 0.26667  0.46667  0.08119  Biso   1.000  Au
  Au38     1.0000 0.46667  0.46667  0.08119  Biso   1.000  Au
  Au39     1.0000 0.66667  0.46667  0.08119  Biso   1.000  Au
  Au40     1.0000 0.86667  0.46667  0.08119  Biso   1.000  Au
  Au41     1.0000 0.06667  0.66667  0.08119  Biso   1.000  Au
  Au42     1.0000 0.26667  0.66667  0.08119  Biso   1.000  Au
  Au43     1.0000 0.46667  0.66667  0.08119  Biso   1.000  Au
  Au44     1.0000 0.66667  0.66667  0.08119  Biso   1.000  Au
  Au45     1.0000 0.86667  0.66667  0.08119  Biso   1.000  Au
  Au46     1.0000 0.06667  0.86667  0.08119  Biso   1.000  Au
  Au47     1.0000 0.26667  0.86667  0.08119  Biso   1.000  Au
  Au48     1.0000 0.46667  0.86667  0.08119  Biso   1.000  Au
  Au49     1.0000 0.66667  0.86667  0.08119  Biso   1.000  Au
  Au50     1.0000 0.86667  0.86667  0.08119  Biso   1.000  Au
  Au51     1.0000 0.93333  0.13333  0.16237  Biso   1.000  Au
  Au52     1.0000 0.13333  0.13333  0.16237  Biso   1.000  Au
  Au53     1.0000 0.33333  0.13333  0.16237  Biso   1.000  Au
  Au54     1.0000 0.53333  0.13333  0.16237  Biso   1.000  Au
  Au55     1.0000 0.73333  0.13333  0.16237  Biso   1.000  Au
  Au56     1.0000 0.93333  0.33333  0.16237  Biso   1.000  Au
  Au57     1.0000 0.13333  0.33333  0.16237  Biso   1.000  Au
  Au58     1.0000 0.33333  0.33333  0.16237  Biso   1.000  Au
  Au59     1.0000 0.53333  0.33333  0.16237  Biso   1.000  Au
  Au60     1.0000 0.73333  0.33333  0.16237  Biso   1.000  Au
  Au61     1.0000 0.93333  0.53333  0.16237  Biso   1.000  Au
  Au62     1.0000 0.13333  0.53333  0.16237  Biso   1.000  Au
  Au63     1.0000 0.33333  0.53333  0.16237  Biso   1.000  Au
  Au64     1.0000 0.53333  0.53333  0.16237  Biso   1.000  Au
  Au65     1.0000 0.73333  0.53333  0.16237  Biso   1.000  Au
  Au66     1.0000 0.93333  0.73333  0.16237  Biso   1.000  Au
  Au67     1.0000 0.13333  0.73333  0.16237  Biso   1.000  Au
  Au68     1.0000 0.33333  0.73333  0.16237  Biso   1.000  Au
  Au69     1.0000 0.53333  0.73333  0.16237  Biso   1.000  Au
  Au70     1.0000 0.73333  0.73333  0.16237  Biso   1.000  Au
  Au71     1.0000 0.93333  0.93333  0.16237  Biso   1.000  Au
  Au72     1.0000 0.13333  0.93333  0.16237  Biso   1.000  Au
  Au73     1.0000 0.33333  0.93333  0.16237  Biso   1.000  Au
  Au74     1.0000 0.53333  0.93333  0.16237  Biso   1.000  Au
  Au75     1.0000 0.73333  0.93333  0.16237  Biso   1.000  Au
  Au76     1.0000 0.00000  0.00000  0.24356  Biso   1.000  Au
  Au77     1.0000 0.20000  0.00000  0.24356  Biso   1.000  Au
  Au78     1.0000 0.40000  0.00000  0.24356  Biso   1.000  Au
  Au79     1.0000 0.60000  0.00000  0.24356  Biso   1.000  Au
  Au80     1.0000 0.80000  0.00000  0.24356  Biso   1.000  Au
  Au81     1.0000 0.00000  0.20000  0.24356  Biso   1.000  Au
  Au82     1.0000 0.20000  0.20000  0.24356  Biso   1.000  Au
  Au83     1.0000 0.40000  0.20000  0.24356  Biso   1.000  Au
  Au84     1.0000 0.60000  0.20000  0.24356  Biso   1.000  Au
  Au85     1.0000 0.80000  0.20000  0.24356  Biso   1.000  Au
  Au86     1.0000 0.00000  0.40000  0.24356  Biso   1.000  Au
  Au87     1.0000 0.20000  0.40000  0.24356  Biso   1.000  Au
  Au88     1.0000 0.40000  0.40000  0.24356  Biso   1.000  Au
  Au89     1.0000 0.60000  0.40000  0.24356  Biso   1.000  Au
  Au90     1.0000 0.80000  0.40000  0.24356  Biso   1.000  Au
  Au91     1.0000 0.00000  0.60000  0.24356  Biso   1.000  Au
  Au92     1.0000 0.20000  0.60000  0.24356  Biso   1.000  Au
  Au93     1.0000 0.40000  0.60000  0.24356  Biso   1.000  Au
  Au94     1.0000 0.60000  0.60000  0.24356  Biso   1.000  Au
  Au95     1.0000 0.80000  0.60000  0.24356  Biso   1.000  Au
  Au96     1.0000 0.00000  0.80000  0.24356  Biso   1.000  Au
  Au97     1.0000 0.20000  0.80000  0.24356  Biso   1.000  Au
  Au98     1.0000 0.40000  0.80000  0.24356  Biso   1.000  Au
  Au99     1.0000 0.60000  0.80000  0.24356  Biso   1.000  Au
  Au100    1.0000 0.80000  0.80000  0.24356  Biso   1.000  Au
  Au101    1.0000 0.26665  0.26663  0.32474  Biso   1.000  Au
  Au102    1.0000 0.46665  0.26663  0.32474  Biso   1.000  Au
  Au103    1.0000 0.26665  0.46663  0.32474  Biso   1.000  Au
  C1       1.0000 0.53173  0.25526  0.46898  Biso   1.000  C
  H1       1.0000 0.52913  0.33335  0.46623  Biso   1.000  H
  H2       1.0000 0.55501  0.21467  0.43488  Biso   1.000  H
  H3       1.0000 0.58981  0.20372  0.49576  Biso   1.000  H
  S1       1.0000 0.39908  0.27360  0.48057  Biso   1.000  S
  C2       1.0000 0.33480  0.38731  0.52230  Biso   1.000  C
  C3       1.0000 0.32570  0.37615  0.57585  Biso   1.000  C
  C4       1.0000 0.26592  0.50058  0.59492  Biso   1.000  C
  C5       1.0000 0.16689  0.57877  0.56487  Biso   1.000  C
  C6       1.0000 0.33130  0.55980  0.58933  Biso   1.000  C
  C7       1.0000 0.23383  0.50053  0.64868  Biso   1.000  C
  C8       1.0000 0.25520  0.57825  0.67878  Biso   1.000  C
  C9       1.0000 0.10923  0.55985  0.65439  Biso   1.000  C
  C10      1.0000 0.44165  0.30875  0.60058  Biso   1.000  C
  C11      1.0000 0.52345  0.34190  0.58308  Biso   1.000  C
  C12      1.0000 0.50379  0.18761  0.58678  Biso   1.000  C
  C13      1.0000 0.42543  0.32315  0.65607  Biso   1.000  C
  C14      1.0000 0.49752  0.21476  0.68155  Biso   1.000  C
  C15      1.0000 0.47909  0.38575  0.67611  Biso   1.000  C
  C16      1.0000 0.24960  0.30891  0.64269  Biso   1.000  C
  C17      1.0000 0.30849  0.18776  0.65635  Biso   1.000  C
  C18      1.0000 0.13467  0.34177  0.66017  Biso   1.000  C
  C19      1.0000 0.25140  0.32339  0.58725  Biso   1.000  C
  C20      1.0000 0.13513  0.38626  0.56716  Biso   1.000  C
  C21      1.0000 0.28735  0.21512  0.56172  Biso   1.000  C
  H4       1.0000 0.25285  0.43215  0.50772  Biso   1.000  H
  H5       1.0000 0.37257  0.43642  0.51470  Biso   1.000  H
  H6       1.0000 0.10900  0.55316  0.55584  Biso   1.000  H
  H7       1.0000 0.19503  0.59636  0.53212  Biso   1.000  H
  H8       1.0000 0.12229  0.65697  0.58296  Biso   1.000  H
  H9       1.0000 0.36856  0.54725  0.55469  Biso   1.000  H
  H10      1.0000 0.27433  0.64730  0.59182  Biso   1.000  H
  H11      1.0000 0.39357  0.54204  0.61543  Biso   1.000  H
  H12      1.0000 0.21999  0.65710  0.66117  Biso   1.000  H
  H13      1.0000 0.21147  0.59404  0.71202  Biso   1.000  H
  H14      1.0000 0.33899  0.55330  0.68693  Biso   1.000  H
  H15      1.0000 0.06501  0.54208  0.62816  Biso   1.000  H
  H16      1.0000 0.07873  0.64734  0.65205  Biso   1.000  H
  H17      1.0000 0.08472  0.54644  0.68892  Biso   1.000  H
  H18      1.0000 0.50273  0.42553  0.58862  Biso   1.000  H
  H19      1.0000 0.53780  0.32581  0.54560  Biso   1.000  H
  H20      1.0000 0.60207  0.29031  0.60006  Biso   1.000  H
  H21      1.0000 0.59045  0.15396  0.59399  Biso   1.000  H
  H22      1.0000 0.49597  0.17727  0.54933  Biso   1.000  H
  H23      1.0000 0.48008  0.13585  0.60517  Biso   1.000  H
  H24      1.0000 0.57999  0.17871  0.66739  Biso   1.000  H
  H25      1.0000 0.50469  0.22999  0.71856  Biso   1.000  H
  H26      1.0000 0.47329  0.15369  0.67997  Biso   1.000  H
  H27      1.0000 0.45833  0.40599  0.71305  Biso   1.000  H
  H28      1.0000 0.56731  0.33176  0.67518  Biso   1.000  H
  H29      1.0000 0.46339  0.45938  0.65802  Biso   1.000  H
  H30      1.0000 0.38451  0.13594  0.63830  Biso   1.000  H
  H31      1.0000 0.32540  0.17758  0.69390  Biso   1.000  H
  H32      1.0000 0.25583  0.15405  0.64856  Biso   1.000  H
  H33      1.0000 0.07177  0.42562  0.65500  Biso   1.000  H
  H34      1.0000 0.10735  0.29082  0.64284  Biso   1.000  H
  H35      1.0000 0.13658  0.32462  0.69752  Biso   1.000  H
  H36      1.0000 0.13625  0.40567  0.53018  Biso   1.000  H
  H37      1.0000 0.10020  0.33295  0.56821  Biso   1.000  H
  H38      1.0000 0.07764  0.46055  0.58501  Biso   1.000  H
  H39      1.0000 0.26675  0.23030  0.52454  Biso   1.000  H
  H40      1.0000 0.23929  0.18028  0.57524  Biso   1.000  H
  H41      1.0000 0.37228  0.15300  0.56398  Biso   1.000  H
  H42      1.0000 0.31623  0.43136  0.73558  Biso   1.000  H
  H43      1.0000 0.19167  0.43670  0.72891  Biso   1.000  H
  C22      1.0000 0.21398  0.25491  0.77445  Biso   1.000  C
  H44      1.0000 0.13844  0.33292  0.77711  Biso   1.000  H
  H45      1.0000 0.20737  0.20336  0.74776  Biso   1.000  H
  H46      1.0000 0.23116  0.21439  0.80855  Biso   1.000  H
  S2       1.0000 0.32793  0.27347  0.76277  Biso   1.000  S
  C23      1.0000 0.27839  0.38715  0.72107  Biso   1.000  C
  C24      1.0000 0.29830  0.37609  0.66750  Biso   1.000  C
  Au104    1.0000 0.33332  0.33329  0.40076  Biso   1.000  Au
  Au105    1.0000 0.33332  0.33329  0.84280  Biso   1.000  Au
  Au106    1.0000 0.26665  0.46663  0.91881  Biso   1.000  Au
  Au107    1.0000 0.46665  0.26663  0.91881  Biso   1.000  Au
  Au108    1.0000 0.26665  0.26663  0.91881  Biso   1.000  Au
