# Supplementary material for: Substituent Control of σ-Interference Effects in the Transmission of Saturated Molecules
Source: ACS Phys Chem Au. 2022 Apr 14;2(4):282–8. doi: 10.1021/acsphyschemau.2c00016 (PMC9955259; doi:10.1021/acsphyschemau.2c00016)
Supplement: Supplementary file 2 — pg2c00016_si_002.zip [file pg2c00016_si_002.zip › structures/junctions_cif/C222_sub8_ortho.cif]

data_image0
_cell_length_a       14.425
_cell_length_b       14.425
_cell_length_c       28.9448
_cell_angle_alpha    90
_cell_angle_beta     90
_cell_angle_gamma    60

_symmetry_space_group_name_H-M    "P 1"
_symmetry_int_tables_number       1

loop_
  _symmetry_equiv_pos_as_xyz
  'x, y, z'

loop_
  _atom_site_label
  _atom_site_occupancy
  _atom_site_fract_x
  _atom_site_fract_y
  _atom_site_fract_z
  _atom_site_thermal_displace_type
  _atom_site_B_iso_or_equiv
  _atom_site_type_symbol
  Au1      1.0000 0.00000  0.00000  0.00000  Biso   1.000  Au
  Au2      1.0000 0.20000  0.00000  0.00000  Biso   1.000  Au
  Au3      1.0000 0.40000  0.00000  0.00000  Biso   1.000  Au
  Au4      1.0000 0.60000  0.00000  0.00000  Biso   1.000  Au
  Au5      1.0000 0.80000  0.00000  0.00000  Biso   1.000  Au
  Au6      1.0000 0.00000  0.20000  0.00000  Biso   1.000  Au
  Au7      1.0000 0.20000  0.20000  0.00000  Biso   1.000  Au
  Au8      1.0000 0.40000  0.20000  0.00000  Biso   1.000  Au
  Au9      1.0000 0.60000  0.20000  0.00000  Biso   1.000  Au
  Au10     1.0000 0.80000  0.20000  0.00000  Biso   1.000  Au
  Au11     1.0000 0.00000  0.40000  0.00000  Biso   1.000  Au
  Au12     1.0000 0.20000  0.40000  0.00000  Biso   1.000  Au
  Au13     1.0000 0.40000  0.40000  0.00000  Biso   1.000  Au
  Au14     1.0000 0.60000  0.40000  0.00000  Biso   1.000  Au
  Au15     1.0000 0.80000  0.40000  0.00000  Biso   1.000  Au
  Au16     1.0000 0.00000  0.60000  0.00000  Biso   1.000  Au
  Au17     1.0000 0.20000  0.60000  0.00000  Biso   1.000  Au
  Au18     1.0000 0.40000  0.60000  0.00000  Biso   1.000  Au
  Au19     1.0000 0.60000  0.60000  0.00000  Biso   1.000  Au
  Au20     1.0000 0.80000  0.60000  0.00000  Biso   1.000  Au
  Au21     1.0000 0.00000  0.80000  0.00000  Biso   1.000  Au
  Au22     1.0000 0.20000  0.80000  0.00000  Biso   1.000  Au
  Au23     1.0000 0.40000  0.80000  0.00000  Biso   1.000  Au
  Au24     1.0000 0.60000  0.80000  0.00000  Biso   1.000  Au
  Au25     1.0000 0.80000  0.80000  0.00000  Biso   1.000  Au
  Au26     1.0000 0.06667  0.06667  0.08138  Biso   1.000  Au
  Au27     1.0000 0.26667  0.06667  0.08138  Biso   1.000  Au
  Au28     1.0000 0.46667  0.06667  0.08138  Biso   1.000  Au
  Au29     1.0000 0.66667  0.06667  0.08138  Biso   1.000  Au
  Au30     1.0000 0.86667  0.06667  0.08138  Biso   1.000  Au
  Au31     1.0000 0.06667  0.26667  0.08138  Biso   1.000  Au
  Au32     1.0000 0.26667  0.26667  0.08138  Biso   1.000  Au
  Au33     1.0000 0.46667  0.26667  0.08138  Biso   1.000  Au
  Au34     1.0000 0.66667  0.26667  0.08138  Biso   1.000  Au
  Au35     1.0000 0.86667  0.26667  0.08138  Biso   1.000  Au
  Au36     1.0000 0.06667  0.46667  0.08138  Biso   1.000  Au
  Au37     1.0000 0.26667  0.46667  0.08138  Biso   1.000  Au
  Au38     1.0000 0.46667  0.46667  0.08138  Biso   1.000  Au
  Au39     1.0000 0.66667  0.46667  0.08138  Biso   1.000  Au
  Au40     1.0000 0.86667  0.46667  0.08138  Biso   1.000  Au
  Au41     1.0000 0.06667  0.66667  0.08138  Biso   1.000  Au
  Au42     1.0000 0.26667  0.66667  0.08138  Biso   1.000  Au
  Au43     1.0000 0.46667  0.66667  0.08138  Biso   1.000  Au
  Au44     1.0000 0.66667  0.66667  0.08138  Biso   1.000  Au
  Au45     1.0000 0.86667  0.66667  0.08138  Biso   1.000  Au
  Au46     1.0000 0.06667  0.86667  0.08138  Biso   1.000  Au
  Au47     1.0000 0.26667  0.86667  0.08138  Biso   1.000  Au
  Au48     1.0000 0.46667  0.86667  0.08138  Biso   1.000  Au
  Au49     1.0000 0.66667  0.86667  0.08138  Biso   1.000  Au
  Au50     1.0000 0.86667  0.86667  0.08138  Biso   1.000  Au
  Au51     1.0000 0.93333  0.13333  0.16276  Biso   1.000  Au
  Au52     1.0000 0.13333  0.13333  0.16276  Biso   1.000  Au
  Au53     1.0000 0.33333  0.13333  0.16276  Biso   1.000  Au
  Au54     1.0000 0.53333  0.13333  0.16276  Biso   1.000  Au
  Au55     1.0000 0.73333  0.13333  0.16276  Biso   1.000  Au
  Au56     1.0000 0.93333  0.33333  0.16276  Biso   1.000  Au
  Au57     1.0000 0.13333  0.33333  0.16276  Biso   1.000  Au
  Au58     1.0000 0.33333  0.33333  0.16276  Biso   1.000  Au
  Au59     1.0000 0.53333  0.33333  0.16276  Biso   1.000  Au
  Au60     1.0000 0.73333  0.33333  0.16276  Biso   1.000  Au
  Au61     1.0000 0.93333  0.53333  0.16276  Biso   1.000  Au
  Au62     1.0000 0.13333  0.53333  0.16276  Biso   1.000  Au
  Au63     1.0000 0.33333  0.53333  0.16276  Biso   1.000  Au
  Au64     1.0000 0.53333  0.53333  0.16276  Biso   1.000  Au
  Au65     1.0000 0.73333  0.53333  0.16276  Biso   1.000  Au
  Au66     1.0000 0.93333  0.73333  0.16276  Biso   1.000  Au
  Au67     1.0000 0.13333  0.73333  0.16276  Biso   1.000  Au
  Au68     1.0000 0.33333  0.73333  0.16276  Biso   1.000  Au
  Au69     1.0000 0.53333  0.73333  0.16276  Biso   1.000  Au
  Au70     1.0000 0.73333  0.73333  0.16276  Biso   1.000  Au
  Au71     1.0000 0.93333  0.93333  0.16276  Biso   1.000  Au
  Au72     1.0000 0.13333  0.93333  0.16276  Biso   1.000  Au
  Au73     1.0000 0.33333  0.93333  0.16276  Biso   1.000  Au
  Au74     1.0000 0.53333  0.93333  0.16276  Biso   1.000  Au
  Au75     1.0000 0.73333  0.93333  0.16276  Biso   1.000  Au
  Au76     1.0000 0.00000  0.00000  0.24415  Biso   1.000  Au
  Au77     1.0000 0.20000  0.00000  0.24415  Biso   1.000  Au
  Au78     1.0000 0.40000  0.00000  0.24415  Biso   1.000  Au
  Au79     1.0000 0.60000  0.00000  0.24415  Biso   1.000  Au
  Au80     1.0000 0.80000  0.00000  0.24415  Biso   1.000  Au
  Au81     1.0000 0.00000  0.20000  0.24415  Biso   1.000  Au
  Au82     1.0000 0.20000  0.20000  0.24415  Biso   1.000  Au
  Au83     1.0000 0.40000  0.20000  0.24415  Biso   1.000  Au
  Au84     1.0000 0.60000  0.20000  0.24415  Biso   1.000  Au
  Au85     1.0000 0.80000  0.20000  0.24415  Biso   1.000  Au
  Au86     1.0000 0.00000  0.40000  0.24415  Biso   1.000  Au
  Au87     1.0000 0.20000  0.40000  0.24415  Biso   1.000  Au
  Au88     1.0000 0.40000  0.40000  0.24415  Biso   1.000  Au
  Au89     1.0000 0.60000  0.40000  0.24415  Biso   1.000  Au
  Au90     1.0000 0.80000  0.40000  0.24415  Biso   1.000  Au
  Au91     1.0000 0.00000  0.60000  0.24415  Biso   1.000  Au
  Au92     1.0000 0.20000  0.60000  0.24415  Biso   1.000  Au
  Au93     1.0000 0.40000  0.60000  0.24415  Biso   1.000  Au
  Au94     1.0000 0.60000  0.60000  0.24415  Biso   1.000  Au
  Au95     1.0000 0.80000  0.60000  0.24415  Biso   1.000  Au
  Au96     1.0000 0.00000  0.80000  0.24415  Biso   1.000  Au
  Au97     1.0000 0.20000  0.80000  0.24415  Biso   1.000  Au
  Au98     1.0000 0.40000  0.80000  0.24415  Biso   1.000  Au
  Au99     1.0000 0.60000  0.80000  0.24415  Biso   1.000  Au
  Au100    1.0000 0.80000  0.80000  0.24415  Biso   1.000  Au
  Au101    1.0000 0.26665  0.26663  0.32553  Biso   1.000  Au
  Au102    1.0000 0.46665  0.26663  0.32553  Biso   1.000  Au
  Au103    1.0000 0.26665  0.46663  0.32553  Biso   1.000  Au
  C1       1.0000 0.44337  0.15254  0.47376  Biso   1.000  C
  H1       1.0000 0.42776  0.12463  0.44037  Biso   1.000  H
  H2       1.0000 0.45239  0.09611  0.50166  Biso   1.000  H
  H3       1.0000 0.51558  0.16079  0.47040  Biso   1.000  H
  S1       1.0000 0.32258  0.28332  0.48192  Biso   1.000  S
  C2       1.0000 0.35996  0.35835  0.52243  Biso   1.000  C
  C3       1.0000 0.33494  0.35844  0.57519  Biso   1.000  C
  C4       1.0000 0.21075  0.42715  0.58754  Biso   1.000  C
  C5       1.0000 0.14040  0.40164  0.55918  Biso   1.000  C
  N1       1.0000 0.07224  0.39843  0.53786  Biso   1.000  N
  C6       1.0000 0.16671  0.54284  0.57700  Biso   1.000  C
  N2       1.0000 0.12072  0.63403  0.56603  Biso   1.000  N
  C7       1.0000 0.19300  0.41148  0.64222  Biso   1.000  C
  C8       1.0000 0.11217  0.51620  0.66244  Biso   1.000  C
  N3       1.0000 0.03920  0.59559  0.67732  Biso   1.000  N
  C9       1.0000 0.13955  0.34665  0.64800  Biso   1.000  C
  N4       1.0000 0.08816  0.30558  0.65614  Biso   1.000  N
  C10      1.0000 0.39402  0.41071  0.60277  Biso   1.000  C
  C11      1.0000 0.51204  0.34551  0.59685  Biso   1.000  C
  N5       1.0000 0.60382  0.30549  0.58747  Biso   1.000  N
  C12      1.0000 0.37148  0.51429  0.58215  Biso   1.000  C
  N6       1.0000 0.36882  0.59016  0.56531  Biso   1.000  N
  C13      1.0000 0.36063  0.42647  0.65724  Biso   1.000  C
  C14      1.0000 0.45510  0.40070  0.68672  Biso   1.000  C
  N7       1.0000 0.52239  0.39659  0.71135  Biso   1.000  N
  C15      1.0000 0.28908  0.54238  0.66730  Biso   1.000  C
  N8       1.0000 0.24327  0.63413  0.67734  Biso   1.000  N
  C16      1.0000 0.37914  0.23991  0.65010  Biso   1.000  C
  C17      1.0000 0.34324  0.16506  0.66568  Biso   1.000  C
  N9       1.0000 0.32034  0.10089  0.67758  Biso   1.000  N
  C18      1.0000 0.49137  0.19304  0.66693  Biso   1.000  C
  N10      1.0000 0.58308  0.14598  0.67713  Biso   1.000  N
  C19      1.0000 0.37924  0.24047  0.59379  Biso   1.000  C
  C20      1.0000 0.48982  0.16620  0.57783  Biso   1.000  C
  N11      1.0000 0.57624  0.10141  0.56542  Biso   1.000  N
  C21      1.0000 0.31461  0.19330  0.57666  Biso   1.000  C
  N12      1.0000 0.27153  0.14525  0.56581  Biso   1.000  N
  H4       1.0000 0.31636  0.44246  0.50953  Biso   1.000  H
  H5       1.0000 0.44721  0.32848  0.51834  Biso   1.000  H
  H6       1.0000 0.24141  0.44036  0.73506  Biso   1.000  H
  H7       1.0000 0.22300  0.32730  0.72610  Biso   1.000  H
  C22      1.0000 0.40213  0.14981  0.77047  Biso   1.000  C
  H8       1.0000 0.44885  0.09317  0.74248  Biso   1.000  H
  H9       1.0000 0.32147  0.15863  0.77410  Biso   1.000  H
  H10      1.0000 0.44617  0.12159  0.80373  Biso   1.000  H
  S2       1.0000 0.39376  0.27969  0.76221  Biso   1.000  S
  C23      1.0000 0.28096  0.35641  0.72201  Biso   1.000  C
  C24      1.0000 0.30498  0.35780  0.66931  Biso   1.000  C
  Au104    1.0000 0.33332  0.33329  0.40173  Biso   1.000  Au
  Au105    1.0000 0.33332  0.33329  0.84242  Biso   1.000  Au
  Au106    1.0000 0.26665  0.46663  0.91862  Biso   1.000  Au
  Au107    1.0000 0.46665  0.26663  0.91862  Biso   1.000  Au
  Au108    1.0000 0.26665  0.26663  0.91862  Biso   1.000  Au
