# Supplementary material for: Substituent Control of σ-Interference Effects in the Transmission of Saturated Molecules
Source: ACS Phys Chem Au. 2022 Apr 14;2(4):282–8. doi: 10.1021/acsphyschemau.2c00016 (PMC9955259; doi:10.1021/acsphyschemau.2c00016)
Supplement: Supplementary file 2 — pg2c00016_si_002.zip [file pg2c00016_si_002.zip › structures/junctions_cif/C222_sub0_anti.cif]

data_image0
_cell_length_a       14.425
_cell_length_b       14.425
_cell_length_c       28.4403
_cell_angle_alpha    90
_cell_angle_beta     90
_cell_angle_gamma    60

_symmetry_space_group_name_H-M    "P 1"
_symmetry_int_tables_number       1

loop_
  _symmetry_equiv_pos_as_xyz
  'x, y, z'

loop_
  _atom_site_label
  _atom_site_occupancy
  _atom_site_fract_x
  _atom_site_fract_y
  _atom_site_fract_z
  _atom_site_thermal_displace_type
  _atom_site_B_iso_or_equiv
  _atom_site_type_symbol
  Au1      1.0000 0.00000  0.00000  0.00000  Biso   1.000  Au
  Au2      1.0000 0.20000  0.00000  0.00000  Biso   1.000  Au
  Au3      1.0000 0.40000  0.00000  0.00000  Biso   1.000  Au
  Au4      1.0000 0.60000  0.00000  0.00000  Biso   1.000  Au
  Au5      1.0000 0.80000  0.00000  0.00000  Biso   1.000  Au
  Au6      1.0000 0.00000  0.20000  0.00000  Biso   1.000  Au
  Au7      1.0000 0.20000  0.20000  0.00000  Biso   1.000  Au
  Au8      1.0000 0.40000  0.20000  0.00000  Biso   1.000  Au
  Au9      1.0000 0.60000  0.20000  0.00000  Biso   1.000  Au
  Au10     1.0000 0.80000  0.20000  0.00000  Biso   1.000  Au
  Au11     1.0000 0.00000  0.40000  0.00000  Biso   1.000  Au
  Au12     1.0000 0.20000  0.40000  0.00000  Biso   1.000  Au
  Au13     1.0000 0.40000  0.40000  0.00000  Biso   1.000  Au
  Au14     1.0000 0.60000  0.40000  0.00000  Biso   1.000  Au
  Au15     1.0000 0.80000  0.40000  0.00000  Biso   1.000  Au
  Au16     1.0000 0.00000  0.60000  0.00000  Biso   1.000  Au
  Au17     1.0000 0.20000  0.60000  0.00000  Biso   1.000  Au
  Au18     1.0000 0.40000  0.60000  0.00000  Biso   1.000  Au
  Au19     1.0000 0.60000  0.60000  0.00000  Biso   1.000  Au
  Au20     1.0000 0.80000  0.60000  0.00000  Biso   1.000  Au
  Au21     1.0000 0.00000  0.80000  0.00000  Biso   1.000  Au
  Au22     1.0000 0.20000  0.80000  0.00000  Biso   1.000  Au
  Au23     1.0000 0.40000  0.80000  0.00000  Biso   1.000  Au
  Au24     1.0000 0.60000  0.80000  0.00000  Biso   1.000  Au
  Au25     1.0000 0.80000  0.80000  0.00000  Biso   1.000  Au
  Au26     1.0000 0.06667  0.06667  0.08283  Biso   1.000  Au
  Au27     1.0000 0.26667  0.06667  0.08283  Biso   1.000  Au
  Au28     1.0000 0.46667  0.06667  0.08283  Biso   1.000  Au
  Au29     1.0000 0.66667  0.06667  0.08283  Biso   1.000  Au
  Au30     1.0000 0.86667  0.06667  0.08283  Biso   1.000  Au
  Au31     1.0000 0.06667  0.26667  0.08283  Biso   1.000  Au
  Au32     1.0000 0.26667  0.26667  0.08283  Biso   1.000  Au
  Au33     1.0000 0.46667  0.26667  0.08283  Biso   1.000  Au
  Au34     1.0000 0.66667  0.26667  0.08283  Biso   1.000  Au
  Au35     1.0000 0.86667  0.26667  0.08283  Biso   1.000  Au
  Au36     1.0000 0.06667  0.46667  0.08283  Biso   1.000  Au
  Au37     1.0000 0.26667  0.46667  0.08283  Biso   1.000  Au
  Au38     1.0000 0.46667  0.46667  0.08283  Biso   1.000  Au
  Au39     1.0000 0.66667  0.46667  0.08283  Biso   1.000  Au
  Au40     1.0000 0.86667  0.46667  0.08283  Biso   1.000  Au
  Au41     1.0000 0.06667  0.66667  0.08283  Biso   1.000  Au
  Au42     1.0000 0.26667  0.66667  0.08283  Biso   1.000  Au
  Au43     1.0000 0.46667  0.66667  0.08283  Biso   1.000  Au
  Au44     1.0000 0.66667  0.66667  0.08283  Biso   1.000  Au
  Au45     1.0000 0.86667  0.66667  0.08283  Biso   1.000  Au
  Au46     1.0000 0.06667  0.86667  0.08283  Biso   1.000  Au
  Au47     1.0000 0.26667  0.86667  0.08283  Biso   1.000  Au
  Au48     1.0000 0.46667  0.86667  0.08283  Biso   1.000  Au
  Au49     1.0000 0.66667  0.86667  0.08283  Biso   1.000  Au
  Au50     1.0000 0.86667  0.86667  0.08283  Biso   1.000  Au
  Au51     1.0000 0.93333  0.13333  0.16565  Biso   1.000  Au
  Au52     1.0000 0.13333  0.13333  0.16565  Biso   1.000  Au
  Au53     1.0000 0.33333  0.13333  0.16565  Biso   1.000  Au
  Au54     1.0000 0.53333  0.13333  0.16565  Biso   1.000  Au
  Au55     1.0000 0.73333  0.13333  0.16565  Biso   1.000  Au
  Au56     1.0000 0.93333  0.33333  0.16565  Biso   1.000  Au
  Au57     1.0000 0.13333  0.33333  0.16565  Biso   1.000  Au
  Au58     1.0000 0.33333  0.33333  0.16565  Biso   1.000  Au
  Au59     1.0000 0.53333  0.33333  0.16565  Biso   1.000  Au
  Au60     1.0000 0.73333  0.33333  0.16565  Biso   1.000  Au
  Au61     1.0000 0.93333  0.53333  0.16565  Biso   1.000  Au
  Au62     1.0000 0.13333  0.53333  0.16565  Biso   1.000  Au
  Au63     1.0000 0.33333  0.53333  0.16565  Biso   1.000  Au
  Au64     1.0000 0.53333  0.53333  0.16565  Biso   1.000  Au
  Au65     1.0000 0.73333  0.53333  0.16565  Biso   1.000  Au
  Au66     1.0000 0.93333  0.73333  0.16565  Biso   1.000  Au
  Au67     1.0000 0.13333  0.73333  0.16565  Biso   1.000  Au
  Au68     1.0000 0.33333  0.73333  0.16565  Biso   1.000  Au
  Au69     1.0000 0.53333  0.73333  0.16565  Biso   1.000  Au
  Au70     1.0000 0.73333  0.73333  0.16565  Biso   1.000  Au
  Au71     1.0000 0.93333  0.93333  0.16565  Biso   1.000  Au
  Au72     1.0000 0.13333  0.93333  0.16565  Biso   1.000  Au
  Au73     1.0000 0.33333  0.93333  0.16565  Biso   1.000  Au
  Au74     1.0000 0.53333  0.93333  0.16565  Biso   1.000  Au
  Au75     1.0000 0.73333  0.93333  0.16565  Biso   1.000  Au
  Au76     1.0000 0.00000  0.00000  0.24848  Biso   1.000  Au
  Au77     1.0000 0.20000  0.00000  0.24848  Biso   1.000  Au
  Au78     1.0000 0.40000  0.00000  0.24848  Biso   1.000  Au
  Au79     1.0000 0.60000  0.00000  0.24848  Biso   1.000  Au
  Au80     1.0000 0.80000  0.00000  0.24848  Biso   1.000  Au
  Au81     1.0000 0.00000  0.20000  0.24848  Biso   1.000  Au
  Au82     1.0000 0.20000  0.20000  0.24848  Biso   1.000  Au
  Au83     1.0000 0.40000  0.20000  0.24848  Biso   1.000  Au
  Au84     1.0000 0.60000  0.20000  0.24848  Biso   1.000  Au
  Au85     1.0000 0.80000  0.20000  0.24848  Biso   1.000  Au
  Au86     1.0000 0.00000  0.40000  0.24848  Biso   1.000  Au
  Au87     1.0000 0.20000  0.40000  0.24848  Biso   1.000  Au
  Au88     1.0000 0.40000  0.40000  0.24848  Biso   1.000  Au
  Au89     1.0000 0.60000  0.40000  0.24848  Biso   1.000  Au
  Au90     1.0000 0.80000  0.40000  0.24848  Biso   1.000  Au
  Au91     1.0000 0.00000  0.60000  0.24848  Biso   1.000  Au
  Au92     1.0000 0.20000  0.60000  0.24848  Biso   1.000  Au
  Au93     1.0000 0.40000  0.60000  0.24848  Biso   1.000  Au
  Au94     1.0000 0.60000  0.60000  0.24848  Biso   1.000  Au
  Au95     1.0000 0.80000  0.60000  0.24848  Biso   1.000  Au
  Au96     1.0000 0.00000  0.80000  0.24848  Biso   1.000  Au
  Au97     1.0000 0.20000  0.80000  0.24848  Biso   1.000  Au
  Au98     1.0000 0.40000  0.80000  0.24848  Biso   1.000  Au
  Au99     1.0000 0.60000  0.80000  0.24848  Biso   1.000  Au
  Au100    1.0000 0.80000  0.80000  0.24848  Biso   1.000  Au
  Au101    1.0000 0.26665  0.26663  0.33130  Biso   1.000  Au
  Au102    1.0000 0.46665  0.26663  0.33130  Biso   1.000  Au
  Au103    1.0000 0.26665  0.46663  0.33130  Biso   1.000  Au
  C1       1.0000 0.25416  0.43827  0.52379  Biso   1.000  C
  C2       1.0000 0.27046  0.43339  0.57768  Biso   1.000  C
  C3       1.0000 0.39063  0.37174  0.59112  Biso   1.000  C
  C4       1.0000 0.40449  0.38001  0.64494  Biso   1.000  C
  H1       1.0000 0.43368  0.40533  0.57114  Biso   1.000  H
  H2       1.0000 0.42650  0.28659  0.57994  Biso   1.000  H
  C5       1.0000 0.29484  0.43333  0.67027  Biso   1.000  C
  H3       1.0000 0.44490  0.42730  0.65225  Biso   1.000  H
  H4       1.0000 0.45654  0.29878  0.66010  Biso   1.000  H
  C6       1.0000 0.23614  0.37191  0.65679  Biso   1.000  C
  C7       1.0000 0.22664  0.54940  0.65131  Biso   1.000  C
  C8       1.0000 0.30616  0.43881  0.72418  Biso   1.000  C
  C9       1.0000 0.21324  0.38098  0.60300  Biso   1.000  C
  H5       1.0000 0.15972  0.40495  0.67688  Biso   1.000  H
  H6       1.0000 0.28579  0.28662  0.66771  Biso   1.000  H
  H7       1.0000 0.12551  0.42967  0.59600  Biso   1.000  H
  H8       1.0000 0.24063  0.30022  0.58770  Biso   1.000  H
  C10      1.0000 0.22319  0.54945  0.59659  Biso   1.000  C
  H9       1.0000 0.25989  0.59987  0.66411  Biso   1.000  H
  H10      1.0000 0.14419  0.58507  0.66614  Biso   1.000  H
  H11      1.0000 0.13937  0.60037  0.58385  Biso   1.000  H
  H12      1.0000 0.27027  0.58464  0.58170  Biso   1.000  H
  S1       1.0000 0.37645  0.30852  0.75502  Biso   1.000  S
  H13      1.0000 0.22559  0.48076  0.74099  Biso   1.000  H
  H14      1.0000 0.34803  0.48349  0.73371  Biso   1.000  H
  C11      1.0000 0.51275  0.28404  0.76107  Biso   1.000  C
  H15      1.0000 0.51349  0.35268  0.77842  Biso   1.000  H
  H16      1.0000 0.55341  0.26584  0.72637  Biso   1.000  H
  H17      1.0000 0.55373  0.21308  0.78451  Biso   1.000  H
  S2       1.0000 0.31422  0.30749  0.49341  Biso   1.000  S
  H18      1.0000 0.29297  0.47999  0.50690  Biso   1.000  H
  H19      1.0000 0.16766  0.48331  0.51411  Biso   1.000  H
  C12      1.0000 0.20145  0.28417  0.48695  Biso   1.000  C
  H20      1.0000 0.22947  0.21543  0.46230  Biso   1.000  H
  H21      1.0000 0.13188  0.35483  0.47080  Biso   1.000  H
  H22      1.0000 0.17994  0.26368  0.52137  Biso   1.000  H
  Au104    1.0000 0.33332  0.33329  0.40885  Biso   1.000  Au
  Au105    1.0000 0.33332  0.33329  0.83962  Biso   1.000  Au
  Au106    1.0000 0.26665  0.46663  0.91717  Biso   1.000  Au
  Au107    1.0000 0.46665  0.26663  0.91717  Biso   1.000  Au
  Au108    1.0000 0.26665  0.26663  0.91717  Biso   1.000  Au
