# Supplementary material for: Substituent Control of σ-Interference Effects in the Transmission of Saturated Molecules
Source: ACS Phys Chem Au. 2022 Apr 14;2(4):282–8. doi: 10.1021/acsphyschemau.2c00016 (PMC9955259; doi:10.1021/acsphyschemau.2c00016)
Supplement: Supplementary file 2 — pg2c00016_si_002.zip [file pg2c00016_si_002.zip › structures/junctions_cif/Si4_ph.cif]

data_image0
_cell_length_a       14.425
_cell_length_b       14.425
_cell_length_c       32.1104
_cell_angle_alpha    90
_cell_angle_beta     90
_cell_angle_gamma    60

_symmetry_space_group_name_H-M    "P 1"
_symmetry_int_tables_number       1

loop_
  _symmetry_equiv_pos_as_xyz
  'x, y, z'

loop_
  _atom_site_label
  _atom_site_occupancy
  _atom_site_fract_x
  _atom_site_fract_y
  _atom_site_fract_z
  _atom_site_thermal_displace_type
  _atom_site_B_iso_or_equiv
  _atom_site_type_symbol
  Au1      1.0000 0.00000  0.00000  0.00000  Biso   1.000  Au
  Au2      1.0000 0.20000  0.00000  0.00000  Biso   1.000  Au
  Au3      1.0000 0.40000  0.00000  0.00000  Biso   1.000  Au
  Au4      1.0000 0.60000  0.00000  0.00000  Biso   1.000  Au
  Au5      1.0000 0.80000  0.00000  0.00000  Biso   1.000  Au
  Au6      1.0000 0.00000  0.20000  0.00000  Biso   1.000  Au
  Au7      1.0000 0.20000  0.20000  0.00000  Biso   1.000  Au
  Au8      1.0000 0.40000  0.20000  0.00000  Biso   1.000  Au
  Au9      1.0000 0.60000  0.20000  0.00000  Biso   1.000  Au
  Au10     1.0000 0.80000  0.20000  0.00000  Biso   1.000  Au
  Au11     1.0000 0.00000  0.40000  0.00000  Biso   1.000  Au
  Au12     1.0000 0.20000  0.40000  0.00000  Biso   1.000  Au
  Au13     1.0000 0.40000  0.40000  0.00000  Biso   1.000  Au
  Au14     1.0000 0.60000  0.40000  0.00000  Biso   1.000  Au
  Au15     1.0000 0.80000  0.40000  0.00000  Biso   1.000  Au
  Au16     1.0000 0.00000  0.60000  0.00000  Biso   1.000  Au
  Au17     1.0000 0.20000  0.60000  0.00000  Biso   1.000  Au
  Au18     1.0000 0.40000  0.60000  0.00000  Biso   1.000  Au
  Au19     1.0000 0.60000  0.60000  0.00000  Biso   1.000  Au
  Au20     1.0000 0.80000  0.60000  0.00000  Biso   1.000  Au
  Au21     1.0000 0.00000  0.80000  0.00000  Biso   1.000  Au
  Au22     1.0000 0.20000  0.80000  0.00000  Biso   1.000  Au
  Au23     1.0000 0.40000  0.80000  0.00000  Biso   1.000  Au
  Au24     1.0000 0.60000  0.80000  0.00000  Biso   1.000  Au
  Au25     1.0000 0.80000  0.80000  0.00000  Biso   1.000  Au
  Au26     1.0000 0.06667  0.06667  0.07336  Biso   1.000  Au
  Au27     1.0000 0.26667  0.06667  0.07336  Biso   1.000  Au
  Au28     1.0000 0.46667  0.06667  0.07336  Biso   1.000  Au
  Au29     1.0000 0.66667  0.06667  0.07336  Biso   1.000  Au
  Au30     1.0000 0.86667  0.06667  0.07336  Biso   1.000  Au
  Au31     1.0000 0.06667  0.26667  0.07336  Biso   1.000  Au
  Au32     1.0000 0.26667  0.26667  0.07336  Biso   1.000  Au
  Au33     1.0000 0.46667  0.26667  0.07336  Biso   1.000  Au
  Au34     1.0000 0.66667  0.26667  0.07336  Biso   1.000  Au
  Au35     1.0000 0.86667  0.26667  0.07336  Biso   1.000  Au
  Au36     1.0000 0.06667  0.46667  0.07336  Biso   1.000  Au
  Au37     1.0000 0.26667  0.46667  0.07336  Biso   1.000  Au
  Au38     1.0000 0.46667  0.46667  0.07336  Biso   1.000  Au
  Au39     1.0000 0.66667  0.46667  0.07336  Biso   1.000  Au
  Au40     1.0000 0.86667  0.46667  0.07336  Biso   1.000  Au
  Au41     1.0000 0.06667  0.66667  0.07336  Biso   1.000  Au
  Au42     1.0000 0.26667  0.66667  0.07336  Biso   1.000  Au
  Au43     1.0000 0.46667  0.66667  0.07336  Biso   1.000  Au
  Au44     1.0000 0.66667  0.66667  0.07336  Biso   1.000  Au
  Au45     1.0000 0.86667  0.66667  0.07336  Biso   1.000  Au
  Au46     1.0000 0.06667  0.86667  0.07336  Biso   1.000  Au
  Au47     1.0000 0.26667  0.86667  0.07336  Biso   1.000  Au
  Au48     1.0000 0.46667  0.86667  0.07336  Biso   1.000  Au
  Au49     1.0000 0.66667  0.86667  0.07336  Biso   1.000  Au
  Au50     1.0000 0.86667  0.86667  0.07336  Biso   1.000  Au
  Au51     1.0000 0.93333  0.13333  0.14672  Biso   1.000  Au
  Au52     1.0000 0.13333  0.13333  0.14672  Biso   1.000  Au
  Au53     1.0000 0.33333  0.13333  0.14672  Biso   1.000  Au
  Au54     1.0000 0.53333  0.13333  0.14672  Biso   1.000  Au
  Au55     1.0000 0.73333  0.13333  0.14672  Biso   1.000  Au
  Au56     1.0000 0.93333  0.33333  0.14672  Biso   1.000  Au
  Au57     1.0000 0.13333  0.33333  0.14672  Biso   1.000  Au
  Au58     1.0000 0.33333  0.33333  0.14672  Biso   1.000  Au
  Au59     1.0000 0.53333  0.33333  0.14672  Biso   1.000  Au
  Au60     1.0000 0.73333  0.33333  0.14672  Biso   1.000  Au
  Au61     1.0000 0.93333  0.53333  0.14672  Biso   1.000  Au
  Au62     1.0000 0.13333  0.53333  0.14672  Biso   1.000  Au
  Au63     1.0000 0.33333  0.53333  0.14672  Biso   1.000  Au
  Au64     1.0000 0.53333  0.53333  0.14672  Biso   1.000  Au
  Au65     1.0000 0.73333  0.53333  0.14672  Biso   1.000  Au
  Au66     1.0000 0.93333  0.73333  0.14672  Biso   1.000  Au
  Au67     1.0000 0.13333  0.73333  0.14672  Biso   1.000  Au
  Au68     1.0000 0.33333  0.73333  0.14672  Biso   1.000  Au
  Au69     1.0000 0.53333  0.73333  0.14672  Biso   1.000  Au
  Au70     1.0000 0.73333  0.73333  0.14672  Biso   1.000  Au
  Au71     1.0000 0.93333  0.93333  0.14672  Biso   1.000  Au
  Au72     1.0000 0.13333  0.93333  0.14672  Biso   1.000  Au
  Au73     1.0000 0.33333  0.93333  0.14672  Biso   1.000  Au
  Au74     1.0000 0.53333  0.93333  0.14672  Biso   1.000  Au
  Au75     1.0000 0.73333  0.93333  0.14672  Biso   1.000  Au
  Au76     1.0000 0.00000  0.00000  0.22008  Biso   1.000  Au
  Au77     1.0000 0.20000  0.00000  0.22008  Biso   1.000  Au
  Au78     1.0000 0.40000  0.00000  0.22008  Biso   1.000  Au
  Au79     1.0000 0.60000  0.00000  0.22008  Biso   1.000  Au
  Au80     1.0000 0.80000  0.00000  0.22008  Biso   1.000  Au
  Au81     1.0000 0.00000  0.20000  0.22008  Biso   1.000  Au
  Au82     1.0000 0.20000  0.20000  0.22008  Biso   1.000  Au
  Au83     1.0000 0.40000  0.20000  0.22008  Biso   1.000  Au
  Au84     1.0000 0.60000  0.20000  0.22008  Biso   1.000  Au
  Au85     1.0000 0.80000  0.20000  0.22008  Biso   1.000  Au
  Au86     1.0000 0.00000  0.40000  0.22008  Biso   1.000  Au
  Au87     1.0000 0.20000  0.40000  0.22008  Biso   1.000  Au
  Au88     1.0000 0.40000  0.40000  0.22008  Biso   1.000  Au
  Au89     1.0000 0.60000  0.40000  0.22008  Biso   1.000  Au
  Au90     1.0000 0.80000  0.40000  0.22008  Biso   1.000  Au
  Au91     1.0000 0.00000  0.60000  0.22008  Biso   1.000  Au
  Au92     1.0000 0.20000  0.60000  0.22008  Biso   1.000  Au
  Au93     1.0000 0.40000  0.60000  0.22008  Biso   1.000  Au
  Au94     1.0000 0.60000  0.60000  0.22008  Biso   1.000  Au
  Au95     1.0000 0.80000  0.60000  0.22008  Biso   1.000  Au
  Au96     1.0000 0.00000  0.80000  0.22008  Biso   1.000  Au
  Au97     1.0000 0.20000  0.80000  0.22008  Biso   1.000  Au
  Au98     1.0000 0.40000  0.80000  0.22008  Biso   1.000  Au
  Au99     1.0000 0.60000  0.80000  0.22008  Biso   1.000  Au
  Au100    1.0000 0.80000  0.80000  0.22008  Biso   1.000  Au
  Au101    1.0000 0.26665  0.26663  0.29344  Biso   1.000  Au
  Au102    1.0000 0.46665  0.26663  0.29344  Biso   1.000  Au
  Au103    1.0000 0.26665  0.46663  0.29344  Biso   1.000  Au
  C1       1.0000 0.13817  0.34131  0.41490  Biso   1.000  C
  H1       1.0000 0.10412  0.36874  0.38323  Biso   1.000  H
  H2       1.0000 0.18736  0.25252  0.41488  Biso   1.000  H
  H3       1.0000 0.07308  0.36950  0.43839  Biso   1.000  H
  S1       1.0000 0.22161  0.40085  0.42449  Biso   1.000  S
  C2       1.0000 0.29903  0.33027  0.47086  Biso   1.000  C
  Si1      1.0000 0.23381  0.38654  0.52435  Biso   1.000  Si
  Si2      1.0000 0.38358  0.29688  0.57152  Biso   1.000  Si
  C3       1.0000 0.44610  0.14973  0.55547  Biso   1.000  C
  C4       1.0000 0.55541  0.08828  0.54371  Biso   1.000  C
  C5       1.0000 0.59997  0.98107  0.53063  Biso   1.000  C
  C6       1.0000 0.53616  0.93266  0.52857  Biso   1.000  C
  C7       1.0000 0.42724  0.99253  0.53970  Biso   1.000  C
  C8       1.0000 0.38312  0.09934  0.55302  Biso   1.000  C
  C9       1.0000 0.48811  0.33947  0.56263  Biso   1.000  C
  C10      1.0000 0.48010  0.41163  0.53090  Biso   1.000  C
  C11      1.0000 0.55938  0.44047  0.52558  Biso   1.000  C
  C12      1.0000 0.64922  0.39777  0.55205  Biso   1.000  C
  C13      1.0000 0.65921  0.32580  0.58374  Biso   1.000  C
  C14      1.0000 0.57978  0.29717  0.58881  Biso   1.000  C
  Si3      1.0000 0.33516  0.33414  0.64414  Biso   1.000  Si
  C15      1.0000 0.29400  0.48131  0.65135  Biso   1.000  C
  C16      1.0000 0.37428  0.50881  0.65909  Biso   1.000  C
  C17      1.0000 0.34856  0.61553  0.66563  Biso   1.000  C
  C18      1.0000 0.24102  0.69849  0.66395  Biso   1.000  C
  C19      1.0000 0.16033  0.67357  0.65518  Biso   1.000  C
  C20      1.0000 0.18647  0.56651  0.64897  Biso   1.000  C
  C21      1.0000 0.22164  0.31021  0.66069  Biso   1.000  C
  C22      1.0000 0.13857  0.38163  0.68781  Biso   1.000  C
  C23      1.0000 0.05942  0.35944  0.70213  Biso   1.000  C
  C24      1.0000 0.06147  0.26494  0.68963  Biso   1.000  C
  C25      1.0000 0.14380  0.19217  0.66325  Biso   1.000  C
  C26      1.0000 0.22296  0.21445  0.64918  Biso   1.000  C
  C27      1.0000 0.12706  0.34897  0.53520  Biso   1.000  C
  C28      1.0000 0.12180  0.26450  0.51468  Biso   1.000  C
  C29      1.0000 0.04201  0.23903  0.52455  Biso   1.000  C
  C30      1.0000 0.96620  0.29656  0.55581  Biso   1.000  C
  C31      1.0000 0.97024  0.38027  0.57678  Biso   1.000  C
  C32      1.0000 0.04906  0.40650  0.56624  Biso   1.000  C
  C33      1.0000 0.60006  0.22347  0.69834  Biso   1.000  C
  C34      1.0000 0.69247  0.12525  0.68767  Biso   1.000  C
  C35      1.0000 0.79499  0.11464  0.68756  Biso   1.000  C
  C36      1.0000 0.80777  0.20217  0.69827  Biso   1.000  C
  C37      1.0000 0.71716  0.30079  0.70879  Biso   1.000  C
  C38      1.0000 0.61496  0.31083  0.70890  Biso   1.000  C
  C39      1.0000 0.16635  0.53810  0.52377  Biso   1.000  C
  C40      1.0000 0.07020  0.59751  0.50058  Biso   1.000  C
  C41      1.0000 0.01886  0.70976  0.49779  Biso   1.000  C
  C42      1.0000 0.06215  0.76574  0.51844  Biso   1.000  C
  C43      1.0000 0.15687  0.70867  0.54178  Biso   1.000  C
  C44      1.0000 0.20822  0.59621  0.54435  Biso   1.000  C
  C45      1.0000 0.48226  0.09440  0.69849  Biso   1.000  C
  C46      1.0000 0.51643  0.03355  0.66112  Biso   1.000  C
  C47      1.0000 0.53425  0.92839  0.65920  Biso   1.000  C
  C48      1.0000 0.51854  0.88129  0.69493  Biso   1.000  C
  C49      1.0000 0.48438  0.94015  0.73227  Biso   1.000  C
  C50      1.0000 0.46617  0.04553  0.73398  Biso   1.000  C
  H4       1.0000 0.37193  0.33808  0.46849  Biso   1.000  H
  H5       1.0000 0.32746  0.24305  0.46794  Biso   1.000  H
  H6       1.0000 0.60668  0.12523  0.54461  Biso   1.000  H
  H7       1.0000 0.68550  0.93490  0.52161  Biso   1.000  H
  H8       1.0000 0.57086  0.84878  0.51788  Biso   1.000  H
  H9       1.0000 0.37583  0.95587  0.53770  Biso   1.000  H
  H10      1.0000 0.29704  0.14465  0.56122  Biso   1.000  H
  H11      1.0000 0.41002  0.44749  0.50975  Biso   1.000  H
  H12      1.0000 0.55098  0.49681  0.50048  Biso   1.000  H
  H13      1.0000 0.71137  0.42074  0.54797  Biso   1.000  H
  H14      1.0000 0.72882  0.29209  0.60514  Biso   1.000  H
  H15      1.0000 0.58987  0.24044  0.61403  Biso   1.000  H
  H16      1.0000 0.45945  0.44502  0.65975  Biso   1.000  H
  H17      1.0000 0.41284  0.63416  0.67225  Biso   1.000  H
  H18      1.0000 0.22044  0.78252  0.66931  Biso   1.000  H
  H19      1.0000 0.07575  0.73842  0.65302  Biso   1.000  H
  H20      1.0000 0.12142  0.54935  0.64186  Biso   1.000  H
  H21      1.0000 0.13586  0.45600  0.69838  Biso   1.000  H
  H22      1.0000 0.99569  0.41656  0.72328  Biso   1.000  H
  H23      1.0000 0.99973  0.24711  0.70112  Biso   1.000  H
  H24      1.0000 0.14649  0.11713  0.65363  Biso   1.000  H
  H25      1.0000 0.28810  0.15488  0.62918  Biso   1.000  H
  H26      1.0000 0.18181  0.21631  0.49064  Biso   1.000  H
  H27      1.0000 0.03897  0.17356  0.50772  Biso   1.000  H
  H28      1.0000 0.90440  0.27552  0.56396  Biso   1.000  H
  H29      1.0000 0.91187  0.42520  0.60177  Biso   1.000  H
  H30      1.0000 0.05032  0.47353  0.58256  Biso   1.000  H
  H31      1.0000 0.68401  0.05518  0.67963  Biso   1.000  H
  H32      1.0000 0.86574  0.03668  0.67937  Biso   1.000  H
  H33      1.0000 0.88843  0.19358  0.69855  Biso   1.000  H
  H34      1.0000 0.72649  0.37017  0.71726  Biso   1.000  H
  H35      1.0000 0.54513  0.38881  0.71770  Biso   1.000  H
  H36      1.0000 0.03413  0.55518  0.48451  Biso   1.000  H
  H37      1.0000 0.94473  0.75393  0.47915  Biso   1.000  H
  H38      1.0000 0.02171  0.85415  0.51640  Biso   1.000  H
  H39      1.0000 0.19130  0.75174  0.55838  Biso   1.000  H
  H40      1.0000 0.28223  0.55342  0.56316  Biso   1.000  H
  H41      1.0000 0.52883  0.06906  0.63252  Biso   1.000  H
  H42      1.0000 0.55987  0.88356  0.62948  Biso   1.000  H
  H43      1.0000 0.53306  0.79836  0.69368  Biso   1.000  H
  H44      1.0000 0.47213  0.90330  0.76045  Biso   1.000  H
  H45      1.0000 0.44032  0.08929  0.76393  Biso   1.000  H
  H46      1.0000 0.36215  0.39972  0.74483  Biso   1.000  H
  H47      1.0000 0.30773  0.31256  0.74796  Biso   1.000  H
  C51      1.0000 0.52625  0.32583  0.80651  Biso   1.000  C
  H48      1.0000 0.59959  0.28846  0.78706  Biso   1.000  H
  H49      1.0000 0.54718  0.31339  0.84022  Biso   1.000  H
  H50      1.0000 0.47655  0.41302  0.80016  Biso   1.000  H
  S2       1.0000 0.44846  0.25974  0.79730  Biso   1.000  S
  C52      1.0000 0.38434  0.31386  0.74683  Biso   1.000  C
  Si4      1.0000 0.46274  0.23453  0.69858  Biso   1.000  Si
  Au104    1.0000 0.33332  0.33329  0.36212  Biso   1.000  Au
  Au105    1.0000 0.33332  0.33329  0.85795  Biso   1.000  Au
  Au106    1.0000 0.26665  0.46663  0.92664  Biso   1.000  Au
  Au107    1.0000 0.46665  0.26663  0.92664  Biso   1.000  Au
  Au108    1.0000 0.26665  0.26663  0.92664  Biso   1.000  Au
