# Supplementary material for: Substituent Control of σ-Interference Effects in the Transmission of Saturated Molecules
Source: ACS Phys Chem Au. 2022 Apr 14;2(4):282–8. doi: 10.1021/acsphyschemau.2c00016 (PMC9955259; doi:10.1021/acsphyschemau.2c00016)
Supplement: Supplementary file 2 — pg2c00016_si_002.zip [file pg2c00016_si_002.zip › structures/junctions_cif/Ge4_cf3.cif]

data_image0
_cell_length_a       14.425
_cell_length_b       14.425
_cell_length_c       32.5429
_cell_angle_alpha    90
_cell_angle_beta     90
_cell_angle_gamma    60

_symmetry_space_group_name_H-M    "P 1"
_symmetry_int_tables_number       1

loop_
  _symmetry_equiv_pos_as_xyz
  'x, y, z'

loop_
  _atom_site_label
  _atom_site_occupancy
  _atom_site_fract_x
  _atom_site_fract_y
  _atom_site_fract_z
  _atom_site_thermal_displace_type
  _atom_site_B_iso_or_equiv
  _atom_site_type_symbol
  Au1      1.0000 0.00000  0.00000  0.00000  Biso   1.000  Au
  Au2      1.0000 0.20000  0.00000  0.00000  Biso   1.000  Au
  Au3      1.0000 0.40000  0.00000  0.00000  Biso   1.000  Au
  Au4      1.0000 0.60000  0.00000  0.00000  Biso   1.000  Au
  Au5      1.0000 0.80000  0.00000  0.00000  Biso   1.000  Au
  Au6      1.0000 0.00000  0.20000  0.00000  Biso   1.000  Au
  Au7      1.0000 0.20000  0.20000  0.00000  Biso   1.000  Au
  Au8      1.0000 0.40000  0.20000  0.00000  Biso   1.000  Au
  Au9      1.0000 0.60000  0.20000  0.00000  Biso   1.000  Au
  Au10     1.0000 0.80000  0.20000  0.00000  Biso   1.000  Au
  Au11     1.0000 0.00000  0.40000  0.00000  Biso   1.000  Au
  Au12     1.0000 0.20000  0.40000  0.00000  Biso   1.000  Au
  Au13     1.0000 0.40000  0.40000  0.00000  Biso   1.000  Au
  Au14     1.0000 0.60000  0.40000  0.00000  Biso   1.000  Au
  Au15     1.0000 0.80000  0.40000  0.00000  Biso   1.000  Au
  Au16     1.0000 0.00000  0.60000  0.00000  Biso   1.000  Au
  Au17     1.0000 0.20000  0.60000  0.00000  Biso   1.000  Au
  Au18     1.0000 0.40000  0.60000  0.00000  Biso   1.000  Au
  Au19     1.0000 0.60000  0.60000  0.00000  Biso   1.000  Au
  Au20     1.0000 0.80000  0.60000  0.00000  Biso   1.000  Au
  Au21     1.0000 0.00000  0.80000  0.00000  Biso   1.000  Au
  Au22     1.0000 0.20000  0.80000  0.00000  Biso   1.000  Au
  Au23     1.0000 0.40000  0.80000  0.00000  Biso   1.000  Au
  Au24     1.0000 0.60000  0.80000  0.00000  Biso   1.000  Au
  Au25     1.0000 0.80000  0.80000  0.00000  Biso   1.000  Au
  Au26     1.0000 0.06667  0.06667  0.07238  Biso   1.000  Au
  Au27     1.0000 0.26667  0.06667  0.07238  Biso   1.000  Au
  Au28     1.0000 0.46667  0.06667  0.07238  Biso   1.000  Au
  Au29     1.0000 0.66667  0.06667  0.07238  Biso   1.000  Au
  Au30     1.0000 0.86667  0.06667  0.07238  Biso   1.000  Au
  Au31     1.0000 0.06667  0.26667  0.07238  Biso   1.000  Au
  Au32     1.0000 0.26667  0.26667  0.07238  Biso   1.000  Au
  Au33     1.0000 0.46667  0.26667  0.07238  Biso   1.000  Au
  Au34     1.0000 0.66667  0.26667  0.07238  Biso   1.000  Au
  Au35     1.0000 0.86667  0.26667  0.07238  Biso   1.000  Au
  Au36     1.0000 0.06667  0.46667  0.07238  Biso   1.000  Au
  Au37     1.0000 0.26667  0.46667  0.07238  Biso   1.000  Au
  Au38     1.0000 0.46667  0.46667  0.07238  Biso   1.000  Au
  Au39     1.0000 0.66667  0.46667  0.07238  Biso   1.000  Au
  Au40     1.0000 0.86667  0.46667  0.07238  Biso   1.000  Au
  Au41     1.0000 0.06667  0.66667  0.07238  Biso   1.000  Au
  Au42     1.0000 0.26667  0.66667  0.07238  Biso   1.000  Au
  Au43     1.0000 0.46667  0.66667  0.07238  Biso   1.000  Au
  Au44     1.0000 0.66667  0.66667  0.07238  Biso   1.000  Au
  Au45     1.0000 0.86667  0.66667  0.07238  Biso   1.000  Au
  Au46     1.0000 0.06667  0.86667  0.07238  Biso   1.000  Au
  Au47     1.0000 0.26667  0.86667  0.07238  Biso   1.000  Au
  Au48     1.0000 0.46667  0.86667  0.07238  Biso   1.000  Au
  Au49     1.0000 0.66667  0.86667  0.07238  Biso   1.000  Au
  Au50     1.0000 0.86667  0.86667  0.07238  Biso   1.000  Au
  Au51     1.0000 0.93333  0.13333  0.14477  Biso   1.000  Au
  Au52     1.0000 0.13333  0.13333  0.14477  Biso   1.000  Au
  Au53     1.0000 0.33333  0.13333  0.14477  Biso   1.000  Au
  Au54     1.0000 0.53333  0.13333  0.14477  Biso   1.000  Au
  Au55     1.0000 0.73333  0.13333  0.14477  Biso   1.000  Au
  Au56     1.0000 0.93333  0.33333  0.14477  Biso   1.000  Au
  Au57     1.0000 0.13333  0.33333  0.14477  Biso   1.000  Au
  Au58     1.0000 0.33333  0.33333  0.14477  Biso   1.000  Au
  Au59     1.0000 0.53333  0.33333  0.14477  Biso   1.000  Au
  Au60     1.0000 0.73333  0.33333  0.14477  Biso   1.000  Au
  Au61     1.0000 0.93333  0.53333  0.14477  Biso   1.000  Au
  Au62     1.0000 0.13333  0.53333  0.14477  Biso   1.000  Au
  Au63     1.0000 0.33333  0.53333  0.14477  Biso   1.000  Au
  Au64     1.0000 0.53333  0.53333  0.14477  Biso   1.000  Au
  Au65     1.0000 0.73333  0.53333  0.14477  Biso   1.000  Au
  Au66     1.0000 0.93333  0.73333  0.14477  Biso   1.000  Au
  Au67     1.0000 0.13333  0.73333  0.14477  Biso   1.000  Au
  Au68     1.0000 0.33333  0.73333  0.14477  Biso   1.000  Au
  Au69     1.0000 0.53333  0.73333  0.14477  Biso   1.000  Au
  Au70     1.0000 0.73333  0.73333  0.14477  Biso   1.000  Au
  Au71     1.0000 0.93333  0.93333  0.14477  Biso   1.000  Au
  Au72     1.0000 0.13333  0.93333  0.14477  Biso   1.000  Au
  Au73     1.0000 0.33333  0.93333  0.14477  Biso   1.000  Au
  Au74     1.0000 0.53333  0.93333  0.14477  Biso   1.000  Au
  Au75     1.0000 0.73333  0.93333  0.14477  Biso   1.000  Au
  Au76     1.0000 0.00000  0.00000  0.21715  Biso   1.000  Au
  Au77     1.0000 0.20000  0.00000  0.21715  Biso   1.000  Au
  Au78     1.0000 0.40000  0.00000  0.21715  Biso   1.000  Au
  Au79     1.0000 0.60000  0.00000  0.21715  Biso   1.000  Au
  Au80     1.0000 0.80000  0.00000  0.21715  Biso   1.000  Au
  Au81     1.0000 0.00000  0.20000  0.21715  Biso   1.000  Au
  Au82     1.0000 0.20000  0.20000  0.21715  Biso   1.000  Au
  Au83     1.0000 0.40000  0.20000  0.21715  Biso   1.000  Au
  Au84     1.0000 0.60000  0.20000  0.21715  Biso   1.000  Au
  Au85     1.0000 0.80000  0.20000  0.21715  Biso   1.000  Au
  Au86     1.0000 0.00000  0.40000  0.21715  Biso   1.000  Au
  Au87     1.0000 0.20000  0.40000  0.21715  Biso   1.000  Au
  Au88     1.0000 0.40000  0.40000  0.21715  Biso   1.000  Au
  Au89     1.0000 0.60000  0.40000  0.21715  Biso   1.000  Au
  Au90     1.0000 0.80000  0.40000  0.21715  Biso   1.000  Au
  Au91     1.0000 0.00000  0.60000  0.21715  Biso   1.000  Au
  Au92     1.0000 0.20000  0.60000  0.21715  Biso   1.000  Au
  Au93     1.0000 0.40000  0.60000  0.21715  Biso   1.000  Au
  Au94     1.0000 0.60000  0.60000  0.21715  Biso   1.000  Au
  Au95     1.0000 0.80000  0.60000  0.21715  Biso   1.000  Au
  Au96     1.0000 0.00000  0.80000  0.21715  Biso   1.000  Au
  Au97     1.0000 0.20000  0.80000  0.21715  Biso   1.000  Au
  Au98     1.0000 0.40000  0.80000  0.21715  Biso   1.000  Au
  Au99     1.0000 0.60000  0.80000  0.21715  Biso   1.000  Au
  Au100    1.0000 0.80000  0.80000  0.21715  Biso   1.000  Au
  Au101    1.0000 0.26665  0.26663  0.28954  Biso   1.000  Au
  Au102    1.0000 0.46665  0.26663  0.28954  Biso   1.000  Au
  Au103    1.0000 0.26665  0.46663  0.28954  Biso   1.000  Au
  C1       1.0000 0.53234  0.33766  0.40079  Biso   1.000  C
  H1       1.0000 0.47767  0.42532  0.39755  Biso   1.000  H
  H2       1.0000 0.56581  0.30286  0.37011  Biso   1.000  H
  H3       1.0000 0.59795  0.31949  0.42287  Biso   1.000  H
  S1       1.0000 0.45689  0.27330  0.41669  Biso   1.000  S
  C2       1.0000 0.39555  0.34422  0.46414  Biso   1.000  C
  Ge1      1.0000 0.48631  0.27974  0.51376  Biso   1.000  Ge
  C3       1.0000 0.63030  0.27284  0.51015  Biso   1.000  C
  F1       1.0000 0.61822  0.36655  0.49402  Biso   1.000  F
  F2       1.0000 0.70031  0.19062  0.48528  Biso   1.000  F
  F3       1.0000 0.67690  0.25878  0.54808  Biso   1.000  F
  C4       1.0000 0.51690  0.12727  0.52150  Biso   1.000  C
  F4       1.0000 0.42309  0.12435  0.52149  Biso   1.000  F
  F5       1.0000 0.58125  0.05975  0.49132  Biso   1.000  F
  F6       1.0000 0.56718  0.08762  0.55851  Biso   1.000  F
  Ge2      1.0000 0.38978  0.39170  0.57329  Biso   1.000  Ge
  C5       1.0000 0.39485  0.52882  0.56513  Biso   1.000  C
  F7       1.0000 0.38518  0.55486  0.52388  Biso   1.000  F
  F8       1.0000 0.49148  0.51418  0.57840  Biso   1.000  F
  F9       1.0000 0.31593  0.61452  0.58576  Biso   1.000  F
  C6       1.0000 0.23421  0.43044  0.56532  Biso   1.000  C
  F10      1.0000 0.18175  0.44430  0.60193  Biso   1.000  F
  F11      1.0000 0.17942  0.52260  0.54278  Biso   1.000  F
  F12      1.0000 0.22892  0.35039  0.54410  Biso   1.000  F
  Ge3      1.0000 0.43975  0.32635  0.64392  Biso   1.000  Ge
  C7       1.0000 0.60165  0.24217  0.65079  Biso   1.000  C
  F13      1.0000 0.64797  0.15000  0.62808  Biso   1.000  F
  F14      1.0000 0.62866  0.21460  0.69143  Biso   1.000  F
  F15      1.0000 0.64592  0.30271  0.63901  Biso   1.000  F
  C8       1.0000 0.38768  0.21966  0.65192  Biso   1.000  C
  F16      1.0000 0.45875  0.13382  0.67495  Biso   1.000  F
  F17      1.0000 0.29148  0.26856  0.67279  Biso   1.000  F
  F18      1.0000 0.37139  0.18164  0.61554  Biso   1.000  F
  C9       1.0000 0.20980  0.55714  0.69445  Biso   1.000  C
  F19      1.0000 0.19649  0.61527  0.65933  Biso   1.000  F
  F20      1.0000 0.16697  0.62762  0.72654  Biso   1.000  F
  F21      1.0000 0.15135  0.50632  0.69016  Biso   1.000  F
  C10      1.0000 0.44917  0.52961  0.70712  Biso   1.000  C
  F22      1.0000 0.45640  0.56899  0.66970  Biso   1.000  F
  F23      1.0000 0.40190  0.61385  0.73414  Biso   1.000  F
  F24      1.0000 0.55199  0.46216  0.72084  Biso   1.000  F
  H4       1.0000 0.37088  0.43058  0.46212  Biso   1.000  H
  H5       1.0000 0.32322  0.33693  0.46943  Biso   1.000  H
  H6       1.0000 0.46960  0.29381  0.75531  Biso   1.000  H
  H7       1.0000 0.33257  0.32567  0.74787  Biso   1.000  H
  C11      1.0000 0.46083  0.43879  0.81676  Biso   1.000  C
  H8       1.0000 0.52904  0.35590  0.82035  Biso   1.000  H
  H9       1.0000 0.47972  0.48547  0.79458  Biso   1.000  H
  H10      1.0000 0.44077  0.47908  0.84723  Biso   1.000  H
  S2       1.0000 0.34083  0.43659  0.80089  Biso   1.000  S
  C12      1.0000 0.38514  0.36053  0.75321  Biso   1.000  C
  Ge4      1.0000 0.36756  0.44859  0.70328  Biso   1.000  Ge
  Au104    1.0000 0.33332  0.33329  0.35731  Biso   1.000  Au
  Au105    1.0000 0.33332  0.33329  0.85984  Biso   1.000  Au
  Au106    1.0000 0.26665  0.46663  0.92762  Biso   1.000  Au
  Au107    1.0000 0.46665  0.26663  0.92762  Biso   1.000  Au
  Au108    1.0000 0.26665  0.26663  0.92762  Biso   1.000  Au
