# Supplementary material for: Substituent Control of σ-Interference Effects in the Transmission of Saturated Molecules
Source: ACS Phys Chem Au. 2022 Apr 14;2(4):282–8. doi: 10.1021/acsphyschemau.2c00016 (PMC9955259; doi:10.1021/acsphyschemau.2c00016)
Supplement: Supplementary file 2 — pg2c00016_si_002.zip [file pg2c00016_si_002.zip › structures/junctions_cif/Si4_cn.cif]

data_image0
_cell_length_a       14.425
_cell_length_b       14.425
_cell_length_c       32.5954
_cell_angle_alpha    90
_cell_angle_beta     90
_cell_angle_gamma    60

_symmetry_space_group_name_H-M    "P 1"
_symmetry_int_tables_number       1

loop_
  _symmetry_equiv_pos_as_xyz
  'x, y, z'

loop_
  _atom_site_label
  _atom_site_occupancy
  _atom_site_fract_x
  _atom_site_fract_y
  _atom_site_fract_z
  _atom_site_thermal_displace_type
  _atom_site_B_iso_or_equiv
  _atom_site_type_symbol
  Au1      1.0000 0.00000  0.00000  0.00000  Biso   1.000  Au
  Au2      1.0000 0.20000  0.00000  0.00000  Biso   1.000  Au
  Au3      1.0000 0.40000  0.00000  0.00000  Biso   1.000  Au
  Au4      1.0000 0.60000  0.00000  0.00000  Biso   1.000  Au
  Au5      1.0000 0.80000  0.00000  0.00000  Biso   1.000  Au
  Au6      1.0000 0.00000  0.20000  0.00000  Biso   1.000  Au
  Au7      1.0000 0.20000  0.20000  0.00000  Biso   1.000  Au
  Au8      1.0000 0.40000  0.20000  0.00000  Biso   1.000  Au
  Au9      1.0000 0.60000  0.20000  0.00000  Biso   1.000  Au
  Au10     1.0000 0.80000  0.20000  0.00000  Biso   1.000  Au
  Au11     1.0000 0.00000  0.40000  0.00000  Biso   1.000  Au
  Au12     1.0000 0.20000  0.40000  0.00000  Biso   1.000  Au
  Au13     1.0000 0.40000  0.40000  0.00000  Biso   1.000  Au
  Au14     1.0000 0.60000  0.40000  0.00000  Biso   1.000  Au
  Au15     1.0000 0.80000  0.40000  0.00000  Biso   1.000  Au
  Au16     1.0000 0.00000  0.60000  0.00000  Biso   1.000  Au
  Au17     1.0000 0.20000  0.60000  0.00000  Biso   1.000  Au
  Au18     1.0000 0.40000  0.60000  0.00000  Biso   1.000  Au
  Au19     1.0000 0.60000  0.60000  0.00000  Biso   1.000  Au
  Au20     1.0000 0.80000  0.60000  0.00000  Biso   1.000  Au
  Au21     1.0000 0.00000  0.80000  0.00000  Biso   1.000  Au
  Au22     1.0000 0.20000  0.80000  0.00000  Biso   1.000  Au
  Au23     1.0000 0.40000  0.80000  0.00000  Biso   1.000  Au
  Au24     1.0000 0.60000  0.80000  0.00000  Biso   1.000  Au
  Au25     1.0000 0.80000  0.80000  0.00000  Biso   1.000  Au
  Au26     1.0000 0.06667  0.06667  0.07227  Biso   1.000  Au
  Au27     1.0000 0.26667  0.06667  0.07227  Biso   1.000  Au
  Au28     1.0000 0.46667  0.06667  0.07227  Biso   1.000  Au
  Au29     1.0000 0.66667  0.06667  0.07227  Biso   1.000  Au
  Au30     1.0000 0.86667  0.06667  0.07227  Biso   1.000  Au
  Au31     1.0000 0.06667  0.26667  0.07227  Biso   1.000  Au
  Au32     1.0000 0.26667  0.26667  0.07227  Biso   1.000  Au
  Au33     1.0000 0.46667  0.26667  0.07227  Biso   1.000  Au
  Au34     1.0000 0.66667  0.26667  0.07227  Biso   1.000  Au
  Au35     1.0000 0.86667  0.26667  0.07227  Biso   1.000  Au
  Au36     1.0000 0.06667  0.46667  0.07227  Biso   1.000  Au
  Au37     1.0000 0.26667  0.46667  0.07227  Biso   1.000  Au
  Au38     1.0000 0.46667  0.46667  0.07227  Biso   1.000  Au
  Au39     1.0000 0.66667  0.46667  0.07227  Biso   1.000  Au
  Au40     1.0000 0.86667  0.46667  0.07227  Biso   1.000  Au
  Au41     1.0000 0.06667  0.66667  0.07227  Biso   1.000  Au
  Au42     1.0000 0.26667  0.66667  0.07227  Biso   1.000  Au
  Au43     1.0000 0.46667  0.66667  0.07227  Biso   1.000  Au
  Au44     1.0000 0.66667  0.66667  0.07227  Biso   1.000  Au
  Au45     1.0000 0.86667  0.66667  0.07227  Biso   1.000  Au
  Au46     1.0000 0.06667  0.86667  0.07227  Biso   1.000  Au
  Au47     1.0000 0.26667  0.86667  0.07227  Biso   1.000  Au
  Au48     1.0000 0.46667  0.86667  0.07227  Biso   1.000  Au
  Au49     1.0000 0.66667  0.86667  0.07227  Biso   1.000  Au
  Au50     1.0000 0.86667  0.86667  0.07227  Biso   1.000  Au
  Au51     1.0000 0.93333  0.13333  0.14453  Biso   1.000  Au
  Au52     1.0000 0.13333  0.13333  0.14453  Biso   1.000  Au
  Au53     1.0000 0.33333  0.13333  0.14453  Biso   1.000  Au
  Au54     1.0000 0.53333  0.13333  0.14453  Biso   1.000  Au
  Au55     1.0000 0.73333  0.13333  0.14453  Biso   1.000  Au
  Au56     1.0000 0.93333  0.33333  0.14453  Biso   1.000  Au
  Au57     1.0000 0.13333  0.33333  0.14453  Biso   1.000  Au
  Au58     1.0000 0.33333  0.33333  0.14453  Biso   1.000  Au
  Au59     1.0000 0.53333  0.33333  0.14453  Biso   1.000  Au
  Au60     1.0000 0.73333  0.33333  0.14453  Biso   1.000  Au
  Au61     1.0000 0.93333  0.53333  0.14453  Biso   1.000  Au
  Au62     1.0000 0.13333  0.53333  0.14453  Biso   1.000  Au
  Au63     1.0000 0.33333  0.53333  0.14453  Biso   1.000  Au
  Au64     1.0000 0.53333  0.53333  0.14453  Biso   1.000  Au
  Au65     1.0000 0.73333  0.53333  0.14453  Biso   1.000  Au
  Au66     1.0000 0.93333  0.73333  0.14453  Biso   1.000  Au
  Au67     1.0000 0.13333  0.73333  0.14453  Biso   1.000  Au
  Au68     1.0000 0.33333  0.73333  0.14453  Biso   1.000  Au
  Au69     1.0000 0.53333  0.73333  0.14453  Biso   1.000  Au
  Au70     1.0000 0.73333  0.73333  0.14453  Biso   1.000  Au
  Au71     1.0000 0.93333  0.93333  0.14453  Biso   1.000  Au
  Au72     1.0000 0.13333  0.93333  0.14453  Biso   1.000  Au
  Au73     1.0000 0.33333  0.93333  0.14453  Biso   1.000  Au
  Au74     1.0000 0.53333  0.93333  0.14453  Biso   1.000  Au
  Au75     1.0000 0.73333  0.93333  0.14453  Biso   1.000  Au
  Au76     1.0000 0.00000  0.00000  0.21680  Biso   1.000  Au
  Au77     1.0000 0.20000  0.00000  0.21680  Biso   1.000  Au
  Au78     1.0000 0.40000  0.00000  0.21680  Biso   1.000  Au
  Au79     1.0000 0.60000  0.00000  0.21680  Biso   1.000  Au
  Au80     1.0000 0.80000  0.00000  0.21680  Biso   1.000  Au
  Au81     1.0000 0.00000  0.20000  0.21680  Biso   1.000  Au
  Au82     1.0000 0.20000  0.20000  0.21680  Biso   1.000  Au
  Au83     1.0000 0.40000  0.20000  0.21680  Biso   1.000  Au
  Au84     1.0000 0.60000  0.20000  0.21680  Biso   1.000  Au
  Au85     1.0000 0.80000  0.20000  0.21680  Biso   1.000  Au
  Au86     1.0000 0.00000  0.40000  0.21680  Biso   1.000  Au
  Au87     1.0000 0.20000  0.40000  0.21680  Biso   1.000  Au
  Au88     1.0000 0.40000  0.40000  0.21680  Biso   1.000  Au
  Au89     1.0000 0.60000  0.40000  0.21680  Biso   1.000  Au
  Au90     1.0000 0.80000  0.40000  0.21680  Biso   1.000  Au
  Au91     1.0000 0.00000  0.60000  0.21680  Biso   1.000  Au
  Au92     1.0000 0.20000  0.60000  0.21680  Biso   1.000  Au
  Au93     1.0000 0.40000  0.60000  0.21680  Biso   1.000  Au
  Au94     1.0000 0.60000  0.60000  0.21680  Biso   1.000  Au
  Au95     1.0000 0.80000  0.60000  0.21680  Biso   1.000  Au
  Au96     1.0000 0.00000  0.80000  0.21680  Biso   1.000  Au
  Au97     1.0000 0.20000  0.80000  0.21680  Biso   1.000  Au
  Au98     1.0000 0.40000  0.80000  0.21680  Biso   1.000  Au
  Au99     1.0000 0.60000  0.80000  0.21680  Biso   1.000  Au
  Au100    1.0000 0.80000  0.80000  0.21680  Biso   1.000  Au
  Au101    1.0000 0.26665  0.26663  0.28907  Biso   1.000  Au
  Au102    1.0000 0.46665  0.26663  0.28907  Biso   1.000  Au
  Au103    1.0000 0.26665  0.46663  0.28907  Biso   1.000  Au
  C1       1.0000 0.40688  0.45402  0.42227  Biso   1.000  C
  H1       1.0000 0.32213  0.51680  0.41717  Biso   1.000  H
  H2       1.0000 0.44018  0.46848  0.45071  Biso   1.000  H
  H3       1.0000 0.45560  0.45163  0.39541  Biso   1.000  H
  S1       1.0000 0.41956  0.32194  0.42330  Biso   1.000  S
  C2       1.0000 0.33254  0.33313  0.46636  Biso   1.000  C
  Si1      1.0000 0.40963  0.29393  0.51636  Biso   1.000  Si
  C3       1.0000 0.51875  0.15305  0.51470  Biso   1.000  C
  N1       1.0000 0.58608  0.06161  0.51507  Biso   1.000  N
  C4       1.0000 0.47167  0.37736  0.52632  Biso   1.000  C
  N2       1.0000 0.50910  0.43217  0.53361  Biso   1.000  N
  Si2      1.0000 0.30566  0.31256  0.57577  Biso   1.000  Si
  C5       1.0000 0.17919  0.44084  0.56968  Biso   1.000  C
  N3       1.0000 0.10312  0.52626  0.56399  Biso   1.000  N
  C6       1.0000 0.27482  0.20290  0.57625  Biso   1.000  C
  N4       1.0000 0.25701  0.13121  0.57638  Biso   1.000  N
  Si3      1.0000 0.37666  0.31899  0.64071  Biso   1.000  Si
  C7       1.0000 0.35625  0.45499  0.64735  Biso   1.000  C
  N5       1.0000 0.33736  0.54268  0.65549  Biso   1.000  N
  C8       1.0000 0.52217  0.22409  0.64155  Biso   1.000  C
  N6       1.0000 0.61499  0.16131  0.64323  Biso   1.000  N
  C9       1.0000 0.34583  0.14591  0.70105  Biso   1.000  C
  N7       1.0000 0.38015  0.05253  0.69821  Biso   1.000  N
  C10      1.0000 0.15398  0.36385  0.69213  Biso   1.000  C
  N8       1.0000 0.06070  0.41496  0.68598  Biso   1.000  N
  H4       1.0000 0.26050  0.41459  0.46791  Biso   1.000  H
  H5       1.0000 0.30533  0.27455  0.46004  Biso   1.000  H
  H6       1.0000 0.31863  0.41737  0.74924  Biso   1.000  H
  H7       1.0000 0.42263  0.27997  0.75650  Biso   1.000  H
  C11      1.0000 0.13841  0.43879  0.79445  Biso   1.000  C
  H8       1.0000 0.09462  0.43114  0.82111  Biso   1.000  H
  H9       1.0000 0.15251  0.50685  0.79963  Biso   1.000  H
  H10      1.0000 0.09271  0.44861  0.76580  Biso   1.000  H
  S2       1.0000 0.26549  0.31296  0.79374  Biso   1.000  S
  C12      1.0000 0.33543  0.33317  0.75052  Biso   1.000  C
  Si4      1.0000 0.30064  0.29016  0.70070  Biso   1.000  Si
  Au104    1.0000 0.33332  0.33329  0.35674  Biso   1.000  Au
  Au105    1.0000 0.33332  0.33329  0.86007  Biso   1.000  Au
  Au106    1.0000 0.26665  0.46663  0.92773  Biso   1.000  Au
  Au107    1.0000 0.46665  0.26663  0.92773  Biso   1.000  Au
  Au108    1.0000 0.26665  0.26663  0.92773  Biso   1.000  Au
