# Supplementary material for: Substituent Control of σ-Interference Effects in the Transmission of Saturated Molecules
Source: ACS Phys Chem Au. 2022 Apr 14;2(4):282–8. doi: 10.1021/acsphyschemau.2c00016 (PMC9955259; doi:10.1021/acsphyschemau.2c00016)
Supplement: Supplementary file 2 — pg2c00016_si_002.zip [file pg2c00016_si_002.zip › structures/junctions_cif/Si4_me.cif]

data_image0
_cell_length_a       14.425
_cell_length_b       14.425
_cell_length_c       32.2093
_cell_angle_alpha    90
_cell_angle_beta     90
_cell_angle_gamma    60

_symmetry_space_group_name_H-M    "P 1"
_symmetry_int_tables_number       1

loop_
  _symmetry_equiv_pos_as_xyz
  'x, y, z'

loop_
  _atom_site_label
  _atom_site_occupancy
  _atom_site_fract_x
  _atom_site_fract_y
  _atom_site_fract_z
  _atom_site_thermal_displace_type
  _atom_site_B_iso_or_equiv
  _atom_site_type_symbol
  Au1      1.0000 0.00000  0.00000  0.00000  Biso   1.000  Au
  Au2      1.0000 0.20000  0.00000  0.00000  Biso   1.000  Au
  Au3      1.0000 0.40000  0.00000  0.00000  Biso   1.000  Au
  Au4      1.0000 0.60000  0.00000  0.00000  Biso   1.000  Au
  Au5      1.0000 0.80000  0.00000  0.00000  Biso   1.000  Au
  Au6      1.0000 0.00000  0.20000  0.00000  Biso   1.000  Au
  Au7      1.0000 0.20000  0.20000  0.00000  Biso   1.000  Au
  Au8      1.0000 0.40000  0.20000  0.00000  Biso   1.000  Au
  Au9      1.0000 0.60000  0.20000  0.00000  Biso   1.000  Au
  Au10     1.0000 0.80000  0.20000  0.00000  Biso   1.000  Au
  Au11     1.0000 0.00000  0.40000  0.00000  Biso   1.000  Au
  Au12     1.0000 0.20000  0.40000  0.00000  Biso   1.000  Au
  Au13     1.0000 0.40000  0.40000  0.00000  Biso   1.000  Au
  Au14     1.0000 0.60000  0.40000  0.00000  Biso   1.000  Au
  Au15     1.0000 0.80000  0.40000  0.00000  Biso   1.000  Au
  Au16     1.0000 0.00000  0.60000  0.00000  Biso   1.000  Au
  Au17     1.0000 0.20000  0.60000  0.00000  Biso   1.000  Au
  Au18     1.0000 0.40000  0.60000  0.00000  Biso   1.000  Au
  Au19     1.0000 0.60000  0.60000  0.00000  Biso   1.000  Au
  Au20     1.0000 0.80000  0.60000  0.00000  Biso   1.000  Au
  Au21     1.0000 0.00000  0.80000  0.00000  Biso   1.000  Au
  Au22     1.0000 0.20000  0.80000  0.00000  Biso   1.000  Au
  Au23     1.0000 0.40000  0.80000  0.00000  Biso   1.000  Au
  Au24     1.0000 0.60000  0.80000  0.00000  Biso   1.000  Au
  Au25     1.0000 0.80000  0.80000  0.00000  Biso   1.000  Au
  Au26     1.0000 0.06667  0.06667  0.07313  Biso   1.000  Au
  Au27     1.0000 0.26667  0.06667  0.07313  Biso   1.000  Au
  Au28     1.0000 0.46667  0.06667  0.07313  Biso   1.000  Au
  Au29     1.0000 0.66667  0.06667  0.07313  Biso   1.000  Au
  Au30     1.0000 0.86667  0.06667  0.07313  Biso   1.000  Au
  Au31     1.0000 0.06667  0.26667  0.07313  Biso   1.000  Au
  Au32     1.0000 0.26667  0.26667  0.07313  Biso   1.000  Au
  Au33     1.0000 0.46667  0.26667  0.07313  Biso   1.000  Au
  Au34     1.0000 0.66667  0.26667  0.07313  Biso   1.000  Au
  Au35     1.0000 0.86667  0.26667  0.07313  Biso   1.000  Au
  Au36     1.0000 0.06667  0.46667  0.07313  Biso   1.000  Au
  Au37     1.0000 0.26667  0.46667  0.07313  Biso   1.000  Au
  Au38     1.0000 0.46667  0.46667  0.07313  Biso   1.000  Au
  Au39     1.0000 0.66667  0.46667  0.07313  Biso   1.000  Au
  Au40     1.0000 0.86667  0.46667  0.07313  Biso   1.000  Au
  Au41     1.0000 0.06667  0.66667  0.07313  Biso   1.000  Au
  Au42     1.0000 0.26667  0.66667  0.07313  Biso   1.000  Au
  Au43     1.0000 0.46667  0.66667  0.07313  Biso   1.000  Au
  Au44     1.0000 0.66667  0.66667  0.07313  Biso   1.000  Au
  Au45     1.0000 0.86667  0.66667  0.07313  Biso   1.000  Au
  Au46     1.0000 0.06667  0.86667  0.07313  Biso   1.000  Au
  Au47     1.0000 0.26667  0.86667  0.07313  Biso   1.000  Au
  Au48     1.0000 0.46667  0.86667  0.07313  Biso   1.000  Au
  Au49     1.0000 0.66667  0.86667  0.07313  Biso   1.000  Au
  Au50     1.0000 0.86667  0.86667  0.07313  Biso   1.000  Au
  Au51     1.0000 0.93333  0.13333  0.14627  Biso   1.000  Au
  Au52     1.0000 0.13333  0.13333  0.14627  Biso   1.000  Au
  Au53     1.0000 0.33333  0.13333  0.14627  Biso   1.000  Au
  Au54     1.0000 0.53333  0.13333  0.14627  Biso   1.000  Au
  Au55     1.0000 0.73333  0.13333  0.14627  Biso   1.000  Au
  Au56     1.0000 0.93333  0.33333  0.14627  Biso   1.000  Au
  Au57     1.0000 0.13333  0.33333  0.14627  Biso   1.000  Au
  Au58     1.0000 0.33333  0.33333  0.14627  Biso   1.000  Au
  Au59     1.0000 0.53333  0.33333  0.14627  Biso   1.000  Au
  Au60     1.0000 0.73333  0.33333  0.14627  Biso   1.000  Au
  Au61     1.0000 0.93333  0.53333  0.14627  Biso   1.000  Au
  Au62     1.0000 0.13333  0.53333  0.14627  Biso   1.000  Au
  Au63     1.0000 0.33333  0.53333  0.14627  Biso   1.000  Au
  Au64     1.0000 0.53333  0.53333  0.14627  Biso   1.000  Au
  Au65     1.0000 0.73333  0.53333  0.14627  Biso   1.000  Au
  Au66     1.0000 0.93333  0.73333  0.14627  Biso   1.000  Au
  Au67     1.0000 0.13333  0.73333  0.14627  Biso   1.000  Au
  Au68     1.0000 0.33333  0.73333  0.14627  Biso   1.000  Au
  Au69     1.0000 0.53333  0.73333  0.14627  Biso   1.000  Au
  Au70     1.0000 0.73333  0.73333  0.14627  Biso   1.000  Au
  Au71     1.0000 0.93333  0.93333  0.14627  Biso   1.000  Au
  Au72     1.0000 0.13333  0.93333  0.14627  Biso   1.000  Au
  Au73     1.0000 0.33333  0.93333  0.14627  Biso   1.000  Au
  Au74     1.0000 0.53333  0.93333  0.14627  Biso   1.000  Au
  Au75     1.0000 0.73333  0.93333  0.14627  Biso   1.000  Au
  Au76     1.0000 0.00000  0.00000  0.21940  Biso   1.000  Au
  Au77     1.0000 0.20000  0.00000  0.21940  Biso   1.000  Au
  Au78     1.0000 0.40000  0.00000  0.21940  Biso   1.000  Au
  Au79     1.0000 0.60000  0.00000  0.21940  Biso   1.000  Au
  Au80     1.0000 0.80000  0.00000  0.21940  Biso   1.000  Au
  Au81     1.0000 0.00000  0.20000  0.21940  Biso   1.000  Au
  Au82     1.0000 0.20000  0.20000  0.21940  Biso   1.000  Au
  Au83     1.0000 0.40000  0.20000  0.21940  Biso   1.000  Au
  Au84     1.0000 0.60000  0.20000  0.21940  Biso   1.000  Au
  Au85     1.0000 0.80000  0.20000  0.21940  Biso   1.000  Au
  Au86     1.0000 0.00000  0.40000  0.21940  Biso   1.000  Au
  Au87     1.0000 0.20000  0.40000  0.21940  Biso   1.000  Au
  Au88     1.0000 0.40000  0.40000  0.21940  Biso   1.000  Au
  Au89     1.0000 0.60000  0.40000  0.21940  Biso   1.000  Au
  Au90     1.0000 0.80000  0.40000  0.21940  Biso   1.000  Au
  Au91     1.0000 0.00000  0.60000  0.21940  Biso   1.000  Au
  Au92     1.0000 0.20000  0.60000  0.21940  Biso   1.000  Au
  Au93     1.0000 0.40000  0.60000  0.21940  Biso   1.000  Au
  Au94     1.0000 0.60000  0.60000  0.21940  Biso   1.000  Au
  Au95     1.0000 0.80000  0.60000  0.21940  Biso   1.000  Au
  Au96     1.0000 0.00000  0.80000  0.21940  Biso   1.000  Au
  Au97     1.0000 0.20000  0.80000  0.21940  Biso   1.000  Au
  Au98     1.0000 0.40000  0.80000  0.21940  Biso   1.000  Au
  Au99     1.0000 0.60000  0.80000  0.21940  Biso   1.000  Au
  Au100    1.0000 0.80000  0.80000  0.21940  Biso   1.000  Au
  Au101    1.0000 0.26665  0.26663  0.29254  Biso   1.000  Au
  Au102    1.0000 0.46665  0.26663  0.29254  Biso   1.000  Au
  Au103    1.0000 0.26665  0.46663  0.29254  Biso   1.000  Au
  C1       1.0000 0.14420  0.49671  0.42020  Biso   1.000  C
  H1       1.0000 0.10238  0.54382  0.44828  Biso   1.000  H
  H2       1.0000 0.12376  0.55069  0.39289  Biso   1.000  H
  H3       1.0000 0.12175  0.43486  0.41362  Biso   1.000  H
  S1       1.0000 0.28886  0.43583  0.42588  Biso   1.000  S
  C2       1.0000 0.31739  0.35031  0.47191  Biso   1.000  C
  Si1      1.0000 0.31051  0.42133  0.52328  Biso   1.000  Si
  C3       1.0000 0.40431  0.47715  0.52052  Biso   1.000  C
  C4       1.0000 0.16810  0.53467  0.53025  Biso   1.000  C
  Si2      1.0000 0.36414  0.29133  0.57691  Biso   1.000  Si
  C5       1.0000 0.29808  0.20675  0.56881  Biso   1.000  C
  C6       1.0000 0.51532  0.19977  0.57387  Biso   1.000  C
  Si3      1.0000 0.31174  0.37670  0.64262  Biso   1.000  Si
  C7       1.0000 0.16366  0.42550  0.65072  Biso   1.000  C
  C8       1.0000 0.33282  0.49678  0.64564  Biso   1.000  C
  C9       1.0000 0.55170  0.23758  0.69893  Biso   1.000  C
  C10      1.0000 0.42300  0.11978  0.68913  Biso   1.000  C
  H4       1.0000 0.26419  0.31486  0.47165  Biso   1.000  H
  H5       1.0000 0.40062  0.28341  0.46661  Biso   1.000  H
  H6       1.0000 0.38224  0.53551  0.49455  Biso   1.000  H
  H7       1.0000 0.48888  0.41288  0.51569  Biso   1.000  H
  H8       1.0000 0.40166  0.51953  0.54982  Biso   1.000  H
  H9       1.0000 0.15853  0.58044  0.55930  Biso   1.000  H
  H10      1.0000 0.14449  0.59260  0.50402  Biso   1.000  H
  H11      1.0000 0.11086  0.50418  0.53146  Biso   1.000  H
  H12      1.0000 0.20916  0.25654  0.56928  Biso   1.000  H
  H13      1.0000 0.32194  0.14482  0.59353  Biso   1.000  H
  H14      1.0000 0.32190  0.16422  0.53840  Biso   1.000  H
  H15      1.0000 0.55879  0.24423  0.57947  Biso   1.000  H
  H16      1.0000 0.54004  0.16085  0.54280  Biso   1.000  H
  H17      1.0000 0.54328  0.13461  0.59743  Biso   1.000  H
  H18      1.0000 0.14648  0.35839  0.65026  Biso   1.000  H
  H19      1.0000 0.11404  0.48332  0.62603  Biso   1.000  H
  H20      1.0000 0.13556  0.46740  0.68112  Biso   1.000  H
  H21      1.0000 0.41782  0.47366  0.63989  Biso   1.000  H
  H22      1.0000 0.28273  0.55845  0.62214  Biso   1.000  H
  H23      1.0000 0.30987  0.53597  0.67671  Biso   1.000  H
  H24      1.0000 0.54919  0.31524  0.70379  Biso   1.000  H
  H25      1.0000 0.59872  0.18331  0.72491  Biso   1.000  H
  H26      1.0000 0.59689  0.20204  0.66964  Biso   1.000  H
  H27      1.0000 0.46838  0.06523  0.71530  Biso   1.000  H
  H28      1.0000 0.46602  0.07963  0.66002  Biso   1.000  H
  H29      1.0000 0.34228  0.12741  0.68801  Biso   1.000  H
  H30      1.0000 0.25651  0.32738  0.74795  Biso   1.000  H
  H31      1.0000 0.33251  0.39422  0.75292  Biso   1.000  H
  C11      1.0000 0.36160  0.14314  0.79931  Biso   1.000  C
  H32      1.0000 0.40491  0.09266  0.82657  Biso   1.000  H
  H33      1.0000 0.37987  0.09248  0.77116  Biso   1.000  H
  H34      1.0000 0.27424  0.18697  0.80592  Biso   1.000  H
  S2       1.0000 0.41206  0.23595  0.79375  Biso   1.000  S
  C12      1.0000 0.33945  0.31458  0.74772  Biso   1.000  C
  Si4      1.0000 0.41294  0.25480  0.69624  Biso   1.000  Si
  Au104    1.0000 0.33332  0.33329  0.36101  Biso   1.000  Au
  Au105    1.0000 0.33332  0.33329  0.85839  Biso   1.000  Au
  Au106    1.0000 0.26665  0.46663  0.92687  Biso   1.000  Au
  Au107    1.0000 0.46665  0.26663  0.92687  Biso   1.000  Au
  Au108    1.0000 0.26665  0.26663  0.92687  Biso   1.000  Au
