# Supplementary material for: Substituent Control of σ-Interference Effects in the Transmission of Saturated Molecules
Source: ACS Phys Chem Au. 2022 Apr 14;2(4):282–8. doi: 10.1021/acsphyschemau.2c00016 (PMC9955259; doi:10.1021/acsphyschemau.2c00016)
Supplement: Supplementary file 2 — pg2c00016_si_002.zip [file pg2c00016_si_002.zip › structures/junctions_cif/Ge222_sub2_cis.cif]

data_image0
_cell_length_a       14.425
_cell_length_b       14.425
_cell_length_c       30.9631
_cell_angle_alpha    90
_cell_angle_beta     90
_cell_angle_gamma    60

_symmetry_space_group_name_H-M    "P 1"
_symmetry_int_tables_number       1

loop_
  _symmetry_equiv_pos_as_xyz
  'x, y, z'

loop_
  _atom_site_label
  _atom_site_occupancy
  _atom_site_fract_x
  _atom_site_fract_y
  _atom_site_fract_z
  _atom_site_thermal_displace_type
  _atom_site_B_iso_or_equiv
  _atom_site_type_symbol
  Au1      1.0000 0.00000  0.00000  0.00000  Biso   1.000  Au
  Au2      1.0000 0.20000  0.00000  0.00000  Biso   1.000  Au
  Au3      1.0000 0.40000  0.00000  0.00000  Biso   1.000  Au
  Au4      1.0000 0.60000  0.00000  0.00000  Biso   1.000  Au
  Au5      1.0000 0.80000  0.00000  0.00000  Biso   1.000  Au
  Au6      1.0000 0.00000  0.20000  0.00000  Biso   1.000  Au
  Au7      1.0000 0.20000  0.20000  0.00000  Biso   1.000  Au
  Au8      1.0000 0.40000  0.20000  0.00000  Biso   1.000  Au
  Au9      1.0000 0.60000  0.20000  0.00000  Biso   1.000  Au
  Au10     1.0000 0.80000  0.20000  0.00000  Biso   1.000  Au
  Au11     1.0000 0.00000  0.40000  0.00000  Biso   1.000  Au
  Au12     1.0000 0.20000  0.40000  0.00000  Biso   1.000  Au
  Au13     1.0000 0.40000  0.40000  0.00000  Biso   1.000  Au
  Au14     1.0000 0.60000  0.40000  0.00000  Biso   1.000  Au
  Au15     1.0000 0.80000  0.40000  0.00000  Biso   1.000  Au
  Au16     1.0000 0.00000  0.60000  0.00000  Biso   1.000  Au
  Au17     1.0000 0.20000  0.60000  0.00000  Biso   1.000  Au
  Au18     1.0000 0.40000  0.60000  0.00000  Biso   1.000  Au
  Au19     1.0000 0.60000  0.60000  0.00000  Biso   1.000  Au
  Au20     1.0000 0.80000  0.60000  0.00000  Biso   1.000  Au
  Au21     1.0000 0.00000  0.80000  0.00000  Biso   1.000  Au
  Au22     1.0000 0.20000  0.80000  0.00000  Biso   1.000  Au
  Au23     1.0000 0.40000  0.80000  0.00000  Biso   1.000  Au
  Au24     1.0000 0.60000  0.80000  0.00000  Biso   1.000  Au
  Au25     1.0000 0.80000  0.80000  0.00000  Biso   1.000  Au
  Au26     1.0000 0.06667  0.06667  0.07608  Biso   1.000  Au
  Au27     1.0000 0.26667  0.06667  0.07608  Biso   1.000  Au
  Au28     1.0000 0.46667  0.06667  0.07608  Biso   1.000  Au
  Au29     1.0000 0.66667  0.06667  0.07608  Biso   1.000  Au
  Au30     1.0000 0.86667  0.06667  0.07608  Biso   1.000  Au
  Au31     1.0000 0.06667  0.26667  0.07608  Biso   1.000  Au
  Au32     1.0000 0.26667  0.26667  0.07608  Biso   1.000  Au
  Au33     1.0000 0.46667  0.26667  0.07608  Biso   1.000  Au
  Au34     1.0000 0.66667  0.26667  0.07608  Biso   1.000  Au
  Au35     1.0000 0.86667  0.26667  0.07608  Biso   1.000  Au
  Au36     1.0000 0.06667  0.46667  0.07608  Biso   1.000  Au
  Au37     1.0000 0.26667  0.46667  0.07608  Biso   1.000  Au
  Au38     1.0000 0.46667  0.46667  0.07608  Biso   1.000  Au
  Au39     1.0000 0.66667  0.46667  0.07608  Biso   1.000  Au
  Au40     1.0000 0.86667  0.46667  0.07608  Biso   1.000  Au
  Au41     1.0000 0.06667  0.66667  0.07608  Biso   1.000  Au
  Au42     1.0000 0.26667  0.66667  0.07608  Biso   1.000  Au
  Au43     1.0000 0.46667  0.66667  0.07608  Biso   1.000  Au
  Au44     1.0000 0.66667  0.66667  0.07608  Biso   1.000  Au
  Au45     1.0000 0.86667  0.66667  0.07608  Biso   1.000  Au
  Au46     1.0000 0.06667  0.86667  0.07608  Biso   1.000  Au
  Au47     1.0000 0.26667  0.86667  0.07608  Biso   1.000  Au
  Au48     1.0000 0.46667  0.86667  0.07608  Biso   1.000  Au
  Au49     1.0000 0.66667  0.86667  0.07608  Biso   1.000  Au
  Au50     1.0000 0.86667  0.86667  0.07608  Biso   1.000  Au
  Au51     1.0000 0.93333  0.13333  0.15215  Biso   1.000  Au
  Au52     1.0000 0.13333  0.13333  0.15215  Biso   1.000  Au
  Au53     1.0000 0.33333  0.13333  0.15215  Biso   1.000  Au
  Au54     1.0000 0.53333  0.13333  0.15215  Biso   1.000  Au
  Au55     1.0000 0.73333  0.13333  0.15215  Biso   1.000  Au
  Au56     1.0000 0.93333  0.33333  0.15215  Biso   1.000  Au
  Au57     1.0000 0.13333  0.33333  0.15215  Biso   1.000  Au
  Au58     1.0000 0.33333  0.33333  0.15215  Biso   1.000  Au
  Au59     1.0000 0.53333  0.33333  0.15215  Biso   1.000  Au
  Au60     1.0000 0.73333  0.33333  0.15215  Biso   1.000  Au
  Au61     1.0000 0.93333  0.53333  0.15215  Biso   1.000  Au
  Au62     1.0000 0.13333  0.53333  0.15215  Biso   1.000  Au
  Au63     1.0000 0.33333  0.53333  0.15215  Biso   1.000  Au
  Au64     1.0000 0.53333  0.53333  0.15215  Biso   1.000  Au
  Au65     1.0000 0.73333  0.53333  0.15215  Biso   1.000  Au
  Au66     1.0000 0.93333  0.73333  0.15215  Biso   1.000  Au
  Au67     1.0000 0.13333  0.73333  0.15215  Biso   1.000  Au
  Au68     1.0000 0.33333  0.73333  0.15215  Biso   1.000  Au
  Au69     1.0000 0.53333  0.73333  0.15215  Biso   1.000  Au
  Au70     1.0000 0.73333  0.73333  0.15215  Biso   1.000  Au
  Au71     1.0000 0.93333  0.93333  0.15215  Biso   1.000  Au
  Au72     1.0000 0.13333  0.93333  0.15215  Biso   1.000  Au
  Au73     1.0000 0.33333  0.93333  0.15215  Biso   1.000  Au
  Au74     1.0000 0.53333  0.93333  0.15215  Biso   1.000  Au
  Au75     1.0000 0.73333  0.93333  0.15215  Biso   1.000  Au
  Au76     1.0000 0.00000  0.00000  0.22823  Biso   1.000  Au
  Au77     1.0000 0.20000  0.00000  0.22823  Biso   1.000  Au
  Au78     1.0000 0.40000  0.00000  0.22823  Biso   1.000  Au
  Au79     1.0000 0.60000  0.00000  0.22823  Biso   1.000  Au
  Au80     1.0000 0.80000  0.00000  0.22823  Biso   1.000  Au
  Au81     1.0000 0.00000  0.20000  0.22823  Biso   1.000  Au
  Au82     1.0000 0.20000  0.20000  0.22823  Biso   1.000  Au
  Au83     1.0000 0.40000  0.20000  0.22823  Biso   1.000  Au
  Au84     1.0000 0.60000  0.20000  0.22823  Biso   1.000  Au
  Au85     1.0000 0.80000  0.20000  0.22823  Biso   1.000  Au
  Au86     1.0000 0.00000  0.40000  0.22823  Biso   1.000  Au
  Au87     1.0000 0.20000  0.40000  0.22823  Biso   1.000  Au
  Au88     1.0000 0.40000  0.40000  0.22823  Biso   1.000  Au
  Au89     1.0000 0.60000  0.40000  0.22823  Biso   1.000  Au
  Au90     1.0000 0.80000  0.40000  0.22823  Biso   1.000  Au
  Au91     1.0000 0.00000  0.60000  0.22823  Biso   1.000  Au
  Au92     1.0000 0.20000  0.60000  0.22823  Biso   1.000  Au
  Au93     1.0000 0.40000  0.60000  0.22823  Biso   1.000  Au
  Au94     1.0000 0.60000  0.60000  0.22823  Biso   1.000  Au
  Au95     1.0000 0.80000  0.60000  0.22823  Biso   1.000  Au
  Au96     1.0000 0.00000  0.80000  0.22823  Biso   1.000  Au
  Au97     1.0000 0.20000  0.80000  0.22823  Biso   1.000  Au
  Au98     1.0000 0.40000  0.80000  0.22823  Biso   1.000  Au
  Au99     1.0000 0.60000  0.80000  0.22823  Biso   1.000  Au
  Au100    1.0000 0.80000  0.80000  0.22823  Biso   1.000  Au
  Au101    1.0000 0.26665  0.26663  0.30431  Biso   1.000  Au
  Au102    1.0000 0.46665  0.26663  0.30431  Biso   1.000  Au
  Au103    1.0000 0.26665  0.46663  0.30431  Biso   1.000  Au
  C1       1.0000 0.24599  0.21438  0.43391  Biso   1.000  C
  H1       1.0000 0.17772  0.25174  0.41090  Biso   1.000  H
  H2       1.0000 0.22247  0.18623  0.46301  Biso   1.000  H
  H3       1.0000 0.31612  0.14753  0.41746  Biso   1.000  H
  S1       1.0000 0.27434  0.32012  0.44814  Biso   1.000  S
  C2       1.0000 0.39206  0.25112  0.48284  Biso   1.000  C
  Ge1      1.0000 0.36662  0.25457  0.54800  Biso   1.000  Ge
  Ge2      1.0000 0.28319  0.44202  0.57608  Biso   1.000  Ge
  C3       1.0000 0.15472  0.53972  0.54005  Biso   1.000  C
  C4       1.0000 0.10326  0.65887  0.55150  Biso   1.000  C
  C5       1.0000 0.38766  0.49589  0.57333  Biso   1.000  C
  C6       1.0000 0.42321  0.50554  0.52764  Biso   1.000  C
  Ge3      1.0000 0.23336  0.44198  0.65351  Biso   1.000  Ge
  C7       1.0000 0.25709  0.54510  0.68917  Biso   1.000  C
  C8       1.0000 0.18251  0.66342  0.67799  Biso   1.000  C
  C9       1.0000 0.07632  0.49082  0.65765  Biso   1.000  C
  C10      1.0000 0.03418  0.49887  0.70382  Biso   1.000  C
  Ge4      1.0000 0.54927  0.14306  0.58049  Biso   1.000  Ge
  C11      1.0000 0.65890  0.17204  0.55292  Biso   1.000  C
  C12      1.0000 0.69738  0.12276  0.50801  Biso   1.000  C
  C13      1.0000 0.59632  0.98784  0.56974  Biso   1.000  C
  C14      1.0000 0.70956  0.90657  0.58530  Biso   1.000  C
  Ge5      1.0000 0.53449  0.18435  0.65938  Biso   1.000  Ge
  C15      1.0000 0.56851  0.30047  0.67404  Biso   1.000  C
  C16      1.0000 0.67278  0.28996  0.65651  Biso   1.000  C
  C17      1.0000 0.62563  0.04875  0.69326  Biso   1.000  C
  C18      1.0000 0.74416  0.01502  0.69868  Biso   1.000  C
  Ge6      1.0000 0.27752  0.14155  0.64913  Biso   1.000  Ge
  C19      1.0000 0.13662  0.17675  0.67615  Biso   1.000  C
  C20      1.0000 0.09528  0.10155  0.66260  Biso   1.000  C
  C21      1.0000 0.38055  0.98550  0.65951  Biso   1.000  C
  C22      1.0000 0.39605  0.95288  0.70728  Biso   1.000  C
  Ge7      1.0000 0.25340  0.17625  0.56983  Biso   1.000  Ge
  C23      1.0000 0.29975  0.03765  0.53830  Biso   1.000  C
  C24      1.0000 0.22609  0.99056  0.54487  Biso   1.000  C
  C25      1.0000 0.09536  0.27904  0.56281  Biso   1.000  C
  C26      1.0000 0.04825  0.31068  0.51729  Biso   1.000  C
  H4       1.0000 0.44297  0.16748  0.47104  Biso   1.000  H
  H5       1.0000 0.43729  0.29405  0.47738  Biso   1.000  H
  H6       1.0000 0.18164  0.52534  0.50570  Biso   1.000  H
  H7       1.0000 0.09628  0.51104  0.54347  Biso   1.000  H
  H8       1.0000 0.03306  0.70888  0.53033  Biso   1.000  H
  H9       1.0000 0.16022  0.68924  0.54749  Biso   1.000  H
  H10      1.0000 0.07415  0.67527  0.58554  Biso   1.000  H
  H11      1.0000 0.45782  0.44193  0.59378  Biso   1.000  H
  H12      1.0000 0.34804  0.57531  0.58986  Biso   1.000  H
  H13      1.0000 0.46807  0.42613  0.51137  Biso   1.000  H
  H14      1.0000 0.47709  0.54023  0.52807  Biso   1.000  H
  H15      1.0000 0.35396  0.55782  0.50649  Biso   1.000  H
  H16      1.0000 0.34273  0.52248  0.68568  Biso   1.000  H
  H17      1.0000 0.24682  0.52882  0.72353  Biso   1.000  H
  H18      1.0000 0.19434  0.68244  0.64423  Biso   1.000  H
  H19      1.0000 0.09649  0.68736  0.68138  Biso   1.000  H
  H20      1.0000 0.19691  0.71653  0.69979  Biso   1.000  H
  H21      1.0000 0.03373  0.57018  0.64114  Biso   1.000  H
  H22      1.0000 0.06090  0.43549  0.63781  Biso   1.000  H
  H23      1.0000 0.05185  0.55091  0.72480  Biso   1.000  H
  H24      1.0000 0.94562  0.53321  0.70421  Biso   1.000  H
  H25      1.0000 0.07009  0.41889  0.71971  Biso   1.000  H
  H26      1.0000 0.62372  0.26067  0.55211  Biso   1.000  H
  H27      1.0000 0.72747  0.14103  0.57596  Biso   1.000  H
  H28      1.0000 0.75750  0.14231  0.49481  Biso   1.000  H
  H29      1.0000 0.73612  0.03386  0.50870  Biso   1.000  H
  H30      1.0000 0.63058  0.15248  0.48425  Biso   1.000  H
  H31      1.0000 0.53570  0.97175  0.58493  Biso   1.000  H
  H32      1.0000 0.58913  0.98060  0.53417  Biso   1.000  H
  H33      1.0000 0.77127  0.92377  0.57211  Biso   1.000  H
  H34      1.0000 0.71610  0.90575  0.62113  Biso   1.000  H
  H35      1.0000 0.73242  0.82367  0.57508  Biso   1.000  H
  H36      1.0000 0.56594  0.30632  0.70998  Biso   1.000  H
  H37      1.0000 0.49792  0.37632  0.66259  Biso   1.000  H
  H38      1.0000 0.68630  0.35414  0.66976  Biso   1.000  H
  H39      1.0000 0.67159  0.29686  0.62069  Biso   1.000  H
  H40      1.0000 0.74413  0.21187  0.66516  Biso   1.000  H
  H41      1.0000 0.61644  0.98572  0.67629  Biso   1.000  H
  H42      1.0000 0.58687  0.05826  0.72534  Biso   1.000  H
  H43      1.0000 0.78878  0.93657  0.71575  Biso   1.000  H
  H44      1.0000 0.78486  0.00611  0.66712  Biso   1.000  H
  H45      1.0000 0.75489  0.07414  0.71804  Biso   1.000  H
  H46      1.0000 0.07795  0.26135  0.66761  Biso   1.000  H
  H47      1.0000 0.14743  0.17493  0.71188  Biso   1.000  H
  H48      1.0000 0.08179  0.10345  0.62706  Biso   1.000  H
  H49      1.0000 0.15234  0.01670  0.67142  Biso   1.000  H
  H50      1.0000 0.01766  0.12360  0.67860  Biso   1.000  H
  H51      1.0000 0.34918  0.94077  0.64092  Biso   1.000  H
  H52      1.0000 0.45807  0.96617  0.64417  Biso   1.000  H
  H53      1.0000 0.45273  0.86550  0.71145  Biso   1.000  H
  H54      1.0000 0.31933  0.97084  0.72299  Biso   1.000  H
  H55      1.0000 0.42923  0.99575  0.72598  Biso   1.000  H
  H56      1.0000 0.38276  0.98076  0.54945  Biso   1.000  H
  H57      1.0000 0.30673  0.05171  0.50335  Biso   1.000  H
  H58      1.0000 0.25179  0.91767  0.52466  Biso   1.000  H
  H59      1.0000 0.14157  0.04858  0.53596  Biso   1.000  H
  H60      1.0000 0.22556  0.96675  0.57910  Biso   1.000  H
  H61      1.0000 0.05532  0.24209  0.58102  Biso   1.000  H
  H62      1.0000 0.07984  0.35150  0.58156  Biso   1.000  H
  H63      1.0000 0.08341  0.35238  0.49909  Biso   1.000  H
  H64      1.0000 0.06134  0.24004  0.49789  Biso   1.000  H
  H65      1.0000 0.95995  0.36624  0.51867  Biso   1.000  H
  H66      1.0000 0.36796  0.17009  0.75963  Biso   1.000  H
  H67      1.0000 0.24563  0.29594  0.75470  Biso   1.000  H
  C27      1.0000 0.52484  0.22371  0.78686  Biso   1.000  C
  H68      1.0000 0.55661  0.26218  0.80888  Biso   1.000  H
  H69      1.0000 0.57064  0.20058  0.75613  Biso   1.000  H
  H70      1.0000 0.53004  0.15275  0.80333  Biso   1.000  H
  S2       1.0000 0.38572  0.32506  0.77738  Biso   1.000  S
  C28      1.0000 0.33259  0.25314  0.74684  Biso   1.000  C
  Ge8      1.0000 0.34500  0.25530  0.68107  Biso   1.000  Ge
  Au104    1.0000 0.33332  0.33329  0.37554  Biso   1.000  Au
  Au105    1.0000 0.33332  0.33329  0.85269  Biso   1.000  Au
  Au106    1.0000 0.26665  0.46663  0.92392  Biso   1.000  Au
  Au107    1.0000 0.46665  0.26663  0.92392  Biso   1.000  Au
  Au108    1.0000 0.26665  0.26663  0.92392  Biso   1.000  Au
