# Supplementary material for: Substituent Control of σ-Interference Effects in the Transmission of Saturated Molecules
Source: ACS Phys Chem Au. 2022 Apr 14;2(4):282–8. doi: 10.1021/acsphyschemau.2c00016 (PMC9955259; doi:10.1021/acsphyschemau.2c00016)
Supplement: Supplementary file 2 — pg2c00016_si_002.zip [file pg2c00016_si_002.zip › structures/junctions_cif/Ge222_sub12_ortho.cif]

data_image0
_cell_length_a       14.425
_cell_length_b       14.425
_cell_length_c       31.5056
_cell_angle_alpha    90
_cell_angle_beta     90
_cell_angle_gamma    60

_symmetry_space_group_name_H-M    "P 1"
_symmetry_int_tables_number       1

loop_
  _symmetry_equiv_pos_as_xyz
  'x, y, z'

loop_
  _atom_site_label
  _atom_site_occupancy
  _atom_site_fract_x
  _atom_site_fract_y
  _atom_site_fract_z
  _atom_site_thermal_displace_type
  _atom_site_B_iso_or_equiv
  _atom_site_type_symbol
  Au1      1.0000 0.00000  0.00000  0.00000  Biso   1.000  Au
  Au2      1.0000 0.20000  0.00000  0.00000  Biso   1.000  Au
  Au3      1.0000 0.40000  0.00000  0.00000  Biso   1.000  Au
  Au4      1.0000 0.60000  0.00000  0.00000  Biso   1.000  Au
  Au5      1.0000 0.80000  0.00000  0.00000  Biso   1.000  Au
  Au6      1.0000 0.00000  0.20000  0.00000  Biso   1.000  Au
  Au7      1.0000 0.20000  0.20000  0.00000  Biso   1.000  Au
  Au8      1.0000 0.40000  0.20000  0.00000  Biso   1.000  Au
  Au9      1.0000 0.60000  0.20000  0.00000  Biso   1.000  Au
  Au10     1.0000 0.80000  0.20000  0.00000  Biso   1.000  Au
  Au11     1.0000 0.00000  0.40000  0.00000  Biso   1.000  Au
  Au12     1.0000 0.20000  0.40000  0.00000  Biso   1.000  Au
  Au13     1.0000 0.40000  0.40000  0.00000  Biso   1.000  Au
  Au14     1.0000 0.60000  0.40000  0.00000  Biso   1.000  Au
  Au15     1.0000 0.80000  0.40000  0.00000  Biso   1.000  Au
  Au16     1.0000 0.00000  0.60000  0.00000  Biso   1.000  Au
  Au17     1.0000 0.20000  0.60000  0.00000  Biso   1.000  Au
  Au18     1.0000 0.40000  0.60000  0.00000  Biso   1.000  Au
  Au19     1.0000 0.60000  0.60000  0.00000  Biso   1.000  Au
  Au20     1.0000 0.80000  0.60000  0.00000  Biso   1.000  Au
  Au21     1.0000 0.00000  0.80000  0.00000  Biso   1.000  Au
  Au22     1.0000 0.20000  0.80000  0.00000  Biso   1.000  Au
  Au23     1.0000 0.40000  0.80000  0.00000  Biso   1.000  Au
  Au24     1.0000 0.60000  0.80000  0.00000  Biso   1.000  Au
  Au25     1.0000 0.80000  0.80000  0.00000  Biso   1.000  Au
  Au26     1.0000 0.06667  0.06667  0.07477  Biso   1.000  Au
  Au27     1.0000 0.26667  0.06667  0.07477  Biso   1.000  Au
  Au28     1.0000 0.46667  0.06667  0.07477  Biso   1.000  Au
  Au29     1.0000 0.66667  0.06667  0.07477  Biso   1.000  Au
  Au30     1.0000 0.86667  0.06667  0.07477  Biso   1.000  Au
  Au31     1.0000 0.06667  0.26667  0.07477  Biso   1.000  Au
  Au32     1.0000 0.26667  0.26667  0.07477  Biso   1.000  Au
  Au33     1.0000 0.46667  0.26667  0.07477  Biso   1.000  Au
  Au34     1.0000 0.66667  0.26667  0.07477  Biso   1.000  Au
  Au35     1.0000 0.86667  0.26667  0.07477  Biso   1.000  Au
  Au36     1.0000 0.06667  0.46667  0.07477  Biso   1.000  Au
  Au37     1.0000 0.26667  0.46667  0.07477  Biso   1.000  Au
  Au38     1.0000 0.46667  0.46667  0.07477  Biso   1.000  Au
  Au39     1.0000 0.66667  0.46667  0.07477  Biso   1.000  Au
  Au40     1.0000 0.86667  0.46667  0.07477  Biso   1.000  Au
  Au41     1.0000 0.06667  0.66667  0.07477  Biso   1.000  Au
  Au42     1.0000 0.26667  0.66667  0.07477  Biso   1.000  Au
  Au43     1.0000 0.46667  0.66667  0.07477  Biso   1.000  Au
  Au44     1.0000 0.66667  0.66667  0.07477  Biso   1.000  Au
  Au45     1.0000 0.86667  0.66667  0.07477  Biso   1.000  Au
  Au46     1.0000 0.06667  0.86667  0.07477  Biso   1.000  Au
  Au47     1.0000 0.26667  0.86667  0.07477  Biso   1.000  Au
  Au48     1.0000 0.46667  0.86667  0.07477  Biso   1.000  Au
  Au49     1.0000 0.66667  0.86667  0.07477  Biso   1.000  Au
  Au50     1.0000 0.86667  0.86667  0.07477  Biso   1.000  Au
  Au51     1.0000 0.93333  0.13333  0.14953  Biso   1.000  Au
  Au52     1.0000 0.13333  0.13333  0.14953  Biso   1.000  Au
  Au53     1.0000 0.33333  0.13333  0.14953  Biso   1.000  Au
  Au54     1.0000 0.53333  0.13333  0.14953  Biso   1.000  Au
  Au55     1.0000 0.73333  0.13333  0.14953  Biso   1.000  Au
  Au56     1.0000 0.93333  0.33333  0.14953  Biso   1.000  Au
  Au57     1.0000 0.13333  0.33333  0.14953  Biso   1.000  Au
  Au58     1.0000 0.33333  0.33333  0.14953  Biso   1.000  Au
  Au59     1.0000 0.53333  0.33333  0.14953  Biso   1.000  Au
  Au60     1.0000 0.73333  0.33333  0.14953  Biso   1.000  Au
  Au61     1.0000 0.93333  0.53333  0.14953  Biso   1.000  Au
  Au62     1.0000 0.13333  0.53333  0.14953  Biso   1.000  Au
  Au63     1.0000 0.33333  0.53333  0.14953  Biso   1.000  Au
  Au64     1.0000 0.53333  0.53333  0.14953  Biso   1.000  Au
  Au65     1.0000 0.73333  0.53333  0.14953  Biso   1.000  Au
  Au66     1.0000 0.93333  0.73333  0.14953  Biso   1.000  Au
  Au67     1.0000 0.13333  0.73333  0.14953  Biso   1.000  Au
  Au68     1.0000 0.33333  0.73333  0.14953  Biso   1.000  Au
  Au69     1.0000 0.53333  0.73333  0.14953  Biso   1.000  Au
  Au70     1.0000 0.73333  0.73333  0.14953  Biso   1.000  Au
  Au71     1.0000 0.93333  0.93333  0.14953  Biso   1.000  Au
  Au72     1.0000 0.13333  0.93333  0.14953  Biso   1.000  Au
  Au73     1.0000 0.33333  0.93333  0.14953  Biso   1.000  Au
  Au74     1.0000 0.53333  0.93333  0.14953  Biso   1.000  Au
  Au75     1.0000 0.73333  0.93333  0.14953  Biso   1.000  Au
  Au76     1.0000 0.00000  0.00000  0.22430  Biso   1.000  Au
  Au77     1.0000 0.20000  0.00000  0.22430  Biso   1.000  Au
  Au78     1.0000 0.40000  0.00000  0.22430  Biso   1.000  Au
  Au79     1.0000 0.60000  0.00000  0.22430  Biso   1.000  Au
  Au80     1.0000 0.80000  0.00000  0.22430  Biso   1.000  Au
  Au81     1.0000 0.00000  0.20000  0.22430  Biso   1.000  Au
  Au82     1.0000 0.20000  0.20000  0.22430  Biso   1.000  Au
  Au83     1.0000 0.40000  0.20000  0.22430  Biso   1.000  Au
  Au84     1.0000 0.60000  0.20000  0.22430  Biso   1.000  Au
  Au85     1.0000 0.80000  0.20000  0.22430  Biso   1.000  Au
  Au86     1.0000 0.00000  0.40000  0.22430  Biso   1.000  Au
  Au87     1.0000 0.20000  0.40000  0.22430  Biso   1.000  Au
  Au88     1.0000 0.40000  0.40000  0.22430  Biso   1.000  Au
  Au89     1.0000 0.60000  0.40000  0.22430  Biso   1.000  Au
  Au90     1.0000 0.80000  0.40000  0.22430  Biso   1.000  Au
  Au91     1.0000 0.00000  0.60000  0.22430  Biso   1.000  Au
  Au92     1.0000 0.20000  0.60000  0.22430  Biso   1.000  Au
  Au93     1.0000 0.40000  0.60000  0.22430  Biso   1.000  Au
  Au94     1.0000 0.60000  0.60000  0.22430  Biso   1.000  Au
  Au95     1.0000 0.80000  0.60000  0.22430  Biso   1.000  Au
  Au96     1.0000 0.00000  0.80000  0.22430  Biso   1.000  Au
  Au97     1.0000 0.20000  0.80000  0.22430  Biso   1.000  Au
  Au98     1.0000 0.40000  0.80000  0.22430  Biso   1.000  Au
  Au99     1.0000 0.60000  0.80000  0.22430  Biso   1.000  Au
  Au100    1.0000 0.80000  0.80000  0.22430  Biso   1.000  Au
  Au101    1.0000 0.26665  0.26663  0.29907  Biso   1.000  Au
  Au102    1.0000 0.46665  0.26663  0.29907  Biso   1.000  Au
  Au103    1.0000 0.26665  0.46663  0.29907  Biso   1.000  Au
  C1       1.0000 0.31470  0.17192  0.44001  Biso   1.000  C
  H1       1.0000 0.25876  0.17532  0.41500  Biso   1.000  H
  H2       1.0000 0.39814  0.11161  0.43120  Biso   1.000  H
  H3       1.0000 0.29209  0.15236  0.47116  Biso   1.000  H
  S1       1.0000 0.29848  0.30513  0.44256  Biso   1.000  S
  C2       1.0000 0.40682  0.28266  0.47784  Biso   1.000  C
  Ge1      1.0000 0.38264  0.26749  0.54099  Biso   1.000  Ge
  Ge2      1.0000 0.18896  0.37430  0.56436  Biso   1.000  Ge
  Cl1      1.0000 0.13406  0.54495  0.55370  Biso   1.000  Cl
  Cl2      1.0000 0.08654  0.33001  0.52794  Biso   1.000  Cl
  Ge3      1.0000 0.17768  0.34318  0.64383  Biso   1.000  Ge
  Cl3      1.0000 0.06456  0.49142  0.67725  Biso   1.000  Cl
  Cl4      1.0000 0.12117  0.22746  0.65060  Biso   1.000  Cl
  Ge4      1.0000 0.48035  0.34472  0.58118  Biso   1.000  Ge
  Cl5      1.0000 0.65235  0.22787  0.57485  Biso   1.000  Cl
  Cl6      1.0000 0.44680  0.49216  0.54738  Biso   1.000  Cl
  Ge5      1.0000 0.43764  0.37442  0.66049  Biso   1.000  Ge
  Cl7      1.0000 0.58295  0.33211  0.69757  Biso   1.000  Cl
  Cl8      1.0000 0.31943  0.54472  0.67016  Biso   1.000  Cl
  Ge6      1.0000 0.46793  0.07898  0.65382  Biso   1.000  Ge
  Cl9      1.0000 0.63566  0.03076  0.66974  Biso   1.000  Cl
  Cl10     1.0000 0.42897  0.96772  0.68668  Biso   1.000  Cl
  Ge7      1.0000 0.45287  0.08033  0.57154  Biso   1.000  Ge
  Cl11     1.0000 0.33060  0.03634  0.55466  Biso   1.000  Cl
  Cl12     1.0000 0.60412  0.96527  0.54036  Biso   1.000  Cl
  H4       1.0000 0.48401  0.21184  0.46809  Biso   1.000  H
  H5       1.0000 0.41415  0.35593  0.47636  Biso   1.000  H
  H6       1.0000 0.30831  0.20811  0.75663  Biso   1.000  H
  H7       1.0000 0.23440  0.35248  0.74912  Biso   1.000  H
  C3       1.0000 0.51792  0.16719  0.78556  Biso   1.000  C
  H8       1.0000 0.55860  0.14542  0.75412  Biso   1.000  H
  H9       1.0000 0.57153  0.17252  0.80952  Biso   1.000  H
  H10      1.0000 0.49476  0.10787  0.79597  Biso   1.000  H
  S2       1.0000 0.40141  0.30064  0.78240  Biso   1.000  S
  C4       1.0000 0.31479  0.27902  0.74716  Biso   1.000  C
  Ge8      1.0000 0.35293  0.26582  0.68400  Biso   1.000  Ge
  Au104    1.0000 0.33332  0.33329  0.36908  Biso   1.000  Au
  Au105    1.0000 0.33332  0.33329  0.85523  Biso   1.000  Au
  Au106    1.0000 0.26665  0.46663  0.92523  Biso   1.000  Au
  Au107    1.0000 0.46665  0.26663  0.92523  Biso   1.000  Au
  Au108    1.0000 0.26665  0.26663  0.92523  Biso   1.000  Au
