# Supplementary material for: Substituent Control of σ-Interference Effects in the Transmission of Saturated Molecules
Source: ACS Phys Chem Au. 2022 Apr 14;2(4):282–8. doi: 10.1021/acsphyschemau.2c00016 (PMC9955259; doi:10.1021/acsphyschemau.2c00016)
Supplement: Supplementary file 2 — pg2c00016_si_002.zip [file pg2c00016_si_002.zip › structures/junctions_cif/Si222_sub14_anti.cif]

data_image0
_cell_length_a       14.425
_cell_length_b       14.425
_cell_length_c       30.7761
_cell_angle_alpha    90
_cell_angle_beta     90
_cell_angle_gamma    60

_symmetry_space_group_name_H-M    "P 1"
_symmetry_int_tables_number       1

loop_
  _symmetry_equiv_pos_as_xyz
  'x, y, z'

loop_
  _atom_site_label
  _atom_site_occupancy
  _atom_site_fract_x
  _atom_site_fract_y
  _atom_site_fract_z
  _atom_site_thermal_displace_type
  _atom_site_B_iso_or_equiv
  _atom_site_type_symbol
  Au1      1.0000 0.00000  0.00000  0.00000  Biso   1.000  Au
  Au2      1.0000 0.20000  0.00000  0.00000  Biso   1.000  Au
  Au3      1.0000 0.40000  0.00000  0.00000  Biso   1.000  Au
  Au4      1.0000 0.60000  0.00000  0.00000  Biso   1.000  Au
  Au5      1.0000 0.80000  0.00000  0.00000  Biso   1.000  Au
  Au6      1.0000 0.00000  0.20000  0.00000  Biso   1.000  Au
  Au7      1.0000 0.20000  0.20000  0.00000  Biso   1.000  Au
  Au8      1.0000 0.40000  0.20000  0.00000  Biso   1.000  Au
  Au9      1.0000 0.60000  0.20000  0.00000  Biso   1.000  Au
  Au10     1.0000 0.80000  0.20000  0.00000  Biso   1.000  Au
  Au11     1.0000 0.00000  0.40000  0.00000  Biso   1.000  Au
  Au12     1.0000 0.20000  0.40000  0.00000  Biso   1.000  Au
  Au13     1.0000 0.40000  0.40000  0.00000  Biso   1.000  Au
  Au14     1.0000 0.60000  0.40000  0.00000  Biso   1.000  Au
  Au15     1.0000 0.80000  0.40000  0.00000  Biso   1.000  Au
  Au16     1.0000 0.00000  0.60000  0.00000  Biso   1.000  Au
  Au17     1.0000 0.20000  0.60000  0.00000  Biso   1.000  Au
  Au18     1.0000 0.40000  0.60000  0.00000  Biso   1.000  Au
  Au19     1.0000 0.60000  0.60000  0.00000  Biso   1.000  Au
  Au20     1.0000 0.80000  0.60000  0.00000  Biso   1.000  Au
  Au21     1.0000 0.00000  0.80000  0.00000  Biso   1.000  Au
  Au22     1.0000 0.20000  0.80000  0.00000  Biso   1.000  Au
  Au23     1.0000 0.40000  0.80000  0.00000  Biso   1.000  Au
  Au24     1.0000 0.60000  0.80000  0.00000  Biso   1.000  Au
  Au25     1.0000 0.80000  0.80000  0.00000  Biso   1.000  Au
  Au26     1.0000 0.06667  0.06667  0.07654  Biso   1.000  Au
  Au27     1.0000 0.26667  0.06667  0.07654  Biso   1.000  Au
  Au28     1.0000 0.46667  0.06667  0.07654  Biso   1.000  Au
  Au29     1.0000 0.66667  0.06667  0.07654  Biso   1.000  Au
  Au30     1.0000 0.86667  0.06667  0.07654  Biso   1.000  Au
  Au31     1.0000 0.06667  0.26667  0.07654  Biso   1.000  Au
  Au32     1.0000 0.26667  0.26667  0.07654  Biso   1.000  Au
  Au33     1.0000 0.46667  0.26667  0.07654  Biso   1.000  Au
  Au34     1.0000 0.66667  0.26667  0.07654  Biso   1.000  Au
  Au35     1.0000 0.86667  0.26667  0.07654  Biso   1.000  Au
  Au36     1.0000 0.06667  0.46667  0.07654  Biso   1.000  Au
  Au37     1.0000 0.26667  0.46667  0.07654  Biso   1.000  Au
  Au38     1.0000 0.46667  0.46667  0.07654  Biso   1.000  Au
  Au39     1.0000 0.66667  0.46667  0.07654  Biso   1.000  Au
  Au40     1.0000 0.86667  0.46667  0.07654  Biso   1.000  Au
  Au41     1.0000 0.06667  0.66667  0.07654  Biso   1.000  Au
  Au42     1.0000 0.26667  0.66667  0.07654  Biso   1.000  Au
  Au43     1.0000 0.46667  0.66667  0.07654  Biso   1.000  Au
  Au44     1.0000 0.66667  0.66667  0.07654  Biso   1.000  Au
  Au45     1.0000 0.86667  0.66667  0.07654  Biso   1.000  Au
  Au46     1.0000 0.06667  0.86667  0.07654  Biso   1.000  Au
  Au47     1.0000 0.26667  0.86667  0.07654  Biso   1.000  Au
  Au48     1.0000 0.46667  0.86667  0.07654  Biso   1.000  Au
  Au49     1.0000 0.66667  0.86667  0.07654  Biso   1.000  Au
  Au50     1.0000 0.86667  0.86667  0.07654  Biso   1.000  Au
  Au51     1.0000 0.93333  0.13333  0.15308  Biso   1.000  Au
  Au52     1.0000 0.13333  0.13333  0.15308  Biso   1.000  Au
  Au53     1.0000 0.33333  0.13333  0.15308  Biso   1.000  Au
  Au54     1.0000 0.53333  0.13333  0.15308  Biso   1.000  Au
  Au55     1.0000 0.73333  0.13333  0.15308  Biso   1.000  Au
  Au56     1.0000 0.93333  0.33333  0.15308  Biso   1.000  Au
  Au57     1.0000 0.13333  0.33333  0.15308  Biso   1.000  Au
  Au58     1.0000 0.33333  0.33333  0.15308  Biso   1.000  Au
  Au59     1.0000 0.53333  0.33333  0.15308  Biso   1.000  Au
  Au60     1.0000 0.73333  0.33333  0.15308  Biso   1.000  Au
  Au61     1.0000 0.93333  0.53333  0.15308  Biso   1.000  Au
  Au62     1.0000 0.13333  0.53333  0.15308  Biso   1.000  Au
  Au63     1.0000 0.33333  0.53333  0.15308  Biso   1.000  Au
  Au64     1.0000 0.53333  0.53333  0.15308  Biso   1.000  Au
  Au65     1.0000 0.73333  0.53333  0.15308  Biso   1.000  Au
  Au66     1.0000 0.93333  0.73333  0.15308  Biso   1.000  Au
  Au67     1.0000 0.13333  0.73333  0.15308  Biso   1.000  Au
  Au68     1.0000 0.33333  0.73333  0.15308  Biso   1.000  Au
  Au69     1.0000 0.53333  0.73333  0.15308  Biso   1.000  Au
  Au70     1.0000 0.73333  0.73333  0.15308  Biso   1.000  Au
  Au71     1.0000 0.93333  0.93333  0.15308  Biso   1.000  Au
  Au72     1.0000 0.13333  0.93333  0.15308  Biso   1.000  Au
  Au73     1.0000 0.33333  0.93333  0.15308  Biso   1.000  Au
  Au74     1.0000 0.53333  0.93333  0.15308  Biso   1.000  Au
  Au75     1.0000 0.73333  0.93333  0.15308  Biso   1.000  Au
  Au76     1.0000 0.00000  0.00000  0.22962  Biso   1.000  Au
  Au77     1.0000 0.20000  0.00000  0.22962  Biso   1.000  Au
  Au78     1.0000 0.40000  0.00000  0.22962  Biso   1.000  Au
  Au79     1.0000 0.60000  0.00000  0.22962  Biso   1.000  Au
  Au80     1.0000 0.80000  0.00000  0.22962  Biso   1.000  Au
  Au81     1.0000 0.00000  0.20000  0.22962  Biso   1.000  Au
  Au82     1.0000 0.20000  0.20000  0.22962  Biso   1.000  Au
  Au83     1.0000 0.40000  0.20000  0.22962  Biso   1.000  Au
  Au84     1.0000 0.60000  0.20000  0.22962  Biso   1.000  Au
  Au85     1.0000 0.80000  0.20000  0.22962  Biso   1.000  Au
  Au86     1.0000 0.00000  0.40000  0.22962  Biso   1.000  Au
  Au87     1.0000 0.20000  0.40000  0.22962  Biso   1.000  Au
  Au88     1.0000 0.40000  0.40000  0.22962  Biso   1.000  Au
  Au89     1.0000 0.60000  0.40000  0.22962  Biso   1.000  Au
  Au90     1.0000 0.80000  0.40000  0.22962  Biso   1.000  Au
  Au91     1.0000 0.00000  0.60000  0.22962  Biso   1.000  Au
  Au92     1.0000 0.20000  0.60000  0.22962  Biso   1.000  Au
  Au93     1.0000 0.40000  0.60000  0.22962  Biso   1.000  Au
  Au94     1.0000 0.60000  0.60000  0.22962  Biso   1.000  Au
  Au95     1.0000 0.80000  0.60000  0.22962  Biso   1.000  Au
  Au96     1.0000 0.00000  0.80000  0.22962  Biso   1.000  Au
  Au97     1.0000 0.20000  0.80000  0.22962  Biso   1.000  Au
  Au98     1.0000 0.40000  0.80000  0.22962  Biso   1.000  Au
  Au99     1.0000 0.60000  0.80000  0.22962  Biso   1.000  Au
  Au100    1.0000 0.80000  0.80000  0.22962  Biso   1.000  Au
  Au101    1.0000 0.26665  0.26663  0.30616  Biso   1.000  Au
  Au102    1.0000 0.46665  0.26663  0.30616  Biso   1.000  Au
  Au103    1.0000 0.26665  0.46663  0.30616  Biso   1.000  Au
  C1       1.0000 0.51088  0.29729  0.44965  Biso   1.000  C
  H1       1.0000 0.50120  0.36544  0.42947  Biso   1.000  H
  H2       1.0000 0.56829  0.22070  0.43354  Biso   1.000  H
  H3       1.0000 0.53993  0.30086  0.48266  Biso   1.000  H
  S1       1.0000 0.38506  0.29716  0.45387  Biso   1.000  S
  C2       1.0000 0.30324  0.42083  0.48462  Biso   1.000  C
  Si1      1.0000 0.31177  0.40941  0.54740  Biso   1.000  Si
  Si2      1.0000 0.30504  0.26006  0.57603  Biso   1.000  Si
  O1       1.0000 0.18637  0.26559  0.56922  Biso   1.000  O
  C3       1.0000 0.12491  0.30555  0.52977  Biso   1.000  C
  O2       1.0000 0.40515  0.15665  0.54771  Biso   1.000  O
  C4       1.0000 0.40792  0.05572  0.54377  Biso   1.000  C
  Si3      1.0000 0.33556  0.24456  0.65272  Biso   1.000  Si
  O3       1.0000 0.46828  0.17336  0.66465  Biso   1.000  O
  C5       1.0000 0.53793  0.06864  0.64676  Biso   1.000  C
  O4       1.0000 0.26684  0.18589  0.67133  Biso   1.000  O
  C6       1.0000 0.27493  0.14942  0.71547  Biso   1.000  C
  Si4      1.0000 0.15860  0.56519  0.57517  Biso   1.000  Si
  O5       1.0000 0.16984  0.67652  0.57577  Biso   1.000  O
  C7       1.0000 0.20790  0.70998  0.53902  Biso   1.000  C
  O6       1.0000 0.06419  0.57621  0.53916  Biso   1.000  O
  C8       1.0000 0.95298  0.65560  0.54548  Biso   1.000  C
  Si5      1.0000 0.12177  0.54402  0.64859  Biso   1.000  Si
  O7       1.0000 0.03432  0.49940  0.64195  Biso   1.000  O
  C9       1.0000 0.00924  0.44663  0.67580  Biso   1.000  C
  O8       1.0000 0.05734  0.65523  0.67947  Biso   1.000  O
  C10      1.0000 0.09005  0.73334  0.68617  Biso   1.000  C
  Si6      1.0000 0.41559  0.45736  0.65566  Biso   1.000  Si
  O9       1.0000 0.34575  0.59177  0.66270  Biso   1.000  O
  C11      1.0000 0.38653  0.66150  0.65128  Biso   1.000  C
  O10      1.0000 0.52797  0.41195  0.68631  Biso   1.000  O
  C12      1.0000 0.61358  0.30192  0.68825  Biso   1.000  C
  Si7      1.0000 0.46116  0.40486  0.58119  Biso   1.000  Si
  O11      1.0000 0.57350  0.28439  0.58825  Biso   1.000  O
  C13      1.0000 0.62838  0.20227  0.55623  Biso   1.000  C
  O12      1.0000 0.48456  0.48549  0.54800  Biso   1.000  O
  C14      1.0000 0.57402  0.50230  0.55491  Biso   1.000  C
  H4       1.0000 0.21883  0.44778  0.47534  Biso   1.000  H
  H5       1.0000 0.32154  0.48313  0.47303  Biso   1.000  H
  H6       1.0000 0.08936  0.39420  0.52726  Biso   1.000  H
  H7       1.0000 0.17444  0.26658  0.50024  Biso   1.000  H
  H8       1.0000 0.05924  0.28637  0.53109  Biso   1.000  H
  H9       1.0000 0.46073  0.01192  0.51579  Biso   1.000  H
  H10      1.0000 0.32665  0.06677  0.53778  Biso   1.000  H
  H11      1.0000 0.44144  0.00602  0.57369  Biso   1.000  H
  H12      1.0000 0.54814  0.07306  0.61100  Biso   1.000  H
  H13      1.0000 0.61736  0.03606  0.66283  Biso   1.000  H
  H14      1.0000 0.50734  0.01239  0.65307  Biso   1.000  H
  H15      1.0000 0.28411  0.20250  0.73946  Biso   1.000  H
  H16      1.0000 0.20056  0.14746  0.72334  Biso   1.000  H
  H17      1.0000 0.34489  0.06702  0.71945  Biso   1.000  H
  H18      1.0000 0.29317  0.65028  0.53131  Biso   1.000  H
  H19      1.0000 0.20293  0.78718  0.54780  Biso   1.000  H
  H20      1.0000 0.15788  0.72246  0.50952  Biso   1.000  H
  H21      1.0000 0.94241  0.73692  0.55080  Biso   1.000  H
  H22      1.0000 0.90882  0.65758  0.51551  Biso   1.000  H
  H23      1.0000 0.91910  0.63408  0.57379  Biso   1.000  H
  H24      1.0000 0.94821  0.42829  0.66277  Biso   1.000  H
  H25      1.0000 0.97571  0.49863  0.70510  Biso   1.000  H
  H26      1.0000 0.08153  0.36931  0.68511  Biso   1.000  H
  H27      1.0000 0.16929  0.69811  0.70279  Biso   1.000  H
  H28      1.0000 0.09597  0.76856  0.65474  Biso   1.000  H
  H29      1.0000 0.02808  0.79765  0.70699  Biso   1.000  H
  H30      1.0000 0.39879  0.66190  0.61543  Biso   1.000  H
  H31      1.0000 0.46349  0.63790  0.66836  Biso   1.000  H
  H32      1.0000 0.32589  0.74407  0.66154  Biso   1.000  H
  H33      1.0000 0.67385  0.29881  0.71171  Biso   1.000  H
  H34      1.0000 0.58366  0.24811  0.69964  Biso   1.000  H
  H35      1.0000 0.65119  0.27394  0.65573  Biso   1.000  H
  H36      1.0000 0.66970  0.22642  0.53182  Biso   1.000  H
  H37      1.0000 0.69054  0.12972  0.57350  Biso   1.000  H
  H38      1.0000 0.57316  0.18106  0.53918  Biso   1.000  H
  H39      1.0000 0.56663  0.56464  0.53158  Biso   1.000  H
  H40      1.0000 0.65188  0.42752  0.54898  Biso   1.000  H
  H41      1.0000 0.57517  0.53050  0.58862  Biso   1.000  H
  H42      1.0000 0.25184  0.50836  0.75651  Biso   1.000  H
  H43      1.0000 0.20419  0.41526  0.75509  Biso   1.000  H
  C15      1.0000 0.46605  0.39240  0.78435  Biso   1.000  C
  H44      1.0000 0.54190  0.33134  0.79983  Biso   1.000  H
  H45      1.0000 0.42340  0.46131  0.80687  Biso   1.000  H
  H46      1.0000 0.48352  0.41737  0.75259  Biso   1.000  H
  S2       1.0000 0.38799  0.32596  0.77588  Biso   1.000  S
  C16      1.0000 0.27182  0.42711  0.74510  Biso   1.000  C
  Si8      1.0000 0.28611  0.41506  0.68237  Biso   1.000  Si
  Au104    1.0000 0.33332  0.33329  0.37782  Biso   1.000  Au
  Au105    1.0000 0.33332  0.33329  0.85179  Biso   1.000  Au
  Au106    1.0000 0.26665  0.46663  0.92346  Biso   1.000  Au
  Au107    1.0000 0.46665  0.26663  0.92346  Biso   1.000  Au
  Au108    1.0000 0.26665  0.26663  0.92346  Biso   1.000  Au
