# Supplementary material for: Substituent Control of σ-Interference Effects in the Transmission of Saturated Molecules
Source: ACS Phys Chem Au. 2022 Apr 14;2(4):282–8. doi: 10.1021/acsphyschemau.2c00016 (PMC9955259; doi:10.1021/acsphyschemau.2c00016)
Supplement: Supplementary file 2 — pg2c00016_si_002.zip [file pg2c00016_si_002.zip › structures/junctions_cif/Si222_sub15_anti.cif]

data_image0
_cell_length_a       14.425
_cell_length_b       14.425
_cell_length_c       30.0128
_cell_angle_alpha    90
_cell_angle_beta     90
_cell_angle_gamma    60

_symmetry_space_group_name_H-M    "P 1"
_symmetry_int_tables_number       1

loop_
  _symmetry_equiv_pos_as_xyz
  'x, y, z'

loop_
  _atom_site_label
  _atom_site_occupancy
  _atom_site_fract_x
  _atom_site_fract_y
  _atom_site_fract_z
  _atom_site_thermal_displace_type
  _atom_site_B_iso_or_equiv
  _atom_site_type_symbol
  Au1      1.0000 0.00000  0.00000  0.00000  Biso   1.000  Au
  Au2      1.0000 0.20000  0.00000  0.00000  Biso   1.000  Au
  Au3      1.0000 0.40000  0.00000  0.00000  Biso   1.000  Au
  Au4      1.0000 0.60000  0.00000  0.00000  Biso   1.000  Au
  Au5      1.0000 0.80000  0.00000  0.00000  Biso   1.000  Au
  Au6      1.0000 0.00000  0.20000  0.00000  Biso   1.000  Au
  Au7      1.0000 0.20000  0.20000  0.00000  Biso   1.000  Au
  Au8      1.0000 0.40000  0.20000  0.00000  Biso   1.000  Au
  Au9      1.0000 0.60000  0.20000  0.00000  Biso   1.000  Au
  Au10     1.0000 0.80000  0.20000  0.00000  Biso   1.000  Au
  Au11     1.0000 0.00000  0.40000  0.00000  Biso   1.000  Au
  Au12     1.0000 0.20000  0.40000  0.00000  Biso   1.000  Au
  Au13     1.0000 0.40000  0.40000  0.00000  Biso   1.000  Au
  Au14     1.0000 0.60000  0.40000  0.00000  Biso   1.000  Au
  Au15     1.0000 0.80000  0.40000  0.00000  Biso   1.000  Au
  Au16     1.0000 0.00000  0.60000  0.00000  Biso   1.000  Au
  Au17     1.0000 0.20000  0.60000  0.00000  Biso   1.000  Au
  Au18     1.0000 0.40000  0.60000  0.00000  Biso   1.000  Au
  Au19     1.0000 0.60000  0.60000  0.00000  Biso   1.000  Au
  Au20     1.0000 0.80000  0.60000  0.00000  Biso   1.000  Au
  Au21     1.0000 0.00000  0.80000  0.00000  Biso   1.000  Au
  Au22     1.0000 0.20000  0.80000  0.00000  Biso   1.000  Au
  Au23     1.0000 0.40000  0.80000  0.00000  Biso   1.000  Au
  Au24     1.0000 0.60000  0.80000  0.00000  Biso   1.000  Au
  Au25     1.0000 0.80000  0.80000  0.00000  Biso   1.000  Au
  Au26     1.0000 0.06667  0.06667  0.07849  Biso   1.000  Au
  Au27     1.0000 0.26667  0.06667  0.07849  Biso   1.000  Au
  Au28     1.0000 0.46667  0.06667  0.07849  Biso   1.000  Au
  Au29     1.0000 0.66667  0.06667  0.07849  Biso   1.000  Au
  Au30     1.0000 0.86667  0.06667  0.07849  Biso   1.000  Au
  Au31     1.0000 0.06667  0.26667  0.07849  Biso   1.000  Au
  Au32     1.0000 0.26667  0.26667  0.07849  Biso   1.000  Au
  Au33     1.0000 0.46667  0.26667  0.07849  Biso   1.000  Au
  Au34     1.0000 0.66667  0.26667  0.07849  Biso   1.000  Au
  Au35     1.0000 0.86667  0.26667  0.07849  Biso   1.000  Au
  Au36     1.0000 0.06667  0.46667  0.07849  Biso   1.000  Au
  Au37     1.0000 0.26667  0.46667  0.07849  Biso   1.000  Au
  Au38     1.0000 0.46667  0.46667  0.07849  Biso   1.000  Au
  Au39     1.0000 0.66667  0.46667  0.07849  Biso   1.000  Au
  Au40     1.0000 0.86667  0.46667  0.07849  Biso   1.000  Au
  Au41     1.0000 0.06667  0.66667  0.07849  Biso   1.000  Au
  Au42     1.0000 0.26667  0.66667  0.07849  Biso   1.000  Au
  Au43     1.0000 0.46667  0.66667  0.07849  Biso   1.000  Au
  Au44     1.0000 0.66667  0.66667  0.07849  Biso   1.000  Au
  Au45     1.0000 0.86667  0.66667  0.07849  Biso   1.000  Au
  Au46     1.0000 0.06667  0.86667  0.07849  Biso   1.000  Au
  Au47     1.0000 0.26667  0.86667  0.07849  Biso   1.000  Au
  Au48     1.0000 0.46667  0.86667  0.07849  Biso   1.000  Au
  Au49     1.0000 0.66667  0.86667  0.07849  Biso   1.000  Au
  Au50     1.0000 0.86667  0.86667  0.07849  Biso   1.000  Au
  Au51     1.0000 0.93333  0.13333  0.15697  Biso   1.000  Au
  Au52     1.0000 0.13333  0.13333  0.15697  Biso   1.000  Au
  Au53     1.0000 0.33333  0.13333  0.15697  Biso   1.000  Au
  Au54     1.0000 0.53333  0.13333  0.15697  Biso   1.000  Au
  Au55     1.0000 0.73333  0.13333  0.15697  Biso   1.000  Au
  Au56     1.0000 0.93333  0.33333  0.15697  Biso   1.000  Au
  Au57     1.0000 0.13333  0.33333  0.15697  Biso   1.000  Au
  Au58     1.0000 0.33333  0.33333  0.15697  Biso   1.000  Au
  Au59     1.0000 0.53333  0.33333  0.15697  Biso   1.000  Au
  Au60     1.0000 0.73333  0.33333  0.15697  Biso   1.000  Au
  Au61     1.0000 0.93333  0.53333  0.15697  Biso   1.000  Au
  Au62     1.0000 0.13333  0.53333  0.15697  Biso   1.000  Au
  Au63     1.0000 0.33333  0.53333  0.15697  Biso   1.000  Au
  Au64     1.0000 0.53333  0.53333  0.15697  Biso   1.000  Au
  Au65     1.0000 0.73333  0.53333  0.15697  Biso   1.000  Au
  Au66     1.0000 0.93333  0.73333  0.15697  Biso   1.000  Au
  Au67     1.0000 0.13333  0.73333  0.15697  Biso   1.000  Au
  Au68     1.0000 0.33333  0.73333  0.15697  Biso   1.000  Au
  Au69     1.0000 0.53333  0.73333  0.15697  Biso   1.000  Au
  Au70     1.0000 0.73333  0.73333  0.15697  Biso   1.000  Au
  Au71     1.0000 0.93333  0.93333  0.15697  Biso   1.000  Au
  Au72     1.0000 0.13333  0.93333  0.15697  Biso   1.000  Au
  Au73     1.0000 0.33333  0.93333  0.15697  Biso   1.000  Au
  Au74     1.0000 0.53333  0.93333  0.15697  Biso   1.000  Au
  Au75     1.0000 0.73333  0.93333  0.15697  Biso   1.000  Au
  Au76     1.0000 0.00000  0.00000  0.23546  Biso   1.000  Au
  Au77     1.0000 0.20000  0.00000  0.23546  Biso   1.000  Au
  Au78     1.0000 0.40000  0.00000  0.23546  Biso   1.000  Au
  Au79     1.0000 0.60000  0.00000  0.23546  Biso   1.000  Au
  Au80     1.0000 0.80000  0.00000  0.23546  Biso   1.000  Au
  Au81     1.0000 0.00000  0.20000  0.23546  Biso   1.000  Au
  Au82     1.0000 0.20000  0.20000  0.23546  Biso   1.000  Au
  Au83     1.0000 0.40000  0.20000  0.23546  Biso   1.000  Au
  Au84     1.0000 0.60000  0.20000  0.23546  Biso   1.000  Au
  Au85     1.0000 0.80000  0.20000  0.23546  Biso   1.000  Au
  Au86     1.0000 0.00000  0.40000  0.23546  Biso   1.000  Au
  Au87     1.0000 0.20000  0.40000  0.23546  Biso   1.000  Au
  Au88     1.0000 0.40000  0.40000  0.23546  Biso   1.000  Au
  Au89     1.0000 0.60000  0.40000  0.23546  Biso   1.000  Au
  Au90     1.0000 0.80000  0.40000  0.23546  Biso   1.000  Au
  Au91     1.0000 0.00000  0.60000  0.23546  Biso   1.000  Au
  Au92     1.0000 0.20000  0.60000  0.23546  Biso   1.000  Au
  Au93     1.0000 0.40000  0.60000  0.23546  Biso   1.000  Au
  Au94     1.0000 0.60000  0.60000  0.23546  Biso   1.000  Au
  Au95     1.0000 0.80000  0.60000  0.23546  Biso   1.000  Au
  Au96     1.0000 0.00000  0.80000  0.23546  Biso   1.000  Au
  Au97     1.0000 0.20000  0.80000  0.23546  Biso   1.000  Au
  Au98     1.0000 0.40000  0.80000  0.23546  Biso   1.000  Au
  Au99     1.0000 0.60000  0.80000  0.23546  Biso   1.000  Au
  Au100    1.0000 0.80000  0.80000  0.23546  Biso   1.000  Au
  Au101    1.0000 0.26665  0.26663  0.31394  Biso   1.000  Au
  Au102    1.0000 0.46665  0.26663  0.31394  Biso   1.000  Au
  Au103    1.0000 0.26665  0.46663  0.31394  Biso   1.000  Au
  C1       1.0000 0.49330  0.32932  0.45928  Biso   1.000  C
  H1       1.0000 0.54230  0.24838  0.44436  Biso   1.000  H
  H2       1.0000 0.48827  0.39084  0.43560  Biso   1.000  H
  H3       1.0000 0.52925  0.33343  0.49132  Biso   1.000  H
  S1       1.0000 0.36135  0.34346  0.46726  Biso   1.000  S
  C2       1.0000 0.27800  0.48478  0.48402  Biso   1.000  C
  Si1      1.0000 0.25556  0.49463  0.54734  Biso   1.000  Si
  Si2      1.0000 0.17223  0.66970  0.57939  Biso   1.000  Si
  C3       1.0000 0.26168  0.72122  0.56364  Biso   1.000  C
  N1       1.0000 0.32345  0.74513  0.54943  Biso   1.000  N
  C4       1.0000 0.04152  0.76058  0.55360  Biso   1.000  C
  N2       1.0000 0.95840  0.81790  0.53618  Biso   1.000  N
  Si3      1.0000 0.15360  0.67137  0.65892  Biso   1.000  Si
  C5       1.0000 0.19421  0.76246  0.68416  Biso   1.000  C
  N3       1.0000 0.22407  0.81759  0.70058  Biso   1.000  N
  C6       1.0000 0.01289  0.71997  0.67460  Biso   1.000  C
  N4       1.0000 0.92727  0.73957  0.68742  Biso   1.000  N
  Si4      1.0000 0.42384  0.39985  0.58360  Biso   1.000  Si
  C7       1.0000 0.51138  0.44191  0.55572  Biso   1.000  C
  N5       1.0000 0.55743  0.47824  0.53627  Biso   1.000  N
  C8       1.0000 0.47622  0.25512  0.57640  Biso   1.000  C
  N6       1.0000 0.49561  0.16502  0.57544  Biso   1.000  N
  Si5      1.0000 0.42532  0.43159  0.66119  Biso   1.000  Si
  C9       1.0000 0.53132  0.30763  0.68697  Biso   1.000  C
  N7       1.0000 0.59999  0.22497  0.70119  Biso   1.000  N
  C10      1.0000 0.46595  0.53431  0.66179  Biso   1.000  C
  N8       1.0000 0.49043  0.60025  0.65519  Biso   1.000  N
  Si6      1.0000 0.18348  0.39510  0.65338  Biso   1.000  Si
  C11      1.0000 0.27917  0.25107  0.66011  Biso   1.000  C
  N9       1.0000 0.34973  0.16093  0.66139  Biso   1.000  N
  C12      1.0000 0.05533  0.43038  0.68103  Biso   1.000  C
  N10      1.0000 0.97416  0.45852  0.70056  Biso   1.000  N
  Si7      1.0000 0.14741  0.42834  0.57618  Biso   1.000  Si
  C13      1.0000 0.15911  0.30719  0.55035  Biso   1.000  C
  N11      1.0000 0.16574  0.22793  0.53565  Biso   1.000  N
  C14      1.0000 0.00520  0.53414  0.57620  Biso   1.000  C
  N12      1.0000 0.91613  0.60454  0.58192  Biso   1.000  N
  H4       1.0000 0.20007  0.51710  0.46623  Biso   1.000  H
  H5       1.0000 0.31642  0.53166  0.47332  Biso   1.000  H
  H6       1.0000 0.28230  0.51525  0.77151  Biso   1.000  H
  H7       1.0000 0.15222  0.52853  0.76319  Biso   1.000  H
  C15      1.0000 0.17963  0.32499  0.77776  Biso   1.000  C
  H8       1.0000 0.21199  0.24793  0.79608  Biso   1.000  H
  H9       1.0000 0.14321  0.32023  0.74600  Biso   1.000  H
  H10      1.0000 0.12019  0.39096  0.79905  Biso   1.000  H
  S2       1.0000 0.29626  0.34063  0.76853  Biso   1.000  S
  C16      1.0000 0.23784  0.48282  0.75286  Biso   1.000  C
  Si8      1.0000 0.25068  0.49549  0.68978  Biso   1.000  Si
  Au104    1.0000 0.33332  0.33329  0.38743  Biso   1.000  Au
  Au105    1.0000 0.33332  0.33329  0.84803  Biso   1.000  Au
  Au106    1.0000 0.26665  0.46663  0.92151  Biso   1.000  Au
  Au107    1.0000 0.46665  0.26663  0.92151  Biso   1.000  Au
  Au108    1.0000 0.26665  0.26663  0.92151  Biso   1.000  Au
