# Supplementary material for: Substituent Control of σ-Interference Effects in the Transmission of Saturated Molecules
Source: ACS Phys Chem Au. 2022 Apr 14;2(4):282–8. doi: 10.1021/acsphyschemau.2c00016 (PMC9955259; doi:10.1021/acsphyschemau.2c00016)
Supplement: Supplementary file 2 — pg2c00016_si_002.zip [file pg2c00016_si_002.zip › structures/junctions_cif/Ge222_sub10_cis.cif]

data_image0
_cell_length_a       14.425
_cell_length_b       14.425
_cell_length_c       30.9133
_cell_angle_alpha    90
_cell_angle_beta     90
_cell_angle_gamma    60

_symmetry_space_group_name_H-M    "P 1"
_symmetry_int_tables_number       1

loop_
  _symmetry_equiv_pos_as_xyz
  'x, y, z'

loop_
  _atom_site_label
  _atom_site_occupancy
  _atom_site_fract_x
  _atom_site_fract_y
  _atom_site_fract_z
  _atom_site_thermal_displace_type
  _atom_site_B_iso_or_equiv
  _atom_site_type_symbol
  Au1      1.0000 0.00000  0.00000  0.00000  Biso   1.000  Au
  Au2      1.0000 0.20000  0.00000  0.00000  Biso   1.000  Au
  Au3      1.0000 0.40000  0.00000  0.00000  Biso   1.000  Au
  Au4      1.0000 0.60000  0.00000  0.00000  Biso   1.000  Au
  Au5      1.0000 0.80000  0.00000  0.00000  Biso   1.000  Au
  Au6      1.0000 0.00000  0.20000  0.00000  Biso   1.000  Au
  Au7      1.0000 0.20000  0.20000  0.00000  Biso   1.000  Au
  Au8      1.0000 0.40000  0.20000  0.00000  Biso   1.000  Au
  Au9      1.0000 0.60000  0.20000  0.00000  Biso   1.000  Au
  Au10     1.0000 0.80000  0.20000  0.00000  Biso   1.000  Au
  Au11     1.0000 0.00000  0.40000  0.00000  Biso   1.000  Au
  Au12     1.0000 0.20000  0.40000  0.00000  Biso   1.000  Au
  Au13     1.0000 0.40000  0.40000  0.00000  Biso   1.000  Au
  Au14     1.0000 0.60000  0.40000  0.00000  Biso   1.000  Au
  Au15     1.0000 0.80000  0.40000  0.00000  Biso   1.000  Au
  Au16     1.0000 0.00000  0.60000  0.00000  Biso   1.000  Au
  Au17     1.0000 0.20000  0.60000  0.00000  Biso   1.000  Au
  Au18     1.0000 0.40000  0.60000  0.00000  Biso   1.000  Au
  Au19     1.0000 0.60000  0.60000  0.00000  Biso   1.000  Au
  Au20     1.0000 0.80000  0.60000  0.00000  Biso   1.000  Au
  Au21     1.0000 0.00000  0.80000  0.00000  Biso   1.000  Au
  Au22     1.0000 0.20000  0.80000  0.00000  Biso   1.000  Au
  Au23     1.0000 0.40000  0.80000  0.00000  Biso   1.000  Au
  Au24     1.0000 0.60000  0.80000  0.00000  Biso   1.000  Au
  Au25     1.0000 0.80000  0.80000  0.00000  Biso   1.000  Au
  Au26     1.0000 0.06667  0.06667  0.07620  Biso   1.000  Au
  Au27     1.0000 0.26667  0.06667  0.07620  Biso   1.000  Au
  Au28     1.0000 0.46667  0.06667  0.07620  Biso   1.000  Au
  Au29     1.0000 0.66667  0.06667  0.07620  Biso   1.000  Au
  Au30     1.0000 0.86667  0.06667  0.07620  Biso   1.000  Au
  Au31     1.0000 0.06667  0.26667  0.07620  Biso   1.000  Au
  Au32     1.0000 0.26667  0.26667  0.07620  Biso   1.000  Au
  Au33     1.0000 0.46667  0.26667  0.07620  Biso   1.000  Au
  Au34     1.0000 0.66667  0.26667  0.07620  Biso   1.000  Au
  Au35     1.0000 0.86667  0.26667  0.07620  Biso   1.000  Au
  Au36     1.0000 0.06667  0.46667  0.07620  Biso   1.000  Au
  Au37     1.0000 0.26667  0.46667  0.07620  Biso   1.000  Au
  Au38     1.0000 0.46667  0.46667  0.07620  Biso   1.000  Au
  Au39     1.0000 0.66667  0.46667  0.07620  Biso   1.000  Au
  Au40     1.0000 0.86667  0.46667  0.07620  Biso   1.000  Au
  Au41     1.0000 0.06667  0.66667  0.07620  Biso   1.000  Au
  Au42     1.0000 0.26667  0.66667  0.07620  Biso   1.000  Au
  Au43     1.0000 0.46667  0.66667  0.07620  Biso   1.000  Au
  Au44     1.0000 0.66667  0.66667  0.07620  Biso   1.000  Au
  Au45     1.0000 0.86667  0.66667  0.07620  Biso   1.000  Au
  Au46     1.0000 0.06667  0.86667  0.07620  Biso   1.000  Au
  Au47     1.0000 0.26667  0.86667  0.07620  Biso   1.000  Au
  Au48     1.0000 0.46667  0.86667  0.07620  Biso   1.000  Au
  Au49     1.0000 0.66667  0.86667  0.07620  Biso   1.000  Au
  Au50     1.0000 0.86667  0.86667  0.07620  Biso   1.000  Au
  Au51     1.0000 0.93333  0.13333  0.15240  Biso   1.000  Au
  Au52     1.0000 0.13333  0.13333  0.15240  Biso   1.000  Au
  Au53     1.0000 0.33333  0.13333  0.15240  Biso   1.000  Au
  Au54     1.0000 0.53333  0.13333  0.15240  Biso   1.000  Au
  Au55     1.0000 0.73333  0.13333  0.15240  Biso   1.000  Au
  Au56     1.0000 0.93333  0.33333  0.15240  Biso   1.000  Au
  Au57     1.0000 0.13333  0.33333  0.15240  Biso   1.000  Au
  Au58     1.0000 0.33333  0.33333  0.15240  Biso   1.000  Au
  Au59     1.0000 0.53333  0.33333  0.15240  Biso   1.000  Au
  Au60     1.0000 0.73333  0.33333  0.15240  Biso   1.000  Au
  Au61     1.0000 0.93333  0.53333  0.15240  Biso   1.000  Au
  Au62     1.0000 0.13333  0.53333  0.15240  Biso   1.000  Au
  Au63     1.0000 0.33333  0.53333  0.15240  Biso   1.000  Au
  Au64     1.0000 0.53333  0.53333  0.15240  Biso   1.000  Au
  Au65     1.0000 0.73333  0.53333  0.15240  Biso   1.000  Au
  Au66     1.0000 0.93333  0.73333  0.15240  Biso   1.000  Au
  Au67     1.0000 0.13333  0.73333  0.15240  Biso   1.000  Au
  Au68     1.0000 0.33333  0.73333  0.15240  Biso   1.000  Au
  Au69     1.0000 0.53333  0.73333  0.15240  Biso   1.000  Au
  Au70     1.0000 0.73333  0.73333  0.15240  Biso   1.000  Au
  Au71     1.0000 0.93333  0.93333  0.15240  Biso   1.000  Au
  Au72     1.0000 0.13333  0.93333  0.15240  Biso   1.000  Au
  Au73     1.0000 0.33333  0.93333  0.15240  Biso   1.000  Au
  Au74     1.0000 0.53333  0.93333  0.15240  Biso   1.000  Au
  Au75     1.0000 0.73333  0.93333  0.15240  Biso   1.000  Au
  Au76     1.0000 0.00000  0.00000  0.22860  Biso   1.000  Au
  Au77     1.0000 0.20000  0.00000  0.22860  Biso   1.000  Au
  Au78     1.0000 0.40000  0.00000  0.22860  Biso   1.000  Au
  Au79     1.0000 0.60000  0.00000  0.22860  Biso   1.000  Au
  Au80     1.0000 0.80000  0.00000  0.22860  Biso   1.000  Au
  Au81     1.0000 0.00000  0.20000  0.22860  Biso   1.000  Au
  Au82     1.0000 0.20000  0.20000  0.22860  Biso   1.000  Au
  Au83     1.0000 0.40000  0.20000  0.22860  Biso   1.000  Au
  Au84     1.0000 0.60000  0.20000  0.22860  Biso   1.000  Au
  Au85     1.0000 0.80000  0.20000  0.22860  Biso   1.000  Au
  Au86     1.0000 0.00000  0.40000  0.22860  Biso   1.000  Au
  Au87     1.0000 0.20000  0.40000  0.22860  Biso   1.000  Au
  Au88     1.0000 0.40000  0.40000  0.22860  Biso   1.000  Au
  Au89     1.0000 0.60000  0.40000  0.22860  Biso   1.000  Au
  Au90     1.0000 0.80000  0.40000  0.22860  Biso   1.000  Au
  Au91     1.0000 0.00000  0.60000  0.22860  Biso   1.000  Au
  Au92     1.0000 0.20000  0.60000  0.22860  Biso   1.000  Au
  Au93     1.0000 0.40000  0.60000  0.22860  Biso   1.000  Au
  Au94     1.0000 0.60000  0.60000  0.22860  Biso   1.000  Au
  Au95     1.0000 0.80000  0.60000  0.22860  Biso   1.000  Au
  Au96     1.0000 0.00000  0.80000  0.22860  Biso   1.000  Au
  Au97     1.0000 0.20000  0.80000  0.22860  Biso   1.000  Au
  Au98     1.0000 0.40000  0.80000  0.22860  Biso   1.000  Au
  Au99     1.0000 0.60000  0.80000  0.22860  Biso   1.000  Au
  Au100    1.0000 0.80000  0.80000  0.22860  Biso   1.000  Au
  Au101    1.0000 0.26665  0.26663  0.30480  Biso   1.000  Au
  Au102    1.0000 0.46665  0.26663  0.30480  Biso   1.000  Au
  Au103    1.0000 0.26665  0.46663  0.30480  Biso   1.000  Au
  C1       1.0000 0.24679  0.51503  0.44873  Biso   1.000  C
  H1       1.0000 0.17057  0.55806  0.43034  Biso   1.000  H
  H2       1.0000 0.31041  0.52254  0.43158  Biso   1.000  H
  H3       1.0000 0.23531  0.54852  0.48198  Biso   1.000  H
  S1       1.0000 0.27877  0.37608  0.45117  Biso   1.000  S
  C2       1.0000 0.39768  0.31750  0.48518  Biso   1.000  C
  Ge1      1.0000 0.36053  0.32529  0.54886  Biso   1.000  Ge
  Ge2      1.0000 0.26353  0.22468  0.56016  Biso   1.000  Ge
  Si1      1.0000 0.35413  0.05352  0.52359  Biso   1.000  Si
  Si2      1.0000 0.08239  0.31071  0.53308  Biso   1.000  Si
  Ge3      1.0000 0.25786  0.20486  0.64003  Biso   1.000  Ge
  Si3      1.0000 0.08481  0.23650  0.66400  Biso   1.000  Si
  Si4      1.0000 0.37367  0.02112  0.66204  Biso   1.000  Si
  Ge4      1.0000 0.24822  0.51473  0.57417  Biso   1.000  Ge
  Si5      1.0000 0.07652  0.63141  0.53988  Biso   1.000  Si
  Si6      1.0000 0.34999  0.60593  0.56639  Biso   1.000  Si
  Ge5      1.0000 0.20196  0.51319  0.65165  Biso   1.000  Ge
  Si7      1.0000 0.01385  0.56977  0.65912  Biso   1.000  Si
  Si8      1.0000 0.21826  0.65951  0.68242  Biso   1.000  Si
  Ge6      1.0000 0.50485  0.25577  0.66871  Biso   1.000  Ge
  Si9      1.0000 0.60681  0.09038  0.70886  Biso   1.000  Si
  Si10     1.0000 0.56903  0.37201  0.69382  Biso   1.000  Si
  Ge7      1.0000 0.53492  0.23224  0.58916  Biso   1.000  Ge
  Si11     1.0000 0.63533  0.04521  0.56913  Biso   1.000  Si
  Si12     1.0000 0.65318  0.29536  0.56522  Biso   1.000  Si
  H4       1.0000 0.44708  0.35520  0.47809  Biso   1.000  H
  H5       1.0000 0.44454  0.23123  0.47621  Biso   1.000  H
  H6       1.0000 0.44950  0.97186  0.54882  Biso   1.000  H
  H7       1.0000 0.27672  0.01323  0.51740  Biso   1.000  H
  H8       1.0000 0.39148  0.06751  0.47972  Biso   1.000  H
  H9       1.0000 0.08092  0.32128  0.48457  Biso   1.000  H
  H10      1.0000 0.01442  0.41938  0.55322  Biso   1.000  H
  H11      1.0000 0.03630  0.24064  0.54543  Biso   1.000  H
  H12      1.0000 0.08365  0.23485  0.71281  Biso   1.000  H
  H13      1.0000 0.99439  0.34212  0.64843  Biso   1.000  H
  H14      1.0000 0.06770  0.14787  0.64736  Biso   1.000  H
  H15      1.0000 0.48962  0.98088  0.65156  Biso   1.000  H
  H16      1.0000 0.33827  0.95203  0.63886  Biso   1.000  H
  H17      1.0000 0.36266  0.01080  0.71008  Biso   1.000  H
  H18      1.0000 0.08543  0.70764  0.50902  Biso   1.000  H
  H19      1.0000 0.03182  0.57173  0.51579  Biso   1.000  H
  H20      1.0000 0.99945  0.69708  0.57530  Biso   1.000  H
  H21      1.0000 0.41427  0.56961  0.52503  Biso   1.000  H
  H22      1.0000 0.27518  0.72514  0.56368  Biso   1.000  H
  H23      1.0000 0.42538  0.58176  0.60398  Biso   1.000  H
  H24      1.0000 0.97534  0.52902  0.62232  Biso   1.000  H
  H25      1.0000 0.94795  0.69034  0.66070  Biso   1.000  H
  H26      1.0000 0.99757  0.52621  0.70111  Biso   1.000  H
  H27      1.0000 0.19944  0.73535  0.64551  Biso   1.000  H
  H28      1.0000 0.13360  0.71841  0.71634  Biso   1.000  H
  H29      1.0000 0.32636  0.62468  0.70207  Biso   1.000  H
  H30      1.0000 0.53311  0.06639  0.73515  Biso   1.000  H
  H31      1.0000 0.67196  0.99698  0.67920  Biso   1.000  H
  H32      1.0000 0.68090  0.10336  0.73944  Biso   1.000  H
  H33      1.0000 0.68726  0.31708  0.68395  Biso   1.000  H
  H34      1.0000 0.55277  0.39012  0.74183  Biso   1.000  H
  H35      1.0000 0.51417  0.47840  0.67082  Biso   1.000  H
  H36      1.0000 0.75109  0.00337  0.58090  Biso   1.000  H
  H37      1.0000 0.62799  0.03437  0.52086  Biso   1.000  H
  H38      1.0000 0.59681  0.97823  0.59171  Biso   1.000  H
  H39      1.0000 0.66774  0.28020  0.51691  Biso   1.000  H
  H40      1.0000 0.61015  0.41177  0.57562  Biso   1.000  H
  H41      1.0000 0.76076  0.23018  0.58670  Biso   1.000  H
  H42      1.0000 0.32889  0.22202  0.74997  Biso   1.000  H
  H43      1.0000 0.20095  0.34450  0.75145  Biso   1.000  H
  C3       1.0000 0.24993  0.50527  0.77657  Biso   1.000  C
  H44      1.0000 0.23429  0.53445  0.74265  Biso   1.000  H
  H45      1.0000 0.17543  0.51742  0.79233  Biso   1.000  H
  H46      1.0000 0.28355  0.54757  0.79517  Biso   1.000  H
  S2       1.0000 0.35115  0.36419  0.77682  Biso   1.000  S
  C4       1.0000 0.28701  0.30943  0.74277  Biso   1.000  C
  Ge8      1.0000 0.30990  0.32501  0.67901  Biso   1.000  Ge
  Au104    1.0000 0.33332  0.33329  0.37615  Biso   1.000  Au
  Au105    1.0000 0.33332  0.33329  0.85245  Biso   1.000  Au
  Au106    1.0000 0.26665  0.46663  0.92380  Biso   1.000  Au
  Au107    1.0000 0.46665  0.26663  0.92380  Biso   1.000  Au
  Au108    1.0000 0.26665  0.26663  0.92380  Biso   1.000  Au
