# Supplementary material for: Substituent Control of σ-Interference Effects in the Transmission of Saturated Molecules
Source: ACS Phys Chem Au. 2022 Apr 14;2(4):282–8. doi: 10.1021/acsphyschemau.2c00016 (PMC9955259; doi:10.1021/acsphyschemau.2c00016)
Supplement: Supplementary file 2 — pg2c00016_si_002.zip [file pg2c00016_si_002.zip › structures/junctions_cif/Si222_sub12_cis.cif]

data_image0
_cell_length_a       14.425
_cell_length_b       14.425
_cell_length_c       30.7844
_cell_angle_alpha    90
_cell_angle_beta     90
_cell_angle_gamma    60

_symmetry_space_group_name_H-M    "P 1"
_symmetry_int_tables_number       1

loop_
  _symmetry_equiv_pos_as_xyz
  'x, y, z'

loop_
  _atom_site_label
  _atom_site_occupancy
  _atom_site_fract_x
  _atom_site_fract_y
  _atom_site_fract_z
  _atom_site_thermal_displace_type
  _atom_site_B_iso_or_equiv
  _atom_site_type_symbol
  Au1      1.0000 0.00000  0.00000  0.00000  Biso   1.000  Au
  Au2      1.0000 0.20000  0.00000  0.00000  Biso   1.000  Au
  Au3      1.0000 0.40000  0.00000  0.00000  Biso   1.000  Au
  Au4      1.0000 0.60000  0.00000  0.00000  Biso   1.000  Au
  Au5      1.0000 0.80000  0.00000  0.00000  Biso   1.000  Au
  Au6      1.0000 0.00000  0.20000  0.00000  Biso   1.000  Au
  Au7      1.0000 0.20000  0.20000  0.00000  Biso   1.000  Au
  Au8      1.0000 0.40000  0.20000  0.00000  Biso   1.000  Au
  Au9      1.0000 0.60000  0.20000  0.00000  Biso   1.000  Au
  Au10     1.0000 0.80000  0.20000  0.00000  Biso   1.000  Au
  Au11     1.0000 0.00000  0.40000  0.00000  Biso   1.000  Au
  Au12     1.0000 0.20000  0.40000  0.00000  Biso   1.000  Au
  Au13     1.0000 0.40000  0.40000  0.00000  Biso   1.000  Au
  Au14     1.0000 0.60000  0.40000  0.00000  Biso   1.000  Au
  Au15     1.0000 0.80000  0.40000  0.00000  Biso   1.000  Au
  Au16     1.0000 0.00000  0.60000  0.00000  Biso   1.000  Au
  Au17     1.0000 0.20000  0.60000  0.00000  Biso   1.000  Au
  Au18     1.0000 0.40000  0.60000  0.00000  Biso   1.000  Au
  Au19     1.0000 0.60000  0.60000  0.00000  Biso   1.000  Au
  Au20     1.0000 0.80000  0.60000  0.00000  Biso   1.000  Au
  Au21     1.0000 0.00000  0.80000  0.00000  Biso   1.000  Au
  Au22     1.0000 0.20000  0.80000  0.00000  Biso   1.000  Au
  Au23     1.0000 0.40000  0.80000  0.00000  Biso   1.000  Au
  Au24     1.0000 0.60000  0.80000  0.00000  Biso   1.000  Au
  Au25     1.0000 0.80000  0.80000  0.00000  Biso   1.000  Au
  Au26     1.0000 0.06667  0.06667  0.07652  Biso   1.000  Au
  Au27     1.0000 0.26667  0.06667  0.07652  Biso   1.000  Au
  Au28     1.0000 0.46667  0.06667  0.07652  Biso   1.000  Au
  Au29     1.0000 0.66667  0.06667  0.07652  Biso   1.000  Au
  Au30     1.0000 0.86667  0.06667  0.07652  Biso   1.000  Au
  Au31     1.0000 0.06667  0.26667  0.07652  Biso   1.000  Au
  Au32     1.0000 0.26667  0.26667  0.07652  Biso   1.000  Au
  Au33     1.0000 0.46667  0.26667  0.07652  Biso   1.000  Au
  Au34     1.0000 0.66667  0.26667  0.07652  Biso   1.000  Au
  Au35     1.0000 0.86667  0.26667  0.07652  Biso   1.000  Au
  Au36     1.0000 0.06667  0.46667  0.07652  Biso   1.000  Au
  Au37     1.0000 0.26667  0.46667  0.07652  Biso   1.000  Au
  Au38     1.0000 0.46667  0.46667  0.07652  Biso   1.000  Au
  Au39     1.0000 0.66667  0.46667  0.07652  Biso   1.000  Au
  Au40     1.0000 0.86667  0.46667  0.07652  Biso   1.000  Au
  Au41     1.0000 0.06667  0.66667  0.07652  Biso   1.000  Au
  Au42     1.0000 0.26667  0.66667  0.07652  Biso   1.000  Au
  Au43     1.0000 0.46667  0.66667  0.07652  Biso   1.000  Au
  Au44     1.0000 0.66667  0.66667  0.07652  Biso   1.000  Au
  Au45     1.0000 0.86667  0.66667  0.07652  Biso   1.000  Au
  Au46     1.0000 0.06667  0.86667  0.07652  Biso   1.000  Au
  Au47     1.0000 0.26667  0.86667  0.07652  Biso   1.000  Au
  Au48     1.0000 0.46667  0.86667  0.07652  Biso   1.000  Au
  Au49     1.0000 0.66667  0.86667  0.07652  Biso   1.000  Au
  Au50     1.0000 0.86667  0.86667  0.07652  Biso   1.000  Au
  Au51     1.0000 0.93333  0.13333  0.15304  Biso   1.000  Au
  Au52     1.0000 0.13333  0.13333  0.15304  Biso   1.000  Au
  Au53     1.0000 0.33333  0.13333  0.15304  Biso   1.000  Au
  Au54     1.0000 0.53333  0.13333  0.15304  Biso   1.000  Au
  Au55     1.0000 0.73333  0.13333  0.15304  Biso   1.000  Au
  Au56     1.0000 0.93333  0.33333  0.15304  Biso   1.000  Au
  Au57     1.0000 0.13333  0.33333  0.15304  Biso   1.000  Au
  Au58     1.0000 0.33333  0.33333  0.15304  Biso   1.000  Au
  Au59     1.0000 0.53333  0.33333  0.15304  Biso   1.000  Au
  Au60     1.0000 0.73333  0.33333  0.15304  Biso   1.000  Au
  Au61     1.0000 0.93333  0.53333  0.15304  Biso   1.000  Au
  Au62     1.0000 0.13333  0.53333  0.15304  Biso   1.000  Au
  Au63     1.0000 0.33333  0.53333  0.15304  Biso   1.000  Au
  Au64     1.0000 0.53333  0.53333  0.15304  Biso   1.000  Au
  Au65     1.0000 0.73333  0.53333  0.15304  Biso   1.000  Au
  Au66     1.0000 0.93333  0.73333  0.15304  Biso   1.000  Au
  Au67     1.0000 0.13333  0.73333  0.15304  Biso   1.000  Au
  Au68     1.0000 0.33333  0.73333  0.15304  Biso   1.000  Au
  Au69     1.0000 0.53333  0.73333  0.15304  Biso   1.000  Au
  Au70     1.0000 0.73333  0.73333  0.15304  Biso   1.000  Au
  Au71     1.0000 0.93333  0.93333  0.15304  Biso   1.000  Au
  Au72     1.0000 0.13333  0.93333  0.15304  Biso   1.000  Au
  Au73     1.0000 0.33333  0.93333  0.15304  Biso   1.000  Au
  Au74     1.0000 0.53333  0.93333  0.15304  Biso   1.000  Au
  Au75     1.0000 0.73333  0.93333  0.15304  Biso   1.000  Au
  Au76     1.0000 0.00000  0.00000  0.22956  Biso   1.000  Au
  Au77     1.0000 0.20000  0.00000  0.22956  Biso   1.000  Au
  Au78     1.0000 0.40000  0.00000  0.22956  Biso   1.000  Au
  Au79     1.0000 0.60000  0.00000  0.22956  Biso   1.000  Au
  Au80     1.0000 0.80000  0.00000  0.22956  Biso   1.000  Au
  Au81     1.0000 0.00000  0.20000  0.22956  Biso   1.000  Au
  Au82     1.0000 0.20000  0.20000  0.22956  Biso   1.000  Au
  Au83     1.0000 0.40000  0.20000  0.22956  Biso   1.000  Au
  Au84     1.0000 0.60000  0.20000  0.22956  Biso   1.000  Au
  Au85     1.0000 0.80000  0.20000  0.22956  Biso   1.000  Au
  Au86     1.0000 0.00000  0.40000  0.22956  Biso   1.000  Au
  Au87     1.0000 0.20000  0.40000  0.22956  Biso   1.000  Au
  Au88     1.0000 0.40000  0.40000  0.22956  Biso   1.000  Au
  Au89     1.0000 0.60000  0.40000  0.22956  Biso   1.000  Au
  Au90     1.0000 0.80000  0.40000  0.22956  Biso   1.000  Au
  Au91     1.0000 0.00000  0.60000  0.22956  Biso   1.000  Au
  Au92     1.0000 0.20000  0.60000  0.22956  Biso   1.000  Au
  Au93     1.0000 0.40000  0.60000  0.22956  Biso   1.000  Au
  Au94     1.0000 0.60000  0.60000  0.22956  Biso   1.000  Au
  Au95     1.0000 0.80000  0.60000  0.22956  Biso   1.000  Au
  Au96     1.0000 0.00000  0.80000  0.22956  Biso   1.000  Au
  Au97     1.0000 0.20000  0.80000  0.22956  Biso   1.000  Au
  Au98     1.0000 0.40000  0.80000  0.22956  Biso   1.000  Au
  Au99     1.0000 0.60000  0.80000  0.22956  Biso   1.000  Au
  Au100    1.0000 0.80000  0.80000  0.22956  Biso   1.000  Au
  Au101    1.0000 0.26665  0.26663  0.30608  Biso   1.000  Au
  Au102    1.0000 0.46665  0.26663  0.30608  Biso   1.000  Au
  Au103    1.0000 0.26665  0.46663  0.30608  Biso   1.000  Au
  C1       1.0000 0.41586  0.44659  0.44298  Biso   1.000  C
  H1       1.0000 0.34485  0.51663  0.42844  Biso   1.000  H
  H2       1.0000 0.48267  0.41445  0.41910  Biso   1.000  H
  H3       1.0000 0.44104  0.46860  0.47352  Biso   1.000  H
  S1       1.0000 0.38887  0.33756  0.45230  Biso   1.000  S
  C2       1.0000 0.26710  0.40306  0.48546  Biso   1.000  C
  Si1      1.0000 0.28962  0.40032  0.54713  Biso   1.000  Si
  Si2      1.0000 0.39474  0.47409  0.57149  Biso   1.000  Si
  Cl1      1.0000 0.55464  0.36539  0.55664  Biso   1.000  Cl
  Cl2      1.0000 0.34820  0.61964  0.54040  Biso   1.000  Cl
  Si3      1.0000 0.37724  0.50251  0.64796  Biso   1.000  Si
  Cl3      1.0000 0.26914  0.66435  0.65924  Biso   1.000  Cl
  Cl4      1.0000 0.52555  0.46246  0.67464  Biso   1.000  Cl
  Si4      1.0000 0.36545  0.22628  0.57765  Biso   1.000  Si
  Cl5      1.0000 0.24975  0.17980  0.57404  Biso   1.000  Cl
  Cl6      1.0000 0.50197  0.11772  0.54374  Biso   1.000  Cl
  Si5      1.0000 0.40757  0.22689  0.65249  Biso   1.000  Si
  Cl7      1.0000 0.56996  0.17913  0.65663  Biso   1.000  Cl
  Cl8      1.0000 0.37815  0.11968  0.68678  Biso   1.000  Cl
  Si6      1.0000 0.13101  0.47426  0.65790  Biso   1.000  Si
  Cl9      1.0000 0.08054  0.36517  0.67311  Biso   1.000  Cl
  Cl10     1.0000 0.03039  0.62058  0.68820  Biso   1.000  Cl
  Si7      1.0000 0.12067  0.50129  0.58136  Biso   1.000  Si
  Cl11     1.0000 0.01284  0.46045  0.55477  Biso   1.000  Cl
  Cl12     1.0000 0.06695  0.66288  0.56979  Biso   1.000  Cl
  H4       1.0000 0.21435  0.48655  0.47377  Biso   1.000  H
  H5       1.0000 0.22431  0.35780  0.47943  Biso   1.000  H
  H6       1.0000 0.41761  0.35819  0.75031  Biso   1.000  H
  H7       1.0000 0.29954  0.48750  0.75595  Biso   1.000  H
  C3       1.0000 0.13640  0.44982  0.78643  Biso   1.000  C
  H8       1.0000 0.13821  0.51935  0.80105  Biso   1.000  H
  H9       1.0000 0.10093  0.41817  0.81016  Biso   1.000  H
  H10      1.0000 0.08967  0.47222  0.75575  Biso   1.000  H
  S2       1.0000 0.27200  0.33977  0.77730  Biso   1.000  S
  C4       1.0000 0.32960  0.40417  0.74418  Biso   1.000  C
  Si8      1.0000 0.30964  0.40157  0.68251  Biso   1.000  Si
  Au104    1.0000 0.33332  0.33329  0.37772  Biso   1.000  Au
  Au105    1.0000 0.33332  0.33329  0.85183  Biso   1.000  Au
  Au106    1.0000 0.26665  0.46663  0.92348  Biso   1.000  Au
  Au107    1.0000 0.46665  0.26663  0.92348  Biso   1.000  Au
  Au108    1.0000 0.26665  0.26663  0.92348  Biso   1.000  Au
