# Supplementary material for: Substituent Control of σ-Interference Effects in the Transmission of Saturated Molecules
Source: ACS Phys Chem Au. 2022 Apr 14;2(4):282–8. doi: 10.1021/acsphyschemau.2c00016 (PMC9955259; doi:10.1021/acsphyschemau.2c00016)
Supplement: Supplementary file 2 — pg2c00016_si_002.zip [file pg2c00016_si_002.zip › structures/junctions_cif/C222_sub1_cis.cif]

data_image0
_cell_length_a       14.425
_cell_length_b       14.425
_cell_length_c       29.0117
_cell_angle_alpha    90
_cell_angle_beta     90
_cell_angle_gamma    60

_symmetry_space_group_name_H-M    "P 1"
_symmetry_int_tables_number       1

loop_
  _symmetry_equiv_pos_as_xyz
  'x, y, z'

loop_
  _atom_site_label
  _atom_site_occupancy
  _atom_site_fract_x
  _atom_site_fract_y
  _atom_site_fract_z
  _atom_site_thermal_displace_type
  _atom_site_B_iso_or_equiv
  _atom_site_type_symbol
  Au1      1.0000 0.00000  0.00000  0.00000  Biso   1.000  Au
  Au2      1.0000 0.20000  0.00000  0.00000  Biso   1.000  Au
  Au3      1.0000 0.40000  0.00000  0.00000  Biso   1.000  Au
  Au4      1.0000 0.60000  0.00000  0.00000  Biso   1.000  Au
  Au5      1.0000 0.80000  0.00000  0.00000  Biso   1.000  Au
  Au6      1.0000 0.00000  0.20000  0.00000  Biso   1.000  Au
  Au7      1.0000 0.20000  0.20000  0.00000  Biso   1.000  Au
  Au8      1.0000 0.40000  0.20000  0.00000  Biso   1.000  Au
  Au9      1.0000 0.60000  0.20000  0.00000  Biso   1.000  Au
  Au10     1.0000 0.80000  0.20000  0.00000  Biso   1.000  Au
  Au11     1.0000 0.00000  0.40000  0.00000  Biso   1.000  Au
  Au12     1.0000 0.20000  0.40000  0.00000  Biso   1.000  Au
  Au13     1.0000 0.40000  0.40000  0.00000  Biso   1.000  Au
  Au14     1.0000 0.60000  0.40000  0.00000  Biso   1.000  Au
  Au15     1.0000 0.80000  0.40000  0.00000  Biso   1.000  Au
  Au16     1.0000 0.00000  0.60000  0.00000  Biso   1.000  Au
  Au17     1.0000 0.20000  0.60000  0.00000  Biso   1.000  Au
  Au18     1.0000 0.40000  0.60000  0.00000  Biso   1.000  Au
  Au19     1.0000 0.60000  0.60000  0.00000  Biso   1.000  Au
  Au20     1.0000 0.80000  0.60000  0.00000  Biso   1.000  Au
  Au21     1.0000 0.00000  0.80000  0.00000  Biso   1.000  Au
  Au22     1.0000 0.20000  0.80000  0.00000  Biso   1.000  Au
  Au23     1.0000 0.40000  0.80000  0.00000  Biso   1.000  Au
  Au24     1.0000 0.60000  0.80000  0.00000  Biso   1.000  Au
  Au25     1.0000 0.80000  0.80000  0.00000  Biso   1.000  Au
  Au26     1.0000 0.06667  0.06667  0.08119  Biso   1.000  Au
  Au27     1.0000 0.26667  0.06667  0.08119  Biso   1.000  Au
  Au28     1.0000 0.46667  0.06667  0.08119  Biso   1.000  Au
  Au29     1.0000 0.66667  0.06667  0.08119  Biso   1.000  Au
  Au30     1.0000 0.86667  0.06667  0.08119  Biso   1.000  Au
  Au31     1.0000 0.06667  0.26667  0.08119  Biso   1.000  Au
  Au32     1.0000 0.26667  0.26667  0.08119  Biso   1.000  Au
  Au33     1.0000 0.46667  0.26667  0.08119  Biso   1.000  Au
  Au34     1.0000 0.66667  0.26667  0.08119  Biso   1.000  Au
  Au35     1.0000 0.86667  0.26667  0.08119  Biso   1.000  Au
  Au36     1.0000 0.06667  0.46667  0.08119  Biso   1.000  Au
  Au37     1.0000 0.26667  0.46667  0.08119  Biso   1.000  Au
  Au38     1.0000 0.46667  0.46667  0.08119  Biso   1.000  Au
  Au39     1.0000 0.66667  0.46667  0.08119  Biso   1.000  Au
  Au40     1.0000 0.86667  0.46667  0.08119  Biso   1.000  Au
  Au41     1.0000 0.06667  0.66667  0.08119  Biso   1.000  Au
  Au42     1.0000 0.26667  0.66667  0.08119  Biso   1.000  Au
  Au43     1.0000 0.46667  0.66667  0.08119  Biso   1.000  Au
  Au44     1.0000 0.66667  0.66667  0.08119  Biso   1.000  Au
  Au45     1.0000 0.86667  0.66667  0.08119  Biso   1.000  Au
  Au46     1.0000 0.06667  0.86667  0.08119  Biso   1.000  Au
  Au47     1.0000 0.26667  0.86667  0.08119  Biso   1.000  Au
  Au48     1.0000 0.46667  0.86667  0.08119  Biso   1.000  Au
  Au49     1.0000 0.66667  0.86667  0.08119  Biso   1.000  Au
  Au50     1.0000 0.86667  0.86667  0.08119  Biso   1.000  Au
  Au51     1.0000 0.93333  0.13333  0.16239  Biso   1.000  Au
  Au52     1.0000 0.13333  0.13333  0.16239  Biso   1.000  Au
  Au53     1.0000 0.33333  0.13333  0.16239  Biso   1.000  Au
  Au54     1.0000 0.53333  0.13333  0.16239  Biso   1.000  Au
  Au55     1.0000 0.73333  0.13333  0.16239  Biso   1.000  Au
  Au56     1.0000 0.93333  0.33333  0.16239  Biso   1.000  Au
  Au57     1.0000 0.13333  0.33333  0.16239  Biso   1.000  Au
  Au58     1.0000 0.33333  0.33333  0.16239  Biso   1.000  Au
  Au59     1.0000 0.53333  0.33333  0.16239  Biso   1.000  Au
  Au60     1.0000 0.73333  0.33333  0.16239  Biso   1.000  Au
  Au61     1.0000 0.93333  0.53333  0.16239  Biso   1.000  Au
  Au62     1.0000 0.13333  0.53333  0.16239  Biso   1.000  Au
  Au63     1.0000 0.33333  0.53333  0.16239  Biso   1.000  Au
  Au64     1.0000 0.53333  0.53333  0.16239  Biso   1.000  Au
  Au65     1.0000 0.73333  0.53333  0.16239  Biso   1.000  Au
  Au66     1.0000 0.93333  0.73333  0.16239  Biso   1.000  Au
  Au67     1.0000 0.13333  0.73333  0.16239  Biso   1.000  Au
  Au68     1.0000 0.33333  0.73333  0.16239  Biso   1.000  Au
  Au69     1.0000 0.53333  0.73333  0.16239  Biso   1.000  Au
  Au70     1.0000 0.73333  0.73333  0.16239  Biso   1.000  Au
  Au71     1.0000 0.93333  0.93333  0.16239  Biso   1.000  Au
  Au72     1.0000 0.13333  0.93333  0.16239  Biso   1.000  Au
  Au73     1.0000 0.33333  0.93333  0.16239  Biso   1.000  Au
  Au74     1.0000 0.53333  0.93333  0.16239  Biso   1.000  Au
  Au75     1.0000 0.73333  0.93333  0.16239  Biso   1.000  Au
  Au76     1.0000 0.00000  0.00000  0.24358  Biso   1.000  Au
  Au77     1.0000 0.20000  0.00000  0.24358  Biso   1.000  Au
  Au78     1.0000 0.40000  0.00000  0.24358  Biso   1.000  Au
  Au79     1.0000 0.60000  0.00000  0.24358  Biso   1.000  Au
  Au80     1.0000 0.80000  0.00000  0.24358  Biso   1.000  Au
  Au81     1.0000 0.00000  0.20000  0.24358  Biso   1.000  Au
  Au82     1.0000 0.20000  0.20000  0.24358  Biso   1.000  Au
  Au83     1.0000 0.40000  0.20000  0.24358  Biso   1.000  Au
  Au84     1.0000 0.60000  0.20000  0.24358  Biso   1.000  Au
  Au85     1.0000 0.80000  0.20000  0.24358  Biso   1.000  Au
  Au86     1.0000 0.00000  0.40000  0.24358  Biso   1.000  Au
  Au87     1.0000 0.20000  0.40000  0.24358  Biso   1.000  Au
  Au88     1.0000 0.40000  0.40000  0.24358  Biso   1.000  Au
  Au89     1.0000 0.60000  0.40000  0.24358  Biso   1.000  Au
  Au90     1.0000 0.80000  0.40000  0.24358  Biso   1.000  Au
  Au91     1.0000 0.00000  0.60000  0.24358  Biso   1.000  Au
  Au92     1.0000 0.20000  0.60000  0.24358  Biso   1.000  Au
  Au93     1.0000 0.40000  0.60000  0.24358  Biso   1.000  Au
  Au94     1.0000 0.60000  0.60000  0.24358  Biso   1.000  Au
  Au95     1.0000 0.80000  0.60000  0.24358  Biso   1.000  Au
  Au96     1.0000 0.00000  0.80000  0.24358  Biso   1.000  Au
  Au97     1.0000 0.20000  0.80000  0.24358  Biso   1.000  Au
  Au98     1.0000 0.40000  0.80000  0.24358  Biso   1.000  Au
  Au99     1.0000 0.60000  0.80000  0.24358  Biso   1.000  Au
  Au100    1.0000 0.80000  0.80000  0.24358  Biso   1.000  Au
  Au101    1.0000 0.26665  0.26663  0.32478  Biso   1.000  Au
  Au102    1.0000 0.46665  0.26663  0.32478  Biso   1.000  Au
  Au103    1.0000 0.26665  0.46663  0.32478  Biso   1.000  Au
  C1       1.0000 0.13425  0.47261  0.45923  Biso   1.000  C
  H1       1.0000 0.11519  0.40854  0.45145  Biso   1.000  H
  H2       1.0000 0.13099  0.51419  0.42638  Biso   1.000  H
  H3       1.0000 0.07679  0.53119  0.48441  Biso   1.000  H
  S1       1.0000 0.27344  0.41682  0.47796  Biso   1.000  S
  C2       1.0000 0.30462  0.30922  0.52144  Biso   1.000  C
  C3       1.0000 0.30009  0.32218  0.57555  Biso   1.000  C
  C4       1.0000 0.18552  0.41867  0.59304  Biso   1.000  C
  C5       1.0000 0.09035  0.41641  0.56837  Biso   1.000  C
  C6       1.0000 0.16280  0.53225  0.57787  Biso   1.000  C
  C7       1.0000 0.17787  0.41173  0.64868  Biso   1.000  C
  C8       1.0000 0.12933  0.52436  0.67227  Biso   1.000  C
  C9       1.0000 0.08664  0.38798  0.66202  Biso   1.000  C
  C10      1.0000 0.39726  0.33939  0.59418  Biso   1.000  C
  C11      1.0000 0.40309  0.43112  0.56798  Biso   1.000  C
  C12      1.0000 0.51287  0.24686  0.58259  Biso   1.000  C
  C13      1.0000 0.38358  0.35936  0.64957  Biso   1.000  C
  C14      1.0000 0.49304  0.29985  0.67569  Biso   1.000  C
  C15      1.0000 0.35544  0.47648  0.66127  Biso   1.000  C
  C16      1.0000 0.33098  0.20598  0.65065  Biso   1.000  C
  C17      1.0000 0.44596  0.11823  0.66591  Biso   1.000  C
  C18      1.0000 0.26384  0.16271  0.67524  Biso   1.000  C
  C19      1.0000 0.31788  0.20706  0.59498  Biso   1.000  C
  C20      1.0000 0.22870  0.18022  0.58162  Biso   1.000  C
  C21      1.0000 0.41459  0.10778  0.57148  Biso   1.000  C
  H4       1.0000 0.38864  0.25211  0.51140  Biso   1.000  H
  H5       1.0000 0.25727  0.27198  0.51002  Biso   1.000  H
  H6       1.0000 0.07961  0.34730  0.57489  Biso   1.000  H
  H7       1.0000 0.09766  0.42098  0.53060  Biso   1.000  H
  H8       1.0000 0.01408  0.48900  0.57816  Biso   1.000  H
  H9       1.0000 0.18657  0.53227  0.54144  Biso   1.000  H
  H10      1.0000 0.07544  0.58970  0.58022  Biso   1.000  H
  H11      1.0000 0.20221  0.56664  0.59871  Biso   1.000  H
  H12      1.0000 0.05330  0.58100  0.65464  Biso   1.000  H
  H13      1.0000 0.10651  0.51888  0.70835  Biso   1.000  H
  H14      1.0000 0.17894  0.56244  0.67337  Biso   1.000  H
  H15      1.0000 0.08248  0.32464  0.64246  Biso   1.000  H
  H16      1.0000 0.00880  0.46235  0.65608  Biso   1.000  H
  H17      1.0000 0.08847  0.36973  0.69932  Biso   1.000  H
  H18      1.0000 0.32975  0.50995  0.56651  Biso   1.000  H
  H19      1.0000 0.42913  0.40555  0.53183  Biso   1.000  H
  H20      1.0000 0.46710  0.44248  0.58357  Biso   1.000  H
  H21      1.0000 0.56920  0.27741  0.58760  Biso   1.000  H
  H22      1.0000 0.52046  0.22281  0.54578  Biso   1.000  H
  H23      1.0000 0.54382  0.17421  0.60399  Biso   1.000  H
  H24      1.0000 0.54927  0.32246  0.66002  Biso   1.000  H
  H25      1.0000 0.48174  0.32927  0.71186  Biso   1.000  H
  H26      1.0000 0.53393  0.21188  0.67713  Biso   1.000  H
  H27      1.0000 0.33354  0.49603  0.69817  Biso   1.000  H
  H28      1.0000 0.42849  0.48263  0.65612  Biso   1.000  H
  H29      1.0000 0.29264  0.54056  0.64007  Biso   1.000  H
  H30      1.0000 0.51218  0.11334  0.64505  Biso   1.000  H
  H31      1.0000 0.46188  0.12980  0.70235  Biso   1.000  H
  H32      1.0000 0.45242  0.03832  0.66369  Biso   1.000  H
  H33      1.0000 0.17711  0.20525  0.66886  Biso   1.000  H
  H34      1.0000 0.29465  0.07797  0.66515  Biso   1.000  H
  H35      1.0000 0.27424  0.16239  0.71303  Biso   1.000  H
  H36      1.0000 0.20900  0.19323  0.54429  Biso   1.000  H
  H37      1.0000 0.26108  0.09326  0.58767  Biso   1.000  H
  H38      1.0000 0.15318  0.22152  0.60121  Biso   1.000  H
  H39      1.0000 0.39301  0.09987  0.53549  Biso   1.000  H
  H40      1.0000 0.42839  0.03381  0.58935  Biso   1.000  H
  H41      1.0000 0.49161  0.10602  0.57028  Biso   1.000  H
  H42      1.0000 0.27752  0.41434  0.73241  Biso   1.000  H
  H43      1.0000 0.21208  0.33814  0.73391  Biso   1.000  H
  C22      1.0000 0.35865  0.14497  0.78428  Biso   1.000  C
  H44      1.0000 0.27195  0.17993  0.79182  Biso   1.000  H
  H45      1.0000 0.38704  0.07846  0.75899  Biso   1.000  H
  H46      1.0000 0.40371  0.11493  0.81717  Biso   1.000  H
  S2       1.0000 0.38929  0.24819  0.76575  Biso   1.000  S
  C23      1.0000 0.28644  0.33600  0.72231  Biso   1.000  C
  C24      1.0000 0.29799  0.32522  0.66819  Biso   1.000  C
  Au104    1.0000 0.33332  0.33329  0.40080  Biso   1.000  Au
  Au105    1.0000 0.33332  0.33329  0.84278  Biso   1.000  Au
  Au106    1.0000 0.26665  0.46663  0.91881  Biso   1.000  Au
  Au107    1.0000 0.46665  0.26663  0.91881  Biso   1.000  Au
  Au108    1.0000 0.26665  0.26663  0.91881  Biso   1.000  Au
