# Supplementary material for: Substituent Control of σ-Interference Effects in the Transmission of Saturated Molecules
Source: ACS Phys Chem Au. 2022 Apr 14;2(4):282–8. doi: 10.1021/acsphyschemau.2c00016 (PMC9955259; doi:10.1021/acsphyschemau.2c00016)
Supplement: Supplementary file 2 — pg2c00016_si_002.zip [file pg2c00016_si_002.zip › structures/junctions_cif/Ge222_sub11_anti.cif]

data_image0
_cell_length_a       14.425
_cell_length_b       14.425
_cell_length_c       31.0899
_cell_angle_alpha    90
_cell_angle_beta     90
_cell_angle_gamma    60

_symmetry_space_group_name_H-M    "P 1"
_symmetry_int_tables_number       1

loop_
  _symmetry_equiv_pos_as_xyz
  'x, y, z'

loop_
  _atom_site_label
  _atom_site_occupancy
  _atom_site_fract_x
  _atom_site_fract_y
  _atom_site_fract_z
  _atom_site_thermal_displace_type
  _atom_site_B_iso_or_equiv
  _atom_site_type_symbol
  Au1      1.0000 0.00000  0.00000  0.00000  Biso   1.000  Au
  Au2      1.0000 0.20000  0.00000  0.00000  Biso   1.000  Au
  Au3      1.0000 0.40000  0.00000  0.00000  Biso   1.000  Au
  Au4      1.0000 0.60000  0.00000  0.00000  Biso   1.000  Au
  Au5      1.0000 0.80000  0.00000  0.00000  Biso   1.000  Au
  Au6      1.0000 0.00000  0.20000  0.00000  Biso   1.000  Au
  Au7      1.0000 0.20000  0.20000  0.00000  Biso   1.000  Au
  Au8      1.0000 0.40000  0.20000  0.00000  Biso   1.000  Au
  Au9      1.0000 0.60000  0.20000  0.00000  Biso   1.000  Au
  Au10     1.0000 0.80000  0.20000  0.00000  Biso   1.000  Au
  Au11     1.0000 0.00000  0.40000  0.00000  Biso   1.000  Au
  Au12     1.0000 0.20000  0.40000  0.00000  Biso   1.000  Au
  Au13     1.0000 0.40000  0.40000  0.00000  Biso   1.000  Au
  Au14     1.0000 0.60000  0.40000  0.00000  Biso   1.000  Au
  Au15     1.0000 0.80000  0.40000  0.00000  Biso   1.000  Au
  Au16     1.0000 0.00000  0.60000  0.00000  Biso   1.000  Au
  Au17     1.0000 0.20000  0.60000  0.00000  Biso   1.000  Au
  Au18     1.0000 0.40000  0.60000  0.00000  Biso   1.000  Au
  Au19     1.0000 0.60000  0.60000  0.00000  Biso   1.000  Au
  Au20     1.0000 0.80000  0.60000  0.00000  Biso   1.000  Au
  Au21     1.0000 0.00000  0.80000  0.00000  Biso   1.000  Au
  Au22     1.0000 0.20000  0.80000  0.00000  Biso   1.000  Au
  Au23     1.0000 0.40000  0.80000  0.00000  Biso   1.000  Au
  Au24     1.0000 0.60000  0.80000  0.00000  Biso   1.000  Au
  Au25     1.0000 0.80000  0.80000  0.00000  Biso   1.000  Au
  Au26     1.0000 0.06667  0.06667  0.07577  Biso   1.000  Au
  Au27     1.0000 0.26667  0.06667  0.07577  Biso   1.000  Au
  Au28     1.0000 0.46667  0.06667  0.07577  Biso   1.000  Au
  Au29     1.0000 0.66667  0.06667  0.07577  Biso   1.000  Au
  Au30     1.0000 0.86667  0.06667  0.07577  Biso   1.000  Au
  Au31     1.0000 0.06667  0.26667  0.07577  Biso   1.000  Au
  Au32     1.0000 0.26667  0.26667  0.07577  Biso   1.000  Au
  Au33     1.0000 0.46667  0.26667  0.07577  Biso   1.000  Au
  Au34     1.0000 0.66667  0.26667  0.07577  Biso   1.000  Au
  Au35     1.0000 0.86667  0.26667  0.07577  Biso   1.000  Au
  Au36     1.0000 0.06667  0.46667  0.07577  Biso   1.000  Au
  Au37     1.0000 0.26667  0.46667  0.07577  Biso   1.000  Au
  Au38     1.0000 0.46667  0.46667  0.07577  Biso   1.000  Au
  Au39     1.0000 0.66667  0.46667  0.07577  Biso   1.000  Au
  Au40     1.0000 0.86667  0.46667  0.07577  Biso   1.000  Au
  Au41     1.0000 0.06667  0.66667  0.07577  Biso   1.000  Au
  Au42     1.0000 0.26667  0.66667  0.07577  Biso   1.000  Au
  Au43     1.0000 0.46667  0.66667  0.07577  Biso   1.000  Au
  Au44     1.0000 0.66667  0.66667  0.07577  Biso   1.000  Au
  Au45     1.0000 0.86667  0.66667  0.07577  Biso   1.000  Au
  Au46     1.0000 0.06667  0.86667  0.07577  Biso   1.000  Au
  Au47     1.0000 0.26667  0.86667  0.07577  Biso   1.000  Au
  Au48     1.0000 0.46667  0.86667  0.07577  Biso   1.000  Au
  Au49     1.0000 0.66667  0.86667  0.07577  Biso   1.000  Au
  Au50     1.0000 0.86667  0.86667  0.07577  Biso   1.000  Au
  Au51     1.0000 0.93333  0.13333  0.15153  Biso   1.000  Au
  Au52     1.0000 0.13333  0.13333  0.15153  Biso   1.000  Au
  Au53     1.0000 0.33333  0.13333  0.15153  Biso   1.000  Au
  Au54     1.0000 0.53333  0.13333  0.15153  Biso   1.000  Au
  Au55     1.0000 0.73333  0.13333  0.15153  Biso   1.000  Au
  Au56     1.0000 0.93333  0.33333  0.15153  Biso   1.000  Au
  Au57     1.0000 0.13333  0.33333  0.15153  Biso   1.000  Au
  Au58     1.0000 0.33333  0.33333  0.15153  Biso   1.000  Au
  Au59     1.0000 0.53333  0.33333  0.15153  Biso   1.000  Au
  Au60     1.0000 0.73333  0.33333  0.15153  Biso   1.000  Au
  Au61     1.0000 0.93333  0.53333  0.15153  Biso   1.000  Au
  Au62     1.0000 0.13333  0.53333  0.15153  Biso   1.000  Au
  Au63     1.0000 0.33333  0.53333  0.15153  Biso   1.000  Au
  Au64     1.0000 0.53333  0.53333  0.15153  Biso   1.000  Au
  Au65     1.0000 0.73333  0.53333  0.15153  Biso   1.000  Au
  Au66     1.0000 0.93333  0.73333  0.15153  Biso   1.000  Au
  Au67     1.0000 0.13333  0.73333  0.15153  Biso   1.000  Au
  Au68     1.0000 0.33333  0.73333  0.15153  Biso   1.000  Au
  Au69     1.0000 0.53333  0.73333  0.15153  Biso   1.000  Au
  Au70     1.0000 0.73333  0.73333  0.15153  Biso   1.000  Au
  Au71     1.0000 0.93333  0.93333  0.15153  Biso   1.000  Au
  Au72     1.0000 0.13333  0.93333  0.15153  Biso   1.000  Au
  Au73     1.0000 0.33333  0.93333  0.15153  Biso   1.000  Au
  Au74     1.0000 0.53333  0.93333  0.15153  Biso   1.000  Au
  Au75     1.0000 0.73333  0.93333  0.15153  Biso   1.000  Au
  Au76     1.0000 0.00000  0.00000  0.22730  Biso   1.000  Au
  Au77     1.0000 0.20000  0.00000  0.22730  Biso   1.000  Au
  Au78     1.0000 0.40000  0.00000  0.22730  Biso   1.000  Au
  Au79     1.0000 0.60000  0.00000  0.22730  Biso   1.000  Au
  Au80     1.0000 0.80000  0.00000  0.22730  Biso   1.000  Au
  Au81     1.0000 0.00000  0.20000  0.22730  Biso   1.000  Au
  Au82     1.0000 0.20000  0.20000  0.22730  Biso   1.000  Au
  Au83     1.0000 0.40000  0.20000  0.22730  Biso   1.000  Au
  Au84     1.0000 0.60000  0.20000  0.22730  Biso   1.000  Au
  Au85     1.0000 0.80000  0.20000  0.22730  Biso   1.000  Au
  Au86     1.0000 0.00000  0.40000  0.22730  Biso   1.000  Au
  Au87     1.0000 0.20000  0.40000  0.22730  Biso   1.000  Au
  Au88     1.0000 0.40000  0.40000  0.22730  Biso   1.000  Au
  Au89     1.0000 0.60000  0.40000  0.22730  Biso   1.000  Au
  Au90     1.0000 0.80000  0.40000  0.22730  Biso   1.000  Au
  Au91     1.0000 0.00000  0.60000  0.22730  Biso   1.000  Au
  Au92     1.0000 0.20000  0.60000  0.22730  Biso   1.000  Au
  Au93     1.0000 0.40000  0.60000  0.22730  Biso   1.000  Au
  Au94     1.0000 0.60000  0.60000  0.22730  Biso   1.000  Au
  Au95     1.0000 0.80000  0.60000  0.22730  Biso   1.000  Au
  Au96     1.0000 0.00000  0.80000  0.22730  Biso   1.000  Au
  Au97     1.0000 0.20000  0.80000  0.22730  Biso   1.000  Au
  Au98     1.0000 0.40000  0.80000  0.22730  Biso   1.000  Au
  Au99     1.0000 0.60000  0.80000  0.22730  Biso   1.000  Au
  Au100    1.0000 0.80000  0.80000  0.22730  Biso   1.000  Au
  Au101    1.0000 0.26665  0.26663  0.30307  Biso   1.000  Au
  Au102    1.0000 0.46665  0.26663  0.30307  Biso   1.000  Au
  Au103    1.0000 0.26665  0.46663  0.30307  Biso   1.000  Au
  C1       1.0000 0.49964  0.31580  0.44951  Biso   1.000  C
  H1       1.0000 0.49992  0.37461  0.42652  Biso   1.000  H
  H2       1.0000 0.52575  0.32500  0.48216  Biso   1.000  H
  H3       1.0000 0.55353  0.23315  0.43761  Biso   1.000  H
  S1       1.0000 0.36690  0.32973  0.45169  Biso   1.000  S
  C2       1.0000 0.28761  0.46395  0.47290  Biso   1.000  C
  Ge1      1.0000 0.28464  0.47149  0.53849  Biso   1.000  Ge
  Ge2      1.0000 0.19116  0.65739  0.57366  Biso   1.000  Ge
  F1       1.0000 0.07485  0.73699  0.54152  Biso   1.000  F
  F2       1.0000 0.26829  0.72145  0.56504  Biso   1.000  F
  Ge3      1.0000 0.14620  0.65759  0.65404  Biso   1.000  Ge
  F3       1.0000 0.00576  0.71618  0.66373  Biso   1.000  F
  F4       1.0000 0.17997  0.74027  0.68572  Biso   1.000  F
  Ge4      1.0000 0.45435  0.34576  0.57835  Biso   1.000  Ge
  F5       1.0000 0.56907  0.33594  0.55130  Biso   1.000  F
  F6       1.0000 0.47410  0.21303  0.57530  Biso   1.000  F
  Ge5      1.0000 0.42182  0.41848  0.65515  Biso   1.000  Ge
  F7       1.0000 0.38404  0.55233  0.63522  Biso   1.000  F
  F8       1.0000 0.53239  0.38040  0.69054  Biso   1.000  F
  Ge6      1.0000 0.19798  0.34885  0.64890  Biso   1.000  Ge
  F9       1.0000 0.30827  0.21519  0.65315  Biso   1.000  F
  F10      1.0000 0.09165  0.34269  0.67631  Biso   1.000  F
  Ge7      1.0000 0.15852  0.41861  0.57161  Biso   1.000  Ge
  F11      1.0000 0.05735  0.55217  0.58936  Biso   1.000  F
  F12      1.0000 0.09088  0.37630  0.53547  Biso   1.000  F
  H4       1.0000 0.31549  0.51807  0.46021  Biso   1.000  H
  H5       1.0000 0.20320  0.49453  0.46275  Biso   1.000  H
  H6       1.0000 0.16347  0.51755  0.76722  Biso   1.000  H
  H7       1.0000 0.29852  0.49606  0.76547  Biso   1.000  H
  C3       1.0000 0.18571  0.31297  0.77774  Biso   1.000  C
  H8       1.0000 0.15145  0.32125  0.74494  Biso   1.000  H
  H9       1.0000 0.21534  0.23034  0.78985  Biso   1.000  H
  H10      1.0000 0.12516  0.37151  0.80041  Biso   1.000  H
  S2       1.0000 0.30288  0.32949  0.77591  Biso   1.000  S
  C4       1.0000 0.24606  0.46428  0.75486  Biso   1.000  C
  Ge8      1.0000 0.24333  0.47245  0.68927  Biso   1.000  Ge
  Au104    1.0000 0.33332  0.33329  0.37401  Biso   1.000  Au
  Au105    1.0000 0.33332  0.33329  0.85329  Biso   1.000  Au
  Au106    1.0000 0.26665  0.46663  0.92423  Biso   1.000  Au
  Au107    1.0000 0.46665  0.26663  0.92423  Biso   1.000  Au
  Au108    1.0000 0.26665  0.26663  0.92423  Biso   1.000  Au
