# Supplementary material for: Substituent Control of σ-Interference Effects in the Transmission of Saturated Molecules
Source: ACS Phys Chem Au. 2022 Apr 14;2(4):282–8. doi: 10.1021/acsphyschemau.2c00016 (PMC9955259; doi:10.1021/acsphyschemau.2c00016)
Supplement: Supplementary file 2 — pg2c00016_si_002.zip [file pg2c00016_si_002.zip › structures/junctions_cif/Si222_sub11_ortho.cif]

data_image0
_cell_length_a       14.425
_cell_length_b       14.425
_cell_length_c       30.7529
_cell_angle_alpha    90
_cell_angle_beta     90
_cell_angle_gamma    60

_symmetry_space_group_name_H-M    "P 1"
_symmetry_int_tables_number       1

loop_
  _symmetry_equiv_pos_as_xyz
  'x, y, z'

loop_
  _atom_site_label
  _atom_site_occupancy
  _atom_site_fract_x
  _atom_site_fract_y
  _atom_site_fract_z
  _atom_site_thermal_displace_type
  _atom_site_B_iso_or_equiv
  _atom_site_type_symbol
  Au1      1.0000 0.00000  0.00000  0.00000  Biso   1.000  Au
  Au2      1.0000 0.20000  0.00000  0.00000  Biso   1.000  Au
  Au3      1.0000 0.40000  0.00000  0.00000  Biso   1.000  Au
  Au4      1.0000 0.60000  0.00000  0.00000  Biso   1.000  Au
  Au5      1.0000 0.80000  0.00000  0.00000  Biso   1.000  Au
  Au6      1.0000 0.00000  0.20000  0.00000  Biso   1.000  Au
  Au7      1.0000 0.20000  0.20000  0.00000  Biso   1.000  Au
  Au8      1.0000 0.40000  0.20000  0.00000  Biso   1.000  Au
  Au9      1.0000 0.60000  0.20000  0.00000  Biso   1.000  Au
  Au10     1.0000 0.80000  0.20000  0.00000  Biso   1.000  Au
  Au11     1.0000 0.00000  0.40000  0.00000  Biso   1.000  Au
  Au12     1.0000 0.20000  0.40000  0.00000  Biso   1.000  Au
  Au13     1.0000 0.40000  0.40000  0.00000  Biso   1.000  Au
  Au14     1.0000 0.60000  0.40000  0.00000  Biso   1.000  Au
  Au15     1.0000 0.80000  0.40000  0.00000  Biso   1.000  Au
  Au16     1.0000 0.00000  0.60000  0.00000  Biso   1.000  Au
  Au17     1.0000 0.20000  0.60000  0.00000  Biso   1.000  Au
  Au18     1.0000 0.40000  0.60000  0.00000  Biso   1.000  Au
  Au19     1.0000 0.60000  0.60000  0.00000  Biso   1.000  Au
  Au20     1.0000 0.80000  0.60000  0.00000  Biso   1.000  Au
  Au21     1.0000 0.00000  0.80000  0.00000  Biso   1.000  Au
  Au22     1.0000 0.20000  0.80000  0.00000  Biso   1.000  Au
  Au23     1.0000 0.40000  0.80000  0.00000  Biso   1.000  Au
  Au24     1.0000 0.60000  0.80000  0.00000  Biso   1.000  Au
  Au25     1.0000 0.80000  0.80000  0.00000  Biso   1.000  Au
  Au26     1.0000 0.06667  0.06667  0.07660  Biso   1.000  Au
  Au27     1.0000 0.26667  0.06667  0.07660  Biso   1.000  Au
  Au28     1.0000 0.46667  0.06667  0.07660  Biso   1.000  Au
  Au29     1.0000 0.66667  0.06667  0.07660  Biso   1.000  Au
  Au30     1.0000 0.86667  0.06667  0.07660  Biso   1.000  Au
  Au31     1.0000 0.06667  0.26667  0.07660  Biso   1.000  Au
  Au32     1.0000 0.26667  0.26667  0.07660  Biso   1.000  Au
  Au33     1.0000 0.46667  0.26667  0.07660  Biso   1.000  Au
  Au34     1.0000 0.66667  0.26667  0.07660  Biso   1.000  Au
  Au35     1.0000 0.86667  0.26667  0.07660  Biso   1.000  Au
  Au36     1.0000 0.06667  0.46667  0.07660  Biso   1.000  Au
  Au37     1.0000 0.26667  0.46667  0.07660  Biso   1.000  Au
  Au38     1.0000 0.46667  0.46667  0.07660  Biso   1.000  Au
  Au39     1.0000 0.66667  0.46667  0.07660  Biso   1.000  Au
  Au40     1.0000 0.86667  0.46667  0.07660  Biso   1.000  Au
  Au41     1.0000 0.06667  0.66667  0.07660  Biso   1.000  Au
  Au42     1.0000 0.26667  0.66667  0.07660  Biso   1.000  Au
  Au43     1.0000 0.46667  0.66667  0.07660  Biso   1.000  Au
  Au44     1.0000 0.66667  0.66667  0.07660  Biso   1.000  Au
  Au45     1.0000 0.86667  0.66667  0.07660  Biso   1.000  Au
  Au46     1.0000 0.06667  0.86667  0.07660  Biso   1.000  Au
  Au47     1.0000 0.26667  0.86667  0.07660  Biso   1.000  Au
  Au48     1.0000 0.46667  0.86667  0.07660  Biso   1.000  Au
  Au49     1.0000 0.66667  0.86667  0.07660  Biso   1.000  Au
  Au50     1.0000 0.86667  0.86667  0.07660  Biso   1.000  Au
  Au51     1.0000 0.93333  0.13333  0.15319  Biso   1.000  Au
  Au52     1.0000 0.13333  0.13333  0.15319  Biso   1.000  Au
  Au53     1.0000 0.33333  0.13333  0.15319  Biso   1.000  Au
  Au54     1.0000 0.53333  0.13333  0.15319  Biso   1.000  Au
  Au55     1.0000 0.73333  0.13333  0.15319  Biso   1.000  Au
  Au56     1.0000 0.93333  0.33333  0.15319  Biso   1.000  Au
  Au57     1.0000 0.13333  0.33333  0.15319  Biso   1.000  Au
  Au58     1.0000 0.33333  0.33333  0.15319  Biso   1.000  Au
  Au59     1.0000 0.53333  0.33333  0.15319  Biso   1.000  Au
  Au60     1.0000 0.73333  0.33333  0.15319  Biso   1.000  Au
  Au61     1.0000 0.93333  0.53333  0.15319  Biso   1.000  Au
  Au62     1.0000 0.13333  0.53333  0.15319  Biso   1.000  Au
  Au63     1.0000 0.33333  0.53333  0.15319  Biso   1.000  Au
  Au64     1.0000 0.53333  0.53333  0.15319  Biso   1.000  Au
  Au65     1.0000 0.73333  0.53333  0.15319  Biso   1.000  Au
  Au66     1.0000 0.93333  0.73333  0.15319  Biso   1.000  Au
  Au67     1.0000 0.13333  0.73333  0.15319  Biso   1.000  Au
  Au68     1.0000 0.33333  0.73333  0.15319  Biso   1.000  Au
  Au69     1.0000 0.53333  0.73333  0.15319  Biso   1.000  Au
  Au70     1.0000 0.73333  0.73333  0.15319  Biso   1.000  Au
  Au71     1.0000 0.93333  0.93333  0.15319  Biso   1.000  Au
  Au72     1.0000 0.13333  0.93333  0.15319  Biso   1.000  Au
  Au73     1.0000 0.33333  0.93333  0.15319  Biso   1.000  Au
  Au74     1.0000 0.53333  0.93333  0.15319  Biso   1.000  Au
  Au75     1.0000 0.73333  0.93333  0.15319  Biso   1.000  Au
  Au76     1.0000 0.00000  0.00000  0.22979  Biso   1.000  Au
  Au77     1.0000 0.20000  0.00000  0.22979  Biso   1.000  Au
  Au78     1.0000 0.40000  0.00000  0.22979  Biso   1.000  Au
  Au79     1.0000 0.60000  0.00000  0.22979  Biso   1.000  Au
  Au80     1.0000 0.80000  0.00000  0.22979  Biso   1.000  Au
  Au81     1.0000 0.00000  0.20000  0.22979  Biso   1.000  Au
  Au82     1.0000 0.20000  0.20000  0.22979  Biso   1.000  Au
  Au83     1.0000 0.40000  0.20000  0.22979  Biso   1.000  Au
  Au84     1.0000 0.60000  0.20000  0.22979  Biso   1.000  Au
  Au85     1.0000 0.80000  0.20000  0.22979  Biso   1.000  Au
  Au86     1.0000 0.00000  0.40000  0.22979  Biso   1.000  Au
  Au87     1.0000 0.20000  0.40000  0.22979  Biso   1.000  Au
  Au88     1.0000 0.40000  0.40000  0.22979  Biso   1.000  Au
  Au89     1.0000 0.60000  0.40000  0.22979  Biso   1.000  Au
  Au90     1.0000 0.80000  0.40000  0.22979  Biso   1.000  Au
  Au91     1.0000 0.00000  0.60000  0.22979  Biso   1.000  Au
  Au92     1.0000 0.20000  0.60000  0.22979  Biso   1.000  Au
  Au93     1.0000 0.40000  0.60000  0.22979  Biso   1.000  Au
  Au94     1.0000 0.60000  0.60000  0.22979  Biso   1.000  Au
  Au95     1.0000 0.80000  0.60000  0.22979  Biso   1.000  Au
  Au96     1.0000 0.00000  0.80000  0.22979  Biso   1.000  Au
  Au97     1.0000 0.20000  0.80000  0.22979  Biso   1.000  Au
  Au98     1.0000 0.40000  0.80000  0.22979  Biso   1.000  Au
  Au99     1.0000 0.60000  0.80000  0.22979  Biso   1.000  Au
  Au100    1.0000 0.80000  0.80000  0.22979  Biso   1.000  Au
  Au101    1.0000 0.26665  0.26663  0.30639  Biso   1.000  Au
  Au102    1.0000 0.46665  0.26663  0.30639  Biso   1.000  Au
  Au103    1.0000 0.26665  0.46663  0.30639  Biso   1.000  Au
  C1       1.0000 0.40439  0.16520  0.45699  Biso   1.000  C
  H1       1.0000 0.41217  0.13383  0.49051  Biso   1.000  H
  H2       1.0000 0.36912  0.12842  0.43577  Biso   1.000  H
  H3       1.0000 0.48346  0.14694  0.44377  Biso   1.000  H
  S1       1.0000 0.30950  0.30836  0.45468  Biso   1.000  S
  C2       1.0000 0.37623  0.36565  0.48656  Biso   1.000  C
  Si1      1.0000 0.34235  0.37330  0.54753  Biso   1.000  Si
  Si2      1.0000 0.15952  0.48072  0.56573  Biso   1.000  Si
  F1       1.0000 0.08359  0.46176  0.53132  Biso   1.000  F
  F2       1.0000 0.12720  0.60731  0.56275  Biso   1.000  F
  Si3      1.0000 0.12740  0.44343  0.63774  Biso   1.000  Si
  F3       1.0000 0.09150  0.35214  0.63309  Biso   1.000  F
  F4       1.0000 0.02827  0.54969  0.66068  Biso   1.000  F
  Si4      1.0000 0.42744  0.44279  0.59212  Biso   1.000  Si
  F5       1.0000 0.41714  0.55059  0.56918  Biso   1.000  F
  F6       1.0000 0.55533  0.35227  0.59428  Biso   1.000  F
  Si5      1.0000 0.35978  0.48034  0.66465  Biso   1.000  Si
  F7       1.0000 0.26694  0.60762  0.66746  Biso   1.000  F
  F8       1.0000 0.45492  0.46135  0.69889  Biso   1.000  F
  Si6      1.0000 0.40204  0.20714  0.65327  Biso   1.000  Si
  F9       1.0000 0.52406  0.18034  0.66589  Biso   1.000  F
  F10      1.0000 0.38670  0.11092  0.67474  Biso   1.000  F
  Si7      1.0000 0.38813  0.20528  0.57716  Biso   1.000  Si
  F11      1.0000 0.50062  0.10941  0.55600  Biso   1.000  F
  F12      1.0000 0.29319  0.17769  0.56470  Biso   1.000  F
  H4       1.0000 0.34569  0.44815  0.47369  Biso   1.000  H
  H5       1.0000 0.46432  0.31942  0.48101  Biso   1.000  H
  H6       1.0000 0.21458  0.31999  0.74984  Biso   1.000  H
  H7       1.0000 0.20466  0.44837  0.75755  Biso   1.000  H
  C3       1.0000 0.43081  0.16541  0.77305  Biso   1.000  C
  H8       1.0000 0.50332  0.12914  0.79404  Biso   1.000  H
  H9       1.0000 0.45380  0.13440  0.73946  Biso   1.000  H
  H10      1.0000 0.37113  0.14591  0.78650  Biso   1.000  H
  S2       1.0000 0.38114  0.30893  0.77550  Biso   1.000  S
  C4       1.0000 0.25624  0.36633  0.74418  Biso   1.000  C
  Si8      1.0000 0.28088  0.37543  0.68311  Biso   1.000  Si
  Au104    1.0000 0.33332  0.33329  0.37811  Biso   1.000  Au
  Au105    1.0000 0.33332  0.33329  0.85168  Biso   1.000  Au
  Au106    1.0000 0.26665  0.46663  0.92340  Biso   1.000  Au
  Au107    1.0000 0.46665  0.26663  0.92340  Biso   1.000  Au
  Au108    1.0000 0.26665  0.26663  0.92340  Biso   1.000  Au
