# Supplementary material for: Substituent Control of σ-Interference Effects in the Transmission of Saturated Molecules
Source: ACS Phys Chem Au. 2022 Apr 14;2(4):282–8. doi: 10.1021/acsphyschemau.2c00016 (PMC9955259; doi:10.1021/acsphyschemau.2c00016)
Supplement: Supplementary file 2 — pg2c00016_si_002.zip [file pg2c00016_si_002.zip › structures/junctions_cif/Ge222_sub10_anti.cif]

data_image0
_cell_length_a       14.425
_cell_length_b       14.425
_cell_length_c       30.7621
_cell_angle_alpha    90
_cell_angle_beta     90
_cell_angle_gamma    60

_symmetry_space_group_name_H-M    "P 1"
_symmetry_int_tables_number       1

loop_
  _symmetry_equiv_pos_as_xyz
  'x, y, z'

loop_
  _atom_site_label
  _atom_site_occupancy
  _atom_site_fract_x
  _atom_site_fract_y
  _atom_site_fract_z
  _atom_site_thermal_displace_type
  _atom_site_B_iso_or_equiv
  _atom_site_type_symbol
  Au1      1.0000 0.00000  0.00000  0.00000  Biso   1.000  Au
  Au2      1.0000 0.20000  0.00000  0.00000  Biso   1.000  Au
  Au3      1.0000 0.40000  0.00000  0.00000  Biso   1.000  Au
  Au4      1.0000 0.60000  0.00000  0.00000  Biso   1.000  Au
  Au5      1.0000 0.80000  0.00000  0.00000  Biso   1.000  Au
  Au6      1.0000 0.00000  0.20000  0.00000  Biso   1.000  Au
  Au7      1.0000 0.20000  0.20000  0.00000  Biso   1.000  Au
  Au8      1.0000 0.40000  0.20000  0.00000  Biso   1.000  Au
  Au9      1.0000 0.60000  0.20000  0.00000  Biso   1.000  Au
  Au10     1.0000 0.80000  0.20000  0.00000  Biso   1.000  Au
  Au11     1.0000 0.00000  0.40000  0.00000  Biso   1.000  Au
  Au12     1.0000 0.20000  0.40000  0.00000  Biso   1.000  Au
  Au13     1.0000 0.40000  0.40000  0.00000  Biso   1.000  Au
  Au14     1.0000 0.60000  0.40000  0.00000  Biso   1.000  Au
  Au15     1.0000 0.80000  0.40000  0.00000  Biso   1.000  Au
  Au16     1.0000 0.00000  0.60000  0.00000  Biso   1.000  Au
  Au17     1.0000 0.20000  0.60000  0.00000  Biso   1.000  Au
  Au18     1.0000 0.40000  0.60000  0.00000  Biso   1.000  Au
  Au19     1.0000 0.60000  0.60000  0.00000  Biso   1.000  Au
  Au20     1.0000 0.80000  0.60000  0.00000  Biso   1.000  Au
  Au21     1.0000 0.00000  0.80000  0.00000  Biso   1.000  Au
  Au22     1.0000 0.20000  0.80000  0.00000  Biso   1.000  Au
  Au23     1.0000 0.40000  0.80000  0.00000  Biso   1.000  Au
  Au24     1.0000 0.60000  0.80000  0.00000  Biso   1.000  Au
  Au25     1.0000 0.80000  0.80000  0.00000  Biso   1.000  Au
  Au26     1.0000 0.06667  0.06667  0.07657  Biso   1.000  Au
  Au27     1.0000 0.26667  0.06667  0.07657  Biso   1.000  Au
  Au28     1.0000 0.46667  0.06667  0.07657  Biso   1.000  Au
  Au29     1.0000 0.66667  0.06667  0.07657  Biso   1.000  Au
  Au30     1.0000 0.86667  0.06667  0.07657  Biso   1.000  Au
  Au31     1.0000 0.06667  0.26667  0.07657  Biso   1.000  Au
  Au32     1.0000 0.26667  0.26667  0.07657  Biso   1.000  Au
  Au33     1.0000 0.46667  0.26667  0.07657  Biso   1.000  Au
  Au34     1.0000 0.66667  0.26667  0.07657  Biso   1.000  Au
  Au35     1.0000 0.86667  0.26667  0.07657  Biso   1.000  Au
  Au36     1.0000 0.06667  0.46667  0.07657  Biso   1.000  Au
  Au37     1.0000 0.26667  0.46667  0.07657  Biso   1.000  Au
  Au38     1.0000 0.46667  0.46667  0.07657  Biso   1.000  Au
  Au39     1.0000 0.66667  0.46667  0.07657  Biso   1.000  Au
  Au40     1.0000 0.86667  0.46667  0.07657  Biso   1.000  Au
  Au41     1.0000 0.06667  0.66667  0.07657  Biso   1.000  Au
  Au42     1.0000 0.26667  0.66667  0.07657  Biso   1.000  Au
  Au43     1.0000 0.46667  0.66667  0.07657  Biso   1.000  Au
  Au44     1.0000 0.66667  0.66667  0.07657  Biso   1.000  Au
  Au45     1.0000 0.86667  0.66667  0.07657  Biso   1.000  Au
  Au46     1.0000 0.06667  0.86667  0.07657  Biso   1.000  Au
  Au47     1.0000 0.26667  0.86667  0.07657  Biso   1.000  Au
  Au48     1.0000 0.46667  0.86667  0.07657  Biso   1.000  Au
  Au49     1.0000 0.66667  0.86667  0.07657  Biso   1.000  Au
  Au50     1.0000 0.86667  0.86667  0.07657  Biso   1.000  Au
  Au51     1.0000 0.93333  0.13333  0.15315  Biso   1.000  Au
  Au52     1.0000 0.13333  0.13333  0.15315  Biso   1.000  Au
  Au53     1.0000 0.33333  0.13333  0.15315  Biso   1.000  Au
  Au54     1.0000 0.53333  0.13333  0.15315  Biso   1.000  Au
  Au55     1.0000 0.73333  0.13333  0.15315  Biso   1.000  Au
  Au56     1.0000 0.93333  0.33333  0.15315  Biso   1.000  Au
  Au57     1.0000 0.13333  0.33333  0.15315  Biso   1.000  Au
  Au58     1.0000 0.33333  0.33333  0.15315  Biso   1.000  Au
  Au59     1.0000 0.53333  0.33333  0.15315  Biso   1.000  Au
  Au60     1.0000 0.73333  0.33333  0.15315  Biso   1.000  Au
  Au61     1.0000 0.93333  0.53333  0.15315  Biso   1.000  Au
  Au62     1.0000 0.13333  0.53333  0.15315  Biso   1.000  Au
  Au63     1.0000 0.33333  0.53333  0.15315  Biso   1.000  Au
  Au64     1.0000 0.53333  0.53333  0.15315  Biso   1.000  Au
  Au65     1.0000 0.73333  0.53333  0.15315  Biso   1.000  Au
  Au66     1.0000 0.93333  0.73333  0.15315  Biso   1.000  Au
  Au67     1.0000 0.13333  0.73333  0.15315  Biso   1.000  Au
  Au68     1.0000 0.33333  0.73333  0.15315  Biso   1.000  Au
  Au69     1.0000 0.53333  0.73333  0.15315  Biso   1.000  Au
  Au70     1.0000 0.73333  0.73333  0.15315  Biso   1.000  Au
  Au71     1.0000 0.93333  0.93333  0.15315  Biso   1.000  Au
  Au72     1.0000 0.13333  0.93333  0.15315  Biso   1.000  Au
  Au73     1.0000 0.33333  0.93333  0.15315  Biso   1.000  Au
  Au74     1.0000 0.53333  0.93333  0.15315  Biso   1.000  Au
  Au75     1.0000 0.73333  0.93333  0.15315  Biso   1.000  Au
  Au76     1.0000 0.00000  0.00000  0.22972  Biso   1.000  Au
  Au77     1.0000 0.20000  0.00000  0.22972  Biso   1.000  Au
  Au78     1.0000 0.40000  0.00000  0.22972  Biso   1.000  Au
  Au79     1.0000 0.60000  0.00000  0.22972  Biso   1.000  Au
  Au80     1.0000 0.80000  0.00000  0.22972  Biso   1.000  Au
  Au81     1.0000 0.00000  0.20000  0.22972  Biso   1.000  Au
  Au82     1.0000 0.20000  0.20000  0.22972  Biso   1.000  Au
  Au83     1.0000 0.40000  0.20000  0.22972  Biso   1.000  Au
  Au84     1.0000 0.60000  0.20000  0.22972  Biso   1.000  Au
  Au85     1.0000 0.80000  0.20000  0.22972  Biso   1.000  Au
  Au86     1.0000 0.00000  0.40000  0.22972  Biso   1.000  Au
  Au87     1.0000 0.20000  0.40000  0.22972  Biso   1.000  Au
  Au88     1.0000 0.40000  0.40000  0.22972  Biso   1.000  Au
  Au89     1.0000 0.60000  0.40000  0.22972  Biso   1.000  Au
  Au90     1.0000 0.80000  0.40000  0.22972  Biso   1.000  Au
  Au91     1.0000 0.00000  0.60000  0.22972  Biso   1.000  Au
  Au92     1.0000 0.20000  0.60000  0.22972  Biso   1.000  Au
  Au93     1.0000 0.40000  0.60000  0.22972  Biso   1.000  Au
  Au94     1.0000 0.60000  0.60000  0.22972  Biso   1.000  Au
  Au95     1.0000 0.80000  0.60000  0.22972  Biso   1.000  Au
  Au96     1.0000 0.00000  0.80000  0.22972  Biso   1.000  Au
  Au97     1.0000 0.20000  0.80000  0.22972  Biso   1.000  Au
  Au98     1.0000 0.40000  0.80000  0.22972  Biso   1.000  Au
  Au99     1.0000 0.60000  0.80000  0.22972  Biso   1.000  Au
  Au100    1.0000 0.80000  0.80000  0.22972  Biso   1.000  Au
  Au101    1.0000 0.26665  0.26663  0.30630  Biso   1.000  Au
  Au102    1.0000 0.46665  0.26663  0.30630  Biso   1.000  Au
  Au103    1.0000 0.26665  0.46663  0.30630  Biso   1.000  Au
  C1       1.0000 0.21250  0.28112  0.45398  Biso   1.000  C
  H1       1.0000 0.24614  0.19853  0.44105  Biso   1.000  H
  H2       1.0000 0.14801  0.33891  0.43221  Biso   1.000  H
  H3       1.0000 0.18093  0.28517  0.48733  Biso   1.000  H
  S1       1.0000 0.32244  0.30872  0.45560  Biso   1.000  S
  C2       1.0000 0.25832  0.43937  0.48169  Biso   1.000  C
  Ge1      1.0000 0.26735  0.43241  0.54770  Biso   1.000  Ge
  Ge2      1.0000 0.18783  0.62170  0.57406  Biso   1.000  Ge
  Si1      1.0000 0.01396  0.73587  0.54172  Biso   1.000  Si
  Si2      1.0000 0.28722  0.70738  0.55109  Biso   1.000  Si
  Ge3      1.0000 0.18073  0.62148  0.65508  Biso   1.000  Ge
  Si3      1.0000 0.23584  0.73988  0.68678  Biso   1.000  Si
  Si4      1.0000 0.99609  0.70323  0.67830  Biso   1.000  Si
  Ge4      1.0000 0.46053  0.33047  0.56808  Biso   1.000  Ge
  Si5      1.0000 0.56499  0.39089  0.52822  Biso   1.000  Si
  Si6      1.0000 0.54451  0.14167  0.55061  Biso   1.000  Si
  Ge5      1.0000 0.47760  0.35295  0.64775  Biso   1.000  Ge
  Si7      1.0000 0.55888  0.46192  0.66195  Biso   1.000  Si
  Si8      1.0000 0.61467  0.17589  0.67189  Biso   1.000  Si
  Ge6      1.0000 0.20927  0.32596  0.66169  Biso   1.000  Ge
  Si9      1.0000 0.04484  0.38377  0.70141  Biso   1.000  Si
  Si10     1.0000 0.31805  0.13773  0.67942  Biso   1.000  Si
  Ge7      1.0000 0.17002  0.34705  0.58192  Biso   1.000  Ge
  Si11     1.0000 0.98001  0.45263  0.56652  Biso   1.000  Si
  Si12     1.0000 0.21491  0.16842  0.55787  Biso   1.000  Si
  H4       1.0000 0.17428  0.48801  0.47003  Biso   1.000  H
  H5       1.0000 0.30345  0.47923  0.47081  Biso   1.000  H
  H6       1.0000 0.93515  0.69907  0.55139  Biso   1.000  H
  H7       1.0000 0.96988  0.84833  0.55856  Biso   1.000  H
  H8       1.0000 0.02735  0.73677  0.49308  Biso   1.000  H
  H9       1.0000 0.31755  0.68611  0.50375  Biso   1.000  H
  H10      1.0000 0.38666  0.67254  0.57783  Biso   1.000  H
  H11      1.0000 0.21455  0.82623  0.55727  Biso   1.000  H
  H12      1.0000 0.21723  0.74456  0.73518  Biso   1.000  H
  H13      1.0000 0.35206  0.70350  0.67868  Biso   1.000  H
  H14      1.0000 0.16791  0.85083  0.66839  Biso   1.000  H
  H15      1.0000 0.93293  0.66729  0.65119  Biso   1.000  H
  H16      1.0000 0.94771  0.82261  0.67296  Biso   1.000  H
  H17      1.0000 0.98793  0.67988  0.72546  Biso   1.000  H
  H18      1.0000 0.56641  0.36528  0.48062  Biso   1.000  H
  H19      1.0000 0.52188  0.50931  0.53323  Biso   1.000  H
  H20      1.0000 0.67835  0.33220  0.54507  Biso   1.000  H
  H21      1.0000 0.51119  0.12809  0.50576  Biso   1.000  H
  H22      1.0000 0.66446  0.09361  0.55160  Biso   1.000  H
  H23      1.0000 0.51418  0.08323  0.58317  Biso   1.000  H
  H24      1.0000 0.51368  0.56077  0.63395  Biso   1.000  H
  H25      1.0000 0.67756  0.39470  0.65352  Biso   1.000  H
  H26      1.0000 0.54207  0.49498  0.70917  Biso   1.000  H
  H27      1.0000 0.57030  0.11046  0.69150  Biso   1.000  H
  H28      1.0000 0.68268  0.11738  0.63303  Biso   1.000  H
  H29      1.0000 0.68678  0.18515  0.70500  Biso   1.000  H
  H30      1.0000 0.96872  0.50221  0.69681  Biso   1.000  H
  H31      1.0000 0.99128  0.32434  0.68417  Biso   1.000  H
  H32      1.0000 0.06942  0.35730  0.74893  Biso   1.000  H
  H33      1.0000 0.24955  0.08587  0.67786  Biso   1.000  H
  H34      1.0000 0.36277  0.12611  0.72455  Biso   1.000  H
  H35      1.0000 0.40884  0.08150  0.64751  Biso   1.000  H
  H36      1.0000 0.92971  0.38401  0.57385  Biso   1.000  H
  H37      1.0000 0.96603  0.48572  0.51931  Biso   1.000  H
  H38      1.0000 0.92292  0.55150  0.59430  Biso   1.000  H
  H39      1.0000 0.13448  0.17441  0.52493  Biso   1.000  H
  H40      1.0000 0.32498  0.10534  0.53822  Biso   1.000  H
  H41      1.0000 0.20827  0.10931  0.59708  Biso   1.000  H
  H42      1.0000 0.21289  0.47845  0.75909  Biso   1.000  H
  H43      1.0000 0.33056  0.49181  0.75927  Biso   1.000  H
  C3       1.0000 0.50384  0.29051  0.77577  Biso   1.000  C
  H44      1.0000 0.52694  0.29954  0.74224  Biso   1.000  H
  H45      1.0000 0.50760  0.34901  0.79813  Biso   1.000  H
  H46      1.0000 0.55746  0.20756  0.78759  Biso   1.000  H
  S2       1.0000 0.36897  0.31018  0.77446  Biso   1.000  S
  C4       1.0000 0.29755  0.44084  0.74793  Biso   1.000  C
  Ge8      1.0000 0.29534  0.43310  0.68193  Biso   1.000  Ge
  Au104    1.0000 0.33332  0.33329  0.37800  Biso   1.000  Au
  Au105    1.0000 0.33332  0.33329  0.85173  Biso   1.000  Au
  Au106    1.0000 0.26665  0.46663  0.92343  Biso   1.000  Au
  Au107    1.0000 0.46665  0.26663  0.92343  Biso   1.000  Au
  Au108    1.0000 0.26665  0.26663  0.92343  Biso   1.000  Au
