# Supplementary material for: Substituent Control of σ-Interference Effects in the Transmission of Saturated Molecules
Source: ACS Phys Chem Au. 2022 Apr 14;2(4):282–8. doi: 10.1021/acsphyschemau.2c00016 (PMC9955259; doi:10.1021/acsphyschemau.2c00016)
Supplement: Supplementary file 2 — pg2c00016_si_002.zip [file pg2c00016_si_002.zip › structures/junctions_cif/Si4_h.cif]

data_image0
_cell_length_a       14.425
_cell_length_b       14.425
_cell_length_c       32.313
_cell_angle_alpha    90
_cell_angle_beta     90
_cell_angle_gamma    60

_symmetry_space_group_name_H-M    "P 1"
_symmetry_int_tables_number       1

loop_
  _symmetry_equiv_pos_as_xyz
  'x, y, z'

loop_
  _atom_site_label
  _atom_site_occupancy
  _atom_site_fract_x
  _atom_site_fract_y
  _atom_site_fract_z
  _atom_site_thermal_displace_type
  _atom_site_B_iso_or_equiv
  _atom_site_type_symbol
  Au1      1.0000 0.00000  0.00000  0.00000  Biso   1.000  Au
  Au2      1.0000 0.20000  0.00000  0.00000  Biso   1.000  Au
  Au3      1.0000 0.40000  0.00000  0.00000  Biso   1.000  Au
  Au4      1.0000 0.60000  0.00000  0.00000  Biso   1.000  Au
  Au5      1.0000 0.80000  0.00000  0.00000  Biso   1.000  Au
  Au6      1.0000 0.00000  0.20000  0.00000  Biso   1.000  Au
  Au7      1.0000 0.20000  0.20000  0.00000  Biso   1.000  Au
  Au8      1.0000 0.40000  0.20000  0.00000  Biso   1.000  Au
  Au9      1.0000 0.60000  0.20000  0.00000  Biso   1.000  Au
  Au10     1.0000 0.80000  0.20000  0.00000  Biso   1.000  Au
  Au11     1.0000 0.00000  0.40000  0.00000  Biso   1.000  Au
  Au12     1.0000 0.20000  0.40000  0.00000  Biso   1.000  Au
  Au13     1.0000 0.40000  0.40000  0.00000  Biso   1.000  Au
  Au14     1.0000 0.60000  0.40000  0.00000  Biso   1.000  Au
  Au15     1.0000 0.80000  0.40000  0.00000  Biso   1.000  Au
  Au16     1.0000 0.00000  0.60000  0.00000  Biso   1.000  Au
  Au17     1.0000 0.20000  0.60000  0.00000  Biso   1.000  Au
  Au18     1.0000 0.40000  0.60000  0.00000  Biso   1.000  Au
  Au19     1.0000 0.60000  0.60000  0.00000  Biso   1.000  Au
  Au20     1.0000 0.80000  0.60000  0.00000  Biso   1.000  Au
  Au21     1.0000 0.00000  0.80000  0.00000  Biso   1.000  Au
  Au22     1.0000 0.20000  0.80000  0.00000  Biso   1.000  Au
  Au23     1.0000 0.40000  0.80000  0.00000  Biso   1.000  Au
  Au24     1.0000 0.60000  0.80000  0.00000  Biso   1.000  Au
  Au25     1.0000 0.80000  0.80000  0.00000  Biso   1.000  Au
  Au26     1.0000 0.06667  0.06667  0.07290  Biso   1.000  Au
  Au27     1.0000 0.26667  0.06667  0.07290  Biso   1.000  Au
  Au28     1.0000 0.46667  0.06667  0.07290  Biso   1.000  Au
  Au29     1.0000 0.66667  0.06667  0.07290  Biso   1.000  Au
  Au30     1.0000 0.86667  0.06667  0.07290  Biso   1.000  Au
  Au31     1.0000 0.06667  0.26667  0.07290  Biso   1.000  Au
  Au32     1.0000 0.26667  0.26667  0.07290  Biso   1.000  Au
  Au33     1.0000 0.46667  0.26667  0.07290  Biso   1.000  Au
  Au34     1.0000 0.66667  0.26667  0.07290  Biso   1.000  Au
  Au35     1.0000 0.86667  0.26667  0.07290  Biso   1.000  Au
  Au36     1.0000 0.06667  0.46667  0.07290  Biso   1.000  Au
  Au37     1.0000 0.26667  0.46667  0.07290  Biso   1.000  Au
  Au38     1.0000 0.46667  0.46667  0.07290  Biso   1.000  Au
  Au39     1.0000 0.66667  0.46667  0.07290  Biso   1.000  Au
  Au40     1.0000 0.86667  0.46667  0.07290  Biso   1.000  Au
  Au41     1.0000 0.06667  0.66667  0.07290  Biso   1.000  Au
  Au42     1.0000 0.26667  0.66667  0.07290  Biso   1.000  Au
  Au43     1.0000 0.46667  0.66667  0.07290  Biso   1.000  Au
  Au44     1.0000 0.66667  0.66667  0.07290  Biso   1.000  Au
  Au45     1.0000 0.86667  0.66667  0.07290  Biso   1.000  Au
  Au46     1.0000 0.06667  0.86667  0.07290  Biso   1.000  Au
  Au47     1.0000 0.26667  0.86667  0.07290  Biso   1.000  Au
  Au48     1.0000 0.46667  0.86667  0.07290  Biso   1.000  Au
  Au49     1.0000 0.66667  0.86667  0.07290  Biso   1.000  Au
  Au50     1.0000 0.86667  0.86667  0.07290  Biso   1.000  Au
  Au51     1.0000 0.93333  0.13333  0.14580  Biso   1.000  Au
  Au52     1.0000 0.13333  0.13333  0.14580  Biso   1.000  Au
  Au53     1.0000 0.33333  0.13333  0.14580  Biso   1.000  Au
  Au54     1.0000 0.53333  0.13333  0.14580  Biso   1.000  Au
  Au55     1.0000 0.73333  0.13333  0.14580  Biso   1.000  Au
  Au56     1.0000 0.93333  0.33333  0.14580  Biso   1.000  Au
  Au57     1.0000 0.13333  0.33333  0.14580  Biso   1.000  Au
  Au58     1.0000 0.33333  0.33333  0.14580  Biso   1.000  Au
  Au59     1.0000 0.53333  0.33333  0.14580  Biso   1.000  Au
  Au60     1.0000 0.73333  0.33333  0.14580  Biso   1.000  Au
  Au61     1.0000 0.93333  0.53333  0.14580  Biso   1.000  Au
  Au62     1.0000 0.13333  0.53333  0.14580  Biso   1.000  Au
  Au63     1.0000 0.33333  0.53333  0.14580  Biso   1.000  Au
  Au64     1.0000 0.53333  0.53333  0.14580  Biso   1.000  Au
  Au65     1.0000 0.73333  0.53333  0.14580  Biso   1.000  Au
  Au66     1.0000 0.93333  0.73333  0.14580  Biso   1.000  Au
  Au67     1.0000 0.13333  0.73333  0.14580  Biso   1.000  Au
  Au68     1.0000 0.33333  0.73333  0.14580  Biso   1.000  Au
  Au69     1.0000 0.53333  0.73333  0.14580  Biso   1.000  Au
  Au70     1.0000 0.73333  0.73333  0.14580  Biso   1.000  Au
  Au71     1.0000 0.93333  0.93333  0.14580  Biso   1.000  Au
  Au72     1.0000 0.13333  0.93333  0.14580  Biso   1.000  Au
  Au73     1.0000 0.33333  0.93333  0.14580  Biso   1.000  Au
  Au74     1.0000 0.53333  0.93333  0.14580  Biso   1.000  Au
  Au75     1.0000 0.73333  0.93333  0.14580  Biso   1.000  Au
  Au76     1.0000 0.00000  0.00000  0.21870  Biso   1.000  Au
  Au77     1.0000 0.20000  0.00000  0.21870  Biso   1.000  Au
  Au78     1.0000 0.40000  0.00000  0.21870  Biso   1.000  Au
  Au79     1.0000 0.60000  0.00000  0.21870  Biso   1.000  Au
  Au80     1.0000 0.80000  0.00000  0.21870  Biso   1.000  Au
  Au81     1.0000 0.00000  0.20000  0.21870  Biso   1.000  Au
  Au82     1.0000 0.20000  0.20000  0.21870  Biso   1.000  Au
  Au83     1.0000 0.40000  0.20000  0.21870  Biso   1.000  Au
  Au84     1.0000 0.60000  0.20000  0.21870  Biso   1.000  Au
  Au85     1.0000 0.80000  0.20000  0.21870  Biso   1.000  Au
  Au86     1.0000 0.00000  0.40000  0.21870  Biso   1.000  Au
  Au87     1.0000 0.20000  0.40000  0.21870  Biso   1.000  Au
  Au88     1.0000 0.40000  0.40000  0.21870  Biso   1.000  Au
  Au89     1.0000 0.60000  0.40000  0.21870  Biso   1.000  Au
  Au90     1.0000 0.80000  0.40000  0.21870  Biso   1.000  Au
  Au91     1.0000 0.00000  0.60000  0.21870  Biso   1.000  Au
  Au92     1.0000 0.20000  0.60000  0.21870  Biso   1.000  Au
  Au93     1.0000 0.40000  0.60000  0.21870  Biso   1.000  Au
  Au94     1.0000 0.60000  0.60000  0.21870  Biso   1.000  Au
  Au95     1.0000 0.80000  0.60000  0.21870  Biso   1.000  Au
  Au96     1.0000 0.00000  0.80000  0.21870  Biso   1.000  Au
  Au97     1.0000 0.20000  0.80000  0.21870  Biso   1.000  Au
  Au98     1.0000 0.40000  0.80000  0.21870  Biso   1.000  Au
  Au99     1.0000 0.60000  0.80000  0.21870  Biso   1.000  Au
  Au100    1.0000 0.80000  0.80000  0.21870  Biso   1.000  Au
  Au101    1.0000 0.26665  0.26663  0.29160  Biso   1.000  Au
  Au102    1.0000 0.46665  0.26663  0.29160  Biso   1.000  Au
  Au103    1.0000 0.26665  0.46663  0.29160  Biso   1.000  Au
  C1       1.0000 0.17122  0.30290  0.42236  Biso   1.000  C
  H1       1.0000 0.16426  0.25963  0.39510  Biso   1.000  H
  H2       1.0000 0.12119  0.39051  0.41709  Biso   1.000  H
  H3       1.0000 0.14591  0.27811  0.45082  Biso   1.000  H
  S1       1.0000 0.31223  0.26304  0.42585  Biso   1.000  S
  C2       1.0000 0.31181  0.34417  0.46966  Biso   1.000  C
  Si1      1.0000 0.32092  0.27424  0.52096  Biso   1.000  Si
  Si2      1.0000 0.32594  0.37522  0.57754  Biso   1.000  Si
  Si3      1.0000 0.34147  0.29020  0.64163  Biso   1.000  Si
  H4       1.0000 0.38452  0.35152  0.46545  Biso   1.000  H
  H5       1.0000 0.24101  0.42643  0.46757  Biso   1.000  H
  H6       1.0000 0.42174  0.16651  0.52035  Biso   1.000  H
  H7       1.0000 0.22646  0.25675  0.52464  Biso   1.000  H
  H8       1.0000 0.42039  0.39220  0.57179  Biso   1.000  H
  H9       1.0000 0.22543  0.48370  0.57743  Biso   1.000  H
  H10      1.0000 0.44132  0.18117  0.64171  Biso   1.000  H
  H11      1.0000 0.24619  0.27444  0.64715  Biso   1.000  H
  H12      1.0000 0.44106  0.40789  0.69500  Biso   1.000  H
  H13      1.0000 0.24563  0.49854  0.69893  Biso   1.000  H
  H14      1.0000 0.28358  0.31318  0.75426  Biso   1.000  H
  H15      1.0000 0.42708  0.23989  0.75217  Biso   1.000  H
  C3       1.0000 0.49543  0.36461  0.79674  Biso   1.000  C
  H16      1.0000 0.52072  0.38918  0.76824  Biso   1.000  H
  H17      1.0000 0.50214  0.40828  0.82388  Biso   1.000  H
  H18      1.0000 0.54512  0.27703  0.80216  Biso   1.000  H
  S2       1.0000 0.35443  0.40417  0.79315  Biso   1.000  S
  C4       1.0000 0.35558  0.32158  0.74988  Biso   1.000  C
  Si4      1.0000 0.34638  0.39076  0.69837  Biso   1.000  Si
  Au104    1.0000 0.33332  0.33329  0.35985  Biso   1.000  Au
  Au105    1.0000 0.33332  0.33329  0.85884  Biso   1.000  Au
  Au106    1.0000 0.26665  0.46663  0.92710  Biso   1.000  Au
  Au107    1.0000 0.46665  0.26663  0.92710  Biso   1.000  Au
  Au108    1.0000 0.26665  0.26663  0.92710  Biso   1.000  Au
