# Supplementary material for: Substituent Control of σ-Interference Effects in the Transmission of Saturated Molecules
Source: ACS Phys Chem Au. 2022 Apr 14;2(4):282–8. doi: 10.1021/acsphyschemau.2c00016 (PMC9955259; doi:10.1021/acsphyschemau.2c00016)
Supplement: Supplementary file 2 — pg2c00016_si_002.zip [file pg2c00016_si_002.zip › structures/junctions_cif/Ge222_sub8_ortho.cif]

data_image0
_cell_length_a       14.425
_cell_length_b       14.425
_cell_length_c       31.0631
_cell_angle_alpha    90
_cell_angle_beta     90
_cell_angle_gamma    60

_symmetry_space_group_name_H-M    "P 1"
_symmetry_int_tables_number       1

loop_
  _symmetry_equiv_pos_as_xyz
  'x, y, z'

loop_
  _atom_site_label
  _atom_site_occupancy
  _atom_site_fract_x
  _atom_site_fract_y
  _atom_site_fract_z
  _atom_site_thermal_displace_type
  _atom_site_B_iso_or_equiv
  _atom_site_type_symbol
  Au1      1.0000 0.00000  0.00000  0.00000  Biso   1.000  Au
  Au2      1.0000 0.20000  0.00000  0.00000  Biso   1.000  Au
  Au3      1.0000 0.40000  0.00000  0.00000  Biso   1.000  Au
  Au4      1.0000 0.60000  0.00000  0.00000  Biso   1.000  Au
  Au5      1.0000 0.80000  0.00000  0.00000  Biso   1.000  Au
  Au6      1.0000 0.00000  0.20000  0.00000  Biso   1.000  Au
  Au7      1.0000 0.20000  0.20000  0.00000  Biso   1.000  Au
  Au8      1.0000 0.40000  0.20000  0.00000  Biso   1.000  Au
  Au9      1.0000 0.60000  0.20000  0.00000  Biso   1.000  Au
  Au10     1.0000 0.80000  0.20000  0.00000  Biso   1.000  Au
  Au11     1.0000 0.00000  0.40000  0.00000  Biso   1.000  Au
  Au12     1.0000 0.20000  0.40000  0.00000  Biso   1.000  Au
  Au13     1.0000 0.40000  0.40000  0.00000  Biso   1.000  Au
  Au14     1.0000 0.60000  0.40000  0.00000  Biso   1.000  Au
  Au15     1.0000 0.80000  0.40000  0.00000  Biso   1.000  Au
  Au16     1.0000 0.00000  0.60000  0.00000  Biso   1.000  Au
  Au17     1.0000 0.20000  0.60000  0.00000  Biso   1.000  Au
  Au18     1.0000 0.40000  0.60000  0.00000  Biso   1.000  Au
  Au19     1.0000 0.60000  0.60000  0.00000  Biso   1.000  Au
  Au20     1.0000 0.80000  0.60000  0.00000  Biso   1.000  Au
  Au21     1.0000 0.00000  0.80000  0.00000  Biso   1.000  Au
  Au22     1.0000 0.20000  0.80000  0.00000  Biso   1.000  Au
  Au23     1.0000 0.40000  0.80000  0.00000  Biso   1.000  Au
  Au24     1.0000 0.60000  0.80000  0.00000  Biso   1.000  Au
  Au25     1.0000 0.80000  0.80000  0.00000  Biso   1.000  Au
  Au26     1.0000 0.06667  0.06667  0.07583  Biso   1.000  Au
  Au27     1.0000 0.26667  0.06667  0.07583  Biso   1.000  Au
  Au28     1.0000 0.46667  0.06667  0.07583  Biso   1.000  Au
  Au29     1.0000 0.66667  0.06667  0.07583  Biso   1.000  Au
  Au30     1.0000 0.86667  0.06667  0.07583  Biso   1.000  Au
  Au31     1.0000 0.06667  0.26667  0.07583  Biso   1.000  Au
  Au32     1.0000 0.26667  0.26667  0.07583  Biso   1.000  Au
  Au33     1.0000 0.46667  0.26667  0.07583  Biso   1.000  Au
  Au34     1.0000 0.66667  0.26667  0.07583  Biso   1.000  Au
  Au35     1.0000 0.86667  0.26667  0.07583  Biso   1.000  Au
  Au36     1.0000 0.06667  0.46667  0.07583  Biso   1.000  Au
  Au37     1.0000 0.26667  0.46667  0.07583  Biso   1.000  Au
  Au38     1.0000 0.46667  0.46667  0.07583  Biso   1.000  Au
  Au39     1.0000 0.66667  0.46667  0.07583  Biso   1.000  Au
  Au40     1.0000 0.86667  0.46667  0.07583  Biso   1.000  Au
  Au41     1.0000 0.06667  0.66667  0.07583  Biso   1.000  Au
  Au42     1.0000 0.26667  0.66667  0.07583  Biso   1.000  Au
  Au43     1.0000 0.46667  0.66667  0.07583  Biso   1.000  Au
  Au44     1.0000 0.66667  0.66667  0.07583  Biso   1.000  Au
  Au45     1.0000 0.86667  0.66667  0.07583  Biso   1.000  Au
  Au46     1.0000 0.06667  0.86667  0.07583  Biso   1.000  Au
  Au47     1.0000 0.26667  0.86667  0.07583  Biso   1.000  Au
  Au48     1.0000 0.46667  0.86667  0.07583  Biso   1.000  Au
  Au49     1.0000 0.66667  0.86667  0.07583  Biso   1.000  Au
  Au50     1.0000 0.86667  0.86667  0.07583  Biso   1.000  Au
  Au51     1.0000 0.93333  0.13333  0.15166  Biso   1.000  Au
  Au52     1.0000 0.13333  0.13333  0.15166  Biso   1.000  Au
  Au53     1.0000 0.33333  0.13333  0.15166  Biso   1.000  Au
  Au54     1.0000 0.53333  0.13333  0.15166  Biso   1.000  Au
  Au55     1.0000 0.73333  0.13333  0.15166  Biso   1.000  Au
  Au56     1.0000 0.93333  0.33333  0.15166  Biso   1.000  Au
  Au57     1.0000 0.13333  0.33333  0.15166  Biso   1.000  Au
  Au58     1.0000 0.33333  0.33333  0.15166  Biso   1.000  Au
  Au59     1.0000 0.53333  0.33333  0.15166  Biso   1.000  Au
  Au60     1.0000 0.73333  0.33333  0.15166  Biso   1.000  Au
  Au61     1.0000 0.93333  0.53333  0.15166  Biso   1.000  Au
  Au62     1.0000 0.13333  0.53333  0.15166  Biso   1.000  Au
  Au63     1.0000 0.33333  0.53333  0.15166  Biso   1.000  Au
  Au64     1.0000 0.53333  0.53333  0.15166  Biso   1.000  Au
  Au65     1.0000 0.73333  0.53333  0.15166  Biso   1.000  Au
  Au66     1.0000 0.93333  0.73333  0.15166  Biso   1.000  Au
  Au67     1.0000 0.13333  0.73333  0.15166  Biso   1.000  Au
  Au68     1.0000 0.33333  0.73333  0.15166  Biso   1.000  Au
  Au69     1.0000 0.53333  0.73333  0.15166  Biso   1.000  Au
  Au70     1.0000 0.73333  0.73333  0.15166  Biso   1.000  Au
  Au71     1.0000 0.93333  0.93333  0.15166  Biso   1.000  Au
  Au72     1.0000 0.13333  0.93333  0.15166  Biso   1.000  Au
  Au73     1.0000 0.33333  0.93333  0.15166  Biso   1.000  Au
  Au74     1.0000 0.53333  0.93333  0.15166  Biso   1.000  Au
  Au75     1.0000 0.73333  0.93333  0.15166  Biso   1.000  Au
  Au76     1.0000 0.00000  0.00000  0.22750  Biso   1.000  Au
  Au77     1.0000 0.20000  0.00000  0.22750  Biso   1.000  Au
  Au78     1.0000 0.40000  0.00000  0.22750  Biso   1.000  Au
  Au79     1.0000 0.60000  0.00000  0.22750  Biso   1.000  Au
  Au80     1.0000 0.80000  0.00000  0.22750  Biso   1.000  Au
  Au81     1.0000 0.00000  0.20000  0.22750  Biso   1.000  Au
  Au82     1.0000 0.20000  0.20000  0.22750  Biso   1.000  Au
  Au83     1.0000 0.40000  0.20000  0.22750  Biso   1.000  Au
  Au84     1.0000 0.60000  0.20000  0.22750  Biso   1.000  Au
  Au85     1.0000 0.80000  0.20000  0.22750  Biso   1.000  Au
  Au86     1.0000 0.00000  0.40000  0.22750  Biso   1.000  Au
  Au87     1.0000 0.20000  0.40000  0.22750  Biso   1.000  Au
  Au88     1.0000 0.40000  0.40000  0.22750  Biso   1.000  Au
  Au89     1.0000 0.60000  0.40000  0.22750  Biso   1.000  Au
  Au90     1.0000 0.80000  0.40000  0.22750  Biso   1.000  Au
  Au91     1.0000 0.00000  0.60000  0.22750  Biso   1.000  Au
  Au92     1.0000 0.20000  0.60000  0.22750  Biso   1.000  Au
  Au93     1.0000 0.40000  0.60000  0.22750  Biso   1.000  Au
  Au94     1.0000 0.60000  0.60000  0.22750  Biso   1.000  Au
  Au95     1.0000 0.80000  0.60000  0.22750  Biso   1.000  Au
  Au96     1.0000 0.00000  0.80000  0.22750  Biso   1.000  Au
  Au97     1.0000 0.20000  0.80000  0.22750  Biso   1.000  Au
  Au98     1.0000 0.40000  0.80000  0.22750  Biso   1.000  Au
  Au99     1.0000 0.60000  0.80000  0.22750  Biso   1.000  Au
  Au100    1.0000 0.80000  0.80000  0.22750  Biso   1.000  Au
  Au101    1.0000 0.26665  0.26663  0.30333  Biso   1.000  Au
  Au102    1.0000 0.46665  0.26663  0.30333  Biso   1.000  Au
  Au103    1.0000 0.26665  0.46663  0.30333  Biso   1.000  Au
  C1       1.0000 0.36399  0.48614  0.44111  Biso   1.000  C
  H1       1.0000 0.28444  0.54242  0.42705  Biso   1.000  H
  H2       1.0000 0.37675  0.51644  0.47218  Biso   1.000  H
  H3       1.0000 0.42749  0.47413  0.41782  Biso   1.000  H
  S1       1.0000 0.37738  0.35477  0.44857  Biso   1.000  S
  C2       1.0000 0.26424  0.38681  0.48410  Biso   1.000  C
  Ge1      1.0000 0.29636  0.36325  0.54823  Biso   1.000  Ge
  Ge2      1.0000 0.45715  0.18647  0.56340  Biso   1.000  Ge
  C3       1.0000 0.58858  0.19616  0.55835  Biso   1.000  C
  C4       1.0000 0.66599  0.14131  0.52894  Biso   1.000  C
  C5       1.0000 0.46771  0.07584  0.52278  Biso   1.000  C
  C6       1.0000 0.53499  0.97014  0.52883  Biso   1.000  C
  Ge3      1.0000 0.45312  0.14155  0.64086  Biso   1.000  Ge
  C7       1.0000 0.59607  0.09153  0.66629  Biso   1.000  C
  C8       1.0000 0.65733  0.99372  0.68393  Biso   1.000  C
  C9       1.0000 0.41193  0.03233  0.65267  Biso   1.000  C
  C10      1.0000 0.37424  0.98926  0.62374  Biso   1.000  C
  Ge4      1.0000 0.13546  0.36097  0.57588  Biso   1.000  Ge
  C11      1.0000 0.14124  0.22725  0.55722  Biso   1.000  C
  C12      1.0000 0.10296  0.21382  0.51943  Biso   1.000  C
  C13      1.0000 0.00652  0.48470  0.55108  Biso   1.000  C
  C14      1.0000 0.91736  0.48278  0.53926  Biso   1.000  C
  Ge5      1.0000 0.13802  0.36338  0.65595  Biso   1.000  Ge
  C15      1.0000 0.03976  0.50773  0.67942  Biso   1.000  C
  C16      1.0000 0.94736  0.58131  0.66068  Biso   1.000  C
  C17      1.0000 0.10009  0.25932  0.67925  Biso   1.000  C
  C18      1.0000 0.01130  0.28593  0.70265  Biso   1.000  C
  Ge6      1.0000 0.36142  0.45316  0.66305  Biso   1.000  Ge
  C19      1.0000 0.51503  0.39745  0.67540  Biso   1.000  C
  C20      1.0000 0.58736  0.40314  0.64953  Biso   1.000  C
  C21      1.0000 0.27977  0.57901  0.70051  Biso   1.000  C
  C22      1.0000 0.32532  0.62968  0.72029  Biso   1.000  C
  Ge7      1.0000 0.30529  0.51021  0.58683  Biso   1.000  Ge
  C23      1.0000 0.15775  0.63383  0.58827  Biso   1.000  C
  C24      1.0000 0.12148  0.71877  0.56150  Biso   1.000  C
  C25      1.0000 0.39738  0.55979  0.56013  Biso   1.000  C
  C26      1.0000 0.48581  0.49984  0.53612  Biso   1.000  C
  H4       1.0000 0.23458  0.33161  0.47482  Biso   1.000  H
  H5       1.0000 0.19850  0.47011  0.47777  Biso   1.000  H
  H6       1.0000 0.59852  0.24839  0.58203  Biso   1.000  H
  H7       1.0000 0.65913  0.08811  0.50495  Biso   1.000  H
  H8       1.0000 0.73972  0.14725  0.52775  Biso   1.000  H
  H9       1.0000 0.41709  0.10328  0.49331  Biso   1.000  H
  H10      1.0000 0.58662  0.93870  0.55780  Biso   1.000  H
  H11      1.0000 0.54125  0.90992  0.50500  Biso   1.000  H
  H12      1.0000 0.62559  0.14950  0.66597  Biso   1.000  H
  H13      1.0000 0.63163  0.93300  0.68475  Biso   1.000  H
  H14      1.0000 0.73641  0.97005  0.69849  Biso   1.000  H
  H15      1.0000 0.41841  0.00770  0.68706  Biso   1.000  H
  H16      1.0000 0.36747  0.00922  0.58898  Biso   1.000  H
  H17      1.0000 0.34983  0.93066  0.63373  Biso   1.000  H
  H18      1.0000 0.18036  0.15854  0.57989  Biso   1.000  H
  H19      1.0000 0.10916  0.13623  0.51082  Biso   1.000  H
  H20      1.0000 0.06303  0.27924  0.49550  Biso   1.000  H
  H21      1.0000 0.01028  0.55927  0.54669  Biso   1.000  H
  H22      1.0000 0.90991  0.41038  0.54315  Biso   1.000  H
  H23      1.0000 0.84734  0.55444  0.52529  Biso   1.000  H
  H24      1.0000 0.06509  0.52824  0.71012  Biso   1.000  H
  H25      1.0000 0.89583  0.66111  0.67548  Biso   1.000  H
  H26      1.0000 0.91894  0.56534  0.62989  Biso   1.000  H
  H27      1.0000 0.15856  0.17365  0.67250  Biso   1.000  H
  H28      1.0000 0.95145  0.37070  0.70980  Biso   1.000  H
  H29      1.0000 0.99488  0.22415  0.71588  Biso   1.000  H
  H30      1.0000 0.54177  0.35906  0.70759  Biso   1.000  H
  H31      1.0000 0.56561  0.44158  0.61741  Biso   1.000  H
  H32      1.0000 0.67180  0.37011  0.65981  Biso   1.000  H
  H33      1.0000 0.19281  0.60870  0.70452  Biso   1.000  H
  H34      1.0000 0.41181  0.60206  0.71677  Biso   1.000  H
  H35      1.0000 0.27811  0.70071  0.74103  Biso   1.000  H
  H36      1.0000 0.10207  0.63052  0.61220  Biso   1.000  H
  H37      1.0000 0.03768  0.78601  0.56317  Biso   1.000  H
  H38      1.0000 0.17315  0.72572  0.53675  Biso   1.000  H
  H39      1.0000 0.37503  0.64377  0.56804  Biso   1.000  H
  H40      1.0000 0.51276  0.41539  0.52740  Biso   1.000  H
  H41      1.0000 0.53567  0.53304  0.52409  Biso   1.000  H
  H42      1.0000 0.33382  0.20296  0.75168  Biso   1.000  H
  H43      1.0000 0.42992  0.24774  0.75159  Biso   1.000  H
  C27      1.0000 0.14806  0.36392  0.78869  Biso   1.000  C
  H44      1.0000 0.10899  0.36651  0.75754  Biso   1.000  H
  H45      1.0000 0.09212  0.43131  0.80964  Biso   1.000  H
  H46      1.0000 0.17368  0.28692  0.80557  Biso   1.000  H
  S2       1.0000 0.26239  0.38315  0.78008  Biso   1.000  S
  C28      1.0000 0.34537  0.27187  0.74392  Biso   1.000  C
  Ge8      1.0000 0.32273  0.30742  0.68002  Biso   1.000  Ge
  Au104    1.0000 0.33332  0.33329  0.37433  Biso   1.000  Au
  Au105    1.0000 0.33332  0.33329  0.85316  Biso   1.000  Au
  Au106    1.0000 0.26665  0.46663  0.92417  Biso   1.000  Au
  Au107    1.0000 0.46665  0.26663  0.92417  Biso   1.000  Au
  Au108    1.0000 0.26665  0.26663  0.92417  Biso   1.000  Au
