# Supplementary material for: Substituent Control of σ-Interference Effects in the Transmission of Saturated Molecules
Source: ACS Phys Chem Au. 2022 Apr 14;2(4):282–8. doi: 10.1021/acsphyschemau.2c00016 (PMC9955259; doi:10.1021/acsphyschemau.2c00016)
Supplement: Supplementary file 2 — pg2c00016_si_002.zip [file pg2c00016_si_002.zip › structures/junctions_cif/Si222_sub6_ortho.cif]

data_image0
_cell_length_a       14.425
_cell_length_b       14.425
_cell_length_c       30.8638
_cell_angle_alpha    90
_cell_angle_beta     90
_cell_angle_gamma    60

_symmetry_space_group_name_H-M    "P 1"
_symmetry_int_tables_number       1

loop_
  _symmetry_equiv_pos_as_xyz
  'x, y, z'

loop_
  _atom_site_label
  _atom_site_occupancy
  _atom_site_fract_x
  _atom_site_fract_y
  _atom_site_fract_z
  _atom_site_thermal_displace_type
  _atom_site_B_iso_or_equiv
  _atom_site_type_symbol
  Au1      1.0000 0.00000  0.00000  0.00000  Biso   1.000  Au
  Au2      1.0000 0.20000  0.00000  0.00000  Biso   1.000  Au
  Au3      1.0000 0.40000  0.00000  0.00000  Biso   1.000  Au
  Au4      1.0000 0.60000  0.00000  0.00000  Biso   1.000  Au
  Au5      1.0000 0.80000  0.00000  0.00000  Biso   1.000  Au
  Au6      1.0000 0.00000  0.20000  0.00000  Biso   1.000  Au
  Au7      1.0000 0.20000  0.20000  0.00000  Biso   1.000  Au
  Au8      1.0000 0.40000  0.20000  0.00000  Biso   1.000  Au
  Au9      1.0000 0.60000  0.20000  0.00000  Biso   1.000  Au
  Au10     1.0000 0.80000  0.20000  0.00000  Biso   1.000  Au
  Au11     1.0000 0.00000  0.40000  0.00000  Biso   1.000  Au
  Au12     1.0000 0.20000  0.40000  0.00000  Biso   1.000  Au
  Au13     1.0000 0.40000  0.40000  0.00000  Biso   1.000  Au
  Au14     1.0000 0.60000  0.40000  0.00000  Biso   1.000  Au
  Au15     1.0000 0.80000  0.40000  0.00000  Biso   1.000  Au
  Au16     1.0000 0.00000  0.60000  0.00000  Biso   1.000  Au
  Au17     1.0000 0.20000  0.60000  0.00000  Biso   1.000  Au
  Au18     1.0000 0.40000  0.60000  0.00000  Biso   1.000  Au
  Au19     1.0000 0.60000  0.60000  0.00000  Biso   1.000  Au
  Au20     1.0000 0.80000  0.60000  0.00000  Biso   1.000  Au
  Au21     1.0000 0.00000  0.80000  0.00000  Biso   1.000  Au
  Au22     1.0000 0.20000  0.80000  0.00000  Biso   1.000  Au
  Au23     1.0000 0.40000  0.80000  0.00000  Biso   1.000  Au
  Au24     1.0000 0.60000  0.80000  0.00000  Biso   1.000  Au
  Au25     1.0000 0.80000  0.80000  0.00000  Biso   1.000  Au
  Au26     1.0000 0.06667  0.06667  0.07632  Biso   1.000  Au
  Au27     1.0000 0.26667  0.06667  0.07632  Biso   1.000  Au
  Au28     1.0000 0.46667  0.06667  0.07632  Biso   1.000  Au
  Au29     1.0000 0.66667  0.06667  0.07632  Biso   1.000  Au
  Au30     1.0000 0.86667  0.06667  0.07632  Biso   1.000  Au
  Au31     1.0000 0.06667  0.26667  0.07632  Biso   1.000  Au
  Au32     1.0000 0.26667  0.26667  0.07632  Biso   1.000  Au
  Au33     1.0000 0.46667  0.26667  0.07632  Biso   1.000  Au
  Au34     1.0000 0.66667  0.26667  0.07632  Biso   1.000  Au
  Au35     1.0000 0.86667  0.26667  0.07632  Biso   1.000  Au
  Au36     1.0000 0.06667  0.46667  0.07632  Biso   1.000  Au
  Au37     1.0000 0.26667  0.46667  0.07632  Biso   1.000  Au
  Au38     1.0000 0.46667  0.46667  0.07632  Biso   1.000  Au
  Au39     1.0000 0.66667  0.46667  0.07632  Biso   1.000  Au
  Au40     1.0000 0.86667  0.46667  0.07632  Biso   1.000  Au
  Au41     1.0000 0.06667  0.66667  0.07632  Biso   1.000  Au
  Au42     1.0000 0.26667  0.66667  0.07632  Biso   1.000  Au
  Au43     1.0000 0.46667  0.66667  0.07632  Biso   1.000  Au
  Au44     1.0000 0.66667  0.66667  0.07632  Biso   1.000  Au
  Au45     1.0000 0.86667  0.66667  0.07632  Biso   1.000  Au
  Au46     1.0000 0.06667  0.86667  0.07632  Biso   1.000  Au
  Au47     1.0000 0.26667  0.86667  0.07632  Biso   1.000  Au
  Au48     1.0000 0.46667  0.86667  0.07632  Biso   1.000  Au
  Au49     1.0000 0.66667  0.86667  0.07632  Biso   1.000  Au
  Au50     1.0000 0.86667  0.86667  0.07632  Biso   1.000  Au
  Au51     1.0000 0.93333  0.13333  0.15264  Biso   1.000  Au
  Au52     1.0000 0.13333  0.13333  0.15264  Biso   1.000  Au
  Au53     1.0000 0.33333  0.13333  0.15264  Biso   1.000  Au
  Au54     1.0000 0.53333  0.13333  0.15264  Biso   1.000  Au
  Au55     1.0000 0.73333  0.13333  0.15264  Biso   1.000  Au
  Au56     1.0000 0.93333  0.33333  0.15264  Biso   1.000  Au
  Au57     1.0000 0.13333  0.33333  0.15264  Biso   1.000  Au
  Au58     1.0000 0.33333  0.33333  0.15264  Biso   1.000  Au
  Au59     1.0000 0.53333  0.33333  0.15264  Biso   1.000  Au
  Au60     1.0000 0.73333  0.33333  0.15264  Biso   1.000  Au
  Au61     1.0000 0.93333  0.53333  0.15264  Biso   1.000  Au
  Au62     1.0000 0.13333  0.53333  0.15264  Biso   1.000  Au
  Au63     1.0000 0.33333  0.53333  0.15264  Biso   1.000  Au
  Au64     1.0000 0.53333  0.53333  0.15264  Biso   1.000  Au
  Au65     1.0000 0.73333  0.53333  0.15264  Biso   1.000  Au
  Au66     1.0000 0.93333  0.73333  0.15264  Biso   1.000  Au
  Au67     1.0000 0.13333  0.73333  0.15264  Biso   1.000  Au
  Au68     1.0000 0.33333  0.73333  0.15264  Biso   1.000  Au
  Au69     1.0000 0.53333  0.73333  0.15264  Biso   1.000  Au
  Au70     1.0000 0.73333  0.73333  0.15264  Biso   1.000  Au
  Au71     1.0000 0.93333  0.93333  0.15264  Biso   1.000  Au
  Au72     1.0000 0.13333  0.93333  0.15264  Biso   1.000  Au
  Au73     1.0000 0.33333  0.93333  0.15264  Biso   1.000  Au
  Au74     1.0000 0.53333  0.93333  0.15264  Biso   1.000  Au
  Au75     1.0000 0.73333  0.93333  0.15264  Biso   1.000  Au
  Au76     1.0000 0.00000  0.00000  0.22897  Biso   1.000  Au
  Au77     1.0000 0.20000  0.00000  0.22897  Biso   1.000  Au
  Au78     1.0000 0.40000  0.00000  0.22897  Biso   1.000  Au
  Au79     1.0000 0.60000  0.00000  0.22897  Biso   1.000  Au
  Au80     1.0000 0.80000  0.00000  0.22897  Biso   1.000  Au
  Au81     1.0000 0.00000  0.20000  0.22897  Biso   1.000  Au
  Au82     1.0000 0.20000  0.20000  0.22897  Biso   1.000  Au
  Au83     1.0000 0.40000  0.20000  0.22897  Biso   1.000  Au
  Au84     1.0000 0.60000  0.20000  0.22897  Biso   1.000  Au
  Au85     1.0000 0.80000  0.20000  0.22897  Biso   1.000  Au
  Au86     1.0000 0.00000  0.40000  0.22897  Biso   1.000  Au
  Au87     1.0000 0.20000  0.40000  0.22897  Biso   1.000  Au
  Au88     1.0000 0.40000  0.40000  0.22897  Biso   1.000  Au
  Au89     1.0000 0.60000  0.40000  0.22897  Biso   1.000  Au
  Au90     1.0000 0.80000  0.40000  0.22897  Biso   1.000  Au
  Au91     1.0000 0.00000  0.60000  0.22897  Biso   1.000  Au
  Au92     1.0000 0.20000  0.60000  0.22897  Biso   1.000  Au
  Au93     1.0000 0.40000  0.60000  0.22897  Biso   1.000  Au
  Au94     1.0000 0.60000  0.60000  0.22897  Biso   1.000  Au
  Au95     1.0000 0.80000  0.60000  0.22897  Biso   1.000  Au
  Au96     1.0000 0.00000  0.80000  0.22897  Biso   1.000  Au
  Au97     1.0000 0.20000  0.80000  0.22897  Biso   1.000  Au
  Au98     1.0000 0.40000  0.80000  0.22897  Biso   1.000  Au
  Au99     1.0000 0.60000  0.80000  0.22897  Biso   1.000  Au
  Au100    1.0000 0.80000  0.80000  0.22897  Biso   1.000  Au
  Au101    1.0000 0.26665  0.26663  0.30529  Biso   1.000  Au
  Au102    1.0000 0.46665  0.26663  0.30529  Biso   1.000  Au
  Au103    1.0000 0.26665  0.46663  0.30529  Biso   1.000  Au
  C1       1.0000 0.30049  0.51483  0.43851  Biso   1.000  C
  H1       1.0000 0.30453  0.55596  0.46810  Biso   1.000  H
  H2       1.0000 0.37117  0.49157  0.41744  Biso   1.000  H
  H3       1.0000 0.22603  0.56835  0.42037  Biso   1.000  H
  S1       1.0000 0.28921  0.39754  0.45188  Biso   1.000  S
  C2       1.0000 0.40490  0.32394  0.48766  Biso   1.000  C
  Si1      1.0000 0.36993  0.35205  0.54818  Biso   1.000  Si
  Si2      1.0000 0.26014  0.28131  0.57242  Biso   1.000  Si
  C3       1.0000 0.11120  0.35643  0.55230  Biso   1.000  C
  F1       1.0000 0.04935  0.44557  0.57723  Biso   1.000  F
  F2       1.0000 0.10112  0.38873  0.51000  Biso   1.000  F
  F3       1.0000 0.06889  0.28996  0.55522  Biso   1.000  F
  C4       1.0000 0.31047  0.14260  0.54402  Biso   1.000  C
  F4       1.0000 0.27432  0.16283  0.50164  Biso   1.000  F
  F5       1.0000 0.41967  0.08011  0.54226  Biso   1.000  F
  F6       1.0000 0.27100  0.08370  0.56296  Biso   1.000  F
  Si3      1.0000 0.25828  0.27293  0.64995  Biso   1.000  Si
  C5       1.0000 0.10968  0.32895  0.66996  Biso   1.000  C
  F7       1.0000 0.05115  0.30651  0.64147  Biso   1.000  F
  F8       1.0000 0.05856  0.43788  0.67587  Biso   1.000  F
  F9       1.0000 0.10517  0.28479  0.70894  Biso   1.000  F
  C6       1.0000 0.32523  0.11905  0.66428  Biso   1.000  C
  F10      1.0000 0.36177  0.09000  0.70602  Biso   1.000  F
  F11      1.0000 0.41007  0.05885  0.63734  Biso   1.000  F
  F12      1.0000 0.24957  0.08919  0.65749  Biso   1.000  F
  Si4      1.0000 0.28188  0.53684  0.56968  Biso   1.000  Si
  C7       1.0000 0.14329  0.63449  0.54173  Biso   1.000  C
  F13      1.0000 0.08458  0.72136  0.56811  Biso   1.000  F
  F14      1.0000 0.08360  0.58696  0.53342  Biso   1.000  F
  F15      1.0000 0.15571  0.67495  0.50318  Biso   1.000  F
  C8       1.0000 0.36689  0.60499  0.55539  Biso   1.000  C
  F16      1.0000 0.41847  0.56712  0.51605  Biso   1.000  F
  F17      1.0000 0.30287  0.71334  0.55136  Biso   1.000  F
  F18      1.0000 0.44352  0.58671  0.58562  Biso   1.000  F
  Si5      1.0000 0.24870  0.54880  0.64555  Biso   1.000  Si
  C9       1.0000 0.09435  0.63176  0.65807  Biso   1.000  C
  F19      1.0000 0.05539  0.73969  0.65482  Biso   1.000  F
  F20      1.0000 0.07322  0.61280  0.69986  Biso   1.000  F
  F21      1.0000 0.03694  0.60519  0.63031  Biso   1.000  F
  C10      1.0000 0.29745  0.64024  0.67263  Biso   1.000  C
  F22      1.0000 0.25536  0.66624  0.71398  Biso   1.000  F
  F23      1.0000 0.26268  0.73413  0.65023  Biso   1.000  F
  F24      1.0000 0.40639  0.59242  0.67633  Biso   1.000  F
  Si6      1.0000 0.51699  0.28770  0.66356  Biso   1.000  Si
  C11      1.0000 0.59689  0.36004  0.67942  Biso   1.000  C
  F25      1.0000 0.56553  0.41335  0.71834  Biso   1.000  F
  F26      1.0000 0.58846  0.43196  0.64833  Biso   1.000  F
  F27      1.0000 0.70334  0.28426  0.68301  Biso   1.000  F
  C12      1.0000 0.59684  0.15356  0.69607  Biso   1.000  C
  F28      1.0000 0.69400  0.08583  0.67758  Biso   1.000  F
  F29      1.0000 0.54165  0.09917  0.69954  Biso   1.000  F
  F30      1.0000 0.61627  0.17632  0.73736  Biso   1.000  F
  Si7      1.0000 0.53634  0.25610  0.58739  Biso   1.000  Si
  C13      1.0000 0.63670  0.29345  0.56036  Biso   1.000  C
  F31      1.0000 0.72893  0.25666  0.58384  Biso   1.000  F
  F32      1.0000 0.66373  0.24447  0.52004  Biso   1.000  F
  F33      1.0000 0.59642  0.40067  0.55349  Biso   1.000  F
  C14      1.0000 0.61644  0.10032  0.57656  Biso   1.000  C
  F34      1.0000 0.60775  0.07713  0.53404  Biso   1.000  F
  F35      1.0000 0.58290  0.04481  0.60204  Biso   1.000  F
  F36      1.0000 0.72336  0.05996  0.58488  Biso   1.000  F
  H4       1.0000 0.46962  0.34120  0.47880  Biso   1.000  H
  H5       1.0000 0.43555  0.23706  0.48213  Biso   1.000  H
  H6       1.0000 0.21160  0.45409  0.74714  Biso   1.000  H
  H7       1.0000 0.33486  0.45586  0.75259  Biso   1.000  H
  C15      1.0000 0.25777  0.24922  0.77875  Biso   1.000  C
  H8       1.0000 0.24834  0.21884  0.74725  Biso   1.000  H
  H9       1.0000 0.28744  0.18391  0.80318  Biso   1.000  H
  H10      1.0000 0.18138  0.31801  0.79028  Biso   1.000  H
  S2       1.0000 0.36127  0.28610  0.77603  Biso   1.000  S
  C16      1.0000 0.29980  0.40608  0.74186  Biso   1.000  C
  Si8      1.0000 0.33001  0.37730  0.68108  Biso   1.000  Si
  Au104    1.0000 0.33332  0.33329  0.37675  Biso   1.000  Au
  Au105    1.0000 0.33332  0.33329  0.85222  Biso   1.000  Au
  Au106    1.0000 0.26665  0.46663  0.92368  Biso   1.000  Au
  Au107    1.0000 0.46665  0.26663  0.92368  Biso   1.000  Au
  Au108    1.0000 0.26665  0.26663  0.92368  Biso   1.000  Au
