# Supplementary material for: Substituent Control of σ-Interference Effects in the Transmission of Saturated Molecules
Source: ACS Phys Chem Au. 2022 Apr 14;2(4):282–8. doi: 10.1021/acsphyschemau.2c00016 (PMC9955259; doi:10.1021/acsphyschemau.2c00016)
Supplement: Supplementary file 2 — pg2c00016_si_002.zip [file pg2c00016_si_002.zip › structures/junctions_cif/C222_sub6_anti.cif]

data_image0
_cell_length_a       14.425
_cell_length_b       14.425
_cell_length_c       28.7517
_cell_angle_alpha    90
_cell_angle_beta     90
_cell_angle_gamma    60

_symmetry_space_group_name_H-M    "P 1"
_symmetry_int_tables_number       1

loop_
  _symmetry_equiv_pos_as_xyz
  'x, y, z'

loop_
  _atom_site_label
  _atom_site_occupancy
  _atom_site_fract_x
  _atom_site_fract_y
  _atom_site_fract_z
  _atom_site_thermal_displace_type
  _atom_site_B_iso_or_equiv
  _atom_site_type_symbol
  Au1      1.0000 0.00000  0.00000  0.00000  Biso   1.000  Au
  Au2      1.0000 0.20000  0.00000  0.00000  Biso   1.000  Au
  Au3      1.0000 0.40000  0.00000  0.00000  Biso   1.000  Au
  Au4      1.0000 0.60000  0.00000  0.00000  Biso   1.000  Au
  Au5      1.0000 0.80000  0.00000  0.00000  Biso   1.000  Au
  Au6      1.0000 0.00000  0.20000  0.00000  Biso   1.000  Au
  Au7      1.0000 0.20000  0.20000  0.00000  Biso   1.000  Au
  Au8      1.0000 0.40000  0.20000  0.00000  Biso   1.000  Au
  Au9      1.0000 0.60000  0.20000  0.00000  Biso   1.000  Au
  Au10     1.0000 0.80000  0.20000  0.00000  Biso   1.000  Au
  Au11     1.0000 0.00000  0.40000  0.00000  Biso   1.000  Au
  Au12     1.0000 0.20000  0.40000  0.00000  Biso   1.000  Au
  Au13     1.0000 0.40000  0.40000  0.00000  Biso   1.000  Au
  Au14     1.0000 0.60000  0.40000  0.00000  Biso   1.000  Au
  Au15     1.0000 0.80000  0.40000  0.00000  Biso   1.000  Au
  Au16     1.0000 0.00000  0.60000  0.00000  Biso   1.000  Au
  Au17     1.0000 0.20000  0.60000  0.00000  Biso   1.000  Au
  Au18     1.0000 0.40000  0.60000  0.00000  Biso   1.000  Au
  Au19     1.0000 0.60000  0.60000  0.00000  Biso   1.000  Au
  Au20     1.0000 0.80000  0.60000  0.00000  Biso   1.000  Au
  Au21     1.0000 0.00000  0.80000  0.00000  Biso   1.000  Au
  Au22     1.0000 0.20000  0.80000  0.00000  Biso   1.000  Au
  Au23     1.0000 0.40000  0.80000  0.00000  Biso   1.000  Au
  Au24     1.0000 0.60000  0.80000  0.00000  Biso   1.000  Au
  Au25     1.0000 0.80000  0.80000  0.00000  Biso   1.000  Au
  Au26     1.0000 0.06667  0.06667  0.08193  Biso   1.000  Au
  Au27     1.0000 0.26667  0.06667  0.08193  Biso   1.000  Au
  Au28     1.0000 0.46667  0.06667  0.08193  Biso   1.000  Au
  Au29     1.0000 0.66667  0.06667  0.08193  Biso   1.000  Au
  Au30     1.0000 0.86667  0.06667  0.08193  Biso   1.000  Au
  Au31     1.0000 0.06667  0.26667  0.08193  Biso   1.000  Au
  Au32     1.0000 0.26667  0.26667  0.08193  Biso   1.000  Au
  Au33     1.0000 0.46667  0.26667  0.08193  Biso   1.000  Au
  Au34     1.0000 0.66667  0.26667  0.08193  Biso   1.000  Au
  Au35     1.0000 0.86667  0.26667  0.08193  Biso   1.000  Au
  Au36     1.0000 0.06667  0.46667  0.08193  Biso   1.000  Au
  Au37     1.0000 0.26667  0.46667  0.08193  Biso   1.000  Au
  Au38     1.0000 0.46667  0.46667  0.08193  Biso   1.000  Au
  Au39     1.0000 0.66667  0.46667  0.08193  Biso   1.000  Au
  Au40     1.0000 0.86667  0.46667  0.08193  Biso   1.000  Au
  Au41     1.0000 0.06667  0.66667  0.08193  Biso   1.000  Au
  Au42     1.0000 0.26667  0.66667  0.08193  Biso   1.000  Au
  Au43     1.0000 0.46667  0.66667  0.08193  Biso   1.000  Au
  Au44     1.0000 0.66667  0.66667  0.08193  Biso   1.000  Au
  Au45     1.0000 0.86667  0.66667  0.08193  Biso   1.000  Au
  Au46     1.0000 0.06667  0.86667  0.08193  Biso   1.000  Au
  Au47     1.0000 0.26667  0.86667  0.08193  Biso   1.000  Au
  Au48     1.0000 0.46667  0.86667  0.08193  Biso   1.000  Au
  Au49     1.0000 0.66667  0.86667  0.08193  Biso   1.000  Au
  Au50     1.0000 0.86667  0.86667  0.08193  Biso   1.000  Au
  Au51     1.0000 0.93333  0.13333  0.16386  Biso   1.000  Au
  Au52     1.0000 0.13333  0.13333  0.16386  Biso   1.000  Au
  Au53     1.0000 0.33333  0.13333  0.16386  Biso   1.000  Au
  Au54     1.0000 0.53333  0.13333  0.16386  Biso   1.000  Au
  Au55     1.0000 0.73333  0.13333  0.16386  Biso   1.000  Au
  Au56     1.0000 0.93333  0.33333  0.16386  Biso   1.000  Au
  Au57     1.0000 0.13333  0.33333  0.16386  Biso   1.000  Au
  Au58     1.0000 0.33333  0.33333  0.16386  Biso   1.000  Au
  Au59     1.0000 0.53333  0.33333  0.16386  Biso   1.000  Au
  Au60     1.0000 0.73333  0.33333  0.16386  Biso   1.000  Au
  Au61     1.0000 0.93333  0.53333  0.16386  Biso   1.000  Au
  Au62     1.0000 0.13333  0.53333  0.16386  Biso   1.000  Au
  Au63     1.0000 0.33333  0.53333  0.16386  Biso   1.000  Au
  Au64     1.0000 0.53333  0.53333  0.16386  Biso   1.000  Au
  Au65     1.0000 0.73333  0.53333  0.16386  Biso   1.000  Au
  Au66     1.0000 0.93333  0.73333  0.16386  Biso   1.000  Au
  Au67     1.0000 0.13333  0.73333  0.16386  Biso   1.000  Au
  Au68     1.0000 0.33333  0.73333  0.16386  Biso   1.000  Au
  Au69     1.0000 0.53333  0.73333  0.16386  Biso   1.000  Au
  Au70     1.0000 0.73333  0.73333  0.16386  Biso   1.000  Au
  Au71     1.0000 0.93333  0.93333  0.16386  Biso   1.000  Au
  Au72     1.0000 0.13333  0.93333  0.16386  Biso   1.000  Au
  Au73     1.0000 0.33333  0.93333  0.16386  Biso   1.000  Au
  Au74     1.0000 0.53333  0.93333  0.16386  Biso   1.000  Au
  Au75     1.0000 0.73333  0.93333  0.16386  Biso   1.000  Au
  Au76     1.0000 0.00000  0.00000  0.24579  Biso   1.000  Au
  Au77     1.0000 0.20000  0.00000  0.24579  Biso   1.000  Au
  Au78     1.0000 0.40000  0.00000  0.24579  Biso   1.000  Au
  Au79     1.0000 0.60000  0.00000  0.24579  Biso   1.000  Au
  Au80     1.0000 0.80000  0.00000  0.24579  Biso   1.000  Au
  Au81     1.0000 0.00000  0.20000  0.24579  Biso   1.000  Au
  Au82     1.0000 0.20000  0.20000  0.24579  Biso   1.000  Au
  Au83     1.0000 0.40000  0.20000  0.24579  Biso   1.000  Au
  Au84     1.0000 0.60000  0.20000  0.24579  Biso   1.000  Au
  Au85     1.0000 0.80000  0.20000  0.24579  Biso   1.000  Au
  Au86     1.0000 0.00000  0.40000  0.24579  Biso   1.000  Au
  Au87     1.0000 0.20000  0.40000  0.24579  Biso   1.000  Au
  Au88     1.0000 0.40000  0.40000  0.24579  Biso   1.000  Au
  Au89     1.0000 0.60000  0.40000  0.24579  Biso   1.000  Au
  Au90     1.0000 0.80000  0.40000  0.24579  Biso   1.000  Au
  Au91     1.0000 0.00000  0.60000  0.24579  Biso   1.000  Au
  Au92     1.0000 0.20000  0.60000  0.24579  Biso   1.000  Au
  Au93     1.0000 0.40000  0.60000  0.24579  Biso   1.000  Au
  Au94     1.0000 0.60000  0.60000  0.24579  Biso   1.000  Au
  Au95     1.0000 0.80000  0.60000  0.24579  Biso   1.000  Au
  Au96     1.0000 0.00000  0.80000  0.24579  Biso   1.000  Au
  Au97     1.0000 0.20000  0.80000  0.24579  Biso   1.000  Au
  Au98     1.0000 0.40000  0.80000  0.24579  Biso   1.000  Au
  Au99     1.0000 0.60000  0.80000  0.24579  Biso   1.000  Au
  Au100    1.0000 0.80000  0.80000  0.24579  Biso   1.000  Au
  Au101    1.0000 0.26665  0.26663  0.32771  Biso   1.000  Au
  Au102    1.0000 0.46665  0.26663  0.32771  Biso   1.000  Au
  Au103    1.0000 0.26665  0.46663  0.32771  Biso   1.000  Au
  C1       1.0000 0.50596  0.31641  0.47932  Biso   1.000  C
  H1       1.0000 0.48812  0.38949  0.45939  Biso   1.000  H
  H2       1.0000 0.54152  0.31417  0.51381  Biso   1.000  H
  H3       1.0000 0.56055  0.24476  0.45841  Biso   1.000  H
  S1       1.0000 0.38535  0.30732  0.48677  Biso   1.000  S
  C2       1.0000 0.29762  0.42939  0.52040  Biso   1.000  C
  C3       1.0000 0.29610  0.42207  0.57472  Biso   1.000  C
  C4       1.0000 0.23543  0.53933  0.59428  Biso   1.000  C
  O1       1.0000 0.29235  0.59312  0.58281  Biso   1.000  O
  O2       1.0000 0.13049  0.60008  0.57542  Biso   1.000  O
  C5       1.0000 0.22569  0.53929  0.65067  Biso   1.000  C
  O3       1.0000 0.11495  0.59229  0.66190  Biso   1.000  O
  O4       1.0000 0.27016  0.60026  0.66930  Biso   1.000  O
  C6       1.0000 0.41010  0.36350  0.59768  Biso   1.000  C
  O5       1.0000 0.47094  0.25447  0.58416  Biso   1.000  O
  O6       1.0000 0.47096  0.41223  0.58480  Biso   1.000  O
  C7       1.0000 0.40137  0.36576  0.65436  Biso   1.000  C
  O7       1.0000 0.45225  0.42151  0.67249  Biso   1.000  O
  O8       1.0000 0.45559  0.25861  0.67078  Biso   1.000  O
  C8       1.0000 0.22855  0.36211  0.64797  Biso   1.000  C
  O9       1.0000 0.11912  0.40937  0.66088  Biso   1.000  O
  O10      1.0000 0.27740  0.25286  0.66127  Biso   1.000  O
  C9       1.0000 0.23443  0.36512  0.59139  Biso   1.000  C
  O11      1.0000 0.28806  0.25792  0.57480  Biso   1.000  O
  O12      1.0000 0.12743  0.42056  0.57389  Biso   1.000  O
  H4       1.0000 0.21592  0.45421  0.50734  Biso   1.000  H
  H5       1.0000 0.31641  0.49227  0.50976  Biso   1.000  H
  H6       1.0000 0.29020  0.62886  0.61359  Biso   1.000  H
  H7       1.0000 0.10793  0.54462  0.56955  Biso   1.000  H
  H8       1.0000 0.08164  0.62893  0.63122  Biso   1.000  H
  H9       1.0000 0.34789  0.54401  0.67577  Biso   1.000  H
  H10      1.0000 0.41562  0.23418  0.57451  Biso   1.000  H
  H11      1.0000 0.41456  0.49058  0.57986  Biso   1.000  H
  H12      1.0000 0.49399  0.42339  0.64461  Biso   1.000  H
  H13      1.0000 0.49525  0.21791  0.64183  Biso   1.000  H
  H14      1.0000 0.09567  0.48809  0.66531  Biso   1.000  H
  H15      1.0000 0.35276  0.23366  0.67098  Biso   1.000  H
  H16      1.0000 0.28864  0.21698  0.60353  Biso   1.000  H
  H17      1.0000 0.08516  0.42005  0.60187  Biso   1.000  H
  H18      1.0000 0.32844  0.45660  0.73829  Biso   1.000  H
  H19      1.0000 0.19067  0.49228  0.73536  Biso   1.000  H
  C10      1.0000 0.17968  0.31548  0.76603  Biso   1.000  C
  H20      1.0000 0.12300  0.39038  0.78454  Biso   1.000  H
  H21      1.0000 0.19647  0.24587  0.78835  Biso   1.000  H
  H22      1.0000 0.14834  0.30936  0.73162  Biso   1.000  H
  S2       1.0000 0.30886  0.30770  0.75877  Biso   1.000  S
  C11      1.0000 0.27299  0.43014  0.72508  Biso   1.000  C
  C12      1.0000 0.28264  0.42212  0.67076  Biso   1.000  C
  Au104    1.0000 0.33332  0.33329  0.40443  Biso   1.000  Au
  Au105    1.0000 0.33332  0.33329  0.84136  Biso   1.000  Au
  Au106    1.0000 0.26665  0.46663  0.91807  Biso   1.000  Au
  Au107    1.0000 0.46665  0.26663  0.91807  Biso   1.000  Au
  Au108    1.0000 0.26665  0.26663  0.91807  Biso   1.000  Au
