# Supplementary material for: Substituent Control of σ-Interference Effects in the Transmission of Saturated Molecules
Source: ACS Phys Chem Au. 2022 Apr 14;2(4):282–8. doi: 10.1021/acsphyschemau.2c00016 (PMC9955259; doi:10.1021/acsphyschemau.2c00016)
Supplement: Supplementary file 2 — pg2c00016_si_002.zip [file pg2c00016_si_002.zip › structures/junctions_cif/C222_sub7_anti.cif]

data_image0
_cell_length_a       14.425
_cell_length_b       14.425
_cell_length_c       29.0215
_cell_angle_alpha    90
_cell_angle_beta     90
_cell_angle_gamma    60

_symmetry_space_group_name_H-M    "P 1"
_symmetry_int_tables_number       1

loop_
  _symmetry_equiv_pos_as_xyz
  'x, y, z'

loop_
  _atom_site_label
  _atom_site_occupancy
  _atom_site_fract_x
  _atom_site_fract_y
  _atom_site_fract_z
  _atom_site_thermal_displace_type
  _atom_site_B_iso_or_equiv
  _atom_site_type_symbol
  Au1      1.0000 0.00000  0.00000  0.00000  Biso   1.000  Au
  Au2      1.0000 0.20000  0.00000  0.00000  Biso   1.000  Au
  Au3      1.0000 0.40000  0.00000  0.00000  Biso   1.000  Au
  Au4      1.0000 0.60000  0.00000  0.00000  Biso   1.000  Au
  Au5      1.0000 0.80000  0.00000  0.00000  Biso   1.000  Au
  Au6      1.0000 0.00000  0.20000  0.00000  Biso   1.000  Au
  Au7      1.0000 0.20000  0.20000  0.00000  Biso   1.000  Au
  Au8      1.0000 0.40000  0.20000  0.00000  Biso   1.000  Au
  Au9      1.0000 0.60000  0.20000  0.00000  Biso   1.000  Au
  Au10     1.0000 0.80000  0.20000  0.00000  Biso   1.000  Au
  Au11     1.0000 0.00000  0.40000  0.00000  Biso   1.000  Au
  Au12     1.0000 0.20000  0.40000  0.00000  Biso   1.000  Au
  Au13     1.0000 0.40000  0.40000  0.00000  Biso   1.000  Au
  Au14     1.0000 0.60000  0.40000  0.00000  Biso   1.000  Au
  Au15     1.0000 0.80000  0.40000  0.00000  Biso   1.000  Au
  Au16     1.0000 0.00000  0.60000  0.00000  Biso   1.000  Au
  Au17     1.0000 0.20000  0.60000  0.00000  Biso   1.000  Au
  Au18     1.0000 0.40000  0.60000  0.00000  Biso   1.000  Au
  Au19     1.0000 0.60000  0.60000  0.00000  Biso   1.000  Au
  Au20     1.0000 0.80000  0.60000  0.00000  Biso   1.000  Au
  Au21     1.0000 0.00000  0.80000  0.00000  Biso   1.000  Au
  Au22     1.0000 0.20000  0.80000  0.00000  Biso   1.000  Au
  Au23     1.0000 0.40000  0.80000  0.00000  Biso   1.000  Au
  Au24     1.0000 0.60000  0.80000  0.00000  Biso   1.000  Au
  Au25     1.0000 0.80000  0.80000  0.00000  Biso   1.000  Au
  Au26     1.0000 0.06667  0.06667  0.08117  Biso   1.000  Au
  Au27     1.0000 0.26667  0.06667  0.08117  Biso   1.000  Au
  Au28     1.0000 0.46667  0.06667  0.08117  Biso   1.000  Au
  Au29     1.0000 0.66667  0.06667  0.08117  Biso   1.000  Au
  Au30     1.0000 0.86667  0.06667  0.08117  Biso   1.000  Au
  Au31     1.0000 0.06667  0.26667  0.08117  Biso   1.000  Au
  Au32     1.0000 0.26667  0.26667  0.08117  Biso   1.000  Au
  Au33     1.0000 0.46667  0.26667  0.08117  Biso   1.000  Au
  Au34     1.0000 0.66667  0.26667  0.08117  Biso   1.000  Au
  Au35     1.0000 0.86667  0.26667  0.08117  Biso   1.000  Au
  Au36     1.0000 0.06667  0.46667  0.08117  Biso   1.000  Au
  Au37     1.0000 0.26667  0.46667  0.08117  Biso   1.000  Au
  Au38     1.0000 0.46667  0.46667  0.08117  Biso   1.000  Au
  Au39     1.0000 0.66667  0.46667  0.08117  Biso   1.000  Au
  Au40     1.0000 0.86667  0.46667  0.08117  Biso   1.000  Au
  Au41     1.0000 0.06667  0.66667  0.08117  Biso   1.000  Au
  Au42     1.0000 0.26667  0.66667  0.08117  Biso   1.000  Au
  Au43     1.0000 0.46667  0.66667  0.08117  Biso   1.000  Au
  Au44     1.0000 0.66667  0.66667  0.08117  Biso   1.000  Au
  Au45     1.0000 0.86667  0.66667  0.08117  Biso   1.000  Au
  Au46     1.0000 0.06667  0.86667  0.08117  Biso   1.000  Au
  Au47     1.0000 0.26667  0.86667  0.08117  Biso   1.000  Au
  Au48     1.0000 0.46667  0.86667  0.08117  Biso   1.000  Au
  Au49     1.0000 0.66667  0.86667  0.08117  Biso   1.000  Au
  Au50     1.0000 0.86667  0.86667  0.08117  Biso   1.000  Au
  Au51     1.0000 0.93333  0.13333  0.16233  Biso   1.000  Au
  Au52     1.0000 0.13333  0.13333  0.16233  Biso   1.000  Au
  Au53     1.0000 0.33333  0.13333  0.16233  Biso   1.000  Au
  Au54     1.0000 0.53333  0.13333  0.16233  Biso   1.000  Au
  Au55     1.0000 0.73333  0.13333  0.16233  Biso   1.000  Au
  Au56     1.0000 0.93333  0.33333  0.16233  Biso   1.000  Au
  Au57     1.0000 0.13333  0.33333  0.16233  Biso   1.000  Au
  Au58     1.0000 0.33333  0.33333  0.16233  Biso   1.000  Au
  Au59     1.0000 0.53333  0.33333  0.16233  Biso   1.000  Au
  Au60     1.0000 0.73333  0.33333  0.16233  Biso   1.000  Au
  Au61     1.0000 0.93333  0.53333  0.16233  Biso   1.000  Au
  Au62     1.0000 0.13333  0.53333  0.16233  Biso   1.000  Au
  Au63     1.0000 0.33333  0.53333  0.16233  Biso   1.000  Au
  Au64     1.0000 0.53333  0.53333  0.16233  Biso   1.000  Au
  Au65     1.0000 0.73333  0.53333  0.16233  Biso   1.000  Au
  Au66     1.0000 0.93333  0.73333  0.16233  Biso   1.000  Au
  Au67     1.0000 0.13333  0.73333  0.16233  Biso   1.000  Au
  Au68     1.0000 0.33333  0.73333  0.16233  Biso   1.000  Au
  Au69     1.0000 0.53333  0.73333  0.16233  Biso   1.000  Au
  Au70     1.0000 0.73333  0.73333  0.16233  Biso   1.000  Au
  Au71     1.0000 0.93333  0.93333  0.16233  Biso   1.000  Au
  Au72     1.0000 0.13333  0.93333  0.16233  Biso   1.000  Au
  Au73     1.0000 0.33333  0.93333  0.16233  Biso   1.000  Au
  Au74     1.0000 0.53333  0.93333  0.16233  Biso   1.000  Au
  Au75     1.0000 0.73333  0.93333  0.16233  Biso   1.000  Au
  Au76     1.0000 0.00000  0.00000  0.24350  Biso   1.000  Au
  Au77     1.0000 0.20000  0.00000  0.24350  Biso   1.000  Au
  Au78     1.0000 0.40000  0.00000  0.24350  Biso   1.000  Au
  Au79     1.0000 0.60000  0.00000  0.24350  Biso   1.000  Au
  Au80     1.0000 0.80000  0.00000  0.24350  Biso   1.000  Au
  Au81     1.0000 0.00000  0.20000  0.24350  Biso   1.000  Au
  Au82     1.0000 0.20000  0.20000  0.24350  Biso   1.000  Au
  Au83     1.0000 0.40000  0.20000  0.24350  Biso   1.000  Au
  Au84     1.0000 0.60000  0.20000  0.24350  Biso   1.000  Au
  Au85     1.0000 0.80000  0.20000  0.24350  Biso   1.000  Au
  Au86     1.0000 0.00000  0.40000  0.24350  Biso   1.000  Au
  Au87     1.0000 0.20000  0.40000  0.24350  Biso   1.000  Au
  Au88     1.0000 0.40000  0.40000  0.24350  Biso   1.000  Au
  Au89     1.0000 0.60000  0.40000  0.24350  Biso   1.000  Au
  Au90     1.0000 0.80000  0.40000  0.24350  Biso   1.000  Au
  Au91     1.0000 0.00000  0.60000  0.24350  Biso   1.000  Au
  Au92     1.0000 0.20000  0.60000  0.24350  Biso   1.000  Au
  Au93     1.0000 0.40000  0.60000  0.24350  Biso   1.000  Au
  Au94     1.0000 0.60000  0.60000  0.24350  Biso   1.000  Au
  Au95     1.0000 0.80000  0.60000  0.24350  Biso   1.000  Au
  Au96     1.0000 0.00000  0.80000  0.24350  Biso   1.000  Au
  Au97     1.0000 0.20000  0.80000  0.24350  Biso   1.000  Au
  Au98     1.0000 0.40000  0.80000  0.24350  Biso   1.000  Au
  Au99     1.0000 0.60000  0.80000  0.24350  Biso   1.000  Au
  Au100    1.0000 0.80000  0.80000  0.24350  Biso   1.000  Au
  Au101    1.0000 0.26665  0.26663  0.32467  Biso   1.000  Au
  Au102    1.0000 0.46665  0.26663  0.32467  Biso   1.000  Au
  Au103    1.0000 0.26665  0.46663  0.32467  Biso   1.000  Au
  C1       1.0000 0.41191  0.15530  0.48200  Biso   1.000  C
  H1       1.0000 0.39060  0.12112  0.45220  Biso   1.000  H
  H2       1.0000 0.40345  0.12165  0.51508  Biso   1.000  H
  H3       1.0000 0.49465  0.14049  0.47711  Biso   1.000  H
  S1       1.0000 0.31585  0.29782  0.48056  Biso   1.000  S
  C2       1.0000 0.36574  0.35837  0.52324  Biso   1.000  C
  C3       1.0000 0.34280  0.36479  0.57669  Biso   1.000  C
  C4       1.0000 0.33931  0.47202  0.59626  Biso   1.000  C
  O1       1.0000 0.43965  0.46806  0.59960  Biso   1.000  O
  C5       1.0000 0.49127  0.47401  0.55825  Biso   1.000  C
  O2       1.0000 0.27024  0.55428  0.56534  Biso   1.000  O
  C6       1.0000 0.25306  0.66076  0.57093  Biso   1.000  C
  C7       1.0000 0.29753  0.49032  0.64949  Biso   1.000  C
  O3       1.0000 0.35741  0.51607  0.68059  Biso   1.000  O
  C8       1.0000 0.35952  0.61387  0.67543  Biso   1.000  C
  O4       1.0000 0.18979  0.57590  0.64567  Biso   1.000  O
  C9       1.0000 0.13150  0.62997  0.68645  Biso   1.000  C
  C10      1.0000 0.43967  0.26336  0.60224  Biso   1.000  C
  O5       1.0000 0.53741  0.26023  0.58741  Biso   1.000  O
  C11      1.0000 0.61652  0.16986  0.56231  Biso   1.000  C
  O6       1.0000 0.43526  0.17348  0.58716  Biso   1.000  O
  C12      1.0000 0.50436  0.06933  0.60691  Biso   1.000  C
  C13      1.0000 0.42923  0.28331  0.65804  Biso   1.000  C
  O7       1.0000 0.43813  0.18922  0.68080  Biso   1.000  O
  C14      1.0000 0.51423  0.13869  0.71725  Biso   1.000  C
  O8       1.0000 0.49949  0.31422  0.67612  Biso   1.000  O
  C15      1.0000 0.61394  0.25000  0.67082  Biso   1.000  C
  C16      1.0000 0.22731  0.35419  0.64527  Biso   1.000  C
  O9       1.0000 0.12999  0.42359  0.66867  Biso   1.000  O
  C17      1.0000 0.03149  0.43119  0.65337  Biso   1.000  C
  O10      1.0000 0.24979  0.24650  0.64544  Biso   1.000  O
  C18      1.0000 0.22625  0.19938  0.68379  Biso   1.000  C
  C19      1.0000 0.23108  0.37152  0.58942  Biso   1.000  C
  O11      1.0000 0.13765  0.47079  0.58091  Biso   1.000  O
  C20      1.0000 0.10632  0.50456  0.53396  Biso   1.000  C
  O12      1.0000 0.23339  0.28777  0.56292  Biso   1.000  O
  C21      1.0000 0.14024  0.27700  0.55999  Biso   1.000  C
  H4       1.0000 0.32893  0.44158  0.51002  Biso   1.000  H
  H5       1.0000 0.45315  0.32096  0.51743  Biso   1.000  H
  H6       1.0000 0.53901  0.51197  0.56847  Biso   1.000  H
  H7       1.0000 0.54654  0.39294  0.54409  Biso   1.000  H
  H8       1.0000 0.43327  0.52388  0.53104  Biso   1.000  H
  H9       1.0000 0.32654  0.66103  0.58235  Biso   1.000  H
  H10      1.0000 0.18703  0.70751  0.59576  Biso   1.000  H
  H11      1.0000 0.23016  0.69831  0.53621  Biso   1.000  H
  H12      1.0000 0.38083  0.63087  0.71004  Biso   1.000  H
  H13      1.0000 0.28043  0.68251  0.66520  Biso   1.000  H
  H14      1.0000 0.42124  0.60491  0.65000  Biso   1.000  H
  H15      1.0000 0.09152  0.58854  0.70208  Biso   1.000  H
  H16      1.0000 0.06912  0.71098  0.67474  Biso   1.000  H
  H17      1.0000 0.18270  0.63940  0.71265  Biso   1.000  H
  H18      1.0000 0.65857  0.20018  0.54005  Biso   1.000  H
  H19      1.0000 0.58151  0.13237  0.54010  Biso   1.000  H
  H20      1.0000 0.67723  0.10697  0.58564  Biso   1.000  H
  H21      1.0000 0.45713  0.04721  0.63004  Biso   1.000  H
  H22      1.0000 0.53714  0.01202  0.57748  Biso   1.000  H
  H23      1.0000 0.57273  0.06453  0.62657  Biso   1.000  H
  H24      1.0000 0.52588  0.19594  0.73876  Biso   1.000  H
  H25      1.0000 0.48153  0.09894  0.73947  Biso   1.000  H
  H26      1.0000 0.59408  0.07566  0.70402  Biso   1.000  H
  H27      1.0000 0.64895  0.24636  0.70549  Biso   1.000  H
  H28      1.0000 0.64203  0.28926  0.64593  Biso   1.000  H
  H29      1.0000 0.64156  0.16680  0.65905  Biso   1.000  H
  H30      1.0000 0.99400  0.49232  0.62573  Biso   1.000  H
  H31      1.0000 0.04287  0.35323  0.64098  Biso   1.000  H
  H32      1.0000 0.97807  0.45649  0.68413  Biso   1.000  H
  H33      1.0000 0.21870  0.13229  0.66886  Biso   1.000  H
  H34      1.0000 0.14909  0.25573  0.70093  Biso   1.000  H
  H35      1.0000 0.29147  0.16737  0.70983  Biso   1.000  H
  H36      1.0000 0.01830  0.55986  0.53506  Biso   1.000  H
  H37      1.0000 0.12405  0.43623  0.51072  Biso   1.000  H
  H38      1.0000 0.14547  0.54878  0.52061  Biso   1.000  H
  H39      1.0000 0.14132  0.22117  0.58682  Biso   1.000  H
  H40      1.0000 0.14279  0.24325  0.52519  Biso   1.000  H
  H41      1.0000 0.06465  0.35512  0.56302  Biso   1.000  H
  H42      1.0000 0.23803  0.47856  0.73163  Biso   1.000  H
  H43      1.0000 0.37798  0.39020  0.73529  Biso   1.000  H
  C22      1.0000 0.13676  0.38980  0.77653  Biso   1.000  C
  H44      1.0000 0.11410  0.47201  0.78796  Biso   1.000  H
  H45      1.0000 0.09171  0.39202  0.74521  Biso   1.000  H
  H46      1.0000 0.12150  0.34778  0.80511  Biso   1.000  H
  S2       1.0000 0.28006  0.31186  0.76479  Biso   1.000  S
  C23      1.0000 0.30194  0.39626  0.72353  Biso   1.000  C
  C24      1.0000 0.31207  0.37878  0.66985  Biso   1.000  C
  Au104    1.0000 0.33332  0.33329  0.40067  Biso   1.000  Au
  Au105    1.0000 0.33332  0.33329  0.84283  Biso   1.000  Au
  Au106    1.0000 0.26665  0.46663  0.91883  Biso   1.000  Au
  Au107    1.0000 0.46665  0.26663  0.91883  Biso   1.000  Au
  Au108    1.0000 0.26665  0.26663  0.91883  Biso   1.000  Au
