# Supplementary material for: Substituent Control of σ-Interference Effects in the Transmission of Saturated Molecules
Source: ACS Phys Chem Au. 2022 Apr 14;2(4):282–8. doi: 10.1021/acsphyschemau.2c00016 (PMC9955259; doi:10.1021/acsphyschemau.2c00016)
Supplement: Supplementary file 2 — pg2c00016_si_002.zip [file pg2c00016_si_002.zip › structures/junctions_cif/C222_sub8_cis.cif]

data_image0
_cell_length_a       14.425
_cell_length_b       14.425
_cell_length_c       28.9075
_cell_angle_alpha    90
_cell_angle_beta     90
_cell_angle_gamma    60

_symmetry_space_group_name_H-M    "P 1"
_symmetry_int_tables_number       1

loop_
  _symmetry_equiv_pos_as_xyz
  'x, y, z'

loop_
  _atom_site_label
  _atom_site_occupancy
  _atom_site_fract_x
  _atom_site_fract_y
  _atom_site_fract_z
  _atom_site_thermal_displace_type
  _atom_site_B_iso_or_equiv
  _atom_site_type_symbol
  Au1      1.0000 0.00000  0.00000  0.00000  Biso   1.000  Au
  Au2      1.0000 0.20000  0.00000  0.00000  Biso   1.000  Au
  Au3      1.0000 0.40000  0.00000  0.00000  Biso   1.000  Au
  Au4      1.0000 0.60000  0.00000  0.00000  Biso   1.000  Au
  Au5      1.0000 0.80000  0.00000  0.00000  Biso   1.000  Au
  Au6      1.0000 0.00000  0.20000  0.00000  Biso   1.000  Au
  Au7      1.0000 0.20000  0.20000  0.00000  Biso   1.000  Au
  Au8      1.0000 0.40000  0.20000  0.00000  Biso   1.000  Au
  Au9      1.0000 0.60000  0.20000  0.00000  Biso   1.000  Au
  Au10     1.0000 0.80000  0.20000  0.00000  Biso   1.000  Au
  Au11     1.0000 0.00000  0.40000  0.00000  Biso   1.000  Au
  Au12     1.0000 0.20000  0.40000  0.00000  Biso   1.000  Au
  Au13     1.0000 0.40000  0.40000  0.00000  Biso   1.000  Au
  Au14     1.0000 0.60000  0.40000  0.00000  Biso   1.000  Au
  Au15     1.0000 0.80000  0.40000  0.00000  Biso   1.000  Au
  Au16     1.0000 0.00000  0.60000  0.00000  Biso   1.000  Au
  Au17     1.0000 0.20000  0.60000  0.00000  Biso   1.000  Au
  Au18     1.0000 0.40000  0.60000  0.00000  Biso   1.000  Au
  Au19     1.0000 0.60000  0.60000  0.00000  Biso   1.000  Au
  Au20     1.0000 0.80000  0.60000  0.00000  Biso   1.000  Au
  Au21     1.0000 0.00000  0.80000  0.00000  Biso   1.000  Au
  Au22     1.0000 0.20000  0.80000  0.00000  Biso   1.000  Au
  Au23     1.0000 0.40000  0.80000  0.00000  Biso   1.000  Au
  Au24     1.0000 0.60000  0.80000  0.00000  Biso   1.000  Au
  Au25     1.0000 0.80000  0.80000  0.00000  Biso   1.000  Au
  Au26     1.0000 0.06667  0.06667  0.08149  Biso   1.000  Au
  Au27     1.0000 0.26667  0.06667  0.08149  Biso   1.000  Au
  Au28     1.0000 0.46667  0.06667  0.08149  Biso   1.000  Au
  Au29     1.0000 0.66667  0.06667  0.08149  Biso   1.000  Au
  Au30     1.0000 0.86667  0.06667  0.08149  Biso   1.000  Au
  Au31     1.0000 0.06667  0.26667  0.08149  Biso   1.000  Au
  Au32     1.0000 0.26667  0.26667  0.08149  Biso   1.000  Au
  Au33     1.0000 0.46667  0.26667  0.08149  Biso   1.000  Au
  Au34     1.0000 0.66667  0.26667  0.08149  Biso   1.000  Au
  Au35     1.0000 0.86667  0.26667  0.08149  Biso   1.000  Au
  Au36     1.0000 0.06667  0.46667  0.08149  Biso   1.000  Au
  Au37     1.0000 0.26667  0.46667  0.08149  Biso   1.000  Au
  Au38     1.0000 0.46667  0.46667  0.08149  Biso   1.000  Au
  Au39     1.0000 0.66667  0.46667  0.08149  Biso   1.000  Au
  Au40     1.0000 0.86667  0.46667  0.08149  Biso   1.000  Au
  Au41     1.0000 0.06667  0.66667  0.08149  Biso   1.000  Au
  Au42     1.0000 0.26667  0.66667  0.08149  Biso   1.000  Au
  Au43     1.0000 0.46667  0.66667  0.08149  Biso   1.000  Au
  Au44     1.0000 0.66667  0.66667  0.08149  Biso   1.000  Au
  Au45     1.0000 0.86667  0.66667  0.08149  Biso   1.000  Au
  Au46     1.0000 0.06667  0.86667  0.08149  Biso   1.000  Au
  Au47     1.0000 0.26667  0.86667  0.08149  Biso   1.000  Au
  Au48     1.0000 0.46667  0.86667  0.08149  Biso   1.000  Au
  Au49     1.0000 0.66667  0.86667  0.08149  Biso   1.000  Au
  Au50     1.0000 0.86667  0.86667  0.08149  Biso   1.000  Au
  Au51     1.0000 0.93333  0.13333  0.16297  Biso   1.000  Au
  Au52     1.0000 0.13333  0.13333  0.16297  Biso   1.000  Au
  Au53     1.0000 0.33333  0.13333  0.16297  Biso   1.000  Au
  Au54     1.0000 0.53333  0.13333  0.16297  Biso   1.000  Au
  Au55     1.0000 0.73333  0.13333  0.16297  Biso   1.000  Au
  Au56     1.0000 0.93333  0.33333  0.16297  Biso   1.000  Au
  Au57     1.0000 0.13333  0.33333  0.16297  Biso   1.000  Au
  Au58     1.0000 0.33333  0.33333  0.16297  Biso   1.000  Au
  Au59     1.0000 0.53333  0.33333  0.16297  Biso   1.000  Au
  Au60     1.0000 0.73333  0.33333  0.16297  Biso   1.000  Au
  Au61     1.0000 0.93333  0.53333  0.16297  Biso   1.000  Au
  Au62     1.0000 0.13333  0.53333  0.16297  Biso   1.000  Au
  Au63     1.0000 0.33333  0.53333  0.16297  Biso   1.000  Au
  Au64     1.0000 0.53333  0.53333  0.16297  Biso   1.000  Au
  Au65     1.0000 0.73333  0.53333  0.16297  Biso   1.000  Au
  Au66     1.0000 0.93333  0.73333  0.16297  Biso   1.000  Au
  Au67     1.0000 0.13333  0.73333  0.16297  Biso   1.000  Au
  Au68     1.0000 0.33333  0.73333  0.16297  Biso   1.000  Au
  Au69     1.0000 0.53333  0.73333  0.16297  Biso   1.000  Au
  Au70     1.0000 0.73333  0.73333  0.16297  Biso   1.000  Au
  Au71     1.0000 0.93333  0.93333  0.16297  Biso   1.000  Au
  Au72     1.0000 0.13333  0.93333  0.16297  Biso   1.000  Au
  Au73     1.0000 0.33333  0.93333  0.16297  Biso   1.000  Au
  Au74     1.0000 0.53333  0.93333  0.16297  Biso   1.000  Au
  Au75     1.0000 0.73333  0.93333  0.16297  Biso   1.000  Au
  Au76     1.0000 0.00000  0.00000  0.24446  Biso   1.000  Au
  Au77     1.0000 0.20000  0.00000  0.24446  Biso   1.000  Au
  Au78     1.0000 0.40000  0.00000  0.24446  Biso   1.000  Au
  Au79     1.0000 0.60000  0.00000  0.24446  Biso   1.000  Au
  Au80     1.0000 0.80000  0.00000  0.24446  Biso   1.000  Au
  Au81     1.0000 0.00000  0.20000  0.24446  Biso   1.000  Au
  Au82     1.0000 0.20000  0.20000  0.24446  Biso   1.000  Au
  Au83     1.0000 0.40000  0.20000  0.24446  Biso   1.000  Au
  Au84     1.0000 0.60000  0.20000  0.24446  Biso   1.000  Au
  Au85     1.0000 0.80000  0.20000  0.24446  Biso   1.000  Au
  Au86     1.0000 0.00000  0.40000  0.24446  Biso   1.000  Au
  Au87     1.0000 0.20000  0.40000  0.24446  Biso   1.000  Au
  Au88     1.0000 0.40000  0.40000  0.24446  Biso   1.000  Au
  Au89     1.0000 0.60000  0.40000  0.24446  Biso   1.000  Au
  Au90     1.0000 0.80000  0.40000  0.24446  Biso   1.000  Au
  Au91     1.0000 0.00000  0.60000  0.24446  Biso   1.000  Au
  Au92     1.0000 0.20000  0.60000  0.24446  Biso   1.000  Au
  Au93     1.0000 0.40000  0.60000  0.24446  Biso   1.000  Au
  Au94     1.0000 0.60000  0.60000  0.24446  Biso   1.000  Au
  Au95     1.0000 0.80000  0.60000  0.24446  Biso   1.000  Au
  Au96     1.0000 0.00000  0.80000  0.24446  Biso   1.000  Au
  Au97     1.0000 0.20000  0.80000  0.24446  Biso   1.000  Au
  Au98     1.0000 0.40000  0.80000  0.24446  Biso   1.000  Au
  Au99     1.0000 0.60000  0.80000  0.24446  Biso   1.000  Au
  Au100    1.0000 0.80000  0.80000  0.24446  Biso   1.000  Au
  Au101    1.0000 0.26665  0.26663  0.32595  Biso   1.000  Au
  Au102    1.0000 0.46665  0.26663  0.32595  Biso   1.000  Au
  Au103    1.0000 0.26665  0.46663  0.32595  Biso   1.000  Au
  C1       1.0000 0.40134  0.46842  0.46362  Biso   1.000  C
  H1       1.0000 0.44367  0.44663  0.42975  Biso   1.000  H
  H2       1.0000 0.44705  0.48718  0.48909  Biso   1.000  H
  H3       1.0000 0.31938  0.53738  0.45856  Biso   1.000  H
  S1       1.0000 0.39771  0.34765  0.47999  Biso   1.000  S
  C2       1.0000 0.28395  0.39278  0.52022  Biso   1.000  C
  C3       1.0000 0.30250  0.38452  0.57395  Biso   1.000  C
  C4       1.0000 0.37434  0.43337  0.59017  Biso   1.000  C
  C5       1.0000 0.34106  0.53828  0.56827  Biso   1.000  C
  N1       1.0000 0.32300  0.62013  0.55139  Biso   1.000  N
  C6       1.0000 0.48859  0.36464  0.57639  Biso   1.000  C
  N2       1.0000 0.58027  0.31990  0.56617  Biso   1.000  N
  C7       1.0000 0.36552  0.45068  0.64605  Biso   1.000  C
  C8       1.0000 0.47234  0.42202  0.66488  Biso   1.000  C
  N3       1.0000 0.55395  0.41272  0.67818  Biso   1.000  N
  C9       1.0000 0.30040  0.56725  0.65653  Biso   1.000  C
  N4       1.0000 0.25746  0.66022  0.66402  Biso   1.000  N
  C10      1.0000 0.35510  0.26525  0.59365  Biso   1.000  C
  C11      1.0000 0.28552  0.21753  0.58666  Biso   1.000  C
  N5       1.0000 0.24277  0.16716  0.57978  Biso   1.000  N
  C12      1.0000 0.45342  0.18886  0.56780  Biso   1.000  C
  N6       1.0000 0.52428  0.12100  0.54599  Biso   1.000  N
  C13      1.0000 0.38060  0.26468  0.64918  Biso   1.000  C
  C14      1.0000 0.35711  0.18935  0.67507  Biso   1.000  C
  N7       1.0000 0.35269  0.12270  0.69718  Biso   1.000  N
  C15      1.0000 0.49783  0.21588  0.65609  Biso   1.000  C
  N8       1.0000 0.59079  0.16636  0.66339  Biso   1.000  N
  C16      1.0000 0.19583  0.43459  0.65284  Biso   1.000  C
  C17      1.0000 0.12716  0.53931  0.67510  Biso   1.000  C
  N9       1.0000 0.06883  0.62208  0.69269  Biso   1.000  N
  C18      1.0000 0.14882  0.36754  0.66666  Biso   1.000  C
  N10      1.0000 0.10213  0.32283  0.67710  Biso   1.000  N
  C19      1.0000 0.18694  0.45240  0.59702  Biso   1.000  C
  C20      1.0000 0.10819  0.42440  0.57833  Biso   1.000  C
  N11      1.0000 0.03741  0.41252  0.56514  Biso   1.000  N
  C21      1.0000 0.13640  0.56882  0.58662  Biso   1.000  C
  N12      1.0000 0.08478  0.66165  0.57904  Biso   1.000  N
  H4       1.0000 0.24643  0.34387  0.51118  Biso   1.000  H
  H5       1.0000 0.22479  0.47748  0.51153  Biso   1.000  H
  H6       1.0000 0.41301  0.34302  0.73195  Biso   1.000  H
  H7       1.0000 0.30083  0.47678  0.73140  Biso   1.000  H
  C22      1.0000 0.13352  0.46858  0.77956  Biso   1.000  C
  H8       1.0000 0.06969  0.48926  0.75349  Biso   1.000  H
  H9       1.0000 0.14793  0.53626  0.78581  Biso   1.000  H
  H10      1.0000 0.11108  0.44593  0.81277  Biso   1.000  H
  S2       1.0000 0.25768  0.34723  0.76335  Biso   1.000  S
  C23      1.0000 0.32655  0.39195  0.72285  Biso   1.000  C
  C24      1.0000 0.31639  0.38385  0.66908  Biso   1.000  C
  Au104    1.0000 0.33332  0.33329  0.40225  Biso   1.000  Au
  Au105    1.0000 0.33332  0.33329  0.84221  Biso   1.000  Au
  Au106    1.0000 0.26665  0.46663  0.91851  Biso   1.000  Au
  Au107    1.0000 0.46665  0.26663  0.91851  Biso   1.000  Au
  Au108    1.0000 0.26665  0.26663  0.91851  Biso   1.000  Au
