# Supplementary material for: Substituent Control of σ-Interference Effects in the Transmission of Saturated Molecules
Source: ACS Phys Chem Au. 2022 Apr 14;2(4):282–8. doi: 10.1021/acsphyschemau.2c00016 (PMC9955259; doi:10.1021/acsphyschemau.2c00016)
Supplement: Supplementary file 2 — pg2c00016_si_002.zip [file pg2c00016_si_002.zip › structures/junctions_cif/C4_ethynyl.cif]

data_image0
_cell_length_a       14.425
_cell_length_b       14.425
_cell_length_c       29.9243
_cell_angle_alpha    90
_cell_angle_beta     90
_cell_angle_gamma    60

_symmetry_space_group_name_H-M    "P 1"
_symmetry_int_tables_number       1

loop_
  _symmetry_equiv_pos_as_xyz
  'x, y, z'

loop_
  _atom_site_label
  _atom_site_occupancy
  _atom_site_fract_x
  _atom_site_fract_y
  _atom_site_fract_z
  _atom_site_thermal_displace_type
  _atom_site_B_iso_or_equiv
  _atom_site_type_symbol
  Au1      1.0000 0.00000  0.00000  0.00000  Biso   1.000  Au
  Au2      1.0000 0.20000  0.00000  0.00000  Biso   1.000  Au
  Au3      1.0000 0.40000  0.00000  0.00000  Biso   1.000  Au
  Au4      1.0000 0.60000  0.00000  0.00000  Biso   1.000  Au
  Au5      1.0000 0.80000  0.00000  0.00000  Biso   1.000  Au
  Au6      1.0000 0.00000  0.20000  0.00000  Biso   1.000  Au
  Au7      1.0000 0.20000  0.20000  0.00000  Biso   1.000  Au
  Au8      1.0000 0.40000  0.20000  0.00000  Biso   1.000  Au
  Au9      1.0000 0.60000  0.20000  0.00000  Biso   1.000  Au
  Au10     1.0000 0.80000  0.20000  0.00000  Biso   1.000  Au
  Au11     1.0000 0.00000  0.40000  0.00000  Biso   1.000  Au
  Au12     1.0000 0.20000  0.40000  0.00000  Biso   1.000  Au
  Au13     1.0000 0.40000  0.40000  0.00000  Biso   1.000  Au
  Au14     1.0000 0.60000  0.40000  0.00000  Biso   1.000  Au
  Au15     1.0000 0.80000  0.40000  0.00000  Biso   1.000  Au
  Au16     1.0000 0.00000  0.60000  0.00000  Biso   1.000  Au
  Au17     1.0000 0.20000  0.60000  0.00000  Biso   1.000  Au
  Au18     1.0000 0.40000  0.60000  0.00000  Biso   1.000  Au
  Au19     1.0000 0.60000  0.60000  0.00000  Biso   1.000  Au
  Au20     1.0000 0.80000  0.60000  0.00000  Biso   1.000  Au
  Au21     1.0000 0.00000  0.80000  0.00000  Biso   1.000  Au
  Au22     1.0000 0.20000  0.80000  0.00000  Biso   1.000  Au
  Au23     1.0000 0.40000  0.80000  0.00000  Biso   1.000  Au
  Au24     1.0000 0.60000  0.80000  0.00000  Biso   1.000  Au
  Au25     1.0000 0.80000  0.80000  0.00000  Biso   1.000  Au
  Au26     1.0000 0.06667  0.06667  0.07872  Biso   1.000  Au
  Au27     1.0000 0.26667  0.06667  0.07872  Biso   1.000  Au
  Au28     1.0000 0.46667  0.06667  0.07872  Biso   1.000  Au
  Au29     1.0000 0.66667  0.06667  0.07872  Biso   1.000  Au
  Au30     1.0000 0.86667  0.06667  0.07872  Biso   1.000  Au
  Au31     1.0000 0.06667  0.26667  0.07872  Biso   1.000  Au
  Au32     1.0000 0.26667  0.26667  0.07872  Biso   1.000  Au
  Au33     1.0000 0.46667  0.26667  0.07872  Biso   1.000  Au
  Au34     1.0000 0.66667  0.26667  0.07872  Biso   1.000  Au
  Au35     1.0000 0.86667  0.26667  0.07872  Biso   1.000  Au
  Au36     1.0000 0.06667  0.46667  0.07872  Biso   1.000  Au
  Au37     1.0000 0.26667  0.46667  0.07872  Biso   1.000  Au
  Au38     1.0000 0.46667  0.46667  0.07872  Biso   1.000  Au
  Au39     1.0000 0.66667  0.46667  0.07872  Biso   1.000  Au
  Au40     1.0000 0.86667  0.46667  0.07872  Biso   1.000  Au
  Au41     1.0000 0.06667  0.66667  0.07872  Biso   1.000  Au
  Au42     1.0000 0.26667  0.66667  0.07872  Biso   1.000  Au
  Au43     1.0000 0.46667  0.66667  0.07872  Biso   1.000  Au
  Au44     1.0000 0.66667  0.66667  0.07872  Biso   1.000  Au
  Au45     1.0000 0.86667  0.66667  0.07872  Biso   1.000  Au
  Au46     1.0000 0.06667  0.86667  0.07872  Biso   1.000  Au
  Au47     1.0000 0.26667  0.86667  0.07872  Biso   1.000  Au
  Au48     1.0000 0.46667  0.86667  0.07872  Biso   1.000  Au
  Au49     1.0000 0.66667  0.86667  0.07872  Biso   1.000  Au
  Au50     1.0000 0.86667  0.86667  0.07872  Biso   1.000  Au
  Au51     1.0000 0.93333  0.13333  0.15744  Biso   1.000  Au
  Au52     1.0000 0.13333  0.13333  0.15744  Biso   1.000  Au
  Au53     1.0000 0.33333  0.13333  0.15744  Biso   1.000  Au
  Au54     1.0000 0.53333  0.13333  0.15744  Biso   1.000  Au
  Au55     1.0000 0.73333  0.13333  0.15744  Biso   1.000  Au
  Au56     1.0000 0.93333  0.33333  0.15744  Biso   1.000  Au
  Au57     1.0000 0.13333  0.33333  0.15744  Biso   1.000  Au
  Au58     1.0000 0.33333  0.33333  0.15744  Biso   1.000  Au
  Au59     1.0000 0.53333  0.33333  0.15744  Biso   1.000  Au
  Au60     1.0000 0.73333  0.33333  0.15744  Biso   1.000  Au
  Au61     1.0000 0.93333  0.53333  0.15744  Biso   1.000  Au
  Au62     1.0000 0.13333  0.53333  0.15744  Biso   1.000  Au
  Au63     1.0000 0.33333  0.53333  0.15744  Biso   1.000  Au
  Au64     1.0000 0.53333  0.53333  0.15744  Biso   1.000  Au
  Au65     1.0000 0.73333  0.53333  0.15744  Biso   1.000  Au
  Au66     1.0000 0.93333  0.73333  0.15744  Biso   1.000  Au
  Au67     1.0000 0.13333  0.73333  0.15744  Biso   1.000  Au
  Au68     1.0000 0.33333  0.73333  0.15744  Biso   1.000  Au
  Au69     1.0000 0.53333  0.73333  0.15744  Biso   1.000  Au
  Au70     1.0000 0.73333  0.73333  0.15744  Biso   1.000  Au
  Au71     1.0000 0.93333  0.93333  0.15744  Biso   1.000  Au
  Au72     1.0000 0.13333  0.93333  0.15744  Biso   1.000  Au
  Au73     1.0000 0.33333  0.93333  0.15744  Biso   1.000  Au
  Au74     1.0000 0.53333  0.93333  0.15744  Biso   1.000  Au
  Au75     1.0000 0.73333  0.93333  0.15744  Biso   1.000  Au
  Au76     1.0000 0.00000  0.00000  0.23615  Biso   1.000  Au
  Au77     1.0000 0.20000  0.00000  0.23615  Biso   1.000  Au
  Au78     1.0000 0.40000  0.00000  0.23615  Biso   1.000  Au
  Au79     1.0000 0.60000  0.00000  0.23615  Biso   1.000  Au
  Au80     1.0000 0.80000  0.00000  0.23615  Biso   1.000  Au
  Au81     1.0000 0.00000  0.20000  0.23615  Biso   1.000  Au
  Au82     1.0000 0.20000  0.20000  0.23615  Biso   1.000  Au
  Au83     1.0000 0.40000  0.20000  0.23615  Biso   1.000  Au
  Au84     1.0000 0.60000  0.20000  0.23615  Biso   1.000  Au
  Au85     1.0000 0.80000  0.20000  0.23615  Biso   1.000  Au
  Au86     1.0000 0.00000  0.40000  0.23615  Biso   1.000  Au
  Au87     1.0000 0.20000  0.40000  0.23615  Biso   1.000  Au
  Au88     1.0000 0.40000  0.40000  0.23615  Biso   1.000  Au
  Au89     1.0000 0.60000  0.40000  0.23615  Biso   1.000  Au
  Au90     1.0000 0.80000  0.40000  0.23615  Biso   1.000  Au
  Au91     1.0000 0.00000  0.60000  0.23615  Biso   1.000  Au
  Au92     1.0000 0.20000  0.60000  0.23615  Biso   1.000  Au
  Au93     1.0000 0.40000  0.60000  0.23615  Biso   1.000  Au
  Au94     1.0000 0.60000  0.60000  0.23615  Biso   1.000  Au
  Au95     1.0000 0.80000  0.60000  0.23615  Biso   1.000  Au
  Au96     1.0000 0.00000  0.80000  0.23615  Biso   1.000  Au
  Au97     1.0000 0.20000  0.80000  0.23615  Biso   1.000  Au
  Au98     1.0000 0.40000  0.80000  0.23615  Biso   1.000  Au
  Au99     1.0000 0.60000  0.80000  0.23615  Biso   1.000  Au
  Au100    1.0000 0.80000  0.80000  0.23615  Biso   1.000  Au
  Au101    1.0000 0.26665  0.26663  0.31487  Biso   1.000  Au
  Au102    1.0000 0.46665  0.26663  0.31487  Biso   1.000  Au
  Au103    1.0000 0.26665  0.46663  0.31487  Biso   1.000  Au
  C1       1.0000 0.54404  0.22571  0.45026  Biso   1.000  C
  H1       1.0000 0.57645  0.24411  0.41995  Biso   1.000  H
  H2       1.0000 0.59717  0.21122  0.47937  Biso   1.000  H
  H3       1.0000 0.53374  0.15578  0.44334  Biso   1.000  H
  S1       1.0000 0.41450  0.34511  0.46013  Biso   1.000  S
  C2       1.0000 0.36161  0.30415  0.50713  Biso   1.000  C
  C3       1.0000 0.39089  0.33085  0.55438  Biso   1.000  C
  C4       1.0000 0.50780  0.26753  0.56152  Biso   1.000  C
  C5       1.0000 0.60490  0.21390  0.56666  Biso   1.000  C
  C6       1.0000 0.35333  0.44677  0.55532  Biso   1.000  C
  C7       1.0000 0.31944  0.54310  0.55221  Biso   1.000  C
  C8       1.0000 0.32716  0.30174  0.59262  Biso   1.000  C
  C9       1.0000 0.34549  0.19354  0.58260  Biso   1.000  C
  C10      1.0000 0.36019  0.10586  0.57084  Biso   1.000  C
  C11      1.0000 0.21194  0.37829  0.58644  Biso   1.000  C
  C12      1.0000 0.11723  0.43698  0.57730  Biso   1.000  C
  C13      1.0000 0.37026  0.30195  0.64357  Biso   1.000  C
  C14      1.0000 0.40875  0.37853  0.64964  Biso   1.000  C
  C15      1.0000 0.44480  0.43713  0.65881  Biso   1.000  C
  C16      1.0000 0.46031  0.19377  0.65364  Biso   1.000  C
  C17      1.0000 0.53310  0.10608  0.66554  Biso   1.000  C
  C18      1.0000 0.22453  0.26692  0.67494  Biso   1.000  C
  C19      1.0000 0.18007  0.21427  0.66968  Biso   1.000  C
  C20      1.0000 0.19912  0.44635  0.68107  Biso   1.000  C
  C21      1.0000 0.13732  0.54283  0.68413  Biso   1.000  C
  H4       1.0000 0.27300  0.35036  0.50350  Biso   1.000  H
  H5       1.0000 0.38984  0.21721  0.50452  Biso   1.000  H
  H6       1.0000 0.69105  0.16572  0.57197  Biso   1.000  H
  H7       1.0000 0.29040  0.62877  0.55124  Biso   1.000  H
  H8       1.0000 0.37370  0.02719  0.56136  Biso   1.000  H
  H9       1.0000 0.03234  0.49127  0.57121  Biso   1.000  H
  H10      1.0000 0.47639  0.49056  0.66489  Biso   1.000  H
  H11      1.0000 0.59772  0.02697  0.67491  Biso   1.000  H
  H12      1.0000 0.14109  0.16713  0.66428  Biso   1.000  H
  H13      1.0000 0.08139  0.62873  0.68476  Biso   1.000  H
  H14      1.0000 0.39332  0.21709  0.73175  Biso   1.000  H
  H15      1.0000 0.37651  0.35031  0.73281  Biso   1.000  H
  C22      1.0000 0.22945  0.22568  0.78604  Biso   1.000  C
  H16      1.0000 0.30938  0.15497  0.79271  Biso   1.000  H
  H17      1.0000 0.19003  0.21204  0.75698  Biso   1.000  H
  H18      1.0000 0.17897  0.24415  0.81647  Biso   1.000  H
  S2       1.0000 0.24088  0.34447  0.77641  Biso   1.000  S
  C23      1.0000 0.33427  0.30397  0.72919  Biso   1.000  C
  C24      1.0000 0.27785  0.33052  0.68203  Biso   1.000  C
  Au104    1.0000 0.33332  0.33329  0.38858  Biso   1.000  Au
  Au105    1.0000 0.33332  0.33329  0.84758  Biso   1.000  Au
  Au106    1.0000 0.26665  0.46663  0.92128  Biso   1.000  Au
  Au107    1.0000 0.46665  0.26663  0.92128  Biso   1.000  Au
  Au108    1.0000 0.26665  0.26663  0.92128  Biso   1.000  Au
