# Supplementary material for: Substituent Control of σ-Interference Effects in the Transmission of Saturated Molecules
Source: ACS Phys Chem Au. 2022 Apr 14;2(4):282–8. doi: 10.1021/acsphyschemau.2c00016 (PMC9955259; doi:10.1021/acsphyschemau.2c00016)
Supplement: Supplementary file 2 — pg2c00016_si_002.zip [file pg2c00016_si_002.zip › structures/junctions_cif/Si4_cl.cif]

data_image0
_cell_length_a       14.425
_cell_length_b       14.425
_cell_length_c       32.3282
_cell_angle_alpha    90
_cell_angle_beta     90
_cell_angle_gamma    60

_symmetry_space_group_name_H-M    "P 1"
_symmetry_int_tables_number       1

loop_
  _symmetry_equiv_pos_as_xyz
  'x, y, z'

loop_
  _atom_site_label
  _atom_site_occupancy
  _atom_site_fract_x
  _atom_site_fract_y
  _atom_site_fract_z
  _atom_site_thermal_displace_type
  _atom_site_B_iso_or_equiv
  _atom_site_type_symbol
  Au1      1.0000 0.00000  0.00000  0.00000  Biso   1.000  Au
  Au2      1.0000 0.20000  0.00000  0.00000  Biso   1.000  Au
  Au3      1.0000 0.40000  0.00000  0.00000  Biso   1.000  Au
  Au4      1.0000 0.60000  0.00000  0.00000  Biso   1.000  Au
  Au5      1.0000 0.80000  0.00000  0.00000  Biso   1.000  Au
  Au6      1.0000 0.00000  0.20000  0.00000  Biso   1.000  Au
  Au7      1.0000 0.20000  0.20000  0.00000  Biso   1.000  Au
  Au8      1.0000 0.40000  0.20000  0.00000  Biso   1.000  Au
  Au9      1.0000 0.60000  0.20000  0.00000  Biso   1.000  Au
  Au10     1.0000 0.80000  0.20000  0.00000  Biso   1.000  Au
  Au11     1.0000 0.00000  0.40000  0.00000  Biso   1.000  Au
  Au12     1.0000 0.20000  0.40000  0.00000  Biso   1.000  Au
  Au13     1.0000 0.40000  0.40000  0.00000  Biso   1.000  Au
  Au14     1.0000 0.60000  0.40000  0.00000  Biso   1.000  Au
  Au15     1.0000 0.80000  0.40000  0.00000  Biso   1.000  Au
  Au16     1.0000 0.00000  0.60000  0.00000  Biso   1.000  Au
  Au17     1.0000 0.20000  0.60000  0.00000  Biso   1.000  Au
  Au18     1.0000 0.40000  0.60000  0.00000  Biso   1.000  Au
  Au19     1.0000 0.60000  0.60000  0.00000  Biso   1.000  Au
  Au20     1.0000 0.80000  0.60000  0.00000  Biso   1.000  Au
  Au21     1.0000 0.00000  0.80000  0.00000  Biso   1.000  Au
  Au22     1.0000 0.20000  0.80000  0.00000  Biso   1.000  Au
  Au23     1.0000 0.40000  0.80000  0.00000  Biso   1.000  Au
  Au24     1.0000 0.60000  0.80000  0.00000  Biso   1.000  Au
  Au25     1.0000 0.80000  0.80000  0.00000  Biso   1.000  Au
  Au26     1.0000 0.06667  0.06667  0.07286  Biso   1.000  Au
  Au27     1.0000 0.26667  0.06667  0.07286  Biso   1.000  Au
  Au28     1.0000 0.46667  0.06667  0.07286  Biso   1.000  Au
  Au29     1.0000 0.66667  0.06667  0.07286  Biso   1.000  Au
  Au30     1.0000 0.86667  0.06667  0.07286  Biso   1.000  Au
  Au31     1.0000 0.06667  0.26667  0.07286  Biso   1.000  Au
  Au32     1.0000 0.26667  0.26667  0.07286  Biso   1.000  Au
  Au33     1.0000 0.46667  0.26667  0.07286  Biso   1.000  Au
  Au34     1.0000 0.66667  0.26667  0.07286  Biso   1.000  Au
  Au35     1.0000 0.86667  0.26667  0.07286  Biso   1.000  Au
  Au36     1.0000 0.06667  0.46667  0.07286  Biso   1.000  Au
  Au37     1.0000 0.26667  0.46667  0.07286  Biso   1.000  Au
  Au38     1.0000 0.46667  0.46667  0.07286  Biso   1.000  Au
  Au39     1.0000 0.66667  0.46667  0.07286  Biso   1.000  Au
  Au40     1.0000 0.86667  0.46667  0.07286  Biso   1.000  Au
  Au41     1.0000 0.06667  0.66667  0.07286  Biso   1.000  Au
  Au42     1.0000 0.26667  0.66667  0.07286  Biso   1.000  Au
  Au43     1.0000 0.46667  0.66667  0.07286  Biso   1.000  Au
  Au44     1.0000 0.66667  0.66667  0.07286  Biso   1.000  Au
  Au45     1.0000 0.86667  0.66667  0.07286  Biso   1.000  Au
  Au46     1.0000 0.06667  0.86667  0.07286  Biso   1.000  Au
  Au47     1.0000 0.26667  0.86667  0.07286  Biso   1.000  Au
  Au48     1.0000 0.46667  0.86667  0.07286  Biso   1.000  Au
  Au49     1.0000 0.66667  0.86667  0.07286  Biso   1.000  Au
  Au50     1.0000 0.86667  0.86667  0.07286  Biso   1.000  Au
  Au51     1.0000 0.93333  0.13333  0.14573  Biso   1.000  Au
  Au52     1.0000 0.13333  0.13333  0.14573  Biso   1.000  Au
  Au53     1.0000 0.33333  0.13333  0.14573  Biso   1.000  Au
  Au54     1.0000 0.53333  0.13333  0.14573  Biso   1.000  Au
  Au55     1.0000 0.73333  0.13333  0.14573  Biso   1.000  Au
  Au56     1.0000 0.93333  0.33333  0.14573  Biso   1.000  Au
  Au57     1.0000 0.13333  0.33333  0.14573  Biso   1.000  Au
  Au58     1.0000 0.33333  0.33333  0.14573  Biso   1.000  Au
  Au59     1.0000 0.53333  0.33333  0.14573  Biso   1.000  Au
  Au60     1.0000 0.73333  0.33333  0.14573  Biso   1.000  Au
  Au61     1.0000 0.93333  0.53333  0.14573  Biso   1.000  Au
  Au62     1.0000 0.13333  0.53333  0.14573  Biso   1.000  Au
  Au63     1.0000 0.33333  0.53333  0.14573  Biso   1.000  Au
  Au64     1.0000 0.53333  0.53333  0.14573  Biso   1.000  Au
  Au65     1.0000 0.73333  0.53333  0.14573  Biso   1.000  Au
  Au66     1.0000 0.93333  0.73333  0.14573  Biso   1.000  Au
  Au67     1.0000 0.13333  0.73333  0.14573  Biso   1.000  Au
  Au68     1.0000 0.33333  0.73333  0.14573  Biso   1.000  Au
  Au69     1.0000 0.53333  0.73333  0.14573  Biso   1.000  Au
  Au70     1.0000 0.73333  0.73333  0.14573  Biso   1.000  Au
  Au71     1.0000 0.93333  0.93333  0.14573  Biso   1.000  Au
  Au72     1.0000 0.13333  0.93333  0.14573  Biso   1.000  Au
  Au73     1.0000 0.33333  0.93333  0.14573  Biso   1.000  Au
  Au74     1.0000 0.53333  0.93333  0.14573  Biso   1.000  Au
  Au75     1.0000 0.73333  0.93333  0.14573  Biso   1.000  Au
  Au76     1.0000 0.00000  0.00000  0.21859  Biso   1.000  Au
  Au77     1.0000 0.20000  0.00000  0.21859  Biso   1.000  Au
  Au78     1.0000 0.40000  0.00000  0.21859  Biso   1.000  Au
  Au79     1.0000 0.60000  0.00000  0.21859  Biso   1.000  Au
  Au80     1.0000 0.80000  0.00000  0.21859  Biso   1.000  Au
  Au81     1.0000 0.00000  0.20000  0.21859  Biso   1.000  Au
  Au82     1.0000 0.20000  0.20000  0.21859  Biso   1.000  Au
  Au83     1.0000 0.40000  0.20000  0.21859  Biso   1.000  Au
  Au84     1.0000 0.60000  0.20000  0.21859  Biso   1.000  Au
  Au85     1.0000 0.80000  0.20000  0.21859  Biso   1.000  Au
  Au86     1.0000 0.00000  0.40000  0.21859  Biso   1.000  Au
  Au87     1.0000 0.20000  0.40000  0.21859  Biso   1.000  Au
  Au88     1.0000 0.40000  0.40000  0.21859  Biso   1.000  Au
  Au89     1.0000 0.60000  0.40000  0.21859  Biso   1.000  Au
  Au90     1.0000 0.80000  0.40000  0.21859  Biso   1.000  Au
  Au91     1.0000 0.00000  0.60000  0.21859  Biso   1.000  Au
  Au92     1.0000 0.20000  0.60000  0.21859  Biso   1.000  Au
  Au93     1.0000 0.40000  0.60000  0.21859  Biso   1.000  Au
  Au94     1.0000 0.60000  0.60000  0.21859  Biso   1.000  Au
  Au95     1.0000 0.80000  0.60000  0.21859  Biso   1.000  Au
  Au96     1.0000 0.00000  0.80000  0.21859  Biso   1.000  Au
  Au97     1.0000 0.20000  0.80000  0.21859  Biso   1.000  Au
  Au98     1.0000 0.40000  0.80000  0.21859  Biso   1.000  Au
  Au99     1.0000 0.60000  0.80000  0.21859  Biso   1.000  Au
  Au100    1.0000 0.80000  0.80000  0.21859  Biso   1.000  Au
  Au101    1.0000 0.26665  0.26663  0.29146  Biso   1.000  Au
  Au102    1.0000 0.46665  0.26663  0.29146  Biso   1.000  Au
  Au103    1.0000 0.26665  0.46663  0.29146  Biso   1.000  Au
  C1       1.0000 0.35939  0.49676  0.42137  Biso   1.000  C
  H1       1.0000 0.34849  0.54513  0.44958  Biso   1.000  H
  H2       1.0000 0.44448  0.43376  0.41718  Biso   1.000  H
  H3       1.0000 0.33185  0.54935  0.39362  Biso   1.000  H
  S1       1.0000 0.27401  0.43718  0.42385  Biso   1.000  S
  C2       1.0000 0.32776  0.34999  0.46910  Biso   1.000  C
  Si1      1.0000 0.26410  0.41865  0.51985  Biso   1.000  Si
  Cl1      1.0000 0.09952  0.48622  0.51478  Biso   1.000  Cl
  Cl2      1.0000 0.30212  0.53693  0.53392  Biso   1.000  Cl
  Si2      1.0000 0.32965  0.29629  0.57577  Biso   1.000  Si
  Cl3      1.0000 0.49413  0.20193  0.56500  Biso   1.000  Cl
  Cl4      1.0000 0.25896  0.20055  0.57493  Biso   1.000  Cl
  Si3      1.0000 0.30202  0.37418  0.64258  Biso   1.000  Si
  Cl5      1.0000 0.14785  0.50708  0.64315  Biso   1.000  Cl
  Cl6      1.0000 0.41528  0.42199  0.65260  Biso   1.000  Cl
  Cl7      1.0000 0.45635  0.11429  0.68546  Biso   1.000  Cl
  Cl8      1.0000 0.18788  0.24303  0.70352  Biso   1.000  Cl
  H4       1.0000 0.30605  0.28646  0.46475  Biso   1.000  H
  H5       1.0000 0.41680  0.30994  0.46987  Biso   1.000  H
  H6       1.0000 0.40910  0.33041  0.74888  Biso   1.000  H
  H7       1.0000 0.26608  0.39593  0.75451  Biso   1.000  H
  C3       1.0000 0.48980  0.13843  0.79700  Biso   1.000  C
  H8       1.0000 0.51459  0.08755  0.76880  Biso   1.000  H
  H9       1.0000 0.53713  0.17924  0.80114  Biso   1.000  H
  H10      1.0000 0.49944  0.08922  0.82488  Biso   1.000  H
  S2       1.0000 0.34739  0.23600  0.79466  Biso   1.000  S
  C4       1.0000 0.33970  0.31658  0.74975  Biso   1.000  C
  Si4      1.0000 0.32127  0.26143  0.69901  Biso   1.000  Si
  Au104    1.0000 0.33332  0.33329  0.35968  Biso   1.000  Au
  Au105    1.0000 0.33332  0.33329  0.85891  Biso   1.000  Au
  Au106    1.0000 0.26665  0.46663  0.92714  Biso   1.000  Au
  Au107    1.0000 0.46665  0.26663  0.92714  Biso   1.000  Au
  Au108    1.0000 0.26665  0.26663  0.92714  Biso   1.000  Au
