# Supplementary material for: Substituent Control of σ-Interference Effects in the Transmission of Saturated Molecules
Source: ACS Phys Chem Au. 2022 Apr 14;2(4):282–8. doi: 10.1021/acsphyschemau.2c00016 (PMC9955259; doi:10.1021/acsphyschemau.2c00016)
Supplement: Supplementary file 2 — pg2c00016_si_002.zip [file pg2c00016_si_002.zip › structures/junctions_cif/Si222_sub0_anti.cif]

data_image0
_cell_length_a       14.425
_cell_length_b       14.425
_cell_length_c       30.4576
_cell_angle_alpha    90
_cell_angle_beta     90
_cell_angle_gamma    60

_symmetry_space_group_name_H-M    "P 1"
_symmetry_int_tables_number       1

loop_
  _symmetry_equiv_pos_as_xyz
  'x, y, z'

loop_
  _atom_site_label
  _atom_site_occupancy
  _atom_site_fract_x
  _atom_site_fract_y
  _atom_site_fract_z
  _atom_site_thermal_displace_type
  _atom_site_B_iso_or_equiv
  _atom_site_type_symbol
  Au1      1.0000 0.00000  0.00000  0.00000  Biso   1.000  Au
  Au2      1.0000 0.20000  0.00000  0.00000  Biso   1.000  Au
  Au3      1.0000 0.40000  0.00000  0.00000  Biso   1.000  Au
  Au4      1.0000 0.60000  0.00000  0.00000  Biso   1.000  Au
  Au5      1.0000 0.80000  0.00000  0.00000  Biso   1.000  Au
  Au6      1.0000 0.00000  0.20000  0.00000  Biso   1.000  Au
  Au7      1.0000 0.20000  0.20000  0.00000  Biso   1.000  Au
  Au8      1.0000 0.40000  0.20000  0.00000  Biso   1.000  Au
  Au9      1.0000 0.60000  0.20000  0.00000  Biso   1.000  Au
  Au10     1.0000 0.80000  0.20000  0.00000  Biso   1.000  Au
  Au11     1.0000 0.00000  0.40000  0.00000  Biso   1.000  Au
  Au12     1.0000 0.20000  0.40000  0.00000  Biso   1.000  Au
  Au13     1.0000 0.40000  0.40000  0.00000  Biso   1.000  Au
  Au14     1.0000 0.60000  0.40000  0.00000  Biso   1.000  Au
  Au15     1.0000 0.80000  0.40000  0.00000  Biso   1.000  Au
  Au16     1.0000 0.00000  0.60000  0.00000  Biso   1.000  Au
  Au17     1.0000 0.20000  0.60000  0.00000  Biso   1.000  Au
  Au18     1.0000 0.40000  0.60000  0.00000  Biso   1.000  Au
  Au19     1.0000 0.60000  0.60000  0.00000  Biso   1.000  Au
  Au20     1.0000 0.80000  0.60000  0.00000  Biso   1.000  Au
  Au21     1.0000 0.00000  0.80000  0.00000  Biso   1.000  Au
  Au22     1.0000 0.20000  0.80000  0.00000  Biso   1.000  Au
  Au23     1.0000 0.40000  0.80000  0.00000  Biso   1.000  Au
  Au24     1.0000 0.60000  0.80000  0.00000  Biso   1.000  Au
  Au25     1.0000 0.80000  0.80000  0.00000  Biso   1.000  Au
  Au26     1.0000 0.06667  0.06667  0.07734  Biso   1.000  Au
  Au27     1.0000 0.26667  0.06667  0.07734  Biso   1.000  Au
  Au28     1.0000 0.46667  0.06667  0.07734  Biso   1.000  Au
  Au29     1.0000 0.66667  0.06667  0.07734  Biso   1.000  Au
  Au30     1.0000 0.86667  0.06667  0.07734  Biso   1.000  Au
  Au31     1.0000 0.06667  0.26667  0.07734  Biso   1.000  Au
  Au32     1.0000 0.26667  0.26667  0.07734  Biso   1.000  Au
  Au33     1.0000 0.46667  0.26667  0.07734  Biso   1.000  Au
  Au34     1.0000 0.66667  0.26667  0.07734  Biso   1.000  Au
  Au35     1.0000 0.86667  0.26667  0.07734  Biso   1.000  Au
  Au36     1.0000 0.06667  0.46667  0.07734  Biso   1.000  Au
  Au37     1.0000 0.26667  0.46667  0.07734  Biso   1.000  Au
  Au38     1.0000 0.46667  0.46667  0.07734  Biso   1.000  Au
  Au39     1.0000 0.66667  0.46667  0.07734  Biso   1.000  Au
  Au40     1.0000 0.86667  0.46667  0.07734  Biso   1.000  Au
  Au41     1.0000 0.06667  0.66667  0.07734  Biso   1.000  Au
  Au42     1.0000 0.26667  0.66667  0.07734  Biso   1.000  Au
  Au43     1.0000 0.46667  0.66667  0.07734  Biso   1.000  Au
  Au44     1.0000 0.66667  0.66667  0.07734  Biso   1.000  Au
  Au45     1.0000 0.86667  0.66667  0.07734  Biso   1.000  Au
  Au46     1.0000 0.06667  0.86667  0.07734  Biso   1.000  Au
  Au47     1.0000 0.26667  0.86667  0.07734  Biso   1.000  Au
  Au48     1.0000 0.46667  0.86667  0.07734  Biso   1.000  Au
  Au49     1.0000 0.66667  0.86667  0.07734  Biso   1.000  Au
  Au50     1.0000 0.86667  0.86667  0.07734  Biso   1.000  Au
  Au51     1.0000 0.93333  0.13333  0.15468  Biso   1.000  Au
  Au52     1.0000 0.13333  0.13333  0.15468  Biso   1.000  Au
  Au53     1.0000 0.33333  0.13333  0.15468  Biso   1.000  Au
  Au54     1.0000 0.53333  0.13333  0.15468  Biso   1.000  Au
  Au55     1.0000 0.73333  0.13333  0.15468  Biso   1.000  Au
  Au56     1.0000 0.93333  0.33333  0.15468  Biso   1.000  Au
  Au57     1.0000 0.13333  0.33333  0.15468  Biso   1.000  Au
  Au58     1.0000 0.33333  0.33333  0.15468  Biso   1.000  Au
  Au59     1.0000 0.53333  0.33333  0.15468  Biso   1.000  Au
  Au60     1.0000 0.73333  0.33333  0.15468  Biso   1.000  Au
  Au61     1.0000 0.93333  0.53333  0.15468  Biso   1.000  Au
  Au62     1.0000 0.13333  0.53333  0.15468  Biso   1.000  Au
  Au63     1.0000 0.33333  0.53333  0.15468  Biso   1.000  Au
  Au64     1.0000 0.53333  0.53333  0.15468  Biso   1.000  Au
  Au65     1.0000 0.73333  0.53333  0.15468  Biso   1.000  Au
  Au66     1.0000 0.93333  0.73333  0.15468  Biso   1.000  Au
  Au67     1.0000 0.13333  0.73333  0.15468  Biso   1.000  Au
  Au68     1.0000 0.33333  0.73333  0.15468  Biso   1.000  Au
  Au69     1.0000 0.53333  0.73333  0.15468  Biso   1.000  Au
  Au70     1.0000 0.73333  0.73333  0.15468  Biso   1.000  Au
  Au71     1.0000 0.93333  0.93333  0.15468  Biso   1.000  Au
  Au72     1.0000 0.13333  0.93333  0.15468  Biso   1.000  Au
  Au73     1.0000 0.33333  0.93333  0.15468  Biso   1.000  Au
  Au74     1.0000 0.53333  0.93333  0.15468  Biso   1.000  Au
  Au75     1.0000 0.73333  0.93333  0.15468  Biso   1.000  Au
  Au76     1.0000 0.00000  0.00000  0.23202  Biso   1.000  Au
  Au77     1.0000 0.20000  0.00000  0.23202  Biso   1.000  Au
  Au78     1.0000 0.40000  0.00000  0.23202  Biso   1.000  Au
  Au79     1.0000 0.60000  0.00000  0.23202  Biso   1.000  Au
  Au80     1.0000 0.80000  0.00000  0.23202  Biso   1.000  Au
  Au81     1.0000 0.00000  0.20000  0.23202  Biso   1.000  Au
  Au82     1.0000 0.20000  0.20000  0.23202  Biso   1.000  Au
  Au83     1.0000 0.40000  0.20000  0.23202  Biso   1.000  Au
  Au84     1.0000 0.60000  0.20000  0.23202  Biso   1.000  Au
  Au85     1.0000 0.80000  0.20000  0.23202  Biso   1.000  Au
  Au86     1.0000 0.00000  0.40000  0.23202  Biso   1.000  Au
  Au87     1.0000 0.20000  0.40000  0.23202  Biso   1.000  Au
  Au88     1.0000 0.40000  0.40000  0.23202  Biso   1.000  Au
  Au89     1.0000 0.60000  0.40000  0.23202  Biso   1.000  Au
  Au90     1.0000 0.80000  0.40000  0.23202  Biso   1.000  Au
  Au91     1.0000 0.00000  0.60000  0.23202  Biso   1.000  Au
  Au92     1.0000 0.20000  0.60000  0.23202  Biso   1.000  Au
  Au93     1.0000 0.40000  0.60000  0.23202  Biso   1.000  Au
  Au94     1.0000 0.60000  0.60000  0.23202  Biso   1.000  Au
  Au95     1.0000 0.80000  0.60000  0.23202  Biso   1.000  Au
  Au96     1.0000 0.00000  0.80000  0.23202  Biso   1.000  Au
  Au97     1.0000 0.20000  0.80000  0.23202  Biso   1.000  Au
  Au98     1.0000 0.40000  0.80000  0.23202  Biso   1.000  Au
  Au99     1.0000 0.60000  0.80000  0.23202  Biso   1.000  Au
  Au100    1.0000 0.80000  0.80000  0.23202  Biso   1.000  Au
  Au101    1.0000 0.26665  0.26663  0.30936  Biso   1.000  Au
  Au102    1.0000 0.46665  0.26663  0.30936  Biso   1.000  Au
  Au103    1.0000 0.26665  0.46663  0.30936  Biso   1.000  Au
  C1       1.0000 0.29501  0.45340  0.48557  Biso   1.000  C
  Si1      1.0000 0.28398  0.45223  0.54876  Biso   1.000  Si
  Si2      1.0000 0.45121  0.34550  0.58362  Biso   1.000  Si
  Si3      1.0000 0.44166  0.38765  0.65929  Biso   1.000  Si
  Si4      1.0000 0.26363  0.45217  0.68318  Biso   1.000  Si
  Si5      1.0000 0.20286  0.34561  0.64833  Biso   1.000  Si
  Si6      1.0000 0.16233  0.62643  0.65328  Biso   1.000  Si
  C2       1.0000 0.25158  0.45325  0.74635  Biso   1.000  C
  Si7      1.0000 0.17041  0.38774  0.57263  Biso   1.000  Si
  Si8      1.0000 0.21131  0.62631  0.57878  Biso   1.000  Si
  S1       1.0000 0.32784  0.31854  0.77026  Biso   1.000  S
  H1       1.0000 0.16683  0.49163  0.75771  Biso   1.000  H
  H2       1.0000 0.28662  0.49998  0.76070  Biso   1.000  H
  C3       1.0000 0.22835  0.27593  0.76953  Biso   1.000  C
  H3       1.0000 0.20399  0.27267  0.73522  Biso   1.000  H
  H4       1.0000 0.15812  0.33054  0.78993  Biso   1.000  H
  H5       1.0000 0.26827  0.19455  0.78424  Biso   1.000  H
  S2       1.0000 0.35324  0.31858  0.46181  Biso   1.000  S
  H6       1.0000 0.34171  0.49147  0.47429  Biso   1.000  H
  H7       1.0000 0.21326  0.50032  0.47120  Biso   1.000  H
  C4       1.0000 0.49528  0.27545  0.46271  Biso   1.000  C
  H8       1.0000 0.53666  0.19381  0.44823  Biso   1.000  H
  H9       1.0000 0.52283  0.27256  0.49700  Biso   1.000  H
  H10      1.0000 0.51192  0.32912  0.44219  Biso   1.000  H
  H11      1.0000 0.11501  0.70508  0.55253  Biso   1.000  H
  H12      1.0000 0.29373  0.66160  0.57655  Biso   1.000  H
  H13      1.0000 0.18021  0.70514  0.67941  Biso   1.000  H
  H14      1.0000 0.04465  0.66187  0.65578  Biso   1.000  H
  H15      1.0000 0.28516  0.22856  0.65397  Biso   1.000  H
  H16      1.0000 0.10146  0.36361  0.67060  Biso   1.000  H
  H17      1.0000 0.05439  0.47346  0.56764  Biso   1.000  H
  H18      1.0000 0.18734  0.29058  0.54729  Biso   1.000  H
  H19      1.0000 0.48615  0.22847  0.57771  Biso   1.000  H
  H20      1.0000 0.53476  0.36367  0.56160  Biso   1.000  H
  H21      1.0000 0.52232  0.29047  0.68454  Biso   1.000  H
  H22      1.0000 0.47193  0.47347  0.66400  Biso   1.000  H
  Au104    1.0000 0.33332  0.33329  0.38178  Biso   1.000  Au
  Au105    1.0000 0.33332  0.33329  0.85024  Biso   1.000  Au
  Au106    1.0000 0.26665  0.46663  0.92266  Biso   1.000  Au
  Au107    1.0000 0.46665  0.26663  0.92266  Biso   1.000  Au
  Au108    1.0000 0.26665  0.26663  0.92266  Biso   1.000  Au
