# Supplementary material for: Substituent Control of σ-Interference Effects in the Transmission of Saturated Molecules
Source: ACS Phys Chem Au. 2022 Apr 14;2(4):282–8. doi: 10.1021/acsphyschemau.2c00016 (PMC9955259; doi:10.1021/acsphyschemau.2c00016)
Supplement: Supplementary file 2 — pg2c00016_si_002.zip [file pg2c00016_si_002.zip › structures/junctions_cif/Si222_sub1_anti.cif]

data_image0
_cell_length_a       14.425
_cell_length_b       14.425
_cell_length_c       30.6079
_cell_angle_alpha    90
_cell_angle_beta     90
_cell_angle_gamma    60

_symmetry_space_group_name_H-M    "P 1"
_symmetry_int_tables_number       1

loop_
  _symmetry_equiv_pos_as_xyz
  'x, y, z'

loop_
  _atom_site_label
  _atom_site_occupancy
  _atom_site_fract_x
  _atom_site_fract_y
  _atom_site_fract_z
  _atom_site_thermal_displace_type
  _atom_site_B_iso_or_equiv
  _atom_site_type_symbol
  Au1      1.0000 0.00000  0.00000  0.00000  Biso   1.000  Au
  Au2      1.0000 0.20000  0.00000  0.00000  Biso   1.000  Au
  Au3      1.0000 0.40000  0.00000  0.00000  Biso   1.000  Au
  Au4      1.0000 0.60000  0.00000  0.00000  Biso   1.000  Au
  Au5      1.0000 0.80000  0.00000  0.00000  Biso   1.000  Au
  Au6      1.0000 0.00000  0.20000  0.00000  Biso   1.000  Au
  Au7      1.0000 0.20000  0.20000  0.00000  Biso   1.000  Au
  Au8      1.0000 0.40000  0.20000  0.00000  Biso   1.000  Au
  Au9      1.0000 0.60000  0.20000  0.00000  Biso   1.000  Au
  Au10     1.0000 0.80000  0.20000  0.00000  Biso   1.000  Au
  Au11     1.0000 0.00000  0.40000  0.00000  Biso   1.000  Au
  Au12     1.0000 0.20000  0.40000  0.00000  Biso   1.000  Au
  Au13     1.0000 0.40000  0.40000  0.00000  Biso   1.000  Au
  Au14     1.0000 0.60000  0.40000  0.00000  Biso   1.000  Au
  Au15     1.0000 0.80000  0.40000  0.00000  Biso   1.000  Au
  Au16     1.0000 0.00000  0.60000  0.00000  Biso   1.000  Au
  Au17     1.0000 0.20000  0.60000  0.00000  Biso   1.000  Au
  Au18     1.0000 0.40000  0.60000  0.00000  Biso   1.000  Au
  Au19     1.0000 0.60000  0.60000  0.00000  Biso   1.000  Au
  Au20     1.0000 0.80000  0.60000  0.00000  Biso   1.000  Au
  Au21     1.0000 0.00000  0.80000  0.00000  Biso   1.000  Au
  Au22     1.0000 0.20000  0.80000  0.00000  Biso   1.000  Au
  Au23     1.0000 0.40000  0.80000  0.00000  Biso   1.000  Au
  Au24     1.0000 0.60000  0.80000  0.00000  Biso   1.000  Au
  Au25     1.0000 0.80000  0.80000  0.00000  Biso   1.000  Au
  Au26     1.0000 0.06667  0.06667  0.07696  Biso   1.000  Au
  Au27     1.0000 0.26667  0.06667  0.07696  Biso   1.000  Au
  Au28     1.0000 0.46667  0.06667  0.07696  Biso   1.000  Au
  Au29     1.0000 0.66667  0.06667  0.07696  Biso   1.000  Au
  Au30     1.0000 0.86667  0.06667  0.07696  Biso   1.000  Au
  Au31     1.0000 0.06667  0.26667  0.07696  Biso   1.000  Au
  Au32     1.0000 0.26667  0.26667  0.07696  Biso   1.000  Au
  Au33     1.0000 0.46667  0.26667  0.07696  Biso   1.000  Au
  Au34     1.0000 0.66667  0.26667  0.07696  Biso   1.000  Au
  Au35     1.0000 0.86667  0.26667  0.07696  Biso   1.000  Au
  Au36     1.0000 0.06667  0.46667  0.07696  Biso   1.000  Au
  Au37     1.0000 0.26667  0.46667  0.07696  Biso   1.000  Au
  Au38     1.0000 0.46667  0.46667  0.07696  Biso   1.000  Au
  Au39     1.0000 0.66667  0.46667  0.07696  Biso   1.000  Au
  Au40     1.0000 0.86667  0.46667  0.07696  Biso   1.000  Au
  Au41     1.0000 0.06667  0.66667  0.07696  Biso   1.000  Au
  Au42     1.0000 0.26667  0.66667  0.07696  Biso   1.000  Au
  Au43     1.0000 0.46667  0.66667  0.07696  Biso   1.000  Au
  Au44     1.0000 0.66667  0.66667  0.07696  Biso   1.000  Au
  Au45     1.0000 0.86667  0.66667  0.07696  Biso   1.000  Au
  Au46     1.0000 0.06667  0.86667  0.07696  Biso   1.000  Au
  Au47     1.0000 0.26667  0.86667  0.07696  Biso   1.000  Au
  Au48     1.0000 0.46667  0.86667  0.07696  Biso   1.000  Au
  Au49     1.0000 0.66667  0.86667  0.07696  Biso   1.000  Au
  Au50     1.0000 0.86667  0.86667  0.07696  Biso   1.000  Au
  Au51     1.0000 0.93333  0.13333  0.15392  Biso   1.000  Au
  Au52     1.0000 0.13333  0.13333  0.15392  Biso   1.000  Au
  Au53     1.0000 0.33333  0.13333  0.15392  Biso   1.000  Au
  Au54     1.0000 0.53333  0.13333  0.15392  Biso   1.000  Au
  Au55     1.0000 0.73333  0.13333  0.15392  Biso   1.000  Au
  Au56     1.0000 0.93333  0.33333  0.15392  Biso   1.000  Au
  Au57     1.0000 0.13333  0.33333  0.15392  Biso   1.000  Au
  Au58     1.0000 0.33333  0.33333  0.15392  Biso   1.000  Au
  Au59     1.0000 0.53333  0.33333  0.15392  Biso   1.000  Au
  Au60     1.0000 0.73333  0.33333  0.15392  Biso   1.000  Au
  Au61     1.0000 0.93333  0.53333  0.15392  Biso   1.000  Au
  Au62     1.0000 0.13333  0.53333  0.15392  Biso   1.000  Au
  Au63     1.0000 0.33333  0.53333  0.15392  Biso   1.000  Au
  Au64     1.0000 0.53333  0.53333  0.15392  Biso   1.000  Au
  Au65     1.0000 0.73333  0.53333  0.15392  Biso   1.000  Au
  Au66     1.0000 0.93333  0.73333  0.15392  Biso   1.000  Au
  Au67     1.0000 0.13333  0.73333  0.15392  Biso   1.000  Au
  Au68     1.0000 0.33333  0.73333  0.15392  Biso   1.000  Au
  Au69     1.0000 0.53333  0.73333  0.15392  Biso   1.000  Au
  Au70     1.0000 0.73333  0.73333  0.15392  Biso   1.000  Au
  Au71     1.0000 0.93333  0.93333  0.15392  Biso   1.000  Au
  Au72     1.0000 0.13333  0.93333  0.15392  Biso   1.000  Au
  Au73     1.0000 0.33333  0.93333  0.15392  Biso   1.000  Au
  Au74     1.0000 0.53333  0.93333  0.15392  Biso   1.000  Au
  Au75     1.0000 0.73333  0.93333  0.15392  Biso   1.000  Au
  Au76     1.0000 0.00000  0.00000  0.23088  Biso   1.000  Au
  Au77     1.0000 0.20000  0.00000  0.23088  Biso   1.000  Au
  Au78     1.0000 0.40000  0.00000  0.23088  Biso   1.000  Au
  Au79     1.0000 0.60000  0.00000  0.23088  Biso   1.000  Au
  Au80     1.0000 0.80000  0.00000  0.23088  Biso   1.000  Au
  Au81     1.0000 0.00000  0.20000  0.23088  Biso   1.000  Au
  Au82     1.0000 0.20000  0.20000  0.23088  Biso   1.000  Au
  Au83     1.0000 0.40000  0.20000  0.23088  Biso   1.000  Au
  Au84     1.0000 0.60000  0.20000  0.23088  Biso   1.000  Au
  Au85     1.0000 0.80000  0.20000  0.23088  Biso   1.000  Au
  Au86     1.0000 0.00000  0.40000  0.23088  Biso   1.000  Au
  Au87     1.0000 0.20000  0.40000  0.23088  Biso   1.000  Au
  Au88     1.0000 0.40000  0.40000  0.23088  Biso   1.000  Au
  Au89     1.0000 0.60000  0.40000  0.23088  Biso   1.000  Au
  Au90     1.0000 0.80000  0.40000  0.23088  Biso   1.000  Au
  Au91     1.0000 0.00000  0.60000  0.23088  Biso   1.000  Au
  Au92     1.0000 0.20000  0.60000  0.23088  Biso   1.000  Au
  Au93     1.0000 0.40000  0.60000  0.23088  Biso   1.000  Au
  Au94     1.0000 0.60000  0.60000  0.23088  Biso   1.000  Au
  Au95     1.0000 0.80000  0.60000  0.23088  Biso   1.000  Au
  Au96     1.0000 0.00000  0.80000  0.23088  Biso   1.000  Au
  Au97     1.0000 0.20000  0.80000  0.23088  Biso   1.000  Au
  Au98     1.0000 0.40000  0.80000  0.23088  Biso   1.000  Au
  Au99     1.0000 0.60000  0.80000  0.23088  Biso   1.000  Au
  Au100    1.0000 0.80000  0.80000  0.23088  Biso   1.000  Au
  Au101    1.0000 0.26665  0.26663  0.30784  Biso   1.000  Au
  Au102    1.0000 0.46665  0.26663  0.30784  Biso   1.000  Au
  Au103    1.0000 0.26665  0.46663  0.30784  Biso   1.000  Au
  C1       1.0000 0.50119  0.26897  0.45485  Biso   1.000  C
  H1       1.0000 0.50764  0.33300  0.43737  Biso   1.000  H
  H2       1.0000 0.53877  0.25368  0.48763  Biso   1.000  H
  H3       1.0000 0.54042  0.19469  0.43485  Biso   1.000  H
  S1       1.0000 0.36160  0.30369  0.45871  Biso   1.000  S
  C2       1.0000 0.29906  0.43448  0.48622  Biso   1.000  C
  Si1      1.0000 0.29449  0.42753  0.54973  Biso   1.000  Si
  Si2      1.0000 0.21534  0.60534  0.57721  Biso   1.000  Si
  C3       1.0000 0.30819  0.66176  0.56790  Biso   1.000  C
  C4       1.0000 0.08548  0.69676  0.54714  Biso   1.000  C
  Si3      1.0000 0.17992  0.60524  0.65371  Biso   1.000  Si
  C5       1.0000 0.21883  0.69620  0.68385  Biso   1.000  C
  C6       1.0000 0.03068  0.66179  0.66322  Biso   1.000  C
  Si4      1.0000 0.46763  0.32649  0.58089  Biso   1.000  Si
  C7       1.0000 0.56292  0.37031  0.55804  Biso   1.000  C
  C8       1.0000 0.52459  0.17720  0.57097  Biso   1.000  C
  Si5      1.0000 0.45870  0.35422  0.65807  Biso   1.000  Si
  C9       1.0000 0.51210  0.44835  0.67040  Biso   1.000  C
  C10      1.0000 0.55276  0.22099  0.68514  Biso   1.000  C
  Si6      1.0000 0.20583  0.32660  0.64998  Biso   1.000  Si
  C11      1.0000 0.06672  0.37058  0.67285  Biso   1.000  C
  C12      1.0000 0.29810  0.17727  0.65985  Biso   1.000  C
  Si7      1.0000 0.18704  0.35437  0.57281  Biso   1.000  Si
  C13      1.0000 0.03961  0.44856  0.56032  Biso   1.000  C
  C14      1.0000 0.22606  0.22128  0.54561  Biso   1.000  C
  H4       1.0000 0.33965  0.47859  0.47471  Biso   1.000  H
  H5       1.0000 0.21587  0.47816  0.47296  Biso   1.000  H
  H6       1.0000 0.32743  0.66004  0.53253  Biso   1.000  H
  H7       1.0000 0.26900  0.74669  0.57891  Biso   1.000  H
  H8       1.0000 0.38499  0.61644  0.58601  Biso   1.000  H
  H9       1.0000 0.10079  0.70009  0.51164  Biso   1.000  H
  H10      1.0000 0.04926  0.77985  0.56018  Biso   1.000  H
  H11      1.0000 0.02559  0.67016  0.55055  Biso   1.000  H
  H12      1.0000 0.17207  0.77946  0.67098  Biso   1.000  H
  H13      1.0000 0.20036  0.69915  0.71935  Biso   1.000  H
  H14      1.0000 0.30535  0.66961  0.68044  Biso   1.000  H
  H15      1.0000 0.99898  0.61654  0.64525  Biso   1.000  H
  H16      1.0000 0.98488  0.74674  0.65227  Biso   1.000  H
  H17      1.0000 0.01371  0.65996  0.69867  Biso   1.000  H
  H18      1.0000 0.64478  0.31988  0.57185  Biso   1.000  H
  H19      1.0000 0.53571  0.45498  0.56679  Biso   1.000  H
  H20      1.0000 0.57009  0.36397  0.52180  Biso   1.000  H
  H21      1.0000 0.47652  0.14837  0.58874  Biso   1.000  H
  H22      1.0000 0.52401  0.15746  0.53585  Biso   1.000  H
  H23      1.0000 0.60844  0.13040  0.58320  Biso   1.000  H
  H24      1.0000 0.51032  0.46466  0.70606  Biso   1.000  H
  H25      1.0000 0.59698  0.41072  0.65943  Biso   1.000  H
  H26      1.0000 0.46612  0.52638  0.65319  Biso   1.000  H
  H27      1.0000 0.63601  0.19055  0.67312  Biso   1.000  H
  H28      1.0000 0.55309  0.22978  0.72129  Biso   1.000  H
  H29      1.0000 0.52997  0.15946  0.67806  Biso   1.000  H
  H30      1.0000 0.03494  0.32063  0.65890  Biso   1.000  H
  H31      1.0000 0.00932  0.45540  0.66427  Biso   1.000  H
  H32      1.0000 0.06584  0.36390  0.70907  Biso   1.000  H
  H33      1.0000 0.26111  0.13048  0.64763  Biso   1.000  H
  H34      1.0000 0.31847  0.15752  0.69498  Biso   1.000  H
  H35      1.0000 0.37500  0.14858  0.64209  Biso   1.000  H
  H36      1.0000 0.99218  0.41098  0.57110  Biso   1.000  H
  H37      1.0000 0.00735  0.52662  0.57751  Biso   1.000  H
  H38      1.0000 0.02575  0.46470  0.52462  Biso   1.000  H
  H39      1.0000 0.21742  0.23020  0.50946  Biso   1.000  H
  H40      1.0000 0.31013  0.15922  0.55287  Biso   1.000  H
  H41      1.0000 0.17275  0.19122  0.55738  Biso   1.000  H
  H42      1.0000 0.18193  0.47931  0.75611  Biso   1.000  H
  H43      1.0000 0.30653  0.47806  0.75775  Biso   1.000  H
  C15      1.0000 0.22957  0.26916  0.77623  Biso   1.000  C
  H44      1.0000 0.26433  0.19543  0.79656  Biso   1.000  H
  H45      1.0000 0.20807  0.25278  0.74343  Biso   1.000  H
  H46      1.0000 0.15844  0.33367  0.79323  Biso   1.000  H
  S2       1.0000 0.33439  0.30431  0.77279  Biso   1.000  S
  C16      1.0000 0.26672  0.43455  0.74472  Biso   1.000  C
  Si8      1.0000 0.27824  0.42727  0.68126  Biso   1.000  Si
  Au104    1.0000 0.33332  0.33329  0.37990  Biso   1.000  Au
  Au105    1.0000 0.33332  0.33329  0.85098  Biso   1.000  Au
  Au106    1.0000 0.26665  0.46663  0.92304  Biso   1.000  Au
  Au107    1.0000 0.46665  0.26663  0.92304  Biso   1.000  Au
  Au108    1.0000 0.26665  0.26663  0.92304  Biso   1.000  Au
