# Supplementary material for: Substituent Control of σ-Interference Effects in the Transmission of Saturated Molecules
Source: ACS Phys Chem Au. 2022 Apr 14;2(4):282–8. doi: 10.1021/acsphyschemau.2c00016 (PMC9955259; doi:10.1021/acsphyschemau.2c00016)
Supplement: Supplementary file 2 — pg2c00016_si_002.zip [file pg2c00016_si_002.zip › structures/junctions_cif/Ge4_h.cif]

data_image0
_cell_length_a       14.425
_cell_length_b       14.425
_cell_length_c       32.6424
_cell_angle_alpha    90
_cell_angle_beta     90
_cell_angle_gamma    60

_symmetry_space_group_name_H-M    "P 1"
_symmetry_int_tables_number       1

loop_
  _symmetry_equiv_pos_as_xyz
  'x, y, z'

loop_
  _atom_site_label
  _atom_site_occupancy
  _atom_site_fract_x
  _atom_site_fract_y
  _atom_site_fract_z
  _atom_site_thermal_displace_type
  _atom_site_B_iso_or_equiv
  _atom_site_type_symbol
  Au1      1.0000 0.00000  0.00000  0.00000  Biso   1.000  Au
  Au2      1.0000 0.20000  0.00000  0.00000  Biso   1.000  Au
  Au3      1.0000 0.40000  0.00000  0.00000  Biso   1.000  Au
  Au4      1.0000 0.60000  0.00000  0.00000  Biso   1.000  Au
  Au5      1.0000 0.80000  0.00000  0.00000  Biso   1.000  Au
  Au6      1.0000 0.00000  0.20000  0.00000  Biso   1.000  Au
  Au7      1.0000 0.20000  0.20000  0.00000  Biso   1.000  Au
  Au8      1.0000 0.40000  0.20000  0.00000  Biso   1.000  Au
  Au9      1.0000 0.60000  0.20000  0.00000  Biso   1.000  Au
  Au10     1.0000 0.80000  0.20000  0.00000  Biso   1.000  Au
  Au11     1.0000 0.00000  0.40000  0.00000  Biso   1.000  Au
  Au12     1.0000 0.20000  0.40000  0.00000  Biso   1.000  Au
  Au13     1.0000 0.40000  0.40000  0.00000  Biso   1.000  Au
  Au14     1.0000 0.60000  0.40000  0.00000  Biso   1.000  Au
  Au15     1.0000 0.80000  0.40000  0.00000  Biso   1.000  Au
  Au16     1.0000 0.00000  0.60000  0.00000  Biso   1.000  Au
  Au17     1.0000 0.20000  0.60000  0.00000  Biso   1.000  Au
  Au18     1.0000 0.40000  0.60000  0.00000  Biso   1.000  Au
  Au19     1.0000 0.60000  0.60000  0.00000  Biso   1.000  Au
  Au20     1.0000 0.80000  0.60000  0.00000  Biso   1.000  Au
  Au21     1.0000 0.00000  0.80000  0.00000  Biso   1.000  Au
  Au22     1.0000 0.20000  0.80000  0.00000  Biso   1.000  Au
  Au23     1.0000 0.40000  0.80000  0.00000  Biso   1.000  Au
  Au24     1.0000 0.60000  0.80000  0.00000  Biso   1.000  Au
  Au25     1.0000 0.80000  0.80000  0.00000  Biso   1.000  Au
  Au26     1.0000 0.06667  0.06667  0.07216  Biso   1.000  Au
  Au27     1.0000 0.26667  0.06667  0.07216  Biso   1.000  Au
  Au28     1.0000 0.46667  0.06667  0.07216  Biso   1.000  Au
  Au29     1.0000 0.66667  0.06667  0.07216  Biso   1.000  Au
  Au30     1.0000 0.86667  0.06667  0.07216  Biso   1.000  Au
  Au31     1.0000 0.06667  0.26667  0.07216  Biso   1.000  Au
  Au32     1.0000 0.26667  0.26667  0.07216  Biso   1.000  Au
  Au33     1.0000 0.46667  0.26667  0.07216  Biso   1.000  Au
  Au34     1.0000 0.66667  0.26667  0.07216  Biso   1.000  Au
  Au35     1.0000 0.86667  0.26667  0.07216  Biso   1.000  Au
  Au36     1.0000 0.06667  0.46667  0.07216  Biso   1.000  Au
  Au37     1.0000 0.26667  0.46667  0.07216  Biso   1.000  Au
  Au38     1.0000 0.46667  0.46667  0.07216  Biso   1.000  Au
  Au39     1.0000 0.66667  0.46667  0.07216  Biso   1.000  Au
  Au40     1.0000 0.86667  0.46667  0.07216  Biso   1.000  Au
  Au41     1.0000 0.06667  0.66667  0.07216  Biso   1.000  Au
  Au42     1.0000 0.26667  0.66667  0.07216  Biso   1.000  Au
  Au43     1.0000 0.46667  0.66667  0.07216  Biso   1.000  Au
  Au44     1.0000 0.66667  0.66667  0.07216  Biso   1.000  Au
  Au45     1.0000 0.86667  0.66667  0.07216  Biso   1.000  Au
  Au46     1.0000 0.06667  0.86667  0.07216  Biso   1.000  Au
  Au47     1.0000 0.26667  0.86667  0.07216  Biso   1.000  Au
  Au48     1.0000 0.46667  0.86667  0.07216  Biso   1.000  Au
  Au49     1.0000 0.66667  0.86667  0.07216  Biso   1.000  Au
  Au50     1.0000 0.86667  0.86667  0.07216  Biso   1.000  Au
  Au51     1.0000 0.93333  0.13333  0.14433  Biso   1.000  Au
  Au52     1.0000 0.13333  0.13333  0.14433  Biso   1.000  Au
  Au53     1.0000 0.33333  0.13333  0.14433  Biso   1.000  Au
  Au54     1.0000 0.53333  0.13333  0.14433  Biso   1.000  Au
  Au55     1.0000 0.73333  0.13333  0.14433  Biso   1.000  Au
  Au56     1.0000 0.93333  0.33333  0.14433  Biso   1.000  Au
  Au57     1.0000 0.13333  0.33333  0.14433  Biso   1.000  Au
  Au58     1.0000 0.33333  0.33333  0.14433  Biso   1.000  Au
  Au59     1.0000 0.53333  0.33333  0.14433  Biso   1.000  Au
  Au60     1.0000 0.73333  0.33333  0.14433  Biso   1.000  Au
  Au61     1.0000 0.93333  0.53333  0.14433  Biso   1.000  Au
  Au62     1.0000 0.13333  0.53333  0.14433  Biso   1.000  Au
  Au63     1.0000 0.33333  0.53333  0.14433  Biso   1.000  Au
  Au64     1.0000 0.53333  0.53333  0.14433  Biso   1.000  Au
  Au65     1.0000 0.73333  0.53333  0.14433  Biso   1.000  Au
  Au66     1.0000 0.93333  0.73333  0.14433  Biso   1.000  Au
  Au67     1.0000 0.13333  0.73333  0.14433  Biso   1.000  Au
  Au68     1.0000 0.33333  0.73333  0.14433  Biso   1.000  Au
  Au69     1.0000 0.53333  0.73333  0.14433  Biso   1.000  Au
  Au70     1.0000 0.73333  0.73333  0.14433  Biso   1.000  Au
  Au71     1.0000 0.93333  0.93333  0.14433  Biso   1.000  Au
  Au72     1.0000 0.13333  0.93333  0.14433  Biso   1.000  Au
  Au73     1.0000 0.33333  0.93333  0.14433  Biso   1.000  Au
  Au74     1.0000 0.53333  0.93333  0.14433  Biso   1.000  Au
  Au75     1.0000 0.73333  0.93333  0.14433  Biso   1.000  Au
  Au76     1.0000 0.00000  0.00000  0.21649  Biso   1.000  Au
  Au77     1.0000 0.20000  0.00000  0.21649  Biso   1.000  Au
  Au78     1.0000 0.40000  0.00000  0.21649  Biso   1.000  Au
  Au79     1.0000 0.60000  0.00000  0.21649  Biso   1.000  Au
  Au80     1.0000 0.80000  0.00000  0.21649  Biso   1.000  Au
  Au81     1.0000 0.00000  0.20000  0.21649  Biso   1.000  Au
  Au82     1.0000 0.20000  0.20000  0.21649  Biso   1.000  Au
  Au83     1.0000 0.40000  0.20000  0.21649  Biso   1.000  Au
  Au84     1.0000 0.60000  0.20000  0.21649  Biso   1.000  Au
  Au85     1.0000 0.80000  0.20000  0.21649  Biso   1.000  Au
  Au86     1.0000 0.00000  0.40000  0.21649  Biso   1.000  Au
  Au87     1.0000 0.20000  0.40000  0.21649  Biso   1.000  Au
  Au88     1.0000 0.40000  0.40000  0.21649  Biso   1.000  Au
  Au89     1.0000 0.60000  0.40000  0.21649  Biso   1.000  Au
  Au90     1.0000 0.80000  0.40000  0.21649  Biso   1.000  Au
  Au91     1.0000 0.00000  0.60000  0.21649  Biso   1.000  Au
  Au92     1.0000 0.20000  0.60000  0.21649  Biso   1.000  Au
  Au93     1.0000 0.40000  0.60000  0.21649  Biso   1.000  Au
  Au94     1.0000 0.60000  0.60000  0.21649  Biso   1.000  Au
  Au95     1.0000 0.80000  0.60000  0.21649  Biso   1.000  Au
  Au96     1.0000 0.00000  0.80000  0.21649  Biso   1.000  Au
  Au97     1.0000 0.20000  0.80000  0.21649  Biso   1.000  Au
  Au98     1.0000 0.40000  0.80000  0.21649  Biso   1.000  Au
  Au99     1.0000 0.60000  0.80000  0.21649  Biso   1.000  Au
  Au100    1.0000 0.80000  0.80000  0.21649  Biso   1.000  Au
  Au101    1.0000 0.26665  0.26663  0.28865  Biso   1.000  Au
  Au102    1.0000 0.46665  0.26663  0.28865  Biso   1.000  Au
  Au103    1.0000 0.26665  0.46663  0.28865  Biso   1.000  Au
  C1       1.0000 0.54104  0.19063  0.41259  Biso   1.000  C
  H1       1.0000 0.56643  0.13418  0.38629  Biso   1.000  H
  H2       1.0000 0.55092  0.25991  0.40433  Biso   1.000  H
  H3       1.0000 0.58785  0.14916  0.44041  Biso   1.000  H
  S1       1.0000 0.40018  0.23412  0.42045  Biso   1.000  S
  C2       1.0000 0.36745  0.32568  0.46374  Biso   1.000  C
  Ge1      1.0000 0.39773  0.24885  0.51728  Biso   1.000  Ge
  Ge2      1.0000 0.34664  0.37441  0.57484  Biso   1.000  Ge
  Ge3      1.0000 0.38276  0.28476  0.64144  Biso   1.000  Ge
  H4       1.0000 0.40962  0.37223  0.46092  Biso   1.000  H
  H5       1.0000 0.27981  0.38219  0.46184  Biso   1.000  H
  H6       1.0000 0.33211  0.18958  0.51813  Biso   1.000  H
  H7       1.0000 0.51943  0.16306  0.51944  Biso   1.000  H
  H8       1.0000 0.22450  0.45858  0.57158  Biso   1.000  H
  H9       1.0000 0.40907  0.43705  0.57181  Biso   1.000  H
  H10      1.0000 0.50419  0.19832  0.64445  Biso   1.000  H
  H11      1.0000 0.31800  0.22453  0.64498  Biso   1.000  H
  H12      1.0000 0.39759  0.47208  0.69691  Biso   1.000  H
  H13      1.0000 0.21230  0.49351  0.69837  Biso   1.000  H
  H14      1.0000 0.31613  0.29359  0.75434  Biso   1.000  H
  H15      1.0000 0.45163  0.26893  0.75498  Biso   1.000  H
  C3       1.0000 0.44564  0.43363  0.80414  Biso   1.000  C
  H16      1.0000 0.46308  0.46758  0.77657  Biso   1.000  H
  H17      1.0000 0.42631  0.48895  0.83055  Biso   1.000  H
  H18      1.0000 0.51463  0.35406  0.81223  Biso   1.000  H
  S2       1.0000 0.32640  0.42341  0.79594  Biso   1.000  S
  C4       1.0000 0.36603  0.33224  0.75245  Biso   1.000  C
  Ge4      1.0000 0.33463  0.40999  0.69895  Biso   1.000  Ge
  Au104    1.0000 0.33332  0.33329  0.35622  Biso   1.000  Au
  Au105    1.0000 0.33332  0.33329  0.86027  Biso   1.000  Au
  Au106    1.0000 0.26665  0.46663  0.92784  Biso   1.000  Au
  Au107    1.0000 0.46665  0.26663  0.92784  Biso   1.000  Au
  Au108    1.0000 0.26665  0.26663  0.92784  Biso   1.000  Au
