# Supplementary material for: Substituent Control of σ-Interference Effects in the Transmission of Saturated Molecules
Source: ACS Phys Chem Au. 2022 Apr 14;2(4):282–8. doi: 10.1021/acsphyschemau.2c00016 (PMC9955259; doi:10.1021/acsphyschemau.2c00016)
Supplement: Supplementary file 2 — pg2c00016_si_002.zip [file pg2c00016_si_002.zip › structures/junctions_cif/Si4_vinyl.cif]

data_image0
_cell_length_a       14.425
_cell_length_b       14.425
_cell_length_c       32.1382
_cell_angle_alpha    90
_cell_angle_beta     90
_cell_angle_gamma    60

_symmetry_space_group_name_H-M    "P 1"
_symmetry_int_tables_number       1

loop_
  _symmetry_equiv_pos_as_xyz
  'x, y, z'

loop_
  _atom_site_label
  _atom_site_occupancy
  _atom_site_fract_x
  _atom_site_fract_y
  _atom_site_fract_z
  _atom_site_thermal_displace_type
  _atom_site_B_iso_or_equiv
  _atom_site_type_symbol
  Au1      1.0000 0.00000  0.00000  0.00000  Biso   1.000  Au
  Au2      1.0000 0.20000  0.00000  0.00000  Biso   1.000  Au
  Au3      1.0000 0.40000  0.00000  0.00000  Biso   1.000  Au
  Au4      1.0000 0.60000  0.00000  0.00000  Biso   1.000  Au
  Au5      1.0000 0.80000  0.00000  0.00000  Biso   1.000  Au
  Au6      1.0000 0.00000  0.20000  0.00000  Biso   1.000  Au
  Au7      1.0000 0.20000  0.20000  0.00000  Biso   1.000  Au
  Au8      1.0000 0.40000  0.20000  0.00000  Biso   1.000  Au
  Au9      1.0000 0.60000  0.20000  0.00000  Biso   1.000  Au
  Au10     1.0000 0.80000  0.20000  0.00000  Biso   1.000  Au
  Au11     1.0000 0.00000  0.40000  0.00000  Biso   1.000  Au
  Au12     1.0000 0.20000  0.40000  0.00000  Biso   1.000  Au
  Au13     1.0000 0.40000  0.40000  0.00000  Biso   1.000  Au
  Au14     1.0000 0.60000  0.40000  0.00000  Biso   1.000  Au
  Au15     1.0000 0.80000  0.40000  0.00000  Biso   1.000  Au
  Au16     1.0000 0.00000  0.60000  0.00000  Biso   1.000  Au
  Au17     1.0000 0.20000  0.60000  0.00000  Biso   1.000  Au
  Au18     1.0000 0.40000  0.60000  0.00000  Biso   1.000  Au
  Au19     1.0000 0.60000  0.60000  0.00000  Biso   1.000  Au
  Au20     1.0000 0.80000  0.60000  0.00000  Biso   1.000  Au
  Au21     1.0000 0.00000  0.80000  0.00000  Biso   1.000  Au
  Au22     1.0000 0.20000  0.80000  0.00000  Biso   1.000  Au
  Au23     1.0000 0.40000  0.80000  0.00000  Biso   1.000  Au
  Au24     1.0000 0.60000  0.80000  0.00000  Biso   1.000  Au
  Au25     1.0000 0.80000  0.80000  0.00000  Biso   1.000  Au
  Au26     1.0000 0.06667  0.06667  0.07330  Biso   1.000  Au
  Au27     1.0000 0.26667  0.06667  0.07330  Biso   1.000  Au
  Au28     1.0000 0.46667  0.06667  0.07330  Biso   1.000  Au
  Au29     1.0000 0.66667  0.06667  0.07330  Biso   1.000  Au
  Au30     1.0000 0.86667  0.06667  0.07330  Biso   1.000  Au
  Au31     1.0000 0.06667  0.26667  0.07330  Biso   1.000  Au
  Au32     1.0000 0.26667  0.26667  0.07330  Biso   1.000  Au
  Au33     1.0000 0.46667  0.26667  0.07330  Biso   1.000  Au
  Au34     1.0000 0.66667  0.26667  0.07330  Biso   1.000  Au
  Au35     1.0000 0.86667  0.26667  0.07330  Biso   1.000  Au
  Au36     1.0000 0.06667  0.46667  0.07330  Biso   1.000  Au
  Au37     1.0000 0.26667  0.46667  0.07330  Biso   1.000  Au
  Au38     1.0000 0.46667  0.46667  0.07330  Biso   1.000  Au
  Au39     1.0000 0.66667  0.46667  0.07330  Biso   1.000  Au
  Au40     1.0000 0.86667  0.46667  0.07330  Biso   1.000  Au
  Au41     1.0000 0.06667  0.66667  0.07330  Biso   1.000  Au
  Au42     1.0000 0.26667  0.66667  0.07330  Biso   1.000  Au
  Au43     1.0000 0.46667  0.66667  0.07330  Biso   1.000  Au
  Au44     1.0000 0.66667  0.66667  0.07330  Biso   1.000  Au
  Au45     1.0000 0.86667  0.66667  0.07330  Biso   1.000  Au
  Au46     1.0000 0.06667  0.86667  0.07330  Biso   1.000  Au
  Au47     1.0000 0.26667  0.86667  0.07330  Biso   1.000  Au
  Au48     1.0000 0.46667  0.86667  0.07330  Biso   1.000  Au
  Au49     1.0000 0.66667  0.86667  0.07330  Biso   1.000  Au
  Au50     1.0000 0.86667  0.86667  0.07330  Biso   1.000  Au
  Au51     1.0000 0.93333  0.13333  0.14659  Biso   1.000  Au
  Au52     1.0000 0.13333  0.13333  0.14659  Biso   1.000  Au
  Au53     1.0000 0.33333  0.13333  0.14659  Biso   1.000  Au
  Au54     1.0000 0.53333  0.13333  0.14659  Biso   1.000  Au
  Au55     1.0000 0.73333  0.13333  0.14659  Biso   1.000  Au
  Au56     1.0000 0.93333  0.33333  0.14659  Biso   1.000  Au
  Au57     1.0000 0.13333  0.33333  0.14659  Biso   1.000  Au
  Au58     1.0000 0.33333  0.33333  0.14659  Biso   1.000  Au
  Au59     1.0000 0.53333  0.33333  0.14659  Biso   1.000  Au
  Au60     1.0000 0.73333  0.33333  0.14659  Biso   1.000  Au
  Au61     1.0000 0.93333  0.53333  0.14659  Biso   1.000  Au
  Au62     1.0000 0.13333  0.53333  0.14659  Biso   1.000  Au
  Au63     1.0000 0.33333  0.53333  0.14659  Biso   1.000  Au
  Au64     1.0000 0.53333  0.53333  0.14659  Biso   1.000  Au
  Au65     1.0000 0.73333  0.53333  0.14659  Biso   1.000  Au
  Au66     1.0000 0.93333  0.73333  0.14659  Biso   1.000  Au
  Au67     1.0000 0.13333  0.73333  0.14659  Biso   1.000  Au
  Au68     1.0000 0.33333  0.73333  0.14659  Biso   1.000  Au
  Au69     1.0000 0.53333  0.73333  0.14659  Biso   1.000  Au
  Au70     1.0000 0.73333  0.73333  0.14659  Biso   1.000  Au
  Au71     1.0000 0.93333  0.93333  0.14659  Biso   1.000  Au
  Au72     1.0000 0.13333  0.93333  0.14659  Biso   1.000  Au
  Au73     1.0000 0.33333  0.93333  0.14659  Biso   1.000  Au
  Au74     1.0000 0.53333  0.93333  0.14659  Biso   1.000  Au
  Au75     1.0000 0.73333  0.93333  0.14659  Biso   1.000  Au
  Au76     1.0000 0.00000  0.00000  0.21989  Biso   1.000  Au
  Au77     1.0000 0.20000  0.00000  0.21989  Biso   1.000  Au
  Au78     1.0000 0.40000  0.00000  0.21989  Biso   1.000  Au
  Au79     1.0000 0.60000  0.00000  0.21989  Biso   1.000  Au
  Au80     1.0000 0.80000  0.00000  0.21989  Biso   1.000  Au
  Au81     1.0000 0.00000  0.20000  0.21989  Biso   1.000  Au
  Au82     1.0000 0.20000  0.20000  0.21989  Biso   1.000  Au
  Au83     1.0000 0.40000  0.20000  0.21989  Biso   1.000  Au
  Au84     1.0000 0.60000  0.20000  0.21989  Biso   1.000  Au
  Au85     1.0000 0.80000  0.20000  0.21989  Biso   1.000  Au
  Au86     1.0000 0.00000  0.40000  0.21989  Biso   1.000  Au
  Au87     1.0000 0.20000  0.40000  0.21989  Biso   1.000  Au
  Au88     1.0000 0.40000  0.40000  0.21989  Biso   1.000  Au
  Au89     1.0000 0.60000  0.40000  0.21989  Biso   1.000  Au
  Au90     1.0000 0.80000  0.40000  0.21989  Biso   1.000  Au
  Au91     1.0000 0.00000  0.60000  0.21989  Biso   1.000  Au
  Au92     1.0000 0.20000  0.60000  0.21989  Biso   1.000  Au
  Au93     1.0000 0.40000  0.60000  0.21989  Biso   1.000  Au
  Au94     1.0000 0.60000  0.60000  0.21989  Biso   1.000  Au
  Au95     1.0000 0.80000  0.60000  0.21989  Biso   1.000  Au
  Au96     1.0000 0.00000  0.80000  0.21989  Biso   1.000  Au
  Au97     1.0000 0.20000  0.80000  0.21989  Biso   1.000  Au
  Au98     1.0000 0.40000  0.80000  0.21989  Biso   1.000  Au
  Au99     1.0000 0.60000  0.80000  0.21989  Biso   1.000  Au
  Au100    1.0000 0.80000  0.80000  0.21989  Biso   1.000  Au
  Au101    1.0000 0.26665  0.26663  0.29318  Biso   1.000  Au
  Au102    1.0000 0.46665  0.26663  0.29318  Biso   1.000  Au
  Au103    1.0000 0.26665  0.46663  0.29318  Biso   1.000  Au
  C1       1.0000 0.16225  0.53637  0.41707  Biso   1.000  C
  H1       1.0000 0.09562  0.58058  0.43943  Biso   1.000  H
  H2       1.0000 0.22518  0.55866  0.42096  Biso   1.000  H
  H3       1.0000 0.13178  0.55396  0.38454  Biso   1.000  H
  S1       1.0000 0.21961  0.39256  0.42372  Biso   1.000  S
  C2       1.0000 0.30017  0.36519  0.47131  Biso   1.000  C
  Si1      1.0000 0.22924  0.37619  0.52296  Biso   1.000  Si
  C3       1.0000 0.12500  0.51719  0.53683  Biso   1.000  C
  C4       1.0000 0.12092  0.60911  0.52491  Biso   1.000  C
  C5       1.0000 0.16696  0.28891  0.52395  Biso   1.000  C
  C6       1.0000 0.17739  0.21575  0.49519  Biso   1.000  C
  Si2      1.0000 0.36719  0.30759  0.57438  Biso   1.000  Si
  C7       1.0000 0.46194  0.16230  0.56144  Biso   1.000  C
  C8       1.0000 0.56427  0.10393  0.57498  Biso   1.000  C
  C9       1.0000 0.43441  0.39101  0.57167  Biso   1.000  C
  C10      1.0000 0.53206  0.35984  0.55517  Biso   1.000  C
  Si3      1.0000 0.29406  0.32527  0.64242  Biso   1.000  Si
  C11      1.0000 0.24043  0.23237  0.65310  Biso   1.000  C
  C12      1.0000 0.26339  0.14224  0.63189  Biso   1.000  C
  C13      1.0000 0.18506  0.46787  0.65132  Biso   1.000  C
  C14      1.0000 0.08081  0.49906  0.65804  Biso   1.000  C
  C15      1.0000 0.54437  0.15541  0.68961  Biso   1.000  C
  C16      1.0000 0.64576  0.13807  0.69046  Biso   1.000  C
  C17      1.0000 0.46547  0.39581  0.69043  Biso   1.000  C
  C18      1.0000 0.44672  0.47371  0.71824  Biso   1.000  C
  H4       1.0000 0.33885  0.41543  0.47113  Biso   1.000  H
  H5       1.0000 0.36640  0.28068  0.46776  Biso   1.000  H
  H6       1.0000 0.06229  0.52398  0.55883  Biso   1.000  H
  H7       1.0000 0.18132  0.61065  0.50402  Biso   1.000  H
  H8       1.0000 0.05617  0.68827  0.53580  Biso   1.000  H
  H9       1.0000 0.11934  0.29641  0.55235  Biso   1.000  H
  H10      1.0000 0.13994  0.16537  0.49948  Biso   1.000  H
  H11      1.0000 0.22264  0.20291  0.46583  Biso   1.000  H
  H12      1.0000 0.43007  0.12150  0.54143  Biso   1.000  H
  H13      1.0000 0.61573  0.01845  0.56645  Biso   1.000  H
  H14      1.0000 0.60103  0.13868  0.59542  Biso   1.000  H
  H15      1.0000 0.38744  0.47448  0.58365  Biso   1.000  H
  H16      1.0000 0.56523  0.41454  0.55394  Biso   1.000  H
  H17      1.0000 0.58315  0.27839  0.54220  Biso   1.000  H
  H18      1.0000 0.18854  0.25148  0.68118  Biso   1.000  H
  H19      1.0000 0.23172  0.08973  0.64184  Biso   1.000  H
  H20      1.0000 0.31537  0.11647  0.60391  Biso   1.000  H
  H21      1.0000 0.20888  0.53033  0.65180  Biso   1.000  H
  H22      1.0000 0.01989  0.58399  0.66388  Biso   1.000  H
  H23      1.0000 0.05138  0.44124  0.65794  Biso   1.000  H
  H24      1.0000 0.53255  0.08577  0.68433  Biso   1.000  H
  H25      1.0000 0.66216  0.20459  0.69552  Biso   1.000  H
  H26      1.0000 0.71653  0.05708  0.68636  Biso   1.000  H
  H27      1.0000 0.50760  0.39355  0.66105  Biso   1.000  H
  H28      1.0000 0.47238  0.53332  0.71241  Biso   1.000  H
  H29      1.0000 0.40593  0.48147  0.74837  Biso   1.000  H
  H30      1.0000 0.28346  0.39152  0.74945  Biso   1.000  H
  H31      1.0000 0.31554  0.25455  0.74893  Biso   1.000  H
  C19      1.0000 0.50511  0.14163  0.79787  Biso   1.000  C
  H32      1.0000 0.55302  0.12351  0.82690  Biso   1.000  H
  H33      1.0000 0.55856  0.10548  0.77057  Biso   1.000  H
  H34      1.0000 0.44763  0.11204  0.80086  Biso   1.000  H
  S2       1.0000 0.43416  0.28672  0.79302  Biso   1.000  S
  C20      1.0000 0.35109  0.30748  0.74693  Biso   1.000  C
  Si4      1.0000 0.42337  0.29250  0.69509  Biso   1.000  Si
  Au104    1.0000 0.33332  0.33329  0.36181  Biso   1.000  Au
  Au105    1.0000 0.33332  0.33329  0.85808  Biso   1.000  Au
  Au106    1.0000 0.26665  0.46663  0.92670  Biso   1.000  Au
  Au107    1.0000 0.46665  0.26663  0.92670  Biso   1.000  Au
  Au108    1.0000 0.26665  0.26663  0.92670  Biso   1.000  Au
