# Supplementary material for: Substituent Control of σ-Interference Effects in the Transmission of Saturated Molecules
Source: ACS Phys Chem Au. 2022 Apr 14;2(4):282–8. doi: 10.1021/acsphyschemau.2c00016 (PMC9955259; doi:10.1021/acsphyschemau.2c00016)
Supplement: Supplementary file 2 — pg2c00016_si_002.zip [file pg2c00016_si_002.zip › structures/junctions_cif/Si4_ethynyl.cif]

data_image0
_cell_length_a       14.425
_cell_length_b       14.425
_cell_length_c       32.223
_cell_angle_alpha    90
_cell_angle_beta     90
_cell_angle_gamma    60

_symmetry_space_group_name_H-M    "P 1"
_symmetry_int_tables_number       1

loop_
  _symmetry_equiv_pos_as_xyz
  'x, y, z'

loop_
  _atom_site_label
  _atom_site_occupancy
  _atom_site_fract_x
  _atom_site_fract_y
  _atom_site_fract_z
  _atom_site_thermal_displace_type
  _atom_site_B_iso_or_equiv
  _atom_site_type_symbol
  Au1      1.0000 0.00000  0.00000  0.00000  Biso   1.000  Au
  Au2      1.0000 0.20000  0.00000  0.00000  Biso   1.000  Au
  Au3      1.0000 0.40000  0.00000  0.00000  Biso   1.000  Au
  Au4      1.0000 0.60000  0.00000  0.00000  Biso   1.000  Au
  Au5      1.0000 0.80000  0.00000  0.00000  Biso   1.000  Au
  Au6      1.0000 0.00000  0.20000  0.00000  Biso   1.000  Au
  Au7      1.0000 0.20000  0.20000  0.00000  Biso   1.000  Au
  Au8      1.0000 0.40000  0.20000  0.00000  Biso   1.000  Au
  Au9      1.0000 0.60000  0.20000  0.00000  Biso   1.000  Au
  Au10     1.0000 0.80000  0.20000  0.00000  Biso   1.000  Au
  Au11     1.0000 0.00000  0.40000  0.00000  Biso   1.000  Au
  Au12     1.0000 0.20000  0.40000  0.00000  Biso   1.000  Au
  Au13     1.0000 0.40000  0.40000  0.00000  Biso   1.000  Au
  Au14     1.0000 0.60000  0.40000  0.00000  Biso   1.000  Au
  Au15     1.0000 0.80000  0.40000  0.00000  Biso   1.000  Au
  Au16     1.0000 0.00000  0.60000  0.00000  Biso   1.000  Au
  Au17     1.0000 0.20000  0.60000  0.00000  Biso   1.000  Au
  Au18     1.0000 0.40000  0.60000  0.00000  Biso   1.000  Au
  Au19     1.0000 0.60000  0.60000  0.00000  Biso   1.000  Au
  Au20     1.0000 0.80000  0.60000  0.00000  Biso   1.000  Au
  Au21     1.0000 0.00000  0.80000  0.00000  Biso   1.000  Au
  Au22     1.0000 0.20000  0.80000  0.00000  Biso   1.000  Au
  Au23     1.0000 0.40000  0.80000  0.00000  Biso   1.000  Au
  Au24     1.0000 0.60000  0.80000  0.00000  Biso   1.000  Au
  Au25     1.0000 0.80000  0.80000  0.00000  Biso   1.000  Au
  Au26     1.0000 0.06667  0.06667  0.07310  Biso   1.000  Au
  Au27     1.0000 0.26667  0.06667  0.07310  Biso   1.000  Au
  Au28     1.0000 0.46667  0.06667  0.07310  Biso   1.000  Au
  Au29     1.0000 0.66667  0.06667  0.07310  Biso   1.000  Au
  Au30     1.0000 0.86667  0.06667  0.07310  Biso   1.000  Au
  Au31     1.0000 0.06667  0.26667  0.07310  Biso   1.000  Au
  Au32     1.0000 0.26667  0.26667  0.07310  Biso   1.000  Au
  Au33     1.0000 0.46667  0.26667  0.07310  Biso   1.000  Au
  Au34     1.0000 0.66667  0.26667  0.07310  Biso   1.000  Au
  Au35     1.0000 0.86667  0.26667  0.07310  Biso   1.000  Au
  Au36     1.0000 0.06667  0.46667  0.07310  Biso   1.000  Au
  Au37     1.0000 0.26667  0.46667  0.07310  Biso   1.000  Au
  Au38     1.0000 0.46667  0.46667  0.07310  Biso   1.000  Au
  Au39     1.0000 0.66667  0.46667  0.07310  Biso   1.000  Au
  Au40     1.0000 0.86667  0.46667  0.07310  Biso   1.000  Au
  Au41     1.0000 0.06667  0.66667  0.07310  Biso   1.000  Au
  Au42     1.0000 0.26667  0.66667  0.07310  Biso   1.000  Au
  Au43     1.0000 0.46667  0.66667  0.07310  Biso   1.000  Au
  Au44     1.0000 0.66667  0.66667  0.07310  Biso   1.000  Au
  Au45     1.0000 0.86667  0.66667  0.07310  Biso   1.000  Au
  Au46     1.0000 0.06667  0.86667  0.07310  Biso   1.000  Au
  Au47     1.0000 0.26667  0.86667  0.07310  Biso   1.000  Au
  Au48     1.0000 0.46667  0.86667  0.07310  Biso   1.000  Au
  Au49     1.0000 0.66667  0.86667  0.07310  Biso   1.000  Au
  Au50     1.0000 0.86667  0.86667  0.07310  Biso   1.000  Au
  Au51     1.0000 0.93333  0.13333  0.14621  Biso   1.000  Au
  Au52     1.0000 0.13333  0.13333  0.14621  Biso   1.000  Au
  Au53     1.0000 0.33333  0.13333  0.14621  Biso   1.000  Au
  Au54     1.0000 0.53333  0.13333  0.14621  Biso   1.000  Au
  Au55     1.0000 0.73333  0.13333  0.14621  Biso   1.000  Au
  Au56     1.0000 0.93333  0.33333  0.14621  Biso   1.000  Au
  Au57     1.0000 0.13333  0.33333  0.14621  Biso   1.000  Au
  Au58     1.0000 0.33333  0.33333  0.14621  Biso   1.000  Au
  Au59     1.0000 0.53333  0.33333  0.14621  Biso   1.000  Au
  Au60     1.0000 0.73333  0.33333  0.14621  Biso   1.000  Au
  Au61     1.0000 0.93333  0.53333  0.14621  Biso   1.000  Au
  Au62     1.0000 0.13333  0.53333  0.14621  Biso   1.000  Au
  Au63     1.0000 0.33333  0.53333  0.14621  Biso   1.000  Au
  Au64     1.0000 0.53333  0.53333  0.14621  Biso   1.000  Au
  Au65     1.0000 0.73333  0.53333  0.14621  Biso   1.000  Au
  Au66     1.0000 0.93333  0.73333  0.14621  Biso   1.000  Au
  Au67     1.0000 0.13333  0.73333  0.14621  Biso   1.000  Au
  Au68     1.0000 0.33333  0.73333  0.14621  Biso   1.000  Au
  Au69     1.0000 0.53333  0.73333  0.14621  Biso   1.000  Au
  Au70     1.0000 0.73333  0.73333  0.14621  Biso   1.000  Au
  Au71     1.0000 0.93333  0.93333  0.14621  Biso   1.000  Au
  Au72     1.0000 0.13333  0.93333  0.14621  Biso   1.000  Au
  Au73     1.0000 0.33333  0.93333  0.14621  Biso   1.000  Au
  Au74     1.0000 0.53333  0.93333  0.14621  Biso   1.000  Au
  Au75     1.0000 0.73333  0.93333  0.14621  Biso   1.000  Au
  Au76     1.0000 0.00000  0.00000  0.21931  Biso   1.000  Au
  Au77     1.0000 0.20000  0.00000  0.21931  Biso   1.000  Au
  Au78     1.0000 0.40000  0.00000  0.21931  Biso   1.000  Au
  Au79     1.0000 0.60000  0.00000  0.21931  Biso   1.000  Au
  Au80     1.0000 0.80000  0.00000  0.21931  Biso   1.000  Au
  Au81     1.0000 0.00000  0.20000  0.21931  Biso   1.000  Au
  Au82     1.0000 0.20000  0.20000  0.21931  Biso   1.000  Au
  Au83     1.0000 0.40000  0.20000  0.21931  Biso   1.000  Au
  Au84     1.0000 0.60000  0.20000  0.21931  Biso   1.000  Au
  Au85     1.0000 0.80000  0.20000  0.21931  Biso   1.000  Au
  Au86     1.0000 0.00000  0.40000  0.21931  Biso   1.000  Au
  Au87     1.0000 0.20000  0.40000  0.21931  Biso   1.000  Au
  Au88     1.0000 0.40000  0.40000  0.21931  Biso   1.000  Au
  Au89     1.0000 0.60000  0.40000  0.21931  Biso   1.000  Au
  Au90     1.0000 0.80000  0.40000  0.21931  Biso   1.000  Au
  Au91     1.0000 0.00000  0.60000  0.21931  Biso   1.000  Au
  Au92     1.0000 0.20000  0.60000  0.21931  Biso   1.000  Au
  Au93     1.0000 0.40000  0.60000  0.21931  Biso   1.000  Au
  Au94     1.0000 0.60000  0.60000  0.21931  Biso   1.000  Au
  Au95     1.0000 0.80000  0.60000  0.21931  Biso   1.000  Au
  Au96     1.0000 0.00000  0.80000  0.21931  Biso   1.000  Au
  Au97     1.0000 0.20000  0.80000  0.21931  Biso   1.000  Au
  Au98     1.0000 0.40000  0.80000  0.21931  Biso   1.000  Au
  Au99     1.0000 0.60000  0.80000  0.21931  Biso   1.000  Au
  Au100    1.0000 0.80000  0.80000  0.21931  Biso   1.000  Au
  Au101    1.0000 0.26665  0.26663  0.29241  Biso   1.000  Au
  Au102    1.0000 0.46665  0.26663  0.29241  Biso   1.000  Au
  Au103    1.0000 0.26665  0.46663  0.29241  Biso   1.000  Au
  C1       1.0000 0.14255  0.49748  0.42391  Biso   1.000  C
  H1       1.0000 0.11889  0.43542  0.42063  Biso   1.000  H
  H2       1.0000 0.11654  0.54949  0.39592  Biso   1.000  H
  H3       1.0000 0.10739  0.54658  0.45227  Biso   1.000  H
  S1       1.0000 0.28792  0.43618  0.42538  Biso   1.000  S
  C2       1.0000 0.32173  0.34900  0.47083  Biso   1.000  C
  Si1      1.0000 0.31297  0.42010  0.52165  Biso   1.000  Si
  C3       1.0000 0.17596  0.52844  0.53167  Biso   1.000  C
  C4       1.0000 0.08504  0.59888  0.54168  Biso   1.000  C
  C5       1.0000 0.40387  0.47387  0.52036  Biso   1.000  C
  C6       1.0000 0.46963  0.50475  0.52099  Biso   1.000  C
  Si2      1.0000 0.36384  0.29343  0.57634  Biso   1.000  Si
  C7       1.0000 0.50930  0.20607  0.57392  Biso   1.000  C
  C8       1.0000 0.60789  0.15230  0.57204  Biso   1.000  C
  C9       1.0000 0.29540  0.21737  0.56644  Biso   1.000  C
  C10      1.0000 0.24287  0.17359  0.55804  Biso   1.000  C
  Si3      1.0000 0.31443  0.37351  0.64303  Biso   1.000  Si
  C11      1.0000 0.17494  0.41112  0.65312  Biso   1.000  C
  C12      1.0000 0.08438  0.42724  0.66121  Biso   1.000  C
  C13      1.0000 0.33116  0.49104  0.64532  Biso   1.000  C
  C14      1.0000 0.34899  0.56622  0.64691  Biso   1.000  C
  C15      1.0000 0.42849  0.12516  0.68768  Biso   1.000  C
  C16      1.0000 0.43270  0.04028  0.67811  Biso   1.000  C
  C17      1.0000 0.54795  0.24436  0.69937  Biso   1.000  C
  C18      1.0000 0.63386  0.24361  0.69883  Biso   1.000  C
  H4       1.0000 0.40662  0.28501  0.46620  Biso   1.000  H
  H5       1.0000 0.27192  0.30985  0.47166  Biso   1.000  H
  H6       1.0000 0.00499  0.66279  0.55013  Biso   1.000  H
  H7       1.0000 0.52659  0.53365  0.52070  Biso   1.000  H
  H8       1.0000 0.69500  0.10331  0.57071  Biso   1.000  H
  H9       1.0000 0.19773  0.13341  0.55086  Biso   1.000  H
  H10      1.0000 0.00359  0.44326  0.66812  Biso   1.000  H
  H11      1.0000 0.36309  0.63376  0.64813  Biso   1.000  H
  H12      1.0000 0.43803  0.96426  0.67004  Biso   1.000  H
  H13      1.0000 0.71063  0.24136  0.69916  Biso   1.000  H
  H14      1.0000 0.33833  0.39396  0.75332  Biso   1.000  H
  H15      1.0000 0.25776  0.33177  0.74731  Biso   1.000  H
  C19      1.0000 0.36450  0.13933  0.79521  Biso   1.000  C
  H16      1.0000 0.39219  0.08816  0.76702  Biso   1.000  H
  H17      1.0000 0.27591  0.18161  0.79819  Biso   1.000  H
  H18      1.0000 0.40114  0.09000  0.82340  Biso   1.000  H
  S2       1.0000 0.41188  0.23498  0.79384  Biso   1.000  S
  C20      1.0000 0.34170  0.31584  0.74843  Biso   1.000  C
  Si4      1.0000 0.41579  0.25620  0.69777  Biso   1.000  Si
  Au104    1.0000 0.33332  0.33329  0.36086  Biso   1.000  Au
  Au105    1.0000 0.33332  0.33329  0.85845  Biso   1.000  Au
  Au106    1.0000 0.26665  0.46663  0.92690  Biso   1.000  Au
  Au107    1.0000 0.46665  0.26663  0.92690  Biso   1.000  Au
  Au108    1.0000 0.26665  0.26663  0.92690  Biso   1.000  Au
