# Supplementary material for: Substituent Control of σ-Interference Effects in the Transmission of Saturated Molecules
Source: ACS Phys Chem Au. 2022 Apr 14;2(4):282–8. doi: 10.1021/acsphyschemau.2c00016 (PMC9955259; doi:10.1021/acsphyschemau.2c00016)
Supplement: Supplementary file 2 — pg2c00016_si_002.zip [file pg2c00016_si_002.zip › structures/junctions_cif/Ge222_sub6_anti.cif]

data_image0
_cell_length_a       14.425
_cell_length_b       14.425
_cell_length_c       31.337
_cell_angle_alpha    90
_cell_angle_beta     90
_cell_angle_gamma    60

_symmetry_space_group_name_H-M    "P 1"
_symmetry_int_tables_number       1

loop_
  _symmetry_equiv_pos_as_xyz
  'x, y, z'

loop_
  _atom_site_label
  _atom_site_occupancy
  _atom_site_fract_x
  _atom_site_fract_y
  _atom_site_fract_z
  _atom_site_thermal_displace_type
  _atom_site_B_iso_or_equiv
  _atom_site_type_symbol
  Au1      1.0000 0.00000  0.00000  0.00000  Biso   1.000  Au
  Au2      1.0000 0.20000  0.00000  0.00000  Biso   1.000  Au
  Au3      1.0000 0.40000  0.00000  0.00000  Biso   1.000  Au
  Au4      1.0000 0.60000  0.00000  0.00000  Biso   1.000  Au
  Au5      1.0000 0.80000  0.00000  0.00000  Biso   1.000  Au
  Au6      1.0000 0.00000  0.20000  0.00000  Biso   1.000  Au
  Au7      1.0000 0.20000  0.20000  0.00000  Biso   1.000  Au
  Au8      1.0000 0.40000  0.20000  0.00000  Biso   1.000  Au
  Au9      1.0000 0.60000  0.20000  0.00000  Biso   1.000  Au
  Au10     1.0000 0.80000  0.20000  0.00000  Biso   1.000  Au
  Au11     1.0000 0.00000  0.40000  0.00000  Biso   1.000  Au
  Au12     1.0000 0.20000  0.40000  0.00000  Biso   1.000  Au
  Au13     1.0000 0.40000  0.40000  0.00000  Biso   1.000  Au
  Au14     1.0000 0.60000  0.40000  0.00000  Biso   1.000  Au
  Au15     1.0000 0.80000  0.40000  0.00000  Biso   1.000  Au
  Au16     1.0000 0.00000  0.60000  0.00000  Biso   1.000  Au
  Au17     1.0000 0.20000  0.60000  0.00000  Biso   1.000  Au
  Au18     1.0000 0.40000  0.60000  0.00000  Biso   1.000  Au
  Au19     1.0000 0.60000  0.60000  0.00000  Biso   1.000  Au
  Au20     1.0000 0.80000  0.60000  0.00000  Biso   1.000  Au
  Au21     1.0000 0.00000  0.80000  0.00000  Biso   1.000  Au
  Au22     1.0000 0.20000  0.80000  0.00000  Biso   1.000  Au
  Au23     1.0000 0.40000  0.80000  0.00000  Biso   1.000  Au
  Au24     1.0000 0.60000  0.80000  0.00000  Biso   1.000  Au
  Au25     1.0000 0.80000  0.80000  0.00000  Biso   1.000  Au
  Au26     1.0000 0.06667  0.06667  0.07517  Biso   1.000  Au
  Au27     1.0000 0.26667  0.06667  0.07517  Biso   1.000  Au
  Au28     1.0000 0.46667  0.06667  0.07517  Biso   1.000  Au
  Au29     1.0000 0.66667  0.06667  0.07517  Biso   1.000  Au
  Au30     1.0000 0.86667  0.06667  0.07517  Biso   1.000  Au
  Au31     1.0000 0.06667  0.26667  0.07517  Biso   1.000  Au
  Au32     1.0000 0.26667  0.26667  0.07517  Biso   1.000  Au
  Au33     1.0000 0.46667  0.26667  0.07517  Biso   1.000  Au
  Au34     1.0000 0.66667  0.26667  0.07517  Biso   1.000  Au
  Au35     1.0000 0.86667  0.26667  0.07517  Biso   1.000  Au
  Au36     1.0000 0.06667  0.46667  0.07517  Biso   1.000  Au
  Au37     1.0000 0.26667  0.46667  0.07517  Biso   1.000  Au
  Au38     1.0000 0.46667  0.46667  0.07517  Biso   1.000  Au
  Au39     1.0000 0.66667  0.46667  0.07517  Biso   1.000  Au
  Au40     1.0000 0.86667  0.46667  0.07517  Biso   1.000  Au
  Au41     1.0000 0.06667  0.66667  0.07517  Biso   1.000  Au
  Au42     1.0000 0.26667  0.66667  0.07517  Biso   1.000  Au
  Au43     1.0000 0.46667  0.66667  0.07517  Biso   1.000  Au
  Au44     1.0000 0.66667  0.66667  0.07517  Biso   1.000  Au
  Au45     1.0000 0.86667  0.66667  0.07517  Biso   1.000  Au
  Au46     1.0000 0.06667  0.86667  0.07517  Biso   1.000  Au
  Au47     1.0000 0.26667  0.86667  0.07517  Biso   1.000  Au
  Au48     1.0000 0.46667  0.86667  0.07517  Biso   1.000  Au
  Au49     1.0000 0.66667  0.86667  0.07517  Biso   1.000  Au
  Au50     1.0000 0.86667  0.86667  0.07517  Biso   1.000  Au
  Au51     1.0000 0.93333  0.13333  0.15034  Biso   1.000  Au
  Au52     1.0000 0.13333  0.13333  0.15034  Biso   1.000  Au
  Au53     1.0000 0.33333  0.13333  0.15034  Biso   1.000  Au
  Au54     1.0000 0.53333  0.13333  0.15034  Biso   1.000  Au
  Au55     1.0000 0.73333  0.13333  0.15034  Biso   1.000  Au
  Au56     1.0000 0.93333  0.33333  0.15034  Biso   1.000  Au
  Au57     1.0000 0.13333  0.33333  0.15034  Biso   1.000  Au
  Au58     1.0000 0.33333  0.33333  0.15034  Biso   1.000  Au
  Au59     1.0000 0.53333  0.33333  0.15034  Biso   1.000  Au
  Au60     1.0000 0.73333  0.33333  0.15034  Biso   1.000  Au
  Au61     1.0000 0.93333  0.53333  0.15034  Biso   1.000  Au
  Au62     1.0000 0.13333  0.53333  0.15034  Biso   1.000  Au
  Au63     1.0000 0.33333  0.53333  0.15034  Biso   1.000  Au
  Au64     1.0000 0.53333  0.53333  0.15034  Biso   1.000  Au
  Au65     1.0000 0.73333  0.53333  0.15034  Biso   1.000  Au
  Au66     1.0000 0.93333  0.73333  0.15034  Biso   1.000  Au
  Au67     1.0000 0.13333  0.73333  0.15034  Biso   1.000  Au
  Au68     1.0000 0.33333  0.73333  0.15034  Biso   1.000  Au
  Au69     1.0000 0.53333  0.73333  0.15034  Biso   1.000  Au
  Au70     1.0000 0.73333  0.73333  0.15034  Biso   1.000  Au
  Au71     1.0000 0.93333  0.93333  0.15034  Biso   1.000  Au
  Au72     1.0000 0.13333  0.93333  0.15034  Biso   1.000  Au
  Au73     1.0000 0.33333  0.93333  0.15034  Biso   1.000  Au
  Au74     1.0000 0.53333  0.93333  0.15034  Biso   1.000  Au
  Au75     1.0000 0.73333  0.93333  0.15034  Biso   1.000  Au
  Au76     1.0000 0.00000  0.00000  0.22551  Biso   1.000  Au
  Au77     1.0000 0.20000  0.00000  0.22551  Biso   1.000  Au
  Au78     1.0000 0.40000  0.00000  0.22551  Biso   1.000  Au
  Au79     1.0000 0.60000  0.00000  0.22551  Biso   1.000  Au
  Au80     1.0000 0.80000  0.00000  0.22551  Biso   1.000  Au
  Au81     1.0000 0.00000  0.20000  0.22551  Biso   1.000  Au
  Au82     1.0000 0.20000  0.20000  0.22551  Biso   1.000  Au
  Au83     1.0000 0.40000  0.20000  0.22551  Biso   1.000  Au
  Au84     1.0000 0.60000  0.20000  0.22551  Biso   1.000  Au
  Au85     1.0000 0.80000  0.20000  0.22551  Biso   1.000  Au
  Au86     1.0000 0.00000  0.40000  0.22551  Biso   1.000  Au
  Au87     1.0000 0.20000  0.40000  0.22551  Biso   1.000  Au
  Au88     1.0000 0.40000  0.40000  0.22551  Biso   1.000  Au
  Au89     1.0000 0.60000  0.40000  0.22551  Biso   1.000  Au
  Au90     1.0000 0.80000  0.40000  0.22551  Biso   1.000  Au
  Au91     1.0000 0.00000  0.60000  0.22551  Biso   1.000  Au
  Au92     1.0000 0.20000  0.60000  0.22551  Biso   1.000  Au
  Au93     1.0000 0.40000  0.60000  0.22551  Biso   1.000  Au
  Au94     1.0000 0.60000  0.60000  0.22551  Biso   1.000  Au
  Au95     1.0000 0.80000  0.60000  0.22551  Biso   1.000  Au
  Au96     1.0000 0.00000  0.80000  0.22551  Biso   1.000  Au
  Au97     1.0000 0.20000  0.80000  0.22551  Biso   1.000  Au
  Au98     1.0000 0.40000  0.80000  0.22551  Biso   1.000  Au
  Au99     1.0000 0.60000  0.80000  0.22551  Biso   1.000  Au
  Au100    1.0000 0.80000  0.80000  0.22551  Biso   1.000  Au
  Au101    1.0000 0.26665  0.26663  0.30068  Biso   1.000  Au
  Au102    1.0000 0.46665  0.26663  0.30068  Biso   1.000  Au
  Au103    1.0000 0.26665  0.46663  0.30068  Biso   1.000  Au
  C1       1.0000 0.38240  0.47156  0.43750  Biso   1.000  C
  H1       1.0000 0.30878  0.53442  0.42162  Biso   1.000  H
  H2       1.0000 0.39889  0.50038  0.46778  Biso   1.000  H
  H3       1.0000 0.45138  0.44536  0.41542  Biso   1.000  H
  S1       1.0000 0.37238  0.35216  0.44654  Biso   1.000  S
  C2       1.0000 0.25052  0.40501  0.47783  Biso   1.000  C
  Ge1      1.0000 0.26516  0.40363  0.54229  Biso   1.000  Ge
  Ge2      1.0000 0.08343  0.45734  0.57173  Biso   1.000  Ge
  C3       1.0000 0.97299  0.61226  0.55758  Biso   1.000  C
  F1       1.0000 0.98926  0.63795  0.51707  Biso   1.000  F
  F2       1.0000 0.87121  0.62815  0.55959  Biso   1.000  F
  F3       1.0000 0.97905  0.68220  0.58545  Biso   1.000  F
  C4       1.0000 0.01851  0.37937  0.54009  Biso   1.000  C
  F4       1.0000 0.92714  0.39587  0.55993  Biso   1.000  F
  F5       1.0000 0.08693  0.27156  0.53726  Biso   1.000  F
  F6       1.0000 0.99216  0.41842  0.49915  Biso   1.000  F
  Ge3      1.0000 0.08472  0.43272  0.65012  Biso   1.000  Ge
  C5       1.0000 0.04389  0.31920  0.66350  Biso   1.000  C
  F7       1.0000 0.08702  0.23756  0.63437  Biso   1.000  F
  F8       1.0000 0.93488  0.36377  0.66249  Biso   1.000  F
  F9       1.0000 0.07882  0.27600  0.70338  Biso   1.000  F
  C6       1.0000 0.96191  0.56274  0.67916  Biso   1.000  C
  F10      1.0000 0.86721  0.59666  0.65834  Biso   1.000  F
  F11      1.0000 0.97946  0.64741  0.68184  Biso   1.000  F
  F12      1.0000 0.95078  0.53480  0.72017  Biso   1.000  F
  Ge4      1.0000 0.32243  0.52297  0.57723  Biso   1.000  Ge
  C7       1.0000 0.24261  0.67161  0.54994  Biso   1.000  C
  F13      1.0000 0.13730  0.70506  0.54180  Biso   1.000  F
  F14      1.0000 0.24743  0.74737  0.57452  Biso   1.000  F
  F15      1.0000 0.29066  0.66714  0.51132  Biso   1.000  F
  C8       1.0000 0.47837  0.48167  0.56532  Biso   1.000  C
  F16      1.0000 0.50911  0.44252  0.52454  Biso   1.000  F
  F17      1.0000 0.49118  0.56904  0.56926  Biso   1.000  F
  F18      1.0000 0.54765  0.40467  0.59299  Biso   1.000  F
  Ge5      1.0000 0.29713  0.53394  0.65648  Biso   1.000  Ge
  C9       1.0000 0.42887  0.52841  0.68382  Biso   1.000  C
  F19      1.0000 0.51202  0.42651  0.68891  Biso   1.000  F
  F20      1.0000 0.40343  0.57598  0.72343  Biso   1.000  F
  F21      1.0000 0.46312  0.58415  0.65937  Biso   1.000  F
  C10      1.0000 0.18088  0.68734  0.67065  Biso   1.000  C
  F22      1.0000 0.13468  0.69269  0.70974  Biso   1.000  F
  F23      1.0000 0.22338  0.75335  0.67223  Biso   1.000  F
  F24      1.0000 0.10128  0.72677  0.64062  Biso   1.000  F
  Ge6      1.0000 0.39832  0.22333  0.65075  Biso   1.000  Ge
  C11      1.0000 0.38813  0.09961  0.67728  Biso   1.000  C
  F25      1.0000 0.28553  0.11829  0.67961  Biso   1.000  F
  F26      1.0000 0.42761  0.08543  0.71834  Biso   1.000  F
  F27      1.0000 0.44785  0.00634  0.65535  Biso   1.000  F
  C12      1.0000 0.55031  0.18209  0.66853  Biso   1.000  C
  F28      1.0000 0.59176  0.22806  0.64208  Biso   1.000  F
  F29      1.0000 0.55327  0.21359  0.70955  Biso   1.000  F
  F30      1.0000 0.61600  0.07331  0.66639  Biso   1.000  F
  Ge7      1.0000 0.38981  0.22138  0.57124  Biso   1.000  Ge
  C13      1.0000 0.34338  0.11439  0.55370  Biso   1.000  C
  F31      1.0000 0.26547  0.12081  0.58068  Biso   1.000  F
  F32      1.0000 0.42696  0.01157  0.55479  Biso   1.000  F
  F33      1.0000 0.30292  0.13447  0.51285  Biso   1.000  F
  C14      1.0000 0.54003  0.15354  0.54561  Biso   1.000  C
  F34      1.0000 0.53857  0.11622  0.50545  Biso   1.000  F
  F35      1.0000 0.61102  0.06853  0.56992  Biso   1.000  F
  F36      1.0000 0.57763  0.22343  0.54218  Biso   1.000  F
  H4       1.0000 0.21723  0.35110  0.47210  Biso   1.000  H
  H5       1.0000 0.19024  0.48755  0.46760  Biso   1.000  H
  H6       1.0000 0.16402  0.44649  0.75767  Biso   1.000  H
  H7       1.0000 0.25050  0.30318  0.75253  Biso   1.000  H
  C15      1.0000 0.28562  0.52650  0.79325  Biso   1.000  C
  H8       1.0000 0.26589  0.57557  0.76385  Biso   1.000  H
  H9       1.0000 0.34686  0.53433  0.81191  Biso   1.000  H
  H10      1.0000 0.21381  0.55070  0.81344  Biso   1.000  H
  S2       1.0000 0.34833  0.38455  0.78033  Biso   1.000  S
  C16      1.0000 0.24516  0.38220  0.74774  Biso   1.000  C
  Ge8      1.0000 0.25786  0.39410  0.68367  Biso   1.000  Ge
  Au104    1.0000 0.33332  0.33329  0.37106  Biso   1.000  Au
  Au105    1.0000 0.33332  0.33329  0.85445  Biso   1.000  Au
  Au106    1.0000 0.26665  0.46663  0.92483  Biso   1.000  Au
  Au107    1.0000 0.46665  0.26663  0.92483  Biso   1.000  Au
  Au108    1.0000 0.26665  0.26663  0.92483  Biso   1.000  Au
