# Supplementary material for: Substituent Control of σ-Interference Effects in the Transmission of Saturated Molecules
Source: ACS Phys Chem Au. 2022 Apr 14;2(4):282–8. doi: 10.1021/acsphyschemau.2c00016 (PMC9955259; doi:10.1021/acsphyschemau.2c00016)
Supplement: Supplementary file 2 — pg2c00016_si_002.zip [file pg2c00016_si_002.zip › structures/junctions_cif/Ge222_sub14_ortho.cif]

data_image0
_cell_length_a       14.425
_cell_length_b       14.425
_cell_length_c       31.4298
_cell_angle_alpha    90
_cell_angle_beta     90
_cell_angle_gamma    60

_symmetry_space_group_name_H-M    "P 1"
_symmetry_int_tables_number       1

loop_
  _symmetry_equiv_pos_as_xyz
  'x, y, z'

loop_
  _atom_site_label
  _atom_site_occupancy
  _atom_site_fract_x
  _atom_site_fract_y
  _atom_site_fract_z
  _atom_site_thermal_displace_type
  _atom_site_B_iso_or_equiv
  _atom_site_type_symbol
  Au1      1.0000 0.00000  0.00000  0.00000  Biso   1.000  Au
  Au2      1.0000 0.20000  0.00000  0.00000  Biso   1.000  Au
  Au3      1.0000 0.40000  0.00000  0.00000  Biso   1.000  Au
  Au4      1.0000 0.60000  0.00000  0.00000  Biso   1.000  Au
  Au5      1.0000 0.80000  0.00000  0.00000  Biso   1.000  Au
  Au6      1.0000 0.00000  0.20000  0.00000  Biso   1.000  Au
  Au7      1.0000 0.20000  0.20000  0.00000  Biso   1.000  Au
  Au8      1.0000 0.40000  0.20000  0.00000  Biso   1.000  Au
  Au9      1.0000 0.60000  0.20000  0.00000  Biso   1.000  Au
  Au10     1.0000 0.80000  0.20000  0.00000  Biso   1.000  Au
  Au11     1.0000 0.00000  0.40000  0.00000  Biso   1.000  Au
  Au12     1.0000 0.20000  0.40000  0.00000  Biso   1.000  Au
  Au13     1.0000 0.40000  0.40000  0.00000  Biso   1.000  Au
  Au14     1.0000 0.60000  0.40000  0.00000  Biso   1.000  Au
  Au15     1.0000 0.80000  0.40000  0.00000  Biso   1.000  Au
  Au16     1.0000 0.00000  0.60000  0.00000  Biso   1.000  Au
  Au17     1.0000 0.20000  0.60000  0.00000  Biso   1.000  Au
  Au18     1.0000 0.40000  0.60000  0.00000  Biso   1.000  Au
  Au19     1.0000 0.60000  0.60000  0.00000  Biso   1.000  Au
  Au20     1.0000 0.80000  0.60000  0.00000  Biso   1.000  Au
  Au21     1.0000 0.00000  0.80000  0.00000  Biso   1.000  Au
  Au22     1.0000 0.20000  0.80000  0.00000  Biso   1.000  Au
  Au23     1.0000 0.40000  0.80000  0.00000  Biso   1.000  Au
  Au24     1.0000 0.60000  0.80000  0.00000  Biso   1.000  Au
  Au25     1.0000 0.80000  0.80000  0.00000  Biso   1.000  Au
  Au26     1.0000 0.06667  0.06667  0.07495  Biso   1.000  Au
  Au27     1.0000 0.26667  0.06667  0.07495  Biso   1.000  Au
  Au28     1.0000 0.46667  0.06667  0.07495  Biso   1.000  Au
  Au29     1.0000 0.66667  0.06667  0.07495  Biso   1.000  Au
  Au30     1.0000 0.86667  0.06667  0.07495  Biso   1.000  Au
  Au31     1.0000 0.06667  0.26667  0.07495  Biso   1.000  Au
  Au32     1.0000 0.26667  0.26667  0.07495  Biso   1.000  Au
  Au33     1.0000 0.46667  0.26667  0.07495  Biso   1.000  Au
  Au34     1.0000 0.66667  0.26667  0.07495  Biso   1.000  Au
  Au35     1.0000 0.86667  0.26667  0.07495  Biso   1.000  Au
  Au36     1.0000 0.06667  0.46667  0.07495  Biso   1.000  Au
  Au37     1.0000 0.26667  0.46667  0.07495  Biso   1.000  Au
  Au38     1.0000 0.46667  0.46667  0.07495  Biso   1.000  Au
  Au39     1.0000 0.66667  0.46667  0.07495  Biso   1.000  Au
  Au40     1.0000 0.86667  0.46667  0.07495  Biso   1.000  Au
  Au41     1.0000 0.06667  0.66667  0.07495  Biso   1.000  Au
  Au42     1.0000 0.26667  0.66667  0.07495  Biso   1.000  Au
  Au43     1.0000 0.46667  0.66667  0.07495  Biso   1.000  Au
  Au44     1.0000 0.66667  0.66667  0.07495  Biso   1.000  Au
  Au45     1.0000 0.86667  0.66667  0.07495  Biso   1.000  Au
  Au46     1.0000 0.06667  0.86667  0.07495  Biso   1.000  Au
  Au47     1.0000 0.26667  0.86667  0.07495  Biso   1.000  Au
  Au48     1.0000 0.46667  0.86667  0.07495  Biso   1.000  Au
  Au49     1.0000 0.66667  0.86667  0.07495  Biso   1.000  Au
  Au50     1.0000 0.86667  0.86667  0.07495  Biso   1.000  Au
  Au51     1.0000 0.93333  0.13333  0.14990  Biso   1.000  Au
  Au52     1.0000 0.13333  0.13333  0.14990  Biso   1.000  Au
  Au53     1.0000 0.33333  0.13333  0.14990  Biso   1.000  Au
  Au54     1.0000 0.53333  0.13333  0.14990  Biso   1.000  Au
  Au55     1.0000 0.73333  0.13333  0.14990  Biso   1.000  Au
  Au56     1.0000 0.93333  0.33333  0.14990  Biso   1.000  Au
  Au57     1.0000 0.13333  0.33333  0.14990  Biso   1.000  Au
  Au58     1.0000 0.33333  0.33333  0.14990  Biso   1.000  Au
  Au59     1.0000 0.53333  0.33333  0.14990  Biso   1.000  Au
  Au60     1.0000 0.73333  0.33333  0.14990  Biso   1.000  Au
  Au61     1.0000 0.93333  0.53333  0.14990  Biso   1.000  Au
  Au62     1.0000 0.13333  0.53333  0.14990  Biso   1.000  Au
  Au63     1.0000 0.33333  0.53333  0.14990  Biso   1.000  Au
  Au64     1.0000 0.53333  0.53333  0.14990  Biso   1.000  Au
  Au65     1.0000 0.73333  0.53333  0.14990  Biso   1.000  Au
  Au66     1.0000 0.93333  0.73333  0.14990  Biso   1.000  Au
  Au67     1.0000 0.13333  0.73333  0.14990  Biso   1.000  Au
  Au68     1.0000 0.33333  0.73333  0.14990  Biso   1.000  Au
  Au69     1.0000 0.53333  0.73333  0.14990  Biso   1.000  Au
  Au70     1.0000 0.73333  0.73333  0.14990  Biso   1.000  Au
  Au71     1.0000 0.93333  0.93333  0.14990  Biso   1.000  Au
  Au72     1.0000 0.13333  0.93333  0.14990  Biso   1.000  Au
  Au73     1.0000 0.33333  0.93333  0.14990  Biso   1.000  Au
  Au74     1.0000 0.53333  0.93333  0.14990  Biso   1.000  Au
  Au75     1.0000 0.73333  0.93333  0.14990  Biso   1.000  Au
  Au76     1.0000 0.00000  0.00000  0.22484  Biso   1.000  Au
  Au77     1.0000 0.20000  0.00000  0.22484  Biso   1.000  Au
  Au78     1.0000 0.40000  0.00000  0.22484  Biso   1.000  Au
  Au79     1.0000 0.60000  0.00000  0.22484  Biso   1.000  Au
  Au80     1.0000 0.80000  0.00000  0.22484  Biso   1.000  Au
  Au81     1.0000 0.00000  0.20000  0.22484  Biso   1.000  Au
  Au82     1.0000 0.20000  0.20000  0.22484  Biso   1.000  Au
  Au83     1.0000 0.40000  0.20000  0.22484  Biso   1.000  Au
  Au84     1.0000 0.60000  0.20000  0.22484  Biso   1.000  Au
  Au85     1.0000 0.80000  0.20000  0.22484  Biso   1.000  Au
  Au86     1.0000 0.00000  0.40000  0.22484  Biso   1.000  Au
  Au87     1.0000 0.20000  0.40000  0.22484  Biso   1.000  Au
  Au88     1.0000 0.40000  0.40000  0.22484  Biso   1.000  Au
  Au89     1.0000 0.60000  0.40000  0.22484  Biso   1.000  Au
  Au90     1.0000 0.80000  0.40000  0.22484  Biso   1.000  Au
  Au91     1.0000 0.00000  0.60000  0.22484  Biso   1.000  Au
  Au92     1.0000 0.20000  0.60000  0.22484  Biso   1.000  Au
  Au93     1.0000 0.40000  0.60000  0.22484  Biso   1.000  Au
  Au94     1.0000 0.60000  0.60000  0.22484  Biso   1.000  Au
  Au95     1.0000 0.80000  0.60000  0.22484  Biso   1.000  Au
  Au96     1.0000 0.00000  0.80000  0.22484  Biso   1.000  Au
  Au97     1.0000 0.20000  0.80000  0.22484  Biso   1.000  Au
  Au98     1.0000 0.40000  0.80000  0.22484  Biso   1.000  Au
  Au99     1.0000 0.60000  0.80000  0.22484  Biso   1.000  Au
  Au100    1.0000 0.80000  0.80000  0.22484  Biso   1.000  Au
  Au101    1.0000 0.26665  0.26663  0.29979  Biso   1.000  Au
  Au102    1.0000 0.46665  0.26663  0.29979  Biso   1.000  Au
  Au103    1.0000 0.26665  0.46663  0.29979  Biso   1.000  Au
  C1       1.0000 0.16291  0.33714  0.43800  Biso   1.000  C
  H1       1.0000 0.13069  0.33437  0.46976  Biso   1.000  H
  H2       1.0000 0.09856  0.40153  0.41852  Biso   1.000  H
  H3       1.0000 0.19481  0.25932  0.42122  Biso   1.000  H
  S1       1.0000 0.26528  0.37518  0.44317  Biso   1.000  S
  C2       1.0000 0.35993  0.27390  0.47947  Biso   1.000  C
  Ge1      1.0000 0.32792  0.31344  0.54169  Biso   1.000  Ge
  Ge2      1.0000 0.27861  0.50045  0.56269  Biso   1.000  Ge
  O1       1.0000 0.37401  0.54614  0.55023  Biso   1.000  O
  C3       1.0000 0.48324  0.47707  0.56365  Biso   1.000  C
  O2       1.0000 0.16014  0.58843  0.53122  Biso   1.000  O
  C4       1.0000 0.10586  0.70111  0.54145  Biso   1.000  C
  Ge3      1.0000 0.23702  0.51564  0.64184  Biso   1.000  Ge
  O3       1.0000 0.09192  0.61035  0.63978  Biso   1.000  O
  C5       1.0000 0.02675  0.61323  0.67499  Biso   1.000  C
  O4       1.0000 0.29867  0.57740  0.67428  Biso   1.000  O
  C6       1.0000 0.28442  0.67811  0.65912  Biso   1.000  C
  Ge4      1.0000 0.48957  0.18858  0.58455  Biso   1.000  Ge
  O5       1.0000 0.59442  0.18702  0.55056  Biso   1.000  O
  C7       1.0000 0.70116  0.13734  0.56813  Biso   1.000  C
  O6       1.0000 0.51380  0.05017  0.59036  Biso   1.000  O
  C8       1.0000 0.50598  0.99823  0.55237  Biso   1.000  C
  Ge5      1.0000 0.48773  0.23981  0.66126  Biso   1.000  Ge
  O7       1.0000 0.56150  0.31368  0.65859  Biso   1.000  O
  C9       1.0000 0.56130  0.36962  0.69682  Biso   1.000  C
  O8       1.0000 0.55649  0.13017  0.69979  Biso   1.000  O
  C10      1.0000 0.66018  0.04392  0.68707  Biso   1.000  C
  Ge6      1.0000 0.19731  0.26193  0.65454  Biso   1.000  Ge
  O9       1.0000 0.24641  0.12619  0.67570  Biso   1.000  O
  C11      1.0000 0.36038  0.05535  0.67943  Biso   1.000  C
  O10      1.0000 0.05619  0.33420  0.67004  Biso   1.000  O
  C12      1.0000 0.02407  0.31353  0.71059  Biso   1.000  C
  Ge7      1.0000 0.18857  0.28167  0.57455  Biso   1.000  Ge
  O11      1.0000 0.04797  0.38887  0.57185  Biso   1.000  O
  C13      1.0000 0.00276  0.45200  0.53420  Biso   1.000  C
  O12      1.0000 0.21576  0.15915  0.54536  Biso   1.000  O
  C14      1.0000 0.15789  0.10714  0.55971  Biso   1.000  C
  H4       1.0000 0.36643  0.19471  0.47365  Biso   1.000  H
  H5       1.0000 0.43892  0.26760  0.47341  Biso   1.000  H
  H6       1.0000 0.52837  0.51827  0.55483  Biso   1.000  H
  H7       1.0000 0.49109  0.46226  0.59878  Biso   1.000  H
  H8       1.0000 0.52106  0.39767  0.54718  Biso   1.000  H
  H9       1.0000 0.07140  0.71642  0.57427  Biso   1.000  H
  H10      1.0000 0.03939  0.74155  0.51804  Biso   1.000  H
  H11      1.0000 0.15973  0.73554  0.53815  Biso   1.000  H
  H12      1.0000 0.05295  0.63179  0.70579  Biso   1.000  H
  H13      1.0000 0.02537  0.53663  0.67813  Biso   1.000  H
  H14      1.0000 0.94335  0.67855  0.66844  Biso   1.000  H
  H15      1.0000 0.32017  0.67043  0.62680  Biso   1.000  H
  H16      1.0000 0.32600  0.70428  0.68191  Biso   1.000  H
  H17      1.0000 0.19804  0.74129  0.65792  Biso   1.000  H
  H18      1.0000 0.70462  0.18080  0.59702  Biso   1.000  H
  H19      1.0000 0.73225  0.05145  0.57649  Biso   1.000  H
  H20      1.0000 0.75436  0.14103  0.54328  Biso   1.000  H
  H21      1.0000 0.53397  0.91327  0.56087  Biso   1.000  H
  H22      1.0000 0.55804  0.99924  0.52626  Biso   1.000  H
  H23      1.0000 0.42141  0.03560  0.54085  Biso   1.000  H
  H24      1.0000 0.62317  0.39357  0.69262  Biso   1.000  H
  H25      1.0000 0.58242  0.31759  0.72568  Biso   1.000  H
  H26      1.0000 0.48185  0.44368  0.70154  Biso   1.000  H
  H27      1.0000 0.69202  0.98703  0.71433  Biso   1.000  H
  H28      1.0000 0.65394  0.00048  0.65866  Biso   1.000  H
  H29      1.0000 0.71773  0.07244  0.67997  Biso   1.000  H
  H30      1.0000 0.39858  0.08604  0.70218  Biso   1.000  H
  H31      1.0000 0.40282  0.04032  0.64825  Biso   1.000  H
  H32      1.0000 0.37178  0.97807  0.69198  Biso   1.000  H
  H33      1.0000 0.06342  0.22634  0.71810  Biso   1.000  H
  H34      1.0000 0.04030  0.35522  0.73716  Biso   1.000  H
  H35      1.0000 0.93586  0.34650  0.70889  Biso   1.000  H
  H36      1.0000 0.98407  0.40776  0.50954  Biso   1.000  H
  H37      1.0000 0.92583  0.52349  0.54396  Biso   1.000  H
  H38      1.0000 0.05478  0.48125  0.52013  Biso   1.000  H
  H39      1.0000 0.06945  0.16030  0.55641  Biso   1.000  H
  H40      1.0000 0.17654  0.08066  0.59365  Biso   1.000  H
  H41      1.0000 0.18349  0.03524  0.53929  Biso   1.000  H
  H42      1.0000 0.31556  0.43449  0.75280  Biso   1.000  H
  H43      1.0000 0.19248  0.43015  0.75554  Biso   1.000  H
  C15      1.0000 0.25792  0.21613  0.78464  Biso   1.000  C
  H44      1.0000 0.17791  0.27940  0.79584  Biso   1.000  H
  H45      1.0000 0.29272  0.15110  0.80876  Biso   1.000  H
  H46      1.0000 0.25250  0.18320  0.75330  Biso   1.000  H
  S2       1.0000 0.35009  0.26762  0.78203  Biso   1.000  S
  C16      1.0000 0.27917  0.38327  0.74741  Biso   1.000  C
  Ge8      1.0000 0.29720  0.34770  0.68462  Biso   1.000  Ge
  Au104    1.0000 0.33332  0.33329  0.36997  Biso   1.000  Au
  Au105    1.0000 0.33332  0.33329  0.85488  Biso   1.000  Au
  Au106    1.0000 0.26665  0.46663  0.92505  Biso   1.000  Au
  Au107    1.0000 0.46665  0.26663  0.92505  Biso   1.000  Au
  Au108    1.0000 0.26665  0.26663  0.92505  Biso   1.000  Au
