# Supplementary material for: Substituent Control of σ-Interference Effects in the Transmission of Saturated Molecules
Source: ACS Phys Chem Au. 2022 Apr 14;2(4):282–8. doi: 10.1021/acsphyschemau.2c00016 (PMC9955259; doi:10.1021/acsphyschemau.2c00016)
Supplement: Supplementary file 2 — pg2c00016_si_002.zip [file pg2c00016_si_002.zip › structures/junctions_cif/C222_sub9_cis.cif]

data_image0
_cell_length_a       14.425
_cell_length_b       14.425
_cell_length_c       28.8245
_cell_angle_alpha    90
_cell_angle_beta     90
_cell_angle_gamma    60

_symmetry_space_group_name_H-M    "P 1"
_symmetry_int_tables_number       1

loop_
  _symmetry_equiv_pos_as_xyz
  'x, y, z'

loop_
  _atom_site_label
  _atom_site_occupancy
  _atom_site_fract_x
  _atom_site_fract_y
  _atom_site_fract_z
  _atom_site_thermal_displace_type
  _atom_site_B_iso_or_equiv
  _atom_site_type_symbol
  Au1      1.0000 0.00000  0.00000  0.00000  Biso   1.000  Au
  Au2      1.0000 0.20000  0.00000  0.00000  Biso   1.000  Au
  Au3      1.0000 0.40000  0.00000  0.00000  Biso   1.000  Au
  Au4      1.0000 0.60000  0.00000  0.00000  Biso   1.000  Au
  Au5      1.0000 0.80000  0.00000  0.00000  Biso   1.000  Au
  Au6      1.0000 0.00000  0.20000  0.00000  Biso   1.000  Au
  Au7      1.0000 0.20000  0.20000  0.00000  Biso   1.000  Au
  Au8      1.0000 0.40000  0.20000  0.00000  Biso   1.000  Au
  Au9      1.0000 0.60000  0.20000  0.00000  Biso   1.000  Au
  Au10     1.0000 0.80000  0.20000  0.00000  Biso   1.000  Au
  Au11     1.0000 0.00000  0.40000  0.00000  Biso   1.000  Au
  Au12     1.0000 0.20000  0.40000  0.00000  Biso   1.000  Au
  Au13     1.0000 0.40000  0.40000  0.00000  Biso   1.000  Au
  Au14     1.0000 0.60000  0.40000  0.00000  Biso   1.000  Au
  Au15     1.0000 0.80000  0.40000  0.00000  Biso   1.000  Au
  Au16     1.0000 0.00000  0.60000  0.00000  Biso   1.000  Au
  Au17     1.0000 0.20000  0.60000  0.00000  Biso   1.000  Au
  Au18     1.0000 0.40000  0.60000  0.00000  Biso   1.000  Au
  Au19     1.0000 0.60000  0.60000  0.00000  Biso   1.000  Au
  Au20     1.0000 0.80000  0.60000  0.00000  Biso   1.000  Au
  Au21     1.0000 0.00000  0.80000  0.00000  Biso   1.000  Au
  Au22     1.0000 0.20000  0.80000  0.00000  Biso   1.000  Au
  Au23     1.0000 0.40000  0.80000  0.00000  Biso   1.000  Au
  Au24     1.0000 0.60000  0.80000  0.00000  Biso   1.000  Au
  Au25     1.0000 0.80000  0.80000  0.00000  Biso   1.000  Au
  Au26     1.0000 0.06667  0.06667  0.08172  Biso   1.000  Au
  Au27     1.0000 0.26667  0.06667  0.08172  Biso   1.000  Au
  Au28     1.0000 0.46667  0.06667  0.08172  Biso   1.000  Au
  Au29     1.0000 0.66667  0.06667  0.08172  Biso   1.000  Au
  Au30     1.0000 0.86667  0.06667  0.08172  Biso   1.000  Au
  Au31     1.0000 0.06667  0.26667  0.08172  Biso   1.000  Au
  Au32     1.0000 0.26667  0.26667  0.08172  Biso   1.000  Au
  Au33     1.0000 0.46667  0.26667  0.08172  Biso   1.000  Au
  Au34     1.0000 0.66667  0.26667  0.08172  Biso   1.000  Au
  Au35     1.0000 0.86667  0.26667  0.08172  Biso   1.000  Au
  Au36     1.0000 0.06667  0.46667  0.08172  Biso   1.000  Au
  Au37     1.0000 0.26667  0.46667  0.08172  Biso   1.000  Au
  Au38     1.0000 0.46667  0.46667  0.08172  Biso   1.000  Au
  Au39     1.0000 0.66667  0.46667  0.08172  Biso   1.000  Au
  Au40     1.0000 0.86667  0.46667  0.08172  Biso   1.000  Au
  Au41     1.0000 0.06667  0.66667  0.08172  Biso   1.000  Au
  Au42     1.0000 0.26667  0.66667  0.08172  Biso   1.000  Au
  Au43     1.0000 0.46667  0.66667  0.08172  Biso   1.000  Au
  Au44     1.0000 0.66667  0.66667  0.08172  Biso   1.000  Au
  Au45     1.0000 0.86667  0.66667  0.08172  Biso   1.000  Au
  Au46     1.0000 0.06667  0.86667  0.08172  Biso   1.000  Au
  Au47     1.0000 0.26667  0.86667  0.08172  Biso   1.000  Au
  Au48     1.0000 0.46667  0.86667  0.08172  Biso   1.000  Au
  Au49     1.0000 0.66667  0.86667  0.08172  Biso   1.000  Au
  Au50     1.0000 0.86667  0.86667  0.08172  Biso   1.000  Au
  Au51     1.0000 0.93333  0.13333  0.16344  Biso   1.000  Au
  Au52     1.0000 0.13333  0.13333  0.16344  Biso   1.000  Au
  Au53     1.0000 0.33333  0.13333  0.16344  Biso   1.000  Au
  Au54     1.0000 0.53333  0.13333  0.16344  Biso   1.000  Au
  Au55     1.0000 0.73333  0.13333  0.16344  Biso   1.000  Au
  Au56     1.0000 0.93333  0.33333  0.16344  Biso   1.000  Au
  Au57     1.0000 0.13333  0.33333  0.16344  Biso   1.000  Au
  Au58     1.0000 0.33333  0.33333  0.16344  Biso   1.000  Au
  Au59     1.0000 0.53333  0.33333  0.16344  Biso   1.000  Au
  Au60     1.0000 0.73333  0.33333  0.16344  Biso   1.000  Au
  Au61     1.0000 0.93333  0.53333  0.16344  Biso   1.000  Au
  Au62     1.0000 0.13333  0.53333  0.16344  Biso   1.000  Au
  Au63     1.0000 0.33333  0.53333  0.16344  Biso   1.000  Au
  Au64     1.0000 0.53333  0.53333  0.16344  Biso   1.000  Au
  Au65     1.0000 0.73333  0.53333  0.16344  Biso   1.000  Au
  Au66     1.0000 0.93333  0.73333  0.16344  Biso   1.000  Au
  Au67     1.0000 0.13333  0.73333  0.16344  Biso   1.000  Au
  Au68     1.0000 0.33333  0.73333  0.16344  Biso   1.000  Au
  Au69     1.0000 0.53333  0.73333  0.16344  Biso   1.000  Au
  Au70     1.0000 0.73333  0.73333  0.16344  Biso   1.000  Au
  Au71     1.0000 0.93333  0.93333  0.16344  Biso   1.000  Au
  Au72     1.0000 0.13333  0.93333  0.16344  Biso   1.000  Au
  Au73     1.0000 0.33333  0.93333  0.16344  Biso   1.000  Au
  Au74     1.0000 0.53333  0.93333  0.16344  Biso   1.000  Au
  Au75     1.0000 0.73333  0.93333  0.16344  Biso   1.000  Au
  Au76     1.0000 0.00000  0.00000  0.24517  Biso   1.000  Au
  Au77     1.0000 0.20000  0.00000  0.24517  Biso   1.000  Au
  Au78     1.0000 0.40000  0.00000  0.24517  Biso   1.000  Au
  Au79     1.0000 0.60000  0.00000  0.24517  Biso   1.000  Au
  Au80     1.0000 0.80000  0.00000  0.24517  Biso   1.000  Au
  Au81     1.0000 0.00000  0.20000  0.24517  Biso   1.000  Au
  Au82     1.0000 0.20000  0.20000  0.24517  Biso   1.000  Au
  Au83     1.0000 0.40000  0.20000  0.24517  Biso   1.000  Au
  Au84     1.0000 0.60000  0.20000  0.24517  Biso   1.000  Au
  Au85     1.0000 0.80000  0.20000  0.24517  Biso   1.000  Au
  Au86     1.0000 0.00000  0.40000  0.24517  Biso   1.000  Au
  Au87     1.0000 0.20000  0.40000  0.24517  Biso   1.000  Au
  Au88     1.0000 0.40000  0.40000  0.24517  Biso   1.000  Au
  Au89     1.0000 0.60000  0.40000  0.24517  Biso   1.000  Au
  Au90     1.0000 0.80000  0.40000  0.24517  Biso   1.000  Au
  Au91     1.0000 0.00000  0.60000  0.24517  Biso   1.000  Au
  Au92     1.0000 0.20000  0.60000  0.24517  Biso   1.000  Au
  Au93     1.0000 0.40000  0.60000  0.24517  Biso   1.000  Au
  Au94     1.0000 0.60000  0.60000  0.24517  Biso   1.000  Au
  Au95     1.0000 0.80000  0.60000  0.24517  Biso   1.000  Au
  Au96     1.0000 0.00000  0.80000  0.24517  Biso   1.000  Au
  Au97     1.0000 0.20000  0.80000  0.24517  Biso   1.000  Au
  Au98     1.0000 0.40000  0.80000  0.24517  Biso   1.000  Au
  Au99     1.0000 0.60000  0.80000  0.24517  Biso   1.000  Au
  Au100    1.0000 0.80000  0.80000  0.24517  Biso   1.000  Au
  Au101    1.0000 0.26665  0.26663  0.32689  Biso   1.000  Au
  Au102    1.0000 0.46665  0.26663  0.32689  Biso   1.000  Au
  Au103    1.0000 0.26665  0.46663  0.32689  Biso   1.000  Au
  C1       1.0000 0.46740  0.39993  0.47014  Biso   1.000  C
  H1       1.0000 0.40742  0.47862  0.45540  Biso   1.000  H
  H2       1.0000 0.50647  0.40950  0.50149  Biso   1.000  H
  H3       1.0000 0.52849  0.35376  0.44318  Biso   1.000  H
  S1       1.0000 0.40576  0.31900  0.48292  Biso   1.000  S
  C2       1.0000 0.29405  0.40614  0.52160  Biso   1.000  C
  C3       1.0000 0.31300  0.39698  0.57493  Biso   1.000  C
  C4       1.0000 0.40738  0.41255  0.59140  Biso   1.000  C
  F1       1.0000 0.40309  0.49977  0.57005  Biso   1.000  F
  F2       1.0000 0.50363  0.32427  0.57967  Biso   1.000  F
  C5       1.0000 0.40486  0.42785  0.64608  Biso   1.000  C
  F3       1.0000 0.36972  0.53391  0.65545  Biso   1.000  F
  F4       1.0000 0.50660  0.36989  0.66336  Biso   1.000  F
  C6       1.0000 0.33154  0.28855  0.59566  Biso   1.000  C
  F5       1.0000 0.23928  0.28358  0.59042  Biso   1.000  F
  F6       1.0000 0.41117  0.20202  0.57295  Biso   1.000  F
  C7       1.0000 0.35962  0.28019  0.64946  Biso   1.000  C
  F7       1.0000 0.46756  0.21127  0.65487  Biso   1.000  F
  F8       1.0000 0.30737  0.23667  0.67244  Biso   1.000  F
  C8       1.0000 0.21319  0.47254  0.65363  Biso   1.000  C
  F9       1.0000 0.14581  0.43473  0.66550  Biso   1.000  F
  F10      1.0000 0.17587  0.57002  0.67496  Biso   1.000  F
  C9       1.0000 0.20867  0.48809  0.59894  Biso   1.000  C
  F11      1.0000 0.11904  0.49037  0.58168  Biso   1.000  F
  F12      1.0000 0.19890  0.58596  0.58946  Biso   1.000  F
  H4       1.0000 0.26295  0.49075  0.51094  Biso   1.000  H
  H5       1.0000 0.23087  0.38552  0.51419  Biso   1.000  H
  H6       1.0000 0.34241  0.46575  0.73445  Biso   1.000  H
  H7       1.0000 0.42830  0.32317  0.73107  Biso   1.000  H
  C10      1.0000 0.14821  0.49992  0.77436  Biso   1.000  C
  H8       1.0000 0.09857  0.53590  0.74292  Biso   1.000  H
  H9       1.0000 0.17856  0.55115  0.78876  Biso   1.000  H
  H10      1.0000 0.10056  0.48775  0.80153  Biso   1.000  H
  S2       1.0000 0.25842  0.36556  0.76205  Biso   1.000  S
  C11      1.0000 0.34611  0.38999  0.72356  Biso   1.000  C
  C12      1.0000 0.32924  0.39252  0.67007  Biso   1.000  C
  Au104    1.0000 0.33332  0.33329  0.40341  Biso   1.000  Au
  Au105    1.0000 0.33332  0.33329  0.84176  Biso   1.000  Au
  Au106    1.0000 0.26665  0.46663  0.91828  Biso   1.000  Au
  Au107    1.0000 0.46665  0.26663  0.91828  Biso   1.000  Au
  Au108    1.0000 0.26665  0.26663  0.91828  Biso   1.000  Au
