# Supplementary material for: Substituent Control of σ-Interference Effects in the Transmission of Saturated Molecules
Source: ACS Phys Chem Au. 2022 Apr 14;2(4):282–8. doi: 10.1021/acsphyschemau.2c00016 (PMC9955259; doi:10.1021/acsphyschemau.2c00016)
Supplement: Supplementary file 2 — pg2c00016_si_002.zip [file pg2c00016_si_002.zip › structures/junctions_cif/C222_sub4_ortho.cif]

data_image0
_cell_length_a       14.425
_cell_length_b       14.425
_cell_length_c       29.0229
_cell_angle_alpha    90
_cell_angle_beta     90
_cell_angle_gamma    60

_symmetry_space_group_name_H-M    "P 1"
_symmetry_int_tables_number       1

loop_
  _symmetry_equiv_pos_as_xyz
  'x, y, z'

loop_
  _atom_site_label
  _atom_site_occupancy
  _atom_site_fract_x
  _atom_site_fract_y
  _atom_site_fract_z
  _atom_site_thermal_displace_type
  _atom_site_B_iso_or_equiv
  _atom_site_type_symbol
  Au1      1.0000 0.00000  0.00000  0.00000  Biso   1.000  Au
  Au2      1.0000 0.20000  0.00000  0.00000  Biso   1.000  Au
  Au3      1.0000 0.40000  0.00000  0.00000  Biso   1.000  Au
  Au4      1.0000 0.60000  0.00000  0.00000  Biso   1.000  Au
  Au5      1.0000 0.80000  0.00000  0.00000  Biso   1.000  Au
  Au6      1.0000 0.00000  0.20000  0.00000  Biso   1.000  Au
  Au7      1.0000 0.20000  0.20000  0.00000  Biso   1.000  Au
  Au8      1.0000 0.40000  0.20000  0.00000  Biso   1.000  Au
  Au9      1.0000 0.60000  0.20000  0.00000  Biso   1.000  Au
  Au10     1.0000 0.80000  0.20000  0.00000  Biso   1.000  Au
  Au11     1.0000 0.00000  0.40000  0.00000  Biso   1.000  Au
  Au12     1.0000 0.20000  0.40000  0.00000  Biso   1.000  Au
  Au13     1.0000 0.40000  0.40000  0.00000  Biso   1.000  Au
  Au14     1.0000 0.60000  0.40000  0.00000  Biso   1.000  Au
  Au15     1.0000 0.80000  0.40000  0.00000  Biso   1.000  Au
  Au16     1.0000 0.00000  0.60000  0.00000  Biso   1.000  Au
  Au17     1.0000 0.20000  0.60000  0.00000  Biso   1.000  Au
  Au18     1.0000 0.40000  0.60000  0.00000  Biso   1.000  Au
  Au19     1.0000 0.60000  0.60000  0.00000  Biso   1.000  Au
  Au20     1.0000 0.80000  0.60000  0.00000  Biso   1.000  Au
  Au21     1.0000 0.00000  0.80000  0.00000  Biso   1.000  Au
  Au22     1.0000 0.20000  0.80000  0.00000  Biso   1.000  Au
  Au23     1.0000 0.40000  0.80000  0.00000  Biso   1.000  Au
  Au24     1.0000 0.60000  0.80000  0.00000  Biso   1.000  Au
  Au25     1.0000 0.80000  0.80000  0.00000  Biso   1.000  Au
  Au26     1.0000 0.06667  0.06667  0.08116  Biso   1.000  Au
  Au27     1.0000 0.26667  0.06667  0.08116  Biso   1.000  Au
  Au28     1.0000 0.46667  0.06667  0.08116  Biso   1.000  Au
  Au29     1.0000 0.66667  0.06667  0.08116  Biso   1.000  Au
  Au30     1.0000 0.86667  0.06667  0.08116  Biso   1.000  Au
  Au31     1.0000 0.06667  0.26667  0.08116  Biso   1.000  Au
  Au32     1.0000 0.26667  0.26667  0.08116  Biso   1.000  Au
  Au33     1.0000 0.46667  0.26667  0.08116  Biso   1.000  Au
  Au34     1.0000 0.66667  0.26667  0.08116  Biso   1.000  Au
  Au35     1.0000 0.86667  0.26667  0.08116  Biso   1.000  Au
  Au36     1.0000 0.06667  0.46667  0.08116  Biso   1.000  Au
  Au37     1.0000 0.26667  0.46667  0.08116  Biso   1.000  Au
  Au38     1.0000 0.46667  0.46667  0.08116  Biso   1.000  Au
  Au39     1.0000 0.66667  0.46667  0.08116  Biso   1.000  Au
  Au40     1.0000 0.86667  0.46667  0.08116  Biso   1.000  Au
  Au41     1.0000 0.06667  0.66667  0.08116  Biso   1.000  Au
  Au42     1.0000 0.26667  0.66667  0.08116  Biso   1.000  Au
  Au43     1.0000 0.46667  0.66667  0.08116  Biso   1.000  Au
  Au44     1.0000 0.66667  0.66667  0.08116  Biso   1.000  Au
  Au45     1.0000 0.86667  0.66667  0.08116  Biso   1.000  Au
  Au46     1.0000 0.06667  0.86667  0.08116  Biso   1.000  Au
  Au47     1.0000 0.26667  0.86667  0.08116  Biso   1.000  Au
  Au48     1.0000 0.46667  0.86667  0.08116  Biso   1.000  Au
  Au49     1.0000 0.66667  0.86667  0.08116  Biso   1.000  Au
  Au50     1.0000 0.86667  0.86667  0.08116  Biso   1.000  Au
  Au51     1.0000 0.93333  0.13333  0.16233  Biso   1.000  Au
  Au52     1.0000 0.13333  0.13333  0.16233  Biso   1.000  Au
  Au53     1.0000 0.33333  0.13333  0.16233  Biso   1.000  Au
  Au54     1.0000 0.53333  0.13333  0.16233  Biso   1.000  Au
  Au55     1.0000 0.73333  0.13333  0.16233  Biso   1.000  Au
  Au56     1.0000 0.93333  0.33333  0.16233  Biso   1.000  Au
  Au57     1.0000 0.13333  0.33333  0.16233  Biso   1.000  Au
  Au58     1.0000 0.33333  0.33333  0.16233  Biso   1.000  Au
  Au59     1.0000 0.53333  0.33333  0.16233  Biso   1.000  Au
  Au60     1.0000 0.73333  0.33333  0.16233  Biso   1.000  Au
  Au61     1.0000 0.93333  0.53333  0.16233  Biso   1.000  Au
  Au62     1.0000 0.13333  0.53333  0.16233  Biso   1.000  Au
  Au63     1.0000 0.33333  0.53333  0.16233  Biso   1.000  Au
  Au64     1.0000 0.53333  0.53333  0.16233  Biso   1.000  Au
  Au65     1.0000 0.73333  0.53333  0.16233  Biso   1.000  Au
  Au66     1.0000 0.93333  0.73333  0.16233  Biso   1.000  Au
  Au67     1.0000 0.13333  0.73333  0.16233  Biso   1.000  Au
  Au68     1.0000 0.33333  0.73333  0.16233  Biso   1.000  Au
  Au69     1.0000 0.53333  0.73333  0.16233  Biso   1.000  Au
  Au70     1.0000 0.73333  0.73333  0.16233  Biso   1.000  Au
  Au71     1.0000 0.93333  0.93333  0.16233  Biso   1.000  Au
  Au72     1.0000 0.13333  0.93333  0.16233  Biso   1.000  Au
  Au73     1.0000 0.33333  0.93333  0.16233  Biso   1.000  Au
  Au74     1.0000 0.53333  0.93333  0.16233  Biso   1.000  Au
  Au75     1.0000 0.73333  0.93333  0.16233  Biso   1.000  Au
  Au76     1.0000 0.00000  0.00000  0.24349  Biso   1.000  Au
  Au77     1.0000 0.20000  0.00000  0.24349  Biso   1.000  Au
  Au78     1.0000 0.40000  0.00000  0.24349  Biso   1.000  Au
  Au79     1.0000 0.60000  0.00000  0.24349  Biso   1.000  Au
  Au80     1.0000 0.80000  0.00000  0.24349  Biso   1.000  Au
  Au81     1.0000 0.00000  0.20000  0.24349  Biso   1.000  Au
  Au82     1.0000 0.20000  0.20000  0.24349  Biso   1.000  Au
  Au83     1.0000 0.40000  0.20000  0.24349  Biso   1.000  Au
  Au84     1.0000 0.60000  0.20000  0.24349  Biso   1.000  Au
  Au85     1.0000 0.80000  0.20000  0.24349  Biso   1.000  Au
  Au86     1.0000 0.00000  0.40000  0.24349  Biso   1.000  Au
  Au87     1.0000 0.20000  0.40000  0.24349  Biso   1.000  Au
  Au88     1.0000 0.40000  0.40000  0.24349  Biso   1.000  Au
  Au89     1.0000 0.60000  0.40000  0.24349  Biso   1.000  Au
  Au90     1.0000 0.80000  0.40000  0.24349  Biso   1.000  Au
  Au91     1.0000 0.00000  0.60000  0.24349  Biso   1.000  Au
  Au92     1.0000 0.20000  0.60000  0.24349  Biso   1.000  Au
  Au93     1.0000 0.40000  0.60000  0.24349  Biso   1.000  Au
  Au94     1.0000 0.60000  0.60000  0.24349  Biso   1.000  Au
  Au95     1.0000 0.80000  0.60000  0.24349  Biso   1.000  Au
  Au96     1.0000 0.00000  0.80000  0.24349  Biso   1.000  Au
  Au97     1.0000 0.20000  0.80000  0.24349  Biso   1.000  Au
  Au98     1.0000 0.40000  0.80000  0.24349  Biso   1.000  Au
  Au99     1.0000 0.60000  0.80000  0.24349  Biso   1.000  Au
  Au100    1.0000 0.80000  0.80000  0.24349  Biso   1.000  Au
  Au101    1.0000 0.26665  0.26663  0.32465  Biso   1.000  Au
  Au102    1.0000 0.46665  0.26663  0.32465  Biso   1.000  Au
  Au103    1.0000 0.26665  0.46663  0.32465  Biso   1.000  Au
  C1       1.0000 0.43781  0.14153  0.46851  Biso   1.000  C
  H1       1.0000 0.41835  0.11568  0.43554  Biso   1.000  H
  H2       1.0000 0.51144  0.14671  0.46380  Biso   1.000  H
  H3       1.0000 0.44674  0.08618  0.49688  Biso   1.000  H
  S1       1.0000 0.32187  0.27381  0.47897  Biso   1.000  S
  C2       1.0000 0.36644  0.33791  0.52205  Biso   1.000  C
  C3       1.0000 0.34566  0.33434  0.57480  Biso   1.000  C
  C4       1.0000 0.22138  0.40473  0.58774  Biso   1.000  C
  C5       1.0000 0.17792  0.51991  0.57761  Biso   1.000  C
  C6       1.0000 0.12964  0.61410  0.56590  Biso   1.000  C
  C7       1.0000 0.15007  0.38172  0.55921  Biso   1.000  C
  C8       1.0000 0.08076  0.38054  0.53524  Biso   1.000  C
  C9       1.0000 0.20562  0.38643  0.64268  Biso   1.000  C
  C10      1.0000 0.15476  0.31966  0.64795  Biso   1.000  C
  C11      1.0000 0.09944  0.27872  0.65510  Biso   1.000  C
  C12      1.0000 0.12319  0.48830  0.66389  Biso   1.000  C
  C13      1.0000 0.04559  0.56488  0.68164  Biso   1.000  C
  C14      1.0000 0.40791  0.38632  0.60055  Biso   1.000  C
  C15      1.0000 0.38861  0.48800  0.57923  Biso   1.000  C
  C16      1.0000 0.38981  0.56438  0.56139  Biso   1.000  C
  C17      1.0000 0.52556  0.31961  0.59530  Biso   1.000  C
  C18      1.0000 0.62180  0.27942  0.58824  Biso   1.000  C
  C19      1.0000 0.37385  0.40476  0.65553  Biso   1.000  C
  C20      1.0000 0.30221  0.52002  0.66551  Biso   1.000  C
  C21      1.0000 0.25647  0.61426  0.67715  Biso   1.000  C
  C22      1.0000 0.46802  0.38224  0.68412  Biso   1.000  C
  C23      1.0000 0.53783  0.38293  0.70792  Biso   1.000  C
  C24      1.0000 0.39342  0.21523  0.65018  Biso   1.000  C
  C25      1.0000 0.36066  0.13924  0.66738  Biso   1.000  C
  C26      1.0000 0.34690  0.06726  0.68182  Biso   1.000  C
  C27      1.0000 0.50468  0.16843  0.66715  Biso   1.000  C
  C28      1.0000 0.59652  0.11912  0.68181  Biso   1.000  C
  C29      1.0000 0.39143  0.21510  0.59315  Biso   1.000  C
  C30      1.0000 0.50040  0.13903  0.57609  Biso   1.000  C
  C31      1.0000 0.58610  0.06665  0.56177  Biso   1.000  C
  C32      1.0000 0.32727  0.16795  0.57623  Biso   1.000  C
  C33      1.0000 0.28513  0.11797  0.56196  Biso   1.000  C
  H4       1.0000 0.45362  0.30565  0.51666  Biso   1.000  H
  H5       1.0000 0.32417  0.42353  0.51146  Biso   1.000  H
  H6       1.0000 0.09334  0.69840  0.55675  Biso   1.000  H
  H7       1.0000 0.02364  0.37324  0.51319  Biso   1.000  H
  H8       1.0000 0.05547  0.23653  0.66071  Biso   1.000  H
  H9       1.0000 0.97973  0.63610  0.69727  Biso   1.000  H
  H10      1.0000 0.38490  0.63514  0.54552  Biso   1.000  H
  H11      1.0000 0.70795  0.23750  0.58254  Biso   1.000  H
  H12      1.0000 0.20901  0.69852  0.68641  Biso   1.000  H
  H13      1.0000 0.60171  0.37762  0.72978  Biso   1.000  H
  H14      1.0000 0.32907  0.00703  0.69483  Biso   1.000  H
  H15      1.0000 0.67750  0.08262  0.69559  Biso   1.000  H
  H16      1.0000 0.66387  0.00532  0.54892  Biso   1.000  H
  H17      1.0000 0.24026  0.08174  0.54836  Biso   1.000  H
  H18      1.0000 0.25056  0.42420  0.73155  Biso   1.000  H
  H19      1.0000 0.24077  0.30521  0.72650  Biso   1.000  H
  C34      1.0000 0.42067  0.14297  0.77482  Biso   1.000  C
  H20      1.0000 0.46760  0.08790  0.74646  Biso   1.000  H
  H21      1.0000 0.34230  0.14706  0.77936  Biso   1.000  H
  H22      1.0000 0.46588  0.11740  0.80782  Biso   1.000  H
  S2       1.0000 0.40272  0.27595  0.76460  Biso   1.000  S
  C35      1.0000 0.29485  0.33845  0.72118  Biso   1.000  C
  C36      1.0000 0.31980  0.33458  0.66848  Biso   1.000  C
  Au104    1.0000 0.33332  0.33329  0.40065  Biso   1.000  Au
  Au105    1.0000 0.33332  0.33329  0.84284  Biso   1.000  Au
  Au106    1.0000 0.26665  0.46663  0.91884  Biso   1.000  Au
  Au107    1.0000 0.46665  0.26663  0.91884  Biso   1.000  Au
  Au108    1.0000 0.26665  0.26663  0.91884  Biso   1.000  Au
