# Supplementary material for: Substituent Control of σ-Interference Effects in the Transmission of Saturated Molecules
Source: ACS Phys Chem Au. 2022 Apr 14;2(4):282–8. doi: 10.1021/acsphyschemau.2c00016 (PMC9955259; doi:10.1021/acsphyschemau.2c00016)
Supplement: Supplementary file 2 — pg2c00016_si_002.zip [file pg2c00016_si_002.zip › structures/junctions_cif/C4_h.cif]

data_image0
_cell_length_a       14.425
_cell_length_b       14.425
_cell_length_c       29.7429
_cell_angle_alpha    90
_cell_angle_beta     90
_cell_angle_gamma    60

_symmetry_space_group_name_H-M    "P 1"
_symmetry_int_tables_number       1

loop_
  _symmetry_equiv_pos_as_xyz
  'x, y, z'

loop_
  _atom_site_label
  _atom_site_occupancy
  _atom_site_fract_x
  _atom_site_fract_y
  _atom_site_fract_z
  _atom_site_thermal_displace_type
  _atom_site_B_iso_or_equiv
  _atom_site_type_symbol
  Au1      1.0000 0.00000  0.00000  0.00000  Biso   1.000  Au
  Au2      1.0000 0.20000  0.00000  0.00000  Biso   1.000  Au
  Au3      1.0000 0.40000  0.00000  0.00000  Biso   1.000  Au
  Au4      1.0000 0.60000  0.00000  0.00000  Biso   1.000  Au
  Au5      1.0000 0.80000  0.00000  0.00000  Biso   1.000  Au
  Au6      1.0000 0.00000  0.20000  0.00000  Biso   1.000  Au
  Au7      1.0000 0.20000  0.20000  0.00000  Biso   1.000  Au
  Au8      1.0000 0.40000  0.20000  0.00000  Biso   1.000  Au
  Au9      1.0000 0.60000  0.20000  0.00000  Biso   1.000  Au
  Au10     1.0000 0.80000  0.20000  0.00000  Biso   1.000  Au
  Au11     1.0000 0.00000  0.40000  0.00000  Biso   1.000  Au
  Au12     1.0000 0.20000  0.40000  0.00000  Biso   1.000  Au
  Au13     1.0000 0.40000  0.40000  0.00000  Biso   1.000  Au
  Au14     1.0000 0.60000  0.40000  0.00000  Biso   1.000  Au
  Au15     1.0000 0.80000  0.40000  0.00000  Biso   1.000  Au
  Au16     1.0000 0.00000  0.60000  0.00000  Biso   1.000  Au
  Au17     1.0000 0.20000  0.60000  0.00000  Biso   1.000  Au
  Au18     1.0000 0.40000  0.60000  0.00000  Biso   1.000  Au
  Au19     1.0000 0.60000  0.60000  0.00000  Biso   1.000  Au
  Au20     1.0000 0.80000  0.60000  0.00000  Biso   1.000  Au
  Au21     1.0000 0.00000  0.80000  0.00000  Biso   1.000  Au
  Au22     1.0000 0.20000  0.80000  0.00000  Biso   1.000  Au
  Au23     1.0000 0.40000  0.80000  0.00000  Biso   1.000  Au
  Au24     1.0000 0.60000  0.80000  0.00000  Biso   1.000  Au
  Au25     1.0000 0.80000  0.80000  0.00000  Biso   1.000  Au
  Au26     1.0000 0.06667  0.06667  0.07920  Biso   1.000  Au
  Au27     1.0000 0.26667  0.06667  0.07920  Biso   1.000  Au
  Au28     1.0000 0.46667  0.06667  0.07920  Biso   1.000  Au
  Au29     1.0000 0.66667  0.06667  0.07920  Biso   1.000  Au
  Au30     1.0000 0.86667  0.06667  0.07920  Biso   1.000  Au
  Au31     1.0000 0.06667  0.26667  0.07920  Biso   1.000  Au
  Au32     1.0000 0.26667  0.26667  0.07920  Biso   1.000  Au
  Au33     1.0000 0.46667  0.26667  0.07920  Biso   1.000  Au
  Au34     1.0000 0.66667  0.26667  0.07920  Biso   1.000  Au
  Au35     1.0000 0.86667  0.26667  0.07920  Biso   1.000  Au
  Au36     1.0000 0.06667  0.46667  0.07920  Biso   1.000  Au
  Au37     1.0000 0.26667  0.46667  0.07920  Biso   1.000  Au
  Au38     1.0000 0.46667  0.46667  0.07920  Biso   1.000  Au
  Au39     1.0000 0.66667  0.46667  0.07920  Biso   1.000  Au
  Au40     1.0000 0.86667  0.46667  0.07920  Biso   1.000  Au
  Au41     1.0000 0.06667  0.66667  0.07920  Biso   1.000  Au
  Au42     1.0000 0.26667  0.66667  0.07920  Biso   1.000  Au
  Au43     1.0000 0.46667  0.66667  0.07920  Biso   1.000  Au
  Au44     1.0000 0.66667  0.66667  0.07920  Biso   1.000  Au
  Au45     1.0000 0.86667  0.66667  0.07920  Biso   1.000  Au
  Au46     1.0000 0.06667  0.86667  0.07920  Biso   1.000  Au
  Au47     1.0000 0.26667  0.86667  0.07920  Biso   1.000  Au
  Au48     1.0000 0.46667  0.86667  0.07920  Biso   1.000  Au
  Au49     1.0000 0.66667  0.86667  0.07920  Biso   1.000  Au
  Au50     1.0000 0.86667  0.86667  0.07920  Biso   1.000  Au
  Au51     1.0000 0.93333  0.13333  0.15840  Biso   1.000  Au
  Au52     1.0000 0.13333  0.13333  0.15840  Biso   1.000  Au
  Au53     1.0000 0.33333  0.13333  0.15840  Biso   1.000  Au
  Au54     1.0000 0.53333  0.13333  0.15840  Biso   1.000  Au
  Au55     1.0000 0.73333  0.13333  0.15840  Biso   1.000  Au
  Au56     1.0000 0.93333  0.33333  0.15840  Biso   1.000  Au
  Au57     1.0000 0.13333  0.33333  0.15840  Biso   1.000  Au
  Au58     1.0000 0.33333  0.33333  0.15840  Biso   1.000  Au
  Au59     1.0000 0.53333  0.33333  0.15840  Biso   1.000  Au
  Au60     1.0000 0.73333  0.33333  0.15840  Biso   1.000  Au
  Au61     1.0000 0.93333  0.53333  0.15840  Biso   1.000  Au
  Au62     1.0000 0.13333  0.53333  0.15840  Biso   1.000  Au
  Au63     1.0000 0.33333  0.53333  0.15840  Biso   1.000  Au
  Au64     1.0000 0.53333  0.53333  0.15840  Biso   1.000  Au
  Au65     1.0000 0.73333  0.53333  0.15840  Biso   1.000  Au
  Au66     1.0000 0.93333  0.73333  0.15840  Biso   1.000  Au
  Au67     1.0000 0.13333  0.73333  0.15840  Biso   1.000  Au
  Au68     1.0000 0.33333  0.73333  0.15840  Biso   1.000  Au
  Au69     1.0000 0.53333  0.73333  0.15840  Biso   1.000  Au
  Au70     1.0000 0.73333  0.73333  0.15840  Biso   1.000  Au
  Au71     1.0000 0.93333  0.93333  0.15840  Biso   1.000  Au
  Au72     1.0000 0.13333  0.93333  0.15840  Biso   1.000  Au
  Au73     1.0000 0.33333  0.93333  0.15840  Biso   1.000  Au
  Au74     1.0000 0.53333  0.93333  0.15840  Biso   1.000  Au
  Au75     1.0000 0.73333  0.93333  0.15840  Biso   1.000  Au
  Au76     1.0000 0.00000  0.00000  0.23760  Biso   1.000  Au
  Au77     1.0000 0.20000  0.00000  0.23760  Biso   1.000  Au
  Au78     1.0000 0.40000  0.00000  0.23760  Biso   1.000  Au
  Au79     1.0000 0.60000  0.00000  0.23760  Biso   1.000  Au
  Au80     1.0000 0.80000  0.00000  0.23760  Biso   1.000  Au
  Au81     1.0000 0.00000  0.20000  0.23760  Biso   1.000  Au
  Au82     1.0000 0.20000  0.20000  0.23760  Biso   1.000  Au
  Au83     1.0000 0.40000  0.20000  0.23760  Biso   1.000  Au
  Au84     1.0000 0.60000  0.20000  0.23760  Biso   1.000  Au
  Au85     1.0000 0.80000  0.20000  0.23760  Biso   1.000  Au
  Au86     1.0000 0.00000  0.40000  0.23760  Biso   1.000  Au
  Au87     1.0000 0.20000  0.40000  0.23760  Biso   1.000  Au
  Au88     1.0000 0.40000  0.40000  0.23760  Biso   1.000  Au
  Au89     1.0000 0.60000  0.40000  0.23760  Biso   1.000  Au
  Au90     1.0000 0.80000  0.40000  0.23760  Biso   1.000  Au
  Au91     1.0000 0.00000  0.60000  0.23760  Biso   1.000  Au
  Au92     1.0000 0.20000  0.60000  0.23760  Biso   1.000  Au
  Au93     1.0000 0.40000  0.60000  0.23760  Biso   1.000  Au
  Au94     1.0000 0.60000  0.60000  0.23760  Biso   1.000  Au
  Au95     1.0000 0.80000  0.60000  0.23760  Biso   1.000  Au
  Au96     1.0000 0.00000  0.80000  0.23760  Biso   1.000  Au
  Au97     1.0000 0.20000  0.80000  0.23760  Biso   1.000  Au
  Au98     1.0000 0.40000  0.80000  0.23760  Biso   1.000  Au
  Au99     1.0000 0.60000  0.80000  0.23760  Biso   1.000  Au
  Au100    1.0000 0.80000  0.80000  0.23760  Biso   1.000  Au
  Au101    1.0000 0.26665  0.26663  0.31679  Biso   1.000  Au
  Au102    1.0000 0.46665  0.26663  0.31679  Biso   1.000  Au
  Au103    1.0000 0.26665  0.46663  0.31679  Biso   1.000  Au
  C1       1.0000 0.45184  0.13078  0.46142  Biso   1.000  C
  H1       1.0000 0.44289  0.08547  0.43318  Biso   1.000  H
  H2       1.0000 0.51960  0.14462  0.45424  Biso   1.000  H
  H3       1.0000 0.46493  0.08522  0.49320  Biso   1.000  H
  S1       1.0000 0.32616  0.25727  0.46417  Biso   1.000  S
  C2       1.0000 0.35283  0.32364  0.51098  Biso   1.000  C
  C3       1.0000 0.33193  0.28845  0.55672  Biso   1.000  C
  C4       1.0000 0.34664  0.34839  0.59632  Biso   1.000  C
  C5       1.0000 0.32109  0.31673  0.64211  Biso   1.000  C
  H4       1.0000 0.29728  0.41074  0.50527  Biso   1.000  H
  H5       1.0000 0.43607  0.30878  0.50758  Biso   1.000  H
  H6       1.0000 0.38653  0.20047  0.56119  Biso   1.000  H
  H7       1.0000 0.24882  0.30152  0.55685  Biso   1.000  H
  H8       1.0000 0.43067  0.33307  0.59654  Biso   1.000  H
  H9       1.0000 0.29425  0.43662  0.59120  Biso   1.000  H
  H10      1.0000 0.37287  0.22839  0.64717  Biso   1.000  H
  H11      1.0000 0.23688  0.33257  0.64201  Biso   1.000  H
  H12      1.0000 0.42013  0.36195  0.68169  Biso   1.000  H
  H13      1.0000 0.28317  0.46420  0.67721  Biso   1.000  H
  H14      1.0000 0.23135  0.35698  0.73074  Biso   1.000  H
  H15      1.0000 0.37014  0.25516  0.73375  Biso   1.000  H
  C6       1.0000 0.21497  0.53647  0.77598  Biso   1.000  C
  H16      1.0000 0.14686  0.52269  0.78231  Biso   1.000  H
  H17      1.0000 0.20365  0.58160  0.74422  Biso   1.000  H
  H18      1.0000 0.22247  0.58181  0.80461  Biso   1.000  H
  S2       1.0000 0.34047  0.40979  0.77407  Biso   1.000  S
  C7       1.0000 0.31475  0.34206  0.72756  Biso   1.000  C
  C8       1.0000 0.33663  0.37613  0.68175  Biso   1.000  C
  Au104    1.0000 0.33332  0.33329  0.39095  Biso   1.000  Au
  Au105    1.0000 0.33332  0.33329  0.84665  Biso   1.000  Au
  Au106    1.0000 0.26665  0.46663  0.92080  Biso   1.000  Au
  Au107    1.0000 0.46665  0.26663  0.92080  Biso   1.000  Au
  Au108    1.0000 0.26665  0.26663  0.92080  Biso   1.000  Au
