# Supplementary material for: Substituent Control of σ-Interference Effects in the Transmission of Saturated Molecules
Source: ACS Phys Chem Au. 2022 Apr 14;2(4):282–8. doi: 10.1021/acsphyschemau.2c00016 (PMC9955259; doi:10.1021/acsphyschemau.2c00016)
Supplement: Supplementary file 2 — pg2c00016_si_002.zip [file pg2c00016_si_002.zip › structures/junctions_cif/Si4_oh.cif]

data_image0
_cell_length_a       14.425
_cell_length_b       14.425
_cell_length_c       32.1463
_cell_angle_alpha    90
_cell_angle_beta     90
_cell_angle_gamma    60

_symmetry_space_group_name_H-M    "P 1"
_symmetry_int_tables_number       1

loop_
  _symmetry_equiv_pos_as_xyz
  'x, y, z'

loop_
  _atom_site_label
  _atom_site_occupancy
  _atom_site_fract_x
  _atom_site_fract_y
  _atom_site_fract_z
  _atom_site_thermal_displace_type
  _atom_site_B_iso_or_equiv
  _atom_site_type_symbol
  Au1      1.0000 0.00000  0.00000  0.00000  Biso   1.000  Au
  Au2      1.0000 0.20000  0.00000  0.00000  Biso   1.000  Au
  Au3      1.0000 0.40000  0.00000  0.00000  Biso   1.000  Au
  Au4      1.0000 0.60000  0.00000  0.00000  Biso   1.000  Au
  Au5      1.0000 0.80000  0.00000  0.00000  Biso   1.000  Au
  Au6      1.0000 0.00000  0.20000  0.00000  Biso   1.000  Au
  Au7      1.0000 0.20000  0.20000  0.00000  Biso   1.000  Au
  Au8      1.0000 0.40000  0.20000  0.00000  Biso   1.000  Au
  Au9      1.0000 0.60000  0.20000  0.00000  Biso   1.000  Au
  Au10     1.0000 0.80000  0.20000  0.00000  Biso   1.000  Au
  Au11     1.0000 0.00000  0.40000  0.00000  Biso   1.000  Au
  Au12     1.0000 0.20000  0.40000  0.00000  Biso   1.000  Au
  Au13     1.0000 0.40000  0.40000  0.00000  Biso   1.000  Au
  Au14     1.0000 0.60000  0.40000  0.00000  Biso   1.000  Au
  Au15     1.0000 0.80000  0.40000  0.00000  Biso   1.000  Au
  Au16     1.0000 0.00000  0.60000  0.00000  Biso   1.000  Au
  Au17     1.0000 0.20000  0.60000  0.00000  Biso   1.000  Au
  Au18     1.0000 0.40000  0.60000  0.00000  Biso   1.000  Au
  Au19     1.0000 0.60000  0.60000  0.00000  Biso   1.000  Au
  Au20     1.0000 0.80000  0.60000  0.00000  Biso   1.000  Au
  Au21     1.0000 0.00000  0.80000  0.00000  Biso   1.000  Au
  Au22     1.0000 0.20000  0.80000  0.00000  Biso   1.000  Au
  Au23     1.0000 0.40000  0.80000  0.00000  Biso   1.000  Au
  Au24     1.0000 0.60000  0.80000  0.00000  Biso   1.000  Au
  Au25     1.0000 0.80000  0.80000  0.00000  Biso   1.000  Au
  Au26     1.0000 0.06667  0.06667  0.07328  Biso   1.000  Au
  Au27     1.0000 0.26667  0.06667  0.07328  Biso   1.000  Au
  Au28     1.0000 0.46667  0.06667  0.07328  Biso   1.000  Au
  Au29     1.0000 0.66667  0.06667  0.07328  Biso   1.000  Au
  Au30     1.0000 0.86667  0.06667  0.07328  Biso   1.000  Au
  Au31     1.0000 0.06667  0.26667  0.07328  Biso   1.000  Au
  Au32     1.0000 0.26667  0.26667  0.07328  Biso   1.000  Au
  Au33     1.0000 0.46667  0.26667  0.07328  Biso   1.000  Au
  Au34     1.0000 0.66667  0.26667  0.07328  Biso   1.000  Au
  Au35     1.0000 0.86667  0.26667  0.07328  Biso   1.000  Au
  Au36     1.0000 0.06667  0.46667  0.07328  Biso   1.000  Au
  Au37     1.0000 0.26667  0.46667  0.07328  Biso   1.000  Au
  Au38     1.0000 0.46667  0.46667  0.07328  Biso   1.000  Au
  Au39     1.0000 0.66667  0.46667  0.07328  Biso   1.000  Au
  Au40     1.0000 0.86667  0.46667  0.07328  Biso   1.000  Au
  Au41     1.0000 0.06667  0.66667  0.07328  Biso   1.000  Au
  Au42     1.0000 0.26667  0.66667  0.07328  Biso   1.000  Au
  Au43     1.0000 0.46667  0.66667  0.07328  Biso   1.000  Au
  Au44     1.0000 0.66667  0.66667  0.07328  Biso   1.000  Au
  Au45     1.0000 0.86667  0.66667  0.07328  Biso   1.000  Au
  Au46     1.0000 0.06667  0.86667  0.07328  Biso   1.000  Au
  Au47     1.0000 0.26667  0.86667  0.07328  Biso   1.000  Au
  Au48     1.0000 0.46667  0.86667  0.07328  Biso   1.000  Au
  Au49     1.0000 0.66667  0.86667  0.07328  Biso   1.000  Au
  Au50     1.0000 0.86667  0.86667  0.07328  Biso   1.000  Au
  Au51     1.0000 0.93333  0.13333  0.14655  Biso   1.000  Au
  Au52     1.0000 0.13333  0.13333  0.14655  Biso   1.000  Au
  Au53     1.0000 0.33333  0.13333  0.14655  Biso   1.000  Au
  Au54     1.0000 0.53333  0.13333  0.14655  Biso   1.000  Au
  Au55     1.0000 0.73333  0.13333  0.14655  Biso   1.000  Au
  Au56     1.0000 0.93333  0.33333  0.14655  Biso   1.000  Au
  Au57     1.0000 0.13333  0.33333  0.14655  Biso   1.000  Au
  Au58     1.0000 0.33333  0.33333  0.14655  Biso   1.000  Au
  Au59     1.0000 0.53333  0.33333  0.14655  Biso   1.000  Au
  Au60     1.0000 0.73333  0.33333  0.14655  Biso   1.000  Au
  Au61     1.0000 0.93333  0.53333  0.14655  Biso   1.000  Au
  Au62     1.0000 0.13333  0.53333  0.14655  Biso   1.000  Au
  Au63     1.0000 0.33333  0.53333  0.14655  Biso   1.000  Au
  Au64     1.0000 0.53333  0.53333  0.14655  Biso   1.000  Au
  Au65     1.0000 0.73333  0.53333  0.14655  Biso   1.000  Au
  Au66     1.0000 0.93333  0.73333  0.14655  Biso   1.000  Au
  Au67     1.0000 0.13333  0.73333  0.14655  Biso   1.000  Au
  Au68     1.0000 0.33333  0.73333  0.14655  Biso   1.000  Au
  Au69     1.0000 0.53333  0.73333  0.14655  Biso   1.000  Au
  Au70     1.0000 0.73333  0.73333  0.14655  Biso   1.000  Au
  Au71     1.0000 0.93333  0.93333  0.14655  Biso   1.000  Au
  Au72     1.0000 0.13333  0.93333  0.14655  Biso   1.000  Au
  Au73     1.0000 0.33333  0.93333  0.14655  Biso   1.000  Au
  Au74     1.0000 0.53333  0.93333  0.14655  Biso   1.000  Au
  Au75     1.0000 0.73333  0.93333  0.14655  Biso   1.000  Au
  Au76     1.0000 0.00000  0.00000  0.21983  Biso   1.000  Au
  Au77     1.0000 0.20000  0.00000  0.21983  Biso   1.000  Au
  Au78     1.0000 0.40000  0.00000  0.21983  Biso   1.000  Au
  Au79     1.0000 0.60000  0.00000  0.21983  Biso   1.000  Au
  Au80     1.0000 0.80000  0.00000  0.21983  Biso   1.000  Au
  Au81     1.0000 0.00000  0.20000  0.21983  Biso   1.000  Au
  Au82     1.0000 0.20000  0.20000  0.21983  Biso   1.000  Au
  Au83     1.0000 0.40000  0.20000  0.21983  Biso   1.000  Au
  Au84     1.0000 0.60000  0.20000  0.21983  Biso   1.000  Au
  Au85     1.0000 0.80000  0.20000  0.21983  Biso   1.000  Au
  Au86     1.0000 0.00000  0.40000  0.21983  Biso   1.000  Au
  Au87     1.0000 0.20000  0.40000  0.21983  Biso   1.000  Au
  Au88     1.0000 0.40000  0.40000  0.21983  Biso   1.000  Au
  Au89     1.0000 0.60000  0.40000  0.21983  Biso   1.000  Au
  Au90     1.0000 0.80000  0.40000  0.21983  Biso   1.000  Au
  Au91     1.0000 0.00000  0.60000  0.21983  Biso   1.000  Au
  Au92     1.0000 0.20000  0.60000  0.21983  Biso   1.000  Au
  Au93     1.0000 0.40000  0.60000  0.21983  Biso   1.000  Au
  Au94     1.0000 0.60000  0.60000  0.21983  Biso   1.000  Au
  Au95     1.0000 0.80000  0.60000  0.21983  Biso   1.000  Au
  Au96     1.0000 0.00000  0.80000  0.21983  Biso   1.000  Au
  Au97     1.0000 0.20000  0.80000  0.21983  Biso   1.000  Au
  Au98     1.0000 0.40000  0.80000  0.21983  Biso   1.000  Au
  Au99     1.0000 0.60000  0.80000  0.21983  Biso   1.000  Au
  Au100    1.0000 0.80000  0.80000  0.21983  Biso   1.000  Au
  Au101    1.0000 0.26665  0.26663  0.29311  Biso   1.000  Au
  Au102    1.0000 0.46665  0.26663  0.29311  Biso   1.000  Au
  Au103    1.0000 0.26665  0.46663  0.29311  Biso   1.000  Au
  C1       1.0000 0.13890  0.39237  0.42545  Biso   1.000  C
  H1       1.0000 0.09622  0.40663  0.45559  Biso   1.000  H
  H2       1.0000 0.15458  0.31544  0.41146  Biso   1.000  H
  H3       1.0000 0.09134  0.45833  0.40318  Biso   1.000  H
  S1       1.0000 0.26515  0.39104  0.43245  Biso   1.000  S
  C2       1.0000 0.33303  0.28377  0.47115  Biso   1.000  C
  Si1      1.0000 0.29375  0.34069  0.52592  Biso   1.000  Si
  O1       1.0000 0.15816  0.39190  0.53233  Biso   1.000  O
  O2       1.0000 0.32492  0.43972  0.53068  Biso   1.000  O
  Si2      1.0000 0.35667  0.25629  0.59006  Biso   1.000  Si
  O3       1.0000 0.31536  0.16766  0.59846  Biso   1.000  O
  O4       1.0000 0.48769  0.21245  0.59721  Biso   1.000  O
  Si3      1.0000 0.25603  0.40781  0.63165  Biso   1.000  Si
  O5       1.0000 0.12427  0.45353  0.62497  Biso   1.000  O
  O6       1.0000 0.29457  0.49972  0.62581  Biso   1.000  O
  O7       1.0000 0.45049  0.26266  0.69010  Biso   1.000  O
  O8       1.0000 0.28317  0.21695  0.68764  Biso   1.000  O
  H4       1.0000 0.42022  0.25366  0.46680  Biso   1.000  H
  H5       1.0000 0.31764  0.21710  0.46399  Biso   1.000  H
  H6       1.0000 0.11615  0.46525  0.52121  Biso   1.000  H
  H7       1.0000 0.30866  0.48511  0.50566  Biso   1.000  H
  H8       1.0000 0.29611  0.17015  0.62840  Biso   1.000  H
  H9       1.0000 0.50093  0.22065  0.62700  Biso   1.000  H
  H10      1.0000 0.11338  0.43273  0.59666  Biso   1.000  H
  H11      1.0000 0.31356  0.50160  0.59627  Biso   1.000  H
  H12      1.0000 0.49249  0.21652  0.71361  Biso   1.000  H
  H13      1.0000 0.33322  0.15007  0.70224  Biso   1.000  H
  H14      1.0000 0.19010  0.40944  0.75690  Biso   1.000  H
  H15      1.0000 0.30418  0.42830  0.75608  Biso   1.000  H
  C3       1.0000 0.25853  0.20950  0.79446  Biso   1.000  C
  H16      1.0000 0.24524  0.17907  0.76461  Biso   1.000  H
  H17      1.0000 0.18156  0.27358  0.80742  Biso   1.000  H
  H18      1.0000 0.29672  0.14388  0.81766  Biso   1.000  H
  S2       1.0000 0.35085  0.26014  0.78766  Biso   1.000  S
  C4       1.0000 0.27747  0.36918  0.75013  Biso   1.000  C
  Si4      1.0000 0.31531  0.31604  0.69493  Biso   1.000  Si
  Au104    1.0000 0.33332  0.33329  0.36172  Biso   1.000  Au
  Au105    1.0000 0.33332  0.33329  0.85811  Biso   1.000  Au
  Au106    1.0000 0.26665  0.46663  0.92672  Biso   1.000  Au
  Au107    1.0000 0.46665  0.26663  0.92672  Biso   1.000  Au
  Au108    1.0000 0.26665  0.26663  0.92672  Biso   1.000  Au
