# Supplementary material for: Substituent Control of σ-Interference Effects in the Transmission of Saturated Molecules
Source: ACS Phys Chem Au. 2022 Apr 14;2(4):282–8. doi: 10.1021/acsphyschemau.2c00016 (PMC9955259; doi:10.1021/acsphyschemau.2c00016)
Supplement: Supplementary file 2 — pg2c00016_si_002.zip [file pg2c00016_si_002.zip › structures/junctions_cif/C222_sub10_ortho.cif]

data_image0
_cell_length_a       14.425
_cell_length_b       14.425
_cell_length_c       29.0756
_cell_angle_alpha    90
_cell_angle_beta     90
_cell_angle_gamma    60

_symmetry_space_group_name_H-M    "P 1"
_symmetry_int_tables_number       1

loop_
  _symmetry_equiv_pos_as_xyz
  'x, y, z'

loop_
  _atom_site_label
  _atom_site_occupancy
  _atom_site_fract_x
  _atom_site_fract_y
  _atom_site_fract_z
  _atom_site_thermal_displace_type
  _atom_site_B_iso_or_equiv
  _atom_site_type_symbol
  Au1      1.0000 0.00000  0.00000  0.00000  Biso   1.000  Au
  Au2      1.0000 0.20000  0.00000  0.00000  Biso   1.000  Au
  Au3      1.0000 0.40000  0.00000  0.00000  Biso   1.000  Au
  Au4      1.0000 0.60000  0.00000  0.00000  Biso   1.000  Au
  Au5      1.0000 0.80000  0.00000  0.00000  Biso   1.000  Au
  Au6      1.0000 0.00000  0.20000  0.00000  Biso   1.000  Au
  Au7      1.0000 0.20000  0.20000  0.00000  Biso   1.000  Au
  Au8      1.0000 0.40000  0.20000  0.00000  Biso   1.000  Au
  Au9      1.0000 0.60000  0.20000  0.00000  Biso   1.000  Au
  Au10     1.0000 0.80000  0.20000  0.00000  Biso   1.000  Au
  Au11     1.0000 0.00000  0.40000  0.00000  Biso   1.000  Au
  Au12     1.0000 0.20000  0.40000  0.00000  Biso   1.000  Au
  Au13     1.0000 0.40000  0.40000  0.00000  Biso   1.000  Au
  Au14     1.0000 0.60000  0.40000  0.00000  Biso   1.000  Au
  Au15     1.0000 0.80000  0.40000  0.00000  Biso   1.000  Au
  Au16     1.0000 0.00000  0.60000  0.00000  Biso   1.000  Au
  Au17     1.0000 0.20000  0.60000  0.00000  Biso   1.000  Au
  Au18     1.0000 0.40000  0.60000  0.00000  Biso   1.000  Au
  Au19     1.0000 0.60000  0.60000  0.00000  Biso   1.000  Au
  Au20     1.0000 0.80000  0.60000  0.00000  Biso   1.000  Au
  Au21     1.0000 0.00000  0.80000  0.00000  Biso   1.000  Au
  Au22     1.0000 0.20000  0.80000  0.00000  Biso   1.000  Au
  Au23     1.0000 0.40000  0.80000  0.00000  Biso   1.000  Au
  Au24     1.0000 0.60000  0.80000  0.00000  Biso   1.000  Au
  Au25     1.0000 0.80000  0.80000  0.00000  Biso   1.000  Au
  Au26     1.0000 0.06667  0.06667  0.08102  Biso   1.000  Au
  Au27     1.0000 0.26667  0.06667  0.08102  Biso   1.000  Au
  Au28     1.0000 0.46667  0.06667  0.08102  Biso   1.000  Au
  Au29     1.0000 0.66667  0.06667  0.08102  Biso   1.000  Au
  Au30     1.0000 0.86667  0.06667  0.08102  Biso   1.000  Au
  Au31     1.0000 0.06667  0.26667  0.08102  Biso   1.000  Au
  Au32     1.0000 0.26667  0.26667  0.08102  Biso   1.000  Au
  Au33     1.0000 0.46667  0.26667  0.08102  Biso   1.000  Au
  Au34     1.0000 0.66667  0.26667  0.08102  Biso   1.000  Au
  Au35     1.0000 0.86667  0.26667  0.08102  Biso   1.000  Au
  Au36     1.0000 0.06667  0.46667  0.08102  Biso   1.000  Au
  Au37     1.0000 0.26667  0.46667  0.08102  Biso   1.000  Au
  Au38     1.0000 0.46667  0.46667  0.08102  Biso   1.000  Au
  Au39     1.0000 0.66667  0.46667  0.08102  Biso   1.000  Au
  Au40     1.0000 0.86667  0.46667  0.08102  Biso   1.000  Au
  Au41     1.0000 0.06667  0.66667  0.08102  Biso   1.000  Au
  Au42     1.0000 0.26667  0.66667  0.08102  Biso   1.000  Au
  Au43     1.0000 0.46667  0.66667  0.08102  Biso   1.000  Au
  Au44     1.0000 0.66667  0.66667  0.08102  Biso   1.000  Au
  Au45     1.0000 0.86667  0.66667  0.08102  Biso   1.000  Au
  Au46     1.0000 0.06667  0.86667  0.08102  Biso   1.000  Au
  Au47     1.0000 0.26667  0.86667  0.08102  Biso   1.000  Au
  Au48     1.0000 0.46667  0.86667  0.08102  Biso   1.000  Au
  Au49     1.0000 0.66667  0.86667  0.08102  Biso   1.000  Au
  Au50     1.0000 0.86667  0.86667  0.08102  Biso   1.000  Au
  Au51     1.0000 0.93333  0.13333  0.16203  Biso   1.000  Au
  Au52     1.0000 0.13333  0.13333  0.16203  Biso   1.000  Au
  Au53     1.0000 0.33333  0.13333  0.16203  Biso   1.000  Au
  Au54     1.0000 0.53333  0.13333  0.16203  Biso   1.000  Au
  Au55     1.0000 0.73333  0.13333  0.16203  Biso   1.000  Au
  Au56     1.0000 0.93333  0.33333  0.16203  Biso   1.000  Au
  Au57     1.0000 0.13333  0.33333  0.16203  Biso   1.000  Au
  Au58     1.0000 0.33333  0.33333  0.16203  Biso   1.000  Au
  Au59     1.0000 0.53333  0.33333  0.16203  Biso   1.000  Au
  Au60     1.0000 0.73333  0.33333  0.16203  Biso   1.000  Au
  Au61     1.0000 0.93333  0.53333  0.16203  Biso   1.000  Au
  Au62     1.0000 0.13333  0.53333  0.16203  Biso   1.000  Au
  Au63     1.0000 0.33333  0.53333  0.16203  Biso   1.000  Au
  Au64     1.0000 0.53333  0.53333  0.16203  Biso   1.000  Au
  Au65     1.0000 0.73333  0.53333  0.16203  Biso   1.000  Au
  Au66     1.0000 0.93333  0.73333  0.16203  Biso   1.000  Au
  Au67     1.0000 0.13333  0.73333  0.16203  Biso   1.000  Au
  Au68     1.0000 0.33333  0.73333  0.16203  Biso   1.000  Au
  Au69     1.0000 0.53333  0.73333  0.16203  Biso   1.000  Au
  Au70     1.0000 0.73333  0.73333  0.16203  Biso   1.000  Au
  Au71     1.0000 0.93333  0.93333  0.16203  Biso   1.000  Au
  Au72     1.0000 0.13333  0.93333  0.16203  Biso   1.000  Au
  Au73     1.0000 0.33333  0.93333  0.16203  Biso   1.000  Au
  Au74     1.0000 0.53333  0.93333  0.16203  Biso   1.000  Au
  Au75     1.0000 0.73333  0.93333  0.16203  Biso   1.000  Au
  Au76     1.0000 0.00000  0.00000  0.24305  Biso   1.000  Au
  Au77     1.0000 0.20000  0.00000  0.24305  Biso   1.000  Au
  Au78     1.0000 0.40000  0.00000  0.24305  Biso   1.000  Au
  Au79     1.0000 0.60000  0.00000  0.24305  Biso   1.000  Au
  Au80     1.0000 0.80000  0.00000  0.24305  Biso   1.000  Au
  Au81     1.0000 0.00000  0.20000  0.24305  Biso   1.000  Au
  Au82     1.0000 0.20000  0.20000  0.24305  Biso   1.000  Au
  Au83     1.0000 0.40000  0.20000  0.24305  Biso   1.000  Au
  Au84     1.0000 0.60000  0.20000  0.24305  Biso   1.000  Au
  Au85     1.0000 0.80000  0.20000  0.24305  Biso   1.000  Au
  Au86     1.0000 0.00000  0.40000  0.24305  Biso   1.000  Au
  Au87     1.0000 0.20000  0.40000  0.24305  Biso   1.000  Au
  Au88     1.0000 0.40000  0.40000  0.24305  Biso   1.000  Au
  Au89     1.0000 0.60000  0.40000  0.24305  Biso   1.000  Au
  Au90     1.0000 0.80000  0.40000  0.24305  Biso   1.000  Au
  Au91     1.0000 0.00000  0.60000  0.24305  Biso   1.000  Au
  Au92     1.0000 0.20000  0.60000  0.24305  Biso   1.000  Au
  Au93     1.0000 0.40000  0.60000  0.24305  Biso   1.000  Au
  Au94     1.0000 0.60000  0.60000  0.24305  Biso   1.000  Au
  Au95     1.0000 0.80000  0.60000  0.24305  Biso   1.000  Au
  Au96     1.0000 0.00000  0.80000  0.24305  Biso   1.000  Au
  Au97     1.0000 0.20000  0.80000  0.24305  Biso   1.000  Au
  Au98     1.0000 0.40000  0.80000  0.24305  Biso   1.000  Au
  Au99     1.0000 0.60000  0.80000  0.24305  Biso   1.000  Au
  Au100    1.0000 0.80000  0.80000  0.24305  Biso   1.000  Au
  Au101    1.0000 0.26665  0.26663  0.32406  Biso   1.000  Au
  Au102    1.0000 0.46665  0.26663  0.32406  Biso   1.000  Au
  Au103    1.0000 0.26665  0.46663  0.32406  Biso   1.000  Au
  C1       1.0000 0.45160  0.14230  0.46544  Biso   1.000  C
  H1       1.0000 0.52060  0.15494  0.45976  Biso   1.000  H
  H2       1.0000 0.46797  0.08237  0.49272  Biso   1.000  H
  H3       1.0000 0.43170  0.11707  0.43245  Biso   1.000  H
  S1       1.0000 0.33001  0.26851  0.47820  Biso   1.000  S
  C2       1.0000 0.36639  0.33858  0.52173  Biso   1.000  C
  C3       1.0000 0.34720  0.33308  0.57464  Biso   1.000  C
  C4       1.0000 0.22027  0.40388  0.58738  Biso   1.000  C
  Cl1      1.0000 0.16753  0.54376  0.57485  Biso   1.000  Cl
  Cl2      1.0000 0.13663  0.37556  0.55048  Biso   1.000  Cl
  C5       1.0000 0.20359  0.38606  0.64170  Biso   1.000  C
  Cl3      1.0000 0.10195  0.50829  0.66844  Biso   1.000  Cl
  Cl4      1.0000 0.14159  0.30458  0.64759  Biso   1.000  Cl
  C6       1.0000 0.41040  0.38608  0.60129  Biso   1.000  C
  Cl5      1.0000 0.38974  0.50829  0.57450  Biso   1.000  Cl
  Cl6      1.0000 0.55391  0.30462  0.59542  Biso   1.000  Cl
  C7       1.0000 0.37586  0.40397  0.65561  Biso   1.000  C
  Cl7      1.0000 0.48763  0.37582  0.69253  Biso   1.000  Cl
  Cl8      1.0000 0.28861  0.54393  0.66803  Biso   1.000  Cl
  C8       1.0000 0.39425  0.21246  0.64967  Biso   1.000  C
  Cl9      1.0000 0.35413  0.12069  0.67187  Biso   1.000  Cl
  Cl10     1.0000 0.52883  0.15401  0.67111  Biso   1.000  Cl
  C9       1.0000 0.39346  0.21242  0.59336  Biso   1.000  C
  Cl11     1.0000 0.52529  0.12059  0.57114  Biso   1.000  Cl
  Cl12     1.0000 0.31727  0.15396  0.57196  Biso   1.000  Cl
  H4       1.0000 0.45150  0.31580  0.51636  Biso   1.000  H
  H5       1.0000 0.31619  0.42407  0.51170  Biso   1.000  H
  H6       1.0000 0.23290  0.31536  0.72643  Biso   1.000  H
  H7       1.0000 0.25929  0.42408  0.73128  Biso   1.000  H
  C10      1.0000 0.40596  0.14240  0.77762  Biso   1.000  C
  H8       1.0000 0.45099  0.11740  0.81065  Biso   1.000  H
  H9       1.0000 0.44970  0.08238  0.75038  Biso   1.000  H
  H10      1.0000 0.32446  0.15460  0.78329  Biso   1.000  H
  S2       1.0000 0.40127  0.26858  0.76479  Biso   1.000  S
  C11      1.0000 0.29493  0.33858  0.72121  Biso   1.000  C
  C12      1.0000 0.31977  0.33318  0.66834  Biso   1.000  C
  Au104    1.0000 0.33332  0.33329  0.39992  Biso   1.000  Au
  Au105    1.0000 0.33332  0.33329  0.84313  Biso   1.000  Au
  Au106    1.0000 0.26665  0.46663  0.91898  Biso   1.000  Au
  Au107    1.0000 0.46665  0.26663  0.91898  Biso   1.000  Au
  Au108    1.0000 0.26665  0.26663  0.91898  Biso   1.000  Au
