# Supplementary material for: Substituent Control of σ-Interference Effects in the Transmission of Saturated Molecules
Source: ACS Phys Chem Au. 2022 Apr 14;2(4):282–8. doi: 10.1021/acsphyschemau.2c00016 (PMC9955259; doi:10.1021/acsphyschemau.2c00016)
Supplement: Supplementary file 2 — pg2c00016_si_002.zip [file pg2c00016_si_002.zip › structures/junctions_cif/C222_sub10_cis.cif]

data_image0
_cell_length_a       14.425
_cell_length_b       14.425
_cell_length_c       29.0139
_cell_angle_alpha    90
_cell_angle_beta     90
_cell_angle_gamma    60

_symmetry_space_group_name_H-M    "P 1"
_symmetry_int_tables_number       1

loop_
  _symmetry_equiv_pos_as_xyz
  'x, y, z'

loop_
  _atom_site_label
  _atom_site_occupancy
  _atom_site_fract_x
  _atom_site_fract_y
  _atom_site_fract_z
  _atom_site_thermal_displace_type
  _atom_site_B_iso_or_equiv
  _atom_site_type_symbol
  Au1      1.0000 0.00000  0.00000  0.00000  Biso   1.000  Au
  Au2      1.0000 0.20000  0.00000  0.00000  Biso   1.000  Au
  Au3      1.0000 0.40000  0.00000  0.00000  Biso   1.000  Au
  Au4      1.0000 0.60000  0.00000  0.00000  Biso   1.000  Au
  Au5      1.0000 0.80000  0.00000  0.00000  Biso   1.000  Au
  Au6      1.0000 0.00000  0.20000  0.00000  Biso   1.000  Au
  Au7      1.0000 0.20000  0.20000  0.00000  Biso   1.000  Au
  Au8      1.0000 0.40000  0.20000  0.00000  Biso   1.000  Au
  Au9      1.0000 0.60000  0.20000  0.00000  Biso   1.000  Au
  Au10     1.0000 0.80000  0.20000  0.00000  Biso   1.000  Au
  Au11     1.0000 0.00000  0.40000  0.00000  Biso   1.000  Au
  Au12     1.0000 0.20000  0.40000  0.00000  Biso   1.000  Au
  Au13     1.0000 0.40000  0.40000  0.00000  Biso   1.000  Au
  Au14     1.0000 0.60000  0.40000  0.00000  Biso   1.000  Au
  Au15     1.0000 0.80000  0.40000  0.00000  Biso   1.000  Au
  Au16     1.0000 0.00000  0.60000  0.00000  Biso   1.000  Au
  Au17     1.0000 0.20000  0.60000  0.00000  Biso   1.000  Au
  Au18     1.0000 0.40000  0.60000  0.00000  Biso   1.000  Au
  Au19     1.0000 0.60000  0.60000  0.00000  Biso   1.000  Au
  Au20     1.0000 0.80000  0.60000  0.00000  Biso   1.000  Au
  Au21     1.0000 0.00000  0.80000  0.00000  Biso   1.000  Au
  Au22     1.0000 0.20000  0.80000  0.00000  Biso   1.000  Au
  Au23     1.0000 0.40000  0.80000  0.00000  Biso   1.000  Au
  Au24     1.0000 0.60000  0.80000  0.00000  Biso   1.000  Au
  Au25     1.0000 0.80000  0.80000  0.00000  Biso   1.000  Au
  Au26     1.0000 0.06667  0.06667  0.08119  Biso   1.000  Au
  Au27     1.0000 0.26667  0.06667  0.08119  Biso   1.000  Au
  Au28     1.0000 0.46667  0.06667  0.08119  Biso   1.000  Au
  Au29     1.0000 0.66667  0.06667  0.08119  Biso   1.000  Au
  Au30     1.0000 0.86667  0.06667  0.08119  Biso   1.000  Au
  Au31     1.0000 0.06667  0.26667  0.08119  Biso   1.000  Au
  Au32     1.0000 0.26667  0.26667  0.08119  Biso   1.000  Au
  Au33     1.0000 0.46667  0.26667  0.08119  Biso   1.000  Au
  Au34     1.0000 0.66667  0.26667  0.08119  Biso   1.000  Au
  Au35     1.0000 0.86667  0.26667  0.08119  Biso   1.000  Au
  Au36     1.0000 0.06667  0.46667  0.08119  Biso   1.000  Au
  Au37     1.0000 0.26667  0.46667  0.08119  Biso   1.000  Au
  Au38     1.0000 0.46667  0.46667  0.08119  Biso   1.000  Au
  Au39     1.0000 0.66667  0.46667  0.08119  Biso   1.000  Au
  Au40     1.0000 0.86667  0.46667  0.08119  Biso   1.000  Au
  Au41     1.0000 0.06667  0.66667  0.08119  Biso   1.000  Au
  Au42     1.0000 0.26667  0.66667  0.08119  Biso   1.000  Au
  Au43     1.0000 0.46667  0.66667  0.08119  Biso   1.000  Au
  Au44     1.0000 0.66667  0.66667  0.08119  Biso   1.000  Au
  Au45     1.0000 0.86667  0.66667  0.08119  Biso   1.000  Au
  Au46     1.0000 0.06667  0.86667  0.08119  Biso   1.000  Au
  Au47     1.0000 0.26667  0.86667  0.08119  Biso   1.000  Au
  Au48     1.0000 0.46667  0.86667  0.08119  Biso   1.000  Au
  Au49     1.0000 0.66667  0.86667  0.08119  Biso   1.000  Au
  Au50     1.0000 0.86667  0.86667  0.08119  Biso   1.000  Au
  Au51     1.0000 0.93333  0.13333  0.16238  Biso   1.000  Au
  Au52     1.0000 0.13333  0.13333  0.16238  Biso   1.000  Au
  Au53     1.0000 0.33333  0.13333  0.16238  Biso   1.000  Au
  Au54     1.0000 0.53333  0.13333  0.16238  Biso   1.000  Au
  Au55     1.0000 0.73333  0.13333  0.16238  Biso   1.000  Au
  Au56     1.0000 0.93333  0.33333  0.16238  Biso   1.000  Au
  Au57     1.0000 0.13333  0.33333  0.16238  Biso   1.000  Au
  Au58     1.0000 0.33333  0.33333  0.16238  Biso   1.000  Au
  Au59     1.0000 0.53333  0.33333  0.16238  Biso   1.000  Au
  Au60     1.0000 0.73333  0.33333  0.16238  Biso   1.000  Au
  Au61     1.0000 0.93333  0.53333  0.16238  Biso   1.000  Au
  Au62     1.0000 0.13333  0.53333  0.16238  Biso   1.000  Au
  Au63     1.0000 0.33333  0.53333  0.16238  Biso   1.000  Au
  Au64     1.0000 0.53333  0.53333  0.16238  Biso   1.000  Au
  Au65     1.0000 0.73333  0.53333  0.16238  Biso   1.000  Au
  Au66     1.0000 0.93333  0.73333  0.16238  Biso   1.000  Au
  Au67     1.0000 0.13333  0.73333  0.16238  Biso   1.000  Au
  Au68     1.0000 0.33333  0.73333  0.16238  Biso   1.000  Au
  Au69     1.0000 0.53333  0.73333  0.16238  Biso   1.000  Au
  Au70     1.0000 0.73333  0.73333  0.16238  Biso   1.000  Au
  Au71     1.0000 0.93333  0.93333  0.16238  Biso   1.000  Au
  Au72     1.0000 0.13333  0.93333  0.16238  Biso   1.000  Au
  Au73     1.0000 0.33333  0.93333  0.16238  Biso   1.000  Au
  Au74     1.0000 0.53333  0.93333  0.16238  Biso   1.000  Au
  Au75     1.0000 0.73333  0.93333  0.16238  Biso   1.000  Au
  Au76     1.0000 0.00000  0.00000  0.24356  Biso   1.000  Au
  Au77     1.0000 0.20000  0.00000  0.24356  Biso   1.000  Au
  Au78     1.0000 0.40000  0.00000  0.24356  Biso   1.000  Au
  Au79     1.0000 0.60000  0.00000  0.24356  Biso   1.000  Au
  Au80     1.0000 0.80000  0.00000  0.24356  Biso   1.000  Au
  Au81     1.0000 0.00000  0.20000  0.24356  Biso   1.000  Au
  Au82     1.0000 0.20000  0.20000  0.24356  Biso   1.000  Au
  Au83     1.0000 0.40000  0.20000  0.24356  Biso   1.000  Au
  Au84     1.0000 0.60000  0.20000  0.24356  Biso   1.000  Au
  Au85     1.0000 0.80000  0.20000  0.24356  Biso   1.000  Au
  Au86     1.0000 0.00000  0.40000  0.24356  Biso   1.000  Au
  Au87     1.0000 0.20000  0.40000  0.24356  Biso   1.000  Au
  Au88     1.0000 0.40000  0.40000  0.24356  Biso   1.000  Au
  Au89     1.0000 0.60000  0.40000  0.24356  Biso   1.000  Au
  Au90     1.0000 0.80000  0.40000  0.24356  Biso   1.000  Au
  Au91     1.0000 0.00000  0.60000  0.24356  Biso   1.000  Au
  Au92     1.0000 0.20000  0.60000  0.24356  Biso   1.000  Au
  Au93     1.0000 0.40000  0.60000  0.24356  Biso   1.000  Au
  Au94     1.0000 0.60000  0.60000  0.24356  Biso   1.000  Au
  Au95     1.0000 0.80000  0.60000  0.24356  Biso   1.000  Au
  Au96     1.0000 0.00000  0.80000  0.24356  Biso   1.000  Au
  Au97     1.0000 0.20000  0.80000  0.24356  Biso   1.000  Au
  Au98     1.0000 0.40000  0.80000  0.24356  Biso   1.000  Au
  Au99     1.0000 0.60000  0.80000  0.24356  Biso   1.000  Au
  Au100    1.0000 0.80000  0.80000  0.24356  Biso   1.000  Au
  Au101    1.0000 0.26665  0.26663  0.32475  Biso   1.000  Au
  Au102    1.0000 0.46665  0.26663  0.32475  Biso   1.000  Au
  Au103    1.0000 0.26665  0.46663  0.32475  Biso   1.000  Au
  C1       1.0000 0.42189  0.45430  0.46126  Biso   1.000  C
  H1       1.0000 0.34199  0.52668  0.45640  Biso   1.000  H
  H2       1.0000 0.47053  0.46891  0.48675  Biso   1.000  H
  H3       1.0000 0.46321  0.43036  0.42734  Biso   1.000  H
  S1       1.0000 0.40784  0.34023  0.47860  Biso   1.000  S
  C2       1.0000 0.29588  0.39625  0.52014  Biso   1.000  C
  C3       1.0000 0.30916  0.39135  0.57402  Biso   1.000  C
  C4       1.0000 0.38183  0.43987  0.59290  Biso   1.000  C
  Cl1      1.0000 0.52096  0.35290  0.57894  Biso   1.000  Cl
  Cl2      1.0000 0.35623  0.56176  0.56406  Biso   1.000  Cl
  C5       1.0000 0.36480  0.45918  0.64858  Biso   1.000  C
  Cl3      1.0000 0.48924  0.42761  0.67684  Biso   1.000  Cl
  Cl4      1.0000 0.28590  0.59994  0.66236  Biso   1.000  Cl
  C6       1.0000 0.35678  0.27022  0.59403  Biso   1.000  C
  Cl5      1.0000 0.47716  0.17248  0.56503  Biso   1.000  Cl
  Cl6      1.0000 0.26903  0.21859  0.58110  Biso   1.000  Cl
  C7       1.0000 0.37552  0.27043  0.64991  Biso   1.000  C
  Cl7      1.0000 0.34439  0.17979  0.67983  Biso   1.000  Cl
  Cl8      1.0000 0.51595  0.21060  0.66309  Biso   1.000  Cl
  C8       1.0000 0.18722  0.44761  0.64986  Biso   1.000  C
  Cl9      1.0000 0.09666  0.57256  0.67806  Biso   1.000  Cl
  Cl10     1.0000 0.12591  0.36872  0.66394  Biso   1.000  Cl
  C9       1.0000 0.18703  0.46549  0.59420  Biso   1.000  C
  Cl11     1.0000 0.08852  0.44226  0.56585  Biso   1.000  Cl
  Cl12     1.0000 0.13451  0.60488  0.58026  Biso   1.000  Cl
  H4       1.0000 0.24224  0.48153  0.51057  Biso   1.000  H
  H5       1.0000 0.25286  0.35231  0.51202  Biso   1.000  H
  H6       1.0000 0.29119  0.48241  0.73221  Biso   1.000  H
  H7       1.0000 0.40265  0.34803  0.73188  Biso   1.000  H
  C10      1.0000 0.12877  0.47416  0.78121  Biso   1.000  C
  H8       1.0000 0.10582  0.45303  0.81455  Biso   1.000  H
  H9       1.0000 0.06477  0.49665  0.75509  Biso   1.000  H
  H10      1.0000 0.14615  0.54003  0.78704  Biso   1.000  H
  S2       1.0000 0.25031  0.35232  0.76415  Biso   1.000  S
  C11      1.0000 0.31640  0.39830  0.72300  Biso   1.000  C
  C12      1.0000 0.30863  0.39273  0.66912  Biso   1.000  C
  Au104    1.0000 0.33332  0.33329  0.40077  Biso   1.000  Au
  Au105    1.0000 0.33332  0.33329  0.84279  Biso   1.000  Au
  Au106    1.0000 0.26665  0.46663  0.91881  Biso   1.000  Au
  Au107    1.0000 0.46665  0.26663  0.91881  Biso   1.000  Au
  Au108    1.0000 0.26665  0.26663  0.91881  Biso   1.000  Au
