# Supplementary material for: Substituent Control of σ-Interference Effects in the Transmission of Saturated Molecules
Source: ACS Phys Chem Au. 2022 Apr 14;2(4):282–8. doi: 10.1021/acsphyschemau.2c00016 (PMC9955259; doi:10.1021/acsphyschemau.2c00016)
Supplement: Supplementary file 2 — pg2c00016_si_002.zip [file pg2c00016_si_002.zip › structures/junctions_cif/Ge222_sub11_cis.cif]

data_image0
_cell_length_a       14.425
_cell_length_b       14.425
_cell_length_c       31.4708
_cell_angle_alpha    90
_cell_angle_beta     90
_cell_angle_gamma    60

_symmetry_space_group_name_H-M    "P 1"
_symmetry_int_tables_number       1

loop_
  _symmetry_equiv_pos_as_xyz
  'x, y, z'

loop_
  _atom_site_label
  _atom_site_occupancy
  _atom_site_fract_x
  _atom_site_fract_y
  _atom_site_fract_z
  _atom_site_thermal_displace_type
  _atom_site_B_iso_or_equiv
  _atom_site_type_symbol
  Au1      1.0000 0.00000  0.00000  0.00000  Biso   1.000  Au
  Au2      1.0000 0.20000  0.00000  0.00000  Biso   1.000  Au
  Au3      1.0000 0.40000  0.00000  0.00000  Biso   1.000  Au
  Au4      1.0000 0.60000  0.00000  0.00000  Biso   1.000  Au
  Au5      1.0000 0.80000  0.00000  0.00000  Biso   1.000  Au
  Au6      1.0000 0.00000  0.20000  0.00000  Biso   1.000  Au
  Au7      1.0000 0.20000  0.20000  0.00000  Biso   1.000  Au
  Au8      1.0000 0.40000  0.20000  0.00000  Biso   1.000  Au
  Au9      1.0000 0.60000  0.20000  0.00000  Biso   1.000  Au
  Au10     1.0000 0.80000  0.20000  0.00000  Biso   1.000  Au
  Au11     1.0000 0.00000  0.40000  0.00000  Biso   1.000  Au
  Au12     1.0000 0.20000  0.40000  0.00000  Biso   1.000  Au
  Au13     1.0000 0.40000  0.40000  0.00000  Biso   1.000  Au
  Au14     1.0000 0.60000  0.40000  0.00000  Biso   1.000  Au
  Au15     1.0000 0.80000  0.40000  0.00000  Biso   1.000  Au
  Au16     1.0000 0.00000  0.60000  0.00000  Biso   1.000  Au
  Au17     1.0000 0.20000  0.60000  0.00000  Biso   1.000  Au
  Au18     1.0000 0.40000  0.60000  0.00000  Biso   1.000  Au
  Au19     1.0000 0.60000  0.60000  0.00000  Biso   1.000  Au
  Au20     1.0000 0.80000  0.60000  0.00000  Biso   1.000  Au
  Au21     1.0000 0.00000  0.80000  0.00000  Biso   1.000  Au
  Au22     1.0000 0.20000  0.80000  0.00000  Biso   1.000  Au
  Au23     1.0000 0.40000  0.80000  0.00000  Biso   1.000  Au
  Au24     1.0000 0.60000  0.80000  0.00000  Biso   1.000  Au
  Au25     1.0000 0.80000  0.80000  0.00000  Biso   1.000  Au
  Au26     1.0000 0.06667  0.06667  0.07485  Biso   1.000  Au
  Au27     1.0000 0.26667  0.06667  0.07485  Biso   1.000  Au
  Au28     1.0000 0.46667  0.06667  0.07485  Biso   1.000  Au
  Au29     1.0000 0.66667  0.06667  0.07485  Biso   1.000  Au
  Au30     1.0000 0.86667  0.06667  0.07485  Biso   1.000  Au
  Au31     1.0000 0.06667  0.26667  0.07485  Biso   1.000  Au
  Au32     1.0000 0.26667  0.26667  0.07485  Biso   1.000  Au
  Au33     1.0000 0.46667  0.26667  0.07485  Biso   1.000  Au
  Au34     1.0000 0.66667  0.26667  0.07485  Biso   1.000  Au
  Au35     1.0000 0.86667  0.26667  0.07485  Biso   1.000  Au
  Au36     1.0000 0.06667  0.46667  0.07485  Biso   1.000  Au
  Au37     1.0000 0.26667  0.46667  0.07485  Biso   1.000  Au
  Au38     1.0000 0.46667  0.46667  0.07485  Biso   1.000  Au
  Au39     1.0000 0.66667  0.46667  0.07485  Biso   1.000  Au
  Au40     1.0000 0.86667  0.46667  0.07485  Biso   1.000  Au
  Au41     1.0000 0.06667  0.66667  0.07485  Biso   1.000  Au
  Au42     1.0000 0.26667  0.66667  0.07485  Biso   1.000  Au
  Au43     1.0000 0.46667  0.66667  0.07485  Biso   1.000  Au
  Au44     1.0000 0.66667  0.66667  0.07485  Biso   1.000  Au
  Au45     1.0000 0.86667  0.66667  0.07485  Biso   1.000  Au
  Au46     1.0000 0.06667  0.86667  0.07485  Biso   1.000  Au
  Au47     1.0000 0.26667  0.86667  0.07485  Biso   1.000  Au
  Au48     1.0000 0.46667  0.86667  0.07485  Biso   1.000  Au
  Au49     1.0000 0.66667  0.86667  0.07485  Biso   1.000  Au
  Au50     1.0000 0.86667  0.86667  0.07485  Biso   1.000  Au
  Au51     1.0000 0.93333  0.13333  0.14970  Biso   1.000  Au
  Au52     1.0000 0.13333  0.13333  0.14970  Biso   1.000  Au
  Au53     1.0000 0.33333  0.13333  0.14970  Biso   1.000  Au
  Au54     1.0000 0.53333  0.13333  0.14970  Biso   1.000  Au
  Au55     1.0000 0.73333  0.13333  0.14970  Biso   1.000  Au
  Au56     1.0000 0.93333  0.33333  0.14970  Biso   1.000  Au
  Au57     1.0000 0.13333  0.33333  0.14970  Biso   1.000  Au
  Au58     1.0000 0.33333  0.33333  0.14970  Biso   1.000  Au
  Au59     1.0000 0.53333  0.33333  0.14970  Biso   1.000  Au
  Au60     1.0000 0.73333  0.33333  0.14970  Biso   1.000  Au
  Au61     1.0000 0.93333  0.53333  0.14970  Biso   1.000  Au
  Au62     1.0000 0.13333  0.53333  0.14970  Biso   1.000  Au
  Au63     1.0000 0.33333  0.53333  0.14970  Biso   1.000  Au
  Au64     1.0000 0.53333  0.53333  0.14970  Biso   1.000  Au
  Au65     1.0000 0.73333  0.53333  0.14970  Biso   1.000  Au
  Au66     1.0000 0.93333  0.73333  0.14970  Biso   1.000  Au
  Au67     1.0000 0.13333  0.73333  0.14970  Biso   1.000  Au
  Au68     1.0000 0.33333  0.73333  0.14970  Biso   1.000  Au
  Au69     1.0000 0.53333  0.73333  0.14970  Biso   1.000  Au
  Au70     1.0000 0.73333  0.73333  0.14970  Biso   1.000  Au
  Au71     1.0000 0.93333  0.93333  0.14970  Biso   1.000  Au
  Au72     1.0000 0.13333  0.93333  0.14970  Biso   1.000  Au
  Au73     1.0000 0.33333  0.93333  0.14970  Biso   1.000  Au
  Au74     1.0000 0.53333  0.93333  0.14970  Biso   1.000  Au
  Au75     1.0000 0.73333  0.93333  0.14970  Biso   1.000  Au
  Au76     1.0000 0.00000  0.00000  0.22455  Biso   1.000  Au
  Au77     1.0000 0.20000  0.00000  0.22455  Biso   1.000  Au
  Au78     1.0000 0.40000  0.00000  0.22455  Biso   1.000  Au
  Au79     1.0000 0.60000  0.00000  0.22455  Biso   1.000  Au
  Au80     1.0000 0.80000  0.00000  0.22455  Biso   1.000  Au
  Au81     1.0000 0.00000  0.20000  0.22455  Biso   1.000  Au
  Au82     1.0000 0.20000  0.20000  0.22455  Biso   1.000  Au
  Au83     1.0000 0.40000  0.20000  0.22455  Biso   1.000  Au
  Au84     1.0000 0.60000  0.20000  0.22455  Biso   1.000  Au
  Au85     1.0000 0.80000  0.20000  0.22455  Biso   1.000  Au
  Au86     1.0000 0.00000  0.40000  0.22455  Biso   1.000  Au
  Au87     1.0000 0.20000  0.40000  0.22455  Biso   1.000  Au
  Au88     1.0000 0.40000  0.40000  0.22455  Biso   1.000  Au
  Au89     1.0000 0.60000  0.40000  0.22455  Biso   1.000  Au
  Au90     1.0000 0.80000  0.40000  0.22455  Biso   1.000  Au
  Au91     1.0000 0.00000  0.60000  0.22455  Biso   1.000  Au
  Au92     1.0000 0.20000  0.60000  0.22455  Biso   1.000  Au
  Au93     1.0000 0.40000  0.60000  0.22455  Biso   1.000  Au
  Au94     1.0000 0.60000  0.60000  0.22455  Biso   1.000  Au
  Au95     1.0000 0.80000  0.60000  0.22455  Biso   1.000  Au
  Au96     1.0000 0.00000  0.80000  0.22455  Biso   1.000  Au
  Au97     1.0000 0.20000  0.80000  0.22455  Biso   1.000  Au
  Au98     1.0000 0.40000  0.80000  0.22455  Biso   1.000  Au
  Au99     1.0000 0.60000  0.80000  0.22455  Biso   1.000  Au
  Au100    1.0000 0.80000  0.80000  0.22455  Biso   1.000  Au
  Au101    1.0000 0.26665  0.26663  0.29940  Biso   1.000  Au
  Au102    1.0000 0.46665  0.26663  0.29940  Biso   1.000  Au
  Au103    1.0000 0.26665  0.46663  0.29940  Biso   1.000  Au
  C1       1.0000 0.21040  0.25442  0.43439  Biso   1.000  C
  H1       1.0000 0.26217  0.18170  0.41534  Biso   1.000  H
  H2       1.0000 0.18845  0.23331  0.46537  Biso   1.000  H
  H3       1.0000 0.13669  0.30783  0.41615  Biso   1.000  H
  S1       1.0000 0.27747  0.33159  0.44292  Biso   1.000  S
  C2       1.0000 0.39320  0.23775  0.47351  Biso   1.000  C
  Ge1      1.0000 0.36448  0.24445  0.53729  Biso   1.000  Ge
  Ge2      1.0000 0.18958  0.26346  0.56335  Biso   1.000  Ge
  F1       1.0000 0.15607  0.18568  0.52859  Biso   1.000  F
  F2       1.0000 0.08656  0.39724  0.55142  Biso   1.000  F
  Ge3      1.0000 0.18372  0.23278  0.64372  Biso   1.000  Ge
  F3       1.0000 0.18633  0.11104  0.65691  Biso   1.000  F
  F4       1.0000 0.05640  0.33325  0.66348  Biso   1.000  F
  Ge4      1.0000 0.38239  0.38855  0.57492  Biso   1.000  Ge
  F5       1.0000 0.30543  0.50842  0.54498  Biso   1.000  F
  F6       1.0000 0.51712  0.35915  0.56733  Biso   1.000  F
  Ge5      1.0000 0.32049  0.41214  0.65231  Biso   1.000  Ge
  F7       1.0000 0.18042  0.50768  0.64715  Biso   1.000  F
  F8       1.0000 0.36818  0.47686  0.68704  Biso   1.000  F
  Ge6      1.0000 0.50441  0.12111  0.65846  Biso   1.000  Ge
  F9       1.0000 0.54839  0.21797  0.65002  Biso   1.000  F
  F10      1.0000 0.59993  0.02650  0.69537  Biso   1.000  F
  Ge7      1.0000 0.47998  0.07871  0.58146  Biso   1.000  Ge
  F11      1.0000 0.37054  0.05264  0.59351  Biso   1.000  F
  F12      1.0000 0.58097  0.95952  0.55683  Biso   1.000  F
  H4       1.0000 0.42511  0.15401  0.46228  Biso   1.000  H
  H5       1.0000 0.45559  0.26095  0.46972  Biso   1.000  H
  H6       1.0000 0.27028  0.21529  0.76251  Biso   1.000  H
  H7       1.0000 0.21518  0.35717  0.75232  Biso   1.000  H
  C3       1.0000 0.48375  0.13958  0.79041  Biso   1.000  C
  H8       1.0000 0.52098  0.09907  0.75987  Biso   1.000  H
  H9       1.0000 0.54643  0.13588  0.81202  Biso   1.000  H
  H10      1.0000 0.44169  0.10213  0.80616  Biso   1.000  H
  S2       1.0000 0.39150  0.28162  0.78163  Biso   1.000  S
  C4       1.0000 0.28855  0.27688  0.75038  Biso   1.000  C
  Ge8      1.0000 0.32212  0.25262  0.68695  Biso   1.000  Ge
  Au104    1.0000 0.33332  0.33329  0.36948  Biso   1.000  Au
  Au105    1.0000 0.33332  0.33329  0.85507  Biso   1.000  Au
  Au106    1.0000 0.26665  0.46663  0.92515  Biso   1.000  Au
  Au107    1.0000 0.46665  0.26663  0.92515  Biso   1.000  Au
  Au108    1.0000 0.26665  0.26663  0.92515  Biso   1.000  Au
