# Supplementary material for: Substituent Control of σ-Interference Effects in the Transmission of Saturated Molecules
Source: ACS Phys Chem Au. 2022 Apr 14;2(4):282–8. doi: 10.1021/acsphyschemau.2c00016 (PMC9955259; doi:10.1021/acsphyschemau.2c00016)
Supplement: Supplementary file 2 — pg2c00016_si_002.zip [file pg2c00016_si_002.zip › structures/junctions_cif/Si222_sub13_cis.cif]

data_image0
_cell_length_a       14.425
_cell_length_b       14.425
_cell_length_c       30.4528
_cell_angle_alpha    90
_cell_angle_beta     90
_cell_angle_gamma    60

_symmetry_space_group_name_H-M    "P 1"
_symmetry_int_tables_number       1

loop_
  _symmetry_equiv_pos_as_xyz
  'x, y, z'

loop_
  _atom_site_label
  _atom_site_occupancy
  _atom_site_fract_x
  _atom_site_fract_y
  _atom_site_fract_z
  _atom_site_thermal_displace_type
  _atom_site_B_iso_or_equiv
  _atom_site_type_symbol
  Au1      1.0000 0.00000  0.00000  0.00000  Biso   1.000  Au
  Au2      1.0000 0.20000  0.00000  0.00000  Biso   1.000  Au
  Au3      1.0000 0.40000  0.00000  0.00000  Biso   1.000  Au
  Au4      1.0000 0.60000  0.00000  0.00000  Biso   1.000  Au
  Au5      1.0000 0.80000  0.00000  0.00000  Biso   1.000  Au
  Au6      1.0000 0.00000  0.20000  0.00000  Biso   1.000  Au
  Au7      1.0000 0.20000  0.20000  0.00000  Biso   1.000  Au
  Au8      1.0000 0.40000  0.20000  0.00000  Biso   1.000  Au
  Au9      1.0000 0.60000  0.20000  0.00000  Biso   1.000  Au
  Au10     1.0000 0.80000  0.20000  0.00000  Biso   1.000  Au
  Au11     1.0000 0.00000  0.40000  0.00000  Biso   1.000  Au
  Au12     1.0000 0.20000  0.40000  0.00000  Biso   1.000  Au
  Au13     1.0000 0.40000  0.40000  0.00000  Biso   1.000  Au
  Au14     1.0000 0.60000  0.40000  0.00000  Biso   1.000  Au
  Au15     1.0000 0.80000  0.40000  0.00000  Biso   1.000  Au
  Au16     1.0000 0.00000  0.60000  0.00000  Biso   1.000  Au
  Au17     1.0000 0.20000  0.60000  0.00000  Biso   1.000  Au
  Au18     1.0000 0.40000  0.60000  0.00000  Biso   1.000  Au
  Au19     1.0000 0.60000  0.60000  0.00000  Biso   1.000  Au
  Au20     1.0000 0.80000  0.60000  0.00000  Biso   1.000  Au
  Au21     1.0000 0.00000  0.80000  0.00000  Biso   1.000  Au
  Au22     1.0000 0.20000  0.80000  0.00000  Biso   1.000  Au
  Au23     1.0000 0.40000  0.80000  0.00000  Biso   1.000  Au
  Au24     1.0000 0.60000  0.80000  0.00000  Biso   1.000  Au
  Au25     1.0000 0.80000  0.80000  0.00000  Biso   1.000  Au
  Au26     1.0000 0.06667  0.06667  0.07735  Biso   1.000  Au
  Au27     1.0000 0.26667  0.06667  0.07735  Biso   1.000  Au
  Au28     1.0000 0.46667  0.06667  0.07735  Biso   1.000  Au
  Au29     1.0000 0.66667  0.06667  0.07735  Biso   1.000  Au
  Au30     1.0000 0.86667  0.06667  0.07735  Biso   1.000  Au
  Au31     1.0000 0.06667  0.26667  0.07735  Biso   1.000  Au
  Au32     1.0000 0.26667  0.26667  0.07735  Biso   1.000  Au
  Au33     1.0000 0.46667  0.26667  0.07735  Biso   1.000  Au
  Au34     1.0000 0.66667  0.26667  0.07735  Biso   1.000  Au
  Au35     1.0000 0.86667  0.26667  0.07735  Biso   1.000  Au
  Au36     1.0000 0.06667  0.46667  0.07735  Biso   1.000  Au
  Au37     1.0000 0.26667  0.46667  0.07735  Biso   1.000  Au
  Au38     1.0000 0.46667  0.46667  0.07735  Biso   1.000  Au
  Au39     1.0000 0.66667  0.46667  0.07735  Biso   1.000  Au
  Au40     1.0000 0.86667  0.46667  0.07735  Biso   1.000  Au
  Au41     1.0000 0.06667  0.66667  0.07735  Biso   1.000  Au
  Au42     1.0000 0.26667  0.66667  0.07735  Biso   1.000  Au
  Au43     1.0000 0.46667  0.66667  0.07735  Biso   1.000  Au
  Au44     1.0000 0.66667  0.66667  0.07735  Biso   1.000  Au
  Au45     1.0000 0.86667  0.66667  0.07735  Biso   1.000  Au
  Au46     1.0000 0.06667  0.86667  0.07735  Biso   1.000  Au
  Au47     1.0000 0.26667  0.86667  0.07735  Biso   1.000  Au
  Au48     1.0000 0.46667  0.86667  0.07735  Biso   1.000  Au
  Au49     1.0000 0.66667  0.86667  0.07735  Biso   1.000  Au
  Au50     1.0000 0.86667  0.86667  0.07735  Biso   1.000  Au
  Au51     1.0000 0.93333  0.13333  0.15470  Biso   1.000  Au
  Au52     1.0000 0.13333  0.13333  0.15470  Biso   1.000  Au
  Au53     1.0000 0.33333  0.13333  0.15470  Biso   1.000  Au
  Au54     1.0000 0.53333  0.13333  0.15470  Biso   1.000  Au
  Au55     1.0000 0.73333  0.13333  0.15470  Biso   1.000  Au
  Au56     1.0000 0.93333  0.33333  0.15470  Biso   1.000  Au
  Au57     1.0000 0.13333  0.33333  0.15470  Biso   1.000  Au
  Au58     1.0000 0.33333  0.33333  0.15470  Biso   1.000  Au
  Au59     1.0000 0.53333  0.33333  0.15470  Biso   1.000  Au
  Au60     1.0000 0.73333  0.33333  0.15470  Biso   1.000  Au
  Au61     1.0000 0.93333  0.53333  0.15470  Biso   1.000  Au
  Au62     1.0000 0.13333  0.53333  0.15470  Biso   1.000  Au
  Au63     1.0000 0.33333  0.53333  0.15470  Biso   1.000  Au
  Au64     1.0000 0.53333  0.53333  0.15470  Biso   1.000  Au
  Au65     1.0000 0.73333  0.53333  0.15470  Biso   1.000  Au
  Au66     1.0000 0.93333  0.73333  0.15470  Biso   1.000  Au
  Au67     1.0000 0.13333  0.73333  0.15470  Biso   1.000  Au
  Au68     1.0000 0.33333  0.73333  0.15470  Biso   1.000  Au
  Au69     1.0000 0.53333  0.73333  0.15470  Biso   1.000  Au
  Au70     1.0000 0.73333  0.73333  0.15470  Biso   1.000  Au
  Au71     1.0000 0.93333  0.93333  0.15470  Biso   1.000  Au
  Au72     1.0000 0.13333  0.93333  0.15470  Biso   1.000  Au
  Au73     1.0000 0.33333  0.93333  0.15470  Biso   1.000  Au
  Au74     1.0000 0.53333  0.93333  0.15470  Biso   1.000  Au
  Au75     1.0000 0.73333  0.93333  0.15470  Biso   1.000  Au
  Au76     1.0000 0.00000  0.00000  0.23206  Biso   1.000  Au
  Au77     1.0000 0.20000  0.00000  0.23206  Biso   1.000  Au
  Au78     1.0000 0.40000  0.00000  0.23206  Biso   1.000  Au
  Au79     1.0000 0.60000  0.00000  0.23206  Biso   1.000  Au
  Au80     1.0000 0.80000  0.00000  0.23206  Biso   1.000  Au
  Au81     1.0000 0.00000  0.20000  0.23206  Biso   1.000  Au
  Au82     1.0000 0.20000  0.20000  0.23206  Biso   1.000  Au
  Au83     1.0000 0.40000  0.20000  0.23206  Biso   1.000  Au
  Au84     1.0000 0.60000  0.20000  0.23206  Biso   1.000  Au
  Au85     1.0000 0.80000  0.20000  0.23206  Biso   1.000  Au
  Au86     1.0000 0.00000  0.40000  0.23206  Biso   1.000  Au
  Au87     1.0000 0.20000  0.40000  0.23206  Biso   1.000  Au
  Au88     1.0000 0.40000  0.40000  0.23206  Biso   1.000  Au
  Au89     1.0000 0.60000  0.40000  0.23206  Biso   1.000  Au
  Au90     1.0000 0.80000  0.40000  0.23206  Biso   1.000  Au
  Au91     1.0000 0.00000  0.60000  0.23206  Biso   1.000  Au
  Au92     1.0000 0.20000  0.60000  0.23206  Biso   1.000  Au
  Au93     1.0000 0.40000  0.60000  0.23206  Biso   1.000  Au
  Au94     1.0000 0.60000  0.60000  0.23206  Biso   1.000  Au
  Au95     1.0000 0.80000  0.60000  0.23206  Biso   1.000  Au
  Au96     1.0000 0.00000  0.80000  0.23206  Biso   1.000  Au
  Au97     1.0000 0.20000  0.80000  0.23206  Biso   1.000  Au
  Au98     1.0000 0.40000  0.80000  0.23206  Biso   1.000  Au
  Au99     1.0000 0.60000  0.80000  0.23206  Biso   1.000  Au
  Au100    1.0000 0.80000  0.80000  0.23206  Biso   1.000  Au
  Au101    1.0000 0.26665  0.26663  0.30941  Biso   1.000  Au
  Au102    1.0000 0.46665  0.26663  0.30941  Biso   1.000  Au
  Au103    1.0000 0.26665  0.46663  0.30941  Biso   1.000  Au
  C1       1.0000 0.22532  0.22433  0.44199  Biso   1.000  C
  H1       1.0000 0.29370  0.14987  0.42861  Biso   1.000  H
  H2       1.0000 0.19205  0.20914  0.47230  Biso   1.000  H
  H3       1.0000 0.16223  0.26169  0.41639  Biso   1.000  H
  S1       1.0000 0.26714  0.32160  0.45400  Biso   1.000  S
  C2       1.0000 0.38207  0.24290  0.49011  Biso   1.000  C
  Si1      1.0000 0.34416  0.26563  0.55170  Biso   1.000  Si
  Si2      1.0000 0.15705  0.34932  0.56853  Biso   1.000  Si
  O1       1.0000 0.09179  0.31238  0.53267  Biso   1.000  O
  O2       1.0000 0.09396  0.48330  0.56696  Biso   1.000  O
  Si3      1.0000 0.15224  0.28339  0.63939  Biso   1.000  Si
  O3       1.0000 0.03279  0.33101  0.66462  Biso   1.000  O
  O4       1.0000 0.21135  0.14695  0.63951  Biso   1.000  O
  Si4      1.0000 0.42672  0.34889  0.58928  Biso   1.000  Si
  O5       1.0000 0.45343  0.41921  0.55229  Biso   1.000  O
  O6       1.0000 0.54621  0.25194  0.61078  Biso   1.000  O
  Si5      1.0000 0.30983  0.44531  0.64772  Biso   1.000  Si
  O7       1.0000 0.20309  0.54975  0.62189  Biso   1.000  O
  O8       1.0000 0.35792  0.49940  0.68450  Biso   1.000  O
  Si6      1.0000 0.41399  0.15280  0.67179  Biso   1.000  Si
  O9       1.0000 0.39272  0.06211  0.69853  Biso   1.000  O
  O10      1.0000 0.53232  0.14115  0.68899  Biso   1.000  O
  Si7      1.0000 0.44218  0.11109  0.59492  Biso   1.000  Si
  O11      1.0000 0.57313  0.04584  0.58117  Biso   1.000  O
  O12      1.0000 0.39121  0.02804  0.58527  Biso   1.000  O
  H4       1.0000 0.44045  0.27000  0.48295  Biso   1.000  H
  H5       1.0000 0.41954  0.15708  0.48052  Biso   1.000  H
  H6       1.0000 0.05150  0.37054  0.51138  Biso   1.000  H
  H7       1.0000 0.13234  0.51401  0.58361  Biso   1.000  H
  H8       1.0000 0.98617  0.30938  0.64950  Biso   1.000  H
  H9       1.0000 0.26172  0.10810  0.61462  Biso   1.000  H
  H10      1.0000 0.49741  0.44824  0.56394  Biso   1.000  H
  H11      1.0000 0.54381  0.22765  0.64128  Biso   1.000  H
  H12      1.0000 0.14850  0.60048  0.64253  Biso   1.000  H
  H13      1.0000 0.38139  0.45395  0.71135  Biso   1.000  H
  H14      1.0000 0.32296  0.07285  0.68747  Biso   1.000  H
  H15      1.0000 0.53084  0.16548  0.71938  Biso   1.000  H
  H16      1.0000 0.60068  0.09557  0.58693  Biso   1.000  H
  H17      1.0000 0.42615  0.96262  0.60356  Biso   1.000  H
  H18      1.0000 0.22792  0.29252  0.76126  Biso   1.000  H
  H19      1.0000 0.14610  0.43194  0.74826  Biso   1.000  H
  C3       1.0000 0.24926  0.53098  0.78143  Biso   1.000  C
  H20      1.0000 0.17408  0.55333  0.79946  Biso   1.000  H
  H21      1.0000 0.30118  0.54938  0.80234  Biso   1.000  H
  H22      1.0000 0.23495  0.57304  0.74939  Biso   1.000  H
  S2       1.0000 0.32476  0.38645  0.77261  Biso   1.000  S
  C4       1.0000 0.22715  0.36069  0.74375  Biso   1.000  C
  Si8      1.0000 0.26397  0.32617  0.68271  Biso   1.000  Si
  Au104    1.0000 0.33332  0.33329  0.38184  Biso   1.000  Au
  Au105    1.0000 0.33332  0.33329  0.85022  Biso   1.000  Au
  Au106    1.0000 0.26665  0.46663  0.92265  Biso   1.000  Au
  Au107    1.0000 0.46665  0.26663  0.92265  Biso   1.000  Au
  Au108    1.0000 0.26665  0.26663  0.92265  Biso   1.000  Au
