# Supplementary material for: Substituent Control of σ-Interference Effects in the Transmission of Saturated Molecules
Source: ACS Phys Chem Au. 2022 Apr 14;2(4):282–8. doi: 10.1021/acsphyschemau.2c00016 (PMC9955259; doi:10.1021/acsphyschemau.2c00016)
Supplement: Supplementary file 2 — pg2c00016_si_002.zip [file pg2c00016_si_002.zip › structures/junctions_cif/Si222_sub0_ortho.cif]

data_image0
_cell_length_a       14.425
_cell_length_b       14.425
_cell_length_c       30.7521
_cell_angle_alpha    90
_cell_angle_beta     90
_cell_angle_gamma    60

_symmetry_space_group_name_H-M    "P 1"
_symmetry_int_tables_number       1

loop_
  _symmetry_equiv_pos_as_xyz
  'x, y, z'

loop_
  _atom_site_label
  _atom_site_occupancy
  _atom_site_fract_x
  _atom_site_fract_y
  _atom_site_fract_z
  _atom_site_thermal_displace_type
  _atom_site_B_iso_or_equiv
  _atom_site_type_symbol
  Au1      1.0000 0.00000  0.00000  0.00000  Biso   1.000  Au
  Au2      1.0000 0.20000  0.00000  0.00000  Biso   1.000  Au
  Au3      1.0000 0.40000  0.00000  0.00000  Biso   1.000  Au
  Au4      1.0000 0.60000  0.00000  0.00000  Biso   1.000  Au
  Au5      1.0000 0.80000  0.00000  0.00000  Biso   1.000  Au
  Au6      1.0000 0.00000  0.20000  0.00000  Biso   1.000  Au
  Au7      1.0000 0.20000  0.20000  0.00000  Biso   1.000  Au
  Au8      1.0000 0.40000  0.20000  0.00000  Biso   1.000  Au
  Au9      1.0000 0.60000  0.20000  0.00000  Biso   1.000  Au
  Au10     1.0000 0.80000  0.20000  0.00000  Biso   1.000  Au
  Au11     1.0000 0.00000  0.40000  0.00000  Biso   1.000  Au
  Au12     1.0000 0.20000  0.40000  0.00000  Biso   1.000  Au
  Au13     1.0000 0.40000  0.40000  0.00000  Biso   1.000  Au
  Au14     1.0000 0.60000  0.40000  0.00000  Biso   1.000  Au
  Au15     1.0000 0.80000  0.40000  0.00000  Biso   1.000  Au
  Au16     1.0000 0.00000  0.60000  0.00000  Biso   1.000  Au
  Au17     1.0000 0.20000  0.60000  0.00000  Biso   1.000  Au
  Au18     1.0000 0.40000  0.60000  0.00000  Biso   1.000  Au
  Au19     1.0000 0.60000  0.60000  0.00000  Biso   1.000  Au
  Au20     1.0000 0.80000  0.60000  0.00000  Biso   1.000  Au
  Au21     1.0000 0.00000  0.80000  0.00000  Biso   1.000  Au
  Au22     1.0000 0.20000  0.80000  0.00000  Biso   1.000  Au
  Au23     1.0000 0.40000  0.80000  0.00000  Biso   1.000  Au
  Au24     1.0000 0.60000  0.80000  0.00000  Biso   1.000  Au
  Au25     1.0000 0.80000  0.80000  0.00000  Biso   1.000  Au
  Au26     1.0000 0.06667  0.06667  0.07660  Biso   1.000  Au
  Au27     1.0000 0.26667  0.06667  0.07660  Biso   1.000  Au
  Au28     1.0000 0.46667  0.06667  0.07660  Biso   1.000  Au
  Au29     1.0000 0.66667  0.06667  0.07660  Biso   1.000  Au
  Au30     1.0000 0.86667  0.06667  0.07660  Biso   1.000  Au
  Au31     1.0000 0.06667  0.26667  0.07660  Biso   1.000  Au
  Au32     1.0000 0.26667  0.26667  0.07660  Biso   1.000  Au
  Au33     1.0000 0.46667  0.26667  0.07660  Biso   1.000  Au
  Au34     1.0000 0.66667  0.26667  0.07660  Biso   1.000  Au
  Au35     1.0000 0.86667  0.26667  0.07660  Biso   1.000  Au
  Au36     1.0000 0.06667  0.46667  0.07660  Biso   1.000  Au
  Au37     1.0000 0.26667  0.46667  0.07660  Biso   1.000  Au
  Au38     1.0000 0.46667  0.46667  0.07660  Biso   1.000  Au
  Au39     1.0000 0.66667  0.46667  0.07660  Biso   1.000  Au
  Au40     1.0000 0.86667  0.46667  0.07660  Biso   1.000  Au
  Au41     1.0000 0.06667  0.66667  0.07660  Biso   1.000  Au
  Au42     1.0000 0.26667  0.66667  0.07660  Biso   1.000  Au
  Au43     1.0000 0.46667  0.66667  0.07660  Biso   1.000  Au
  Au44     1.0000 0.66667  0.66667  0.07660  Biso   1.000  Au
  Au45     1.0000 0.86667  0.66667  0.07660  Biso   1.000  Au
  Au46     1.0000 0.06667  0.86667  0.07660  Biso   1.000  Au
  Au47     1.0000 0.26667  0.86667  0.07660  Biso   1.000  Au
  Au48     1.0000 0.46667  0.86667  0.07660  Biso   1.000  Au
  Au49     1.0000 0.66667  0.86667  0.07660  Biso   1.000  Au
  Au50     1.0000 0.86667  0.86667  0.07660  Biso   1.000  Au
  Au51     1.0000 0.93333  0.13333  0.15320  Biso   1.000  Au
  Au52     1.0000 0.13333  0.13333  0.15320  Biso   1.000  Au
  Au53     1.0000 0.33333  0.13333  0.15320  Biso   1.000  Au
  Au54     1.0000 0.53333  0.13333  0.15320  Biso   1.000  Au
  Au55     1.0000 0.73333  0.13333  0.15320  Biso   1.000  Au
  Au56     1.0000 0.93333  0.33333  0.15320  Biso   1.000  Au
  Au57     1.0000 0.13333  0.33333  0.15320  Biso   1.000  Au
  Au58     1.0000 0.33333  0.33333  0.15320  Biso   1.000  Au
  Au59     1.0000 0.53333  0.33333  0.15320  Biso   1.000  Au
  Au60     1.0000 0.73333  0.33333  0.15320  Biso   1.000  Au
  Au61     1.0000 0.93333  0.53333  0.15320  Biso   1.000  Au
  Au62     1.0000 0.13333  0.53333  0.15320  Biso   1.000  Au
  Au63     1.0000 0.33333  0.53333  0.15320  Biso   1.000  Au
  Au64     1.0000 0.53333  0.53333  0.15320  Biso   1.000  Au
  Au65     1.0000 0.73333  0.53333  0.15320  Biso   1.000  Au
  Au66     1.0000 0.93333  0.73333  0.15320  Biso   1.000  Au
  Au67     1.0000 0.13333  0.73333  0.15320  Biso   1.000  Au
  Au68     1.0000 0.33333  0.73333  0.15320  Biso   1.000  Au
  Au69     1.0000 0.53333  0.73333  0.15320  Biso   1.000  Au
  Au70     1.0000 0.73333  0.73333  0.15320  Biso   1.000  Au
  Au71     1.0000 0.93333  0.93333  0.15320  Biso   1.000  Au
  Au72     1.0000 0.13333  0.93333  0.15320  Biso   1.000  Au
  Au73     1.0000 0.33333  0.93333  0.15320  Biso   1.000  Au
  Au74     1.0000 0.53333  0.93333  0.15320  Biso   1.000  Au
  Au75     1.0000 0.73333  0.93333  0.15320  Biso   1.000  Au
  Au76     1.0000 0.00000  0.00000  0.22980  Biso   1.000  Au
  Au77     1.0000 0.20000  0.00000  0.22980  Biso   1.000  Au
  Au78     1.0000 0.40000  0.00000  0.22980  Biso   1.000  Au
  Au79     1.0000 0.60000  0.00000  0.22980  Biso   1.000  Au
  Au80     1.0000 0.80000  0.00000  0.22980  Biso   1.000  Au
  Au81     1.0000 0.00000  0.20000  0.22980  Biso   1.000  Au
  Au82     1.0000 0.20000  0.20000  0.22980  Biso   1.000  Au
  Au83     1.0000 0.40000  0.20000  0.22980  Biso   1.000  Au
  Au84     1.0000 0.60000  0.20000  0.22980  Biso   1.000  Au
  Au85     1.0000 0.80000  0.20000  0.22980  Biso   1.000  Au
  Au86     1.0000 0.00000  0.40000  0.22980  Biso   1.000  Au
  Au87     1.0000 0.20000  0.40000  0.22980  Biso   1.000  Au
  Au88     1.0000 0.40000  0.40000  0.22980  Biso   1.000  Au
  Au89     1.0000 0.60000  0.40000  0.22980  Biso   1.000  Au
  Au90     1.0000 0.80000  0.40000  0.22980  Biso   1.000  Au
  Au91     1.0000 0.00000  0.60000  0.22980  Biso   1.000  Au
  Au92     1.0000 0.20000  0.60000  0.22980  Biso   1.000  Au
  Au93     1.0000 0.40000  0.60000  0.22980  Biso   1.000  Au
  Au94     1.0000 0.60000  0.60000  0.22980  Biso   1.000  Au
  Au95     1.0000 0.80000  0.60000  0.22980  Biso   1.000  Au
  Au96     1.0000 0.00000  0.80000  0.22980  Biso   1.000  Au
  Au97     1.0000 0.20000  0.80000  0.22980  Biso   1.000  Au
  Au98     1.0000 0.40000  0.80000  0.22980  Biso   1.000  Au
  Au99     1.0000 0.60000  0.80000  0.22980  Biso   1.000  Au
  Au100    1.0000 0.80000  0.80000  0.22980  Biso   1.000  Au
  Au101    1.0000 0.26665  0.26663  0.30640  Biso   1.000  Au
  Au102    1.0000 0.46665  0.26663  0.30640  Biso   1.000  Au
  Au103    1.0000 0.26665  0.46663  0.30640  Biso   1.000  Au
  C1       1.0000 0.26300  0.38723  0.48887  Biso   1.000  C
  Si1      1.0000 0.29141  0.35376  0.54991  Biso   1.000  Si
  Si2      1.0000 0.13550  0.45409  0.59244  Biso   1.000  Si
  Si3      1.0000 0.16145  0.38353  0.66410  Biso   1.000  Si
  Si4      1.0000 0.34673  0.29282  0.67997  Biso   1.000  Si
  Si5      1.0000 0.41420  0.40085  0.65318  Biso   1.000  Si
  Si6      1.0000 0.42426  0.13483  0.63747  Biso   1.000  Si
  C2       1.0000 0.37774  0.26064  0.74097  Biso   1.000  C
  Si7      1.0000 0.42250  0.39144  0.57654  Biso   1.000  Si
  Si8      1.0000 0.35172  0.17200  0.56602  Biso   1.000  Si
  S1       1.0000 0.31854  0.38150  0.77487  Biso   1.000  S
  H1       1.0000 0.46540  0.21244  0.74757  Biso   1.000  H
  H2       1.0000 0.34111  0.21295  0.75248  Biso   1.000  H
  C3       1.0000 0.42459  0.41564  0.77492  Biso   1.000  C
  H3       1.0000 0.43981  0.43348  0.74136  Biso   1.000  H
  H4       1.0000 0.49859  0.34999  0.78991  Biso   1.000  H
  H5       1.0000 0.39407  0.48885  0.79532  Biso   1.000  H
  S2       1.0000 0.38289  0.31056  0.45518  Biso   1.000  S
  H6       1.0000 0.22811  0.47436  0.48211  Biso   1.000  H
  H7       1.0000 0.20423  0.36393  0.47729  Biso   1.000  H
  C4       1.0000 0.44086  0.39759  0.45508  Biso   1.000  C
  H8       1.0000 0.46349  0.40767  0.48858  Biso   1.000  H
  H9       1.0000 0.38439  0.47622  0.44015  Biso   1.000  H
  H10      1.0000 0.51397  0.35586  0.43458  Biso   1.000  H
  H11      1.0000 0.53305  0.30486  0.56289  Biso   1.000  H
  H12      1.0000 0.40513  0.49634  0.55837  Biso   1.000  H
  H13      1.0000 0.34213  0.51604  0.66670  Biso   1.000  H
  H14      1.0000 0.52451  0.36437  0.67140  Biso   1.000  H
  H15      1.0000 0.40371  0.05233  0.65869  Biso   1.000  H
  H16      1.0000 0.54402  0.08893  0.63515  Biso   1.000  H
  H17      1.0000 0.43453  0.09779  0.53375  Biso   1.000  H
  H18      1.0000 0.25817  0.15238  0.56448  Biso   1.000  H
  H19      1.0000 0.10927  0.56938  0.59444  Biso   1.000  H
  H20      1.0000 0.04196  0.45170  0.57148  Biso   1.000  H
  H21      1.0000 0.09814  0.47252  0.69615  Biso   1.000  H
  H22      1.0000 0.12052  0.30547  0.66604  Biso   1.000  H
  Au104    1.0000 0.33332  0.33329  0.37812  Biso   1.000  Au
  Au105    1.0000 0.33332  0.33329  0.85168  Biso   1.000  Au
  Au106    1.0000 0.26665  0.46663  0.92340  Biso   1.000  Au
  Au107    1.0000 0.46665  0.26663  0.92340  Biso   1.000  Au
  Au108    1.0000 0.26665  0.26663  0.92340  Biso   1.000  Au
