# Supplementary material for: Substituent Control of σ-Interference Effects in the Transmission of Saturated Molecules
Source: ACS Phys Chem Au. 2022 Apr 14;2(4):282–8. doi: 10.1021/acsphyschemau.2c00016 (PMC9955259; doi:10.1021/acsphyschemau.2c00016)
Supplement: Supplementary file 2 — pg2c00016_si_002.zip [file pg2c00016_si_002.zip › structures/junctions_cif/C222_sub0_cis.cif]

data_image0
_cell_length_a       14.425
_cell_length_b       14.425
_cell_length_c       28.7274
_cell_angle_alpha    90
_cell_angle_beta     90
_cell_angle_gamma    60

_symmetry_space_group_name_H-M    "P 1"
_symmetry_int_tables_number       1

loop_
  _symmetry_equiv_pos_as_xyz
  'x, y, z'

loop_
  _atom_site_label
  _atom_site_occupancy
  _atom_site_fract_x
  _atom_site_fract_y
  _atom_site_fract_z
  _atom_site_thermal_displace_type
  _atom_site_B_iso_or_equiv
  _atom_site_type_symbol
  Au1      1.0000 0.00000  0.00000  0.00000  Biso   1.000  Au
  Au2      1.0000 0.20000  0.00000  0.00000  Biso   1.000  Au
  Au3      1.0000 0.40000  0.00000  0.00000  Biso   1.000  Au
  Au4      1.0000 0.60000  0.00000  0.00000  Biso   1.000  Au
  Au5      1.0000 0.80000  0.00000  0.00000  Biso   1.000  Au
  Au6      1.0000 0.00000  0.20000  0.00000  Biso   1.000  Au
  Au7      1.0000 0.20000  0.20000  0.00000  Biso   1.000  Au
  Au8      1.0000 0.40000  0.20000  0.00000  Biso   1.000  Au
  Au9      1.0000 0.60000  0.20000  0.00000  Biso   1.000  Au
  Au10     1.0000 0.80000  0.20000  0.00000  Biso   1.000  Au
  Au11     1.0000 0.00000  0.40000  0.00000  Biso   1.000  Au
  Au12     1.0000 0.20000  0.40000  0.00000  Biso   1.000  Au
  Au13     1.0000 0.40000  0.40000  0.00000  Biso   1.000  Au
  Au14     1.0000 0.60000  0.40000  0.00000  Biso   1.000  Au
  Au15     1.0000 0.80000  0.40000  0.00000  Biso   1.000  Au
  Au16     1.0000 0.00000  0.60000  0.00000  Biso   1.000  Au
  Au17     1.0000 0.20000  0.60000  0.00000  Biso   1.000  Au
  Au18     1.0000 0.40000  0.60000  0.00000  Biso   1.000  Au
  Au19     1.0000 0.60000  0.60000  0.00000  Biso   1.000  Au
  Au20     1.0000 0.80000  0.60000  0.00000  Biso   1.000  Au
  Au21     1.0000 0.00000  0.80000  0.00000  Biso   1.000  Au
  Au22     1.0000 0.20000  0.80000  0.00000  Biso   1.000  Au
  Au23     1.0000 0.40000  0.80000  0.00000  Biso   1.000  Au
  Au24     1.0000 0.60000  0.80000  0.00000  Biso   1.000  Au
  Au25     1.0000 0.80000  0.80000  0.00000  Biso   1.000  Au
  Au26     1.0000 0.06667  0.06667  0.08200  Biso   1.000  Au
  Au27     1.0000 0.26667  0.06667  0.08200  Biso   1.000  Au
  Au28     1.0000 0.46667  0.06667  0.08200  Biso   1.000  Au
  Au29     1.0000 0.66667  0.06667  0.08200  Biso   1.000  Au
  Au30     1.0000 0.86667  0.06667  0.08200  Biso   1.000  Au
  Au31     1.0000 0.06667  0.26667  0.08200  Biso   1.000  Au
  Au32     1.0000 0.26667  0.26667  0.08200  Biso   1.000  Au
  Au33     1.0000 0.46667  0.26667  0.08200  Biso   1.000  Au
  Au34     1.0000 0.66667  0.26667  0.08200  Biso   1.000  Au
  Au35     1.0000 0.86667  0.26667  0.08200  Biso   1.000  Au
  Au36     1.0000 0.06667  0.46667  0.08200  Biso   1.000  Au
  Au37     1.0000 0.26667  0.46667  0.08200  Biso   1.000  Au
  Au38     1.0000 0.46667  0.46667  0.08200  Biso   1.000  Au
  Au39     1.0000 0.66667  0.46667  0.08200  Biso   1.000  Au
  Au40     1.0000 0.86667  0.46667  0.08200  Biso   1.000  Au
  Au41     1.0000 0.06667  0.66667  0.08200  Biso   1.000  Au
  Au42     1.0000 0.26667  0.66667  0.08200  Biso   1.000  Au
  Au43     1.0000 0.46667  0.66667  0.08200  Biso   1.000  Au
  Au44     1.0000 0.66667  0.66667  0.08200  Biso   1.000  Au
  Au45     1.0000 0.86667  0.66667  0.08200  Biso   1.000  Au
  Au46     1.0000 0.06667  0.86667  0.08200  Biso   1.000  Au
  Au47     1.0000 0.26667  0.86667  0.08200  Biso   1.000  Au
  Au48     1.0000 0.46667  0.86667  0.08200  Biso   1.000  Au
  Au49     1.0000 0.66667  0.86667  0.08200  Biso   1.000  Au
  Au50     1.0000 0.86667  0.86667  0.08200  Biso   1.000  Au
  Au51     1.0000 0.93333  0.13333  0.16400  Biso   1.000  Au
  Au52     1.0000 0.13333  0.13333  0.16400  Biso   1.000  Au
  Au53     1.0000 0.33333  0.13333  0.16400  Biso   1.000  Au
  Au54     1.0000 0.53333  0.13333  0.16400  Biso   1.000  Au
  Au55     1.0000 0.73333  0.13333  0.16400  Biso   1.000  Au
  Au56     1.0000 0.93333  0.33333  0.16400  Biso   1.000  Au
  Au57     1.0000 0.13333  0.33333  0.16400  Biso   1.000  Au
  Au58     1.0000 0.33333  0.33333  0.16400  Biso   1.000  Au
  Au59     1.0000 0.53333  0.33333  0.16400  Biso   1.000  Au
  Au60     1.0000 0.73333  0.33333  0.16400  Biso   1.000  Au
  Au61     1.0000 0.93333  0.53333  0.16400  Biso   1.000  Au
  Au62     1.0000 0.13333  0.53333  0.16400  Biso   1.000  Au
  Au63     1.0000 0.33333  0.53333  0.16400  Biso   1.000  Au
  Au64     1.0000 0.53333  0.53333  0.16400  Biso   1.000  Au
  Au65     1.0000 0.73333  0.53333  0.16400  Biso   1.000  Au
  Au66     1.0000 0.93333  0.73333  0.16400  Biso   1.000  Au
  Au67     1.0000 0.13333  0.73333  0.16400  Biso   1.000  Au
  Au68     1.0000 0.33333  0.73333  0.16400  Biso   1.000  Au
  Au69     1.0000 0.53333  0.73333  0.16400  Biso   1.000  Au
  Au70     1.0000 0.73333  0.73333  0.16400  Biso   1.000  Au
  Au71     1.0000 0.93333  0.93333  0.16400  Biso   1.000  Au
  Au72     1.0000 0.13333  0.93333  0.16400  Biso   1.000  Au
  Au73     1.0000 0.33333  0.93333  0.16400  Biso   1.000  Au
  Au74     1.0000 0.53333  0.93333  0.16400  Biso   1.000  Au
  Au75     1.0000 0.73333  0.93333  0.16400  Biso   1.000  Au
  Au76     1.0000 0.00000  0.00000  0.24599  Biso   1.000  Au
  Au77     1.0000 0.20000  0.00000  0.24599  Biso   1.000  Au
  Au78     1.0000 0.40000  0.00000  0.24599  Biso   1.000  Au
  Au79     1.0000 0.60000  0.00000  0.24599  Biso   1.000  Au
  Au80     1.0000 0.80000  0.00000  0.24599  Biso   1.000  Au
  Au81     1.0000 0.00000  0.20000  0.24599  Biso   1.000  Au
  Au82     1.0000 0.20000  0.20000  0.24599  Biso   1.000  Au
  Au83     1.0000 0.40000  0.20000  0.24599  Biso   1.000  Au
  Au84     1.0000 0.60000  0.20000  0.24599  Biso   1.000  Au
  Au85     1.0000 0.80000  0.20000  0.24599  Biso   1.000  Au
  Au86     1.0000 0.00000  0.40000  0.24599  Biso   1.000  Au
  Au87     1.0000 0.20000  0.40000  0.24599  Biso   1.000  Au
  Au88     1.0000 0.40000  0.40000  0.24599  Biso   1.000  Au
  Au89     1.0000 0.60000  0.40000  0.24599  Biso   1.000  Au
  Au90     1.0000 0.80000  0.40000  0.24599  Biso   1.000  Au
  Au91     1.0000 0.00000  0.60000  0.24599  Biso   1.000  Au
  Au92     1.0000 0.20000  0.60000  0.24599  Biso   1.000  Au
  Au93     1.0000 0.40000  0.60000  0.24599  Biso   1.000  Au
  Au94     1.0000 0.60000  0.60000  0.24599  Biso   1.000  Au
  Au95     1.0000 0.80000  0.60000  0.24599  Biso   1.000  Au
  Au96     1.0000 0.00000  0.80000  0.24599  Biso   1.000  Au
  Au97     1.0000 0.20000  0.80000  0.24599  Biso   1.000  Au
  Au98     1.0000 0.40000  0.80000  0.24599  Biso   1.000  Au
  Au99     1.0000 0.60000  0.80000  0.24599  Biso   1.000  Au
  Au100    1.0000 0.80000  0.80000  0.24599  Biso   1.000  Au
  Au101    1.0000 0.26665  0.26663  0.32799  Biso   1.000  Au
  Au102    1.0000 0.46665  0.26663  0.32799  Biso   1.000  Au
  Au103    1.0000 0.26665  0.46663  0.32799  Biso   1.000  Au
  C1       1.0000 0.31207  0.38732  0.52528  Biso   1.000  C
  C2       1.0000 0.33015  0.35831  0.57754  Biso   1.000  C
  C3       1.0000 0.44469  0.26514  0.58748  Biso   1.000  C
  C4       1.0000 0.46445  0.24940  0.64093  Biso   1.000  C
  H1       1.0000 0.50440  0.28218  0.57079  Biso   1.000  H
  H2       1.0000 0.45460  0.19087  0.57086  Biso   1.000  H
  C5       1.0000 0.35853  0.31850  0.66825  Biso   1.000  C
  H3       1.0000 0.52414  0.27268  0.65202  Biso   1.000  H
  H4       1.0000 0.49896  0.16347  0.65050  Biso   1.000  H
  C6       1.0000 0.27236  0.29468  0.64897  Biso   1.000  C
  C7       1.0000 0.32074  0.43773  0.65829  Biso   1.000  C
  C8       1.0000 0.38089  0.29079  0.72048  Biso   1.000  C
  C9       1.0000 0.25018  0.32565  0.59666  Biso   1.000  C
  H5       1.0000 0.19728  0.34145  0.66938  Biso   1.000  H
  H6       1.0000 0.29870  0.20835  0.65414  Biso   1.000  H
  H7       1.0000 0.16653  0.39278  0.59160  Biso   1.000  H
  H8       1.0000 0.25765  0.25666  0.57618  Biso   1.000  H
  C10      1.0000 0.31447  0.45814  0.60482  Biso   1.000  C
  H9       1.0000 0.37657  0.46031  0.67487  Biso   1.000  H
  H10      1.0000 0.24112  0.48833  0.67498  Biso   1.000  H
  H11      1.0000 0.23585  0.52878  0.59535  Biso   1.000  H
  H12      1.0000 0.37678  0.47768  0.59359  Biso   1.000  H
  S1       1.0000 0.26635  0.36338  0.76035  Biso   1.000  S
  H13      1.0000 0.44168  0.31081  0.73342  Biso   1.000  H
  H14      1.0000 0.41325  0.20368  0.72668  Biso   1.000  H
  C11      1.0000 0.21025  0.27484  0.76399  Biso   1.000  C
  H15      1.0000 0.27417  0.19213  0.77256  Biso   1.000  H
  H16      1.0000 0.16854  0.27644  0.73124  Biso   1.000  H
  H17      1.0000 0.15199  0.30653  0.79322  Biso   1.000  H
  S2       1.0000 0.32580  0.28047  0.48590  Biso   1.000  S
  H18      1.0000 0.37221  0.40803  0.51220  Biso   1.000  H
  H19      1.0000 0.23122  0.45804  0.51905  Biso   1.000  H
  C12      1.0000 0.18886  0.30512  0.48266  Biso   1.000  C
  H20      1.0000 0.13285  0.39060  0.47441  Biso   1.000  H
  H21      1.0000 0.16545  0.28184  0.51553  Biso   1.000  H
  H22      1.0000 0.18811  0.25474  0.45355  Biso   1.000  H
  Au104    1.0000 0.33332  0.33329  0.40477  Biso   1.000  Au
  Au105    1.0000 0.33332  0.33329  0.84123  Biso   1.000  Au
  Au106    1.0000 0.26665  0.46663  0.91800  Biso   1.000  Au
  Au107    1.0000 0.46665  0.26663  0.91800  Biso   1.000  Au
  Au108    1.0000 0.26665  0.26663  0.91800  Biso   1.000  Au
