# Supplementary material for: Substituent Control of σ-Interference Effects in the Transmission of Saturated Molecules
Source: ACS Phys Chem Au. 2022 Apr 14;2(4):282–8. doi: 10.1021/acsphyschemau.2c00016 (PMC9955259; doi:10.1021/acsphyschemau.2c00016)
Supplement: Supplementary file 2 — pg2c00016_si_002.zip [file pg2c00016_si_002.zip › structures/junctions_cif/C222_sub9_ortho.cif]

data_image0
_cell_length_a       14.425
_cell_length_b       14.425
_cell_length_c       28.9191
_cell_angle_alpha    90
_cell_angle_beta     90
_cell_angle_gamma    60

_symmetry_space_group_name_H-M    "P 1"
_symmetry_int_tables_number       1

loop_
  _symmetry_equiv_pos_as_xyz
  'x, y, z'

loop_
  _atom_site_label
  _atom_site_occupancy
  _atom_site_fract_x
  _atom_site_fract_y
  _atom_site_fract_z
  _atom_site_thermal_displace_type
  _atom_site_B_iso_or_equiv
  _atom_site_type_symbol
  Au1      1.0000 0.00000  0.00000  0.00000  Biso   1.000  Au
  Au2      1.0000 0.20000  0.00000  0.00000  Biso   1.000  Au
  Au3      1.0000 0.40000  0.00000  0.00000  Biso   1.000  Au
  Au4      1.0000 0.60000  0.00000  0.00000  Biso   1.000  Au
  Au5      1.0000 0.80000  0.00000  0.00000  Biso   1.000  Au
  Au6      1.0000 0.00000  0.20000  0.00000  Biso   1.000  Au
  Au7      1.0000 0.20000  0.20000  0.00000  Biso   1.000  Au
  Au8      1.0000 0.40000  0.20000  0.00000  Biso   1.000  Au
  Au9      1.0000 0.60000  0.20000  0.00000  Biso   1.000  Au
  Au10     1.0000 0.80000  0.20000  0.00000  Biso   1.000  Au
  Au11     1.0000 0.00000  0.40000  0.00000  Biso   1.000  Au
  Au12     1.0000 0.20000  0.40000  0.00000  Biso   1.000  Au
  Au13     1.0000 0.40000  0.40000  0.00000  Biso   1.000  Au
  Au14     1.0000 0.60000  0.40000  0.00000  Biso   1.000  Au
  Au15     1.0000 0.80000  0.40000  0.00000  Biso   1.000  Au
  Au16     1.0000 0.00000  0.60000  0.00000  Biso   1.000  Au
  Au17     1.0000 0.20000  0.60000  0.00000  Biso   1.000  Au
  Au18     1.0000 0.40000  0.60000  0.00000  Biso   1.000  Au
  Au19     1.0000 0.60000  0.60000  0.00000  Biso   1.000  Au
  Au20     1.0000 0.80000  0.60000  0.00000  Biso   1.000  Au
  Au21     1.0000 0.00000  0.80000  0.00000  Biso   1.000  Au
  Au22     1.0000 0.20000  0.80000  0.00000  Biso   1.000  Au
  Au23     1.0000 0.40000  0.80000  0.00000  Biso   1.000  Au
  Au24     1.0000 0.60000  0.80000  0.00000  Biso   1.000  Au
  Au25     1.0000 0.80000  0.80000  0.00000  Biso   1.000  Au
  Au26     1.0000 0.06667  0.06667  0.08145  Biso   1.000  Au
  Au27     1.0000 0.26667  0.06667  0.08145  Biso   1.000  Au
  Au28     1.0000 0.46667  0.06667  0.08145  Biso   1.000  Au
  Au29     1.0000 0.66667  0.06667  0.08145  Biso   1.000  Au
  Au30     1.0000 0.86667  0.06667  0.08145  Biso   1.000  Au
  Au31     1.0000 0.06667  0.26667  0.08145  Biso   1.000  Au
  Au32     1.0000 0.26667  0.26667  0.08145  Biso   1.000  Au
  Au33     1.0000 0.46667  0.26667  0.08145  Biso   1.000  Au
  Au34     1.0000 0.66667  0.26667  0.08145  Biso   1.000  Au
  Au35     1.0000 0.86667  0.26667  0.08145  Biso   1.000  Au
  Au36     1.0000 0.06667  0.46667  0.08145  Biso   1.000  Au
  Au37     1.0000 0.26667  0.46667  0.08145  Biso   1.000  Au
  Au38     1.0000 0.46667  0.46667  0.08145  Biso   1.000  Au
  Au39     1.0000 0.66667  0.46667  0.08145  Biso   1.000  Au
  Au40     1.0000 0.86667  0.46667  0.08145  Biso   1.000  Au
  Au41     1.0000 0.06667  0.66667  0.08145  Biso   1.000  Au
  Au42     1.0000 0.26667  0.66667  0.08145  Biso   1.000  Au
  Au43     1.0000 0.46667  0.66667  0.08145  Biso   1.000  Au
  Au44     1.0000 0.66667  0.66667  0.08145  Biso   1.000  Au
  Au45     1.0000 0.86667  0.66667  0.08145  Biso   1.000  Au
  Au46     1.0000 0.06667  0.86667  0.08145  Biso   1.000  Au
  Au47     1.0000 0.26667  0.86667  0.08145  Biso   1.000  Au
  Au48     1.0000 0.46667  0.86667  0.08145  Biso   1.000  Au
  Au49     1.0000 0.66667  0.86667  0.08145  Biso   1.000  Au
  Au50     1.0000 0.86667  0.86667  0.08145  Biso   1.000  Au
  Au51     1.0000 0.93333  0.13333  0.16291  Biso   1.000  Au
  Au52     1.0000 0.13333  0.13333  0.16291  Biso   1.000  Au
  Au53     1.0000 0.33333  0.13333  0.16291  Biso   1.000  Au
  Au54     1.0000 0.53333  0.13333  0.16291  Biso   1.000  Au
  Au55     1.0000 0.73333  0.13333  0.16291  Biso   1.000  Au
  Au56     1.0000 0.93333  0.33333  0.16291  Biso   1.000  Au
  Au57     1.0000 0.13333  0.33333  0.16291  Biso   1.000  Au
  Au58     1.0000 0.33333  0.33333  0.16291  Biso   1.000  Au
  Au59     1.0000 0.53333  0.33333  0.16291  Biso   1.000  Au
  Au60     1.0000 0.73333  0.33333  0.16291  Biso   1.000  Au
  Au61     1.0000 0.93333  0.53333  0.16291  Biso   1.000  Au
  Au62     1.0000 0.13333  0.53333  0.16291  Biso   1.000  Au
  Au63     1.0000 0.33333  0.53333  0.16291  Biso   1.000  Au
  Au64     1.0000 0.53333  0.53333  0.16291  Biso   1.000  Au
  Au65     1.0000 0.73333  0.53333  0.16291  Biso   1.000  Au
  Au66     1.0000 0.93333  0.73333  0.16291  Biso   1.000  Au
  Au67     1.0000 0.13333  0.73333  0.16291  Biso   1.000  Au
  Au68     1.0000 0.33333  0.73333  0.16291  Biso   1.000  Au
  Au69     1.0000 0.53333  0.73333  0.16291  Biso   1.000  Au
  Au70     1.0000 0.73333  0.73333  0.16291  Biso   1.000  Au
  Au71     1.0000 0.93333  0.93333  0.16291  Biso   1.000  Au
  Au72     1.0000 0.13333  0.93333  0.16291  Biso   1.000  Au
  Au73     1.0000 0.33333  0.93333  0.16291  Biso   1.000  Au
  Au74     1.0000 0.53333  0.93333  0.16291  Biso   1.000  Au
  Au75     1.0000 0.73333  0.93333  0.16291  Biso   1.000  Au
  Au76     1.0000 0.00000  0.00000  0.24436  Biso   1.000  Au
  Au77     1.0000 0.20000  0.00000  0.24436  Biso   1.000  Au
  Au78     1.0000 0.40000  0.00000  0.24436  Biso   1.000  Au
  Au79     1.0000 0.60000  0.00000  0.24436  Biso   1.000  Au
  Au80     1.0000 0.80000  0.00000  0.24436  Biso   1.000  Au
  Au81     1.0000 0.00000  0.20000  0.24436  Biso   1.000  Au
  Au82     1.0000 0.20000  0.20000  0.24436  Biso   1.000  Au
  Au83     1.0000 0.40000  0.20000  0.24436  Biso   1.000  Au
  Au84     1.0000 0.60000  0.20000  0.24436  Biso   1.000  Au
  Au85     1.0000 0.80000  0.20000  0.24436  Biso   1.000  Au
  Au86     1.0000 0.00000  0.40000  0.24436  Biso   1.000  Au
  Au87     1.0000 0.20000  0.40000  0.24436  Biso   1.000  Au
  Au88     1.0000 0.40000  0.40000  0.24436  Biso   1.000  Au
  Au89     1.0000 0.60000  0.40000  0.24436  Biso   1.000  Au
  Au90     1.0000 0.80000  0.40000  0.24436  Biso   1.000  Au
  Au91     1.0000 0.00000  0.60000  0.24436  Biso   1.000  Au
  Au92     1.0000 0.20000  0.60000  0.24436  Biso   1.000  Au
  Au93     1.0000 0.40000  0.60000  0.24436  Biso   1.000  Au
  Au94     1.0000 0.60000  0.60000  0.24436  Biso   1.000  Au
  Au95     1.0000 0.80000  0.60000  0.24436  Biso   1.000  Au
  Au96     1.0000 0.00000  0.80000  0.24436  Biso   1.000  Au
  Au97     1.0000 0.20000  0.80000  0.24436  Biso   1.000  Au
  Au98     1.0000 0.40000  0.80000  0.24436  Biso   1.000  Au
  Au99     1.0000 0.60000  0.80000  0.24436  Biso   1.000  Au
  Au100    1.0000 0.80000  0.80000  0.24436  Biso   1.000  Au
  Au101    1.0000 0.26665  0.26663  0.32582  Biso   1.000  Au
  Au102    1.0000 0.46665  0.26663  0.32582  Biso   1.000  Au
  Au103    1.0000 0.26665  0.46663  0.32582  Biso   1.000  Au
  C1       1.0000 0.43220  0.14600  0.47889  Biso   1.000  C
  H1       1.0000 0.50698  0.14561  0.46937  Biso   1.000  H
  H2       1.0000 0.44153  0.10205  0.51159  Biso   1.000  H
  H3       1.0000 0.41004  0.10900  0.45040  Biso   1.000  H
  S1       1.0000 0.31976  0.28262  0.48263  Biso   1.000  S
  C2       1.0000 0.36732  0.34813  0.52321  Biso   1.000  C
  C3       1.0000 0.34464  0.34607  0.57562  Biso   1.000  C
  C4       1.0000 0.22305  0.41183  0.58858  Biso   1.000  C
  F1       1.0000 0.16333  0.38239  0.56216  Biso   1.000  F
  F2       1.0000 0.18504  0.51883  0.58042  Biso   1.000  F
  C5       1.0000 0.20631  0.39554  0.64169  Biso   1.000  C
  F3       1.0000 0.16656  0.32670  0.64479  Biso   1.000  F
  F4       1.0000 0.13134  0.49108  0.66057  Biso   1.000  F
  C6       1.0000 0.40204  0.39793  0.60321  Biso   1.000  C
  F5       1.0000 0.51109  0.33137  0.60083  Biso   1.000  F
  F6       1.0000 0.37985  0.49328  0.58363  Biso   1.000  F
  C7       1.0000 0.36704  0.41553  0.65614  Biso   1.000  C
  F7       1.0000 0.29341  0.52201  0.66289  Biso   1.000  F
  F8       1.0000 0.45358  0.39171  0.68349  Biso   1.000  F
  C8       1.0000 0.38804  0.23194  0.65022  Biso   1.000  C
  F9       1.0000 0.49133  0.19391  0.66539  Biso   1.000  F
  F10      1.0000 0.35494  0.16350  0.66616  Biso   1.000  F
  C9       1.0000 0.38880  0.23093  0.59538  Biso   1.000  C
  F11      1.0000 0.49123  0.16422  0.58011  Biso   1.000  F
  F12      1.0000 0.32688  0.18880  0.58022  Biso   1.000  F
  H4       1.0000 0.45485  0.31407  0.51825  Biso   1.000  H
  H5       1.0000 0.32649  0.43331  0.51202  Biso   1.000  H
  H6       1.0000 0.23615  0.31555  0.72684  Biso   1.000  H
  H7       1.0000 0.24440  0.43522  0.73276  Biso   1.000  H
  C10      1.0000 0.42523  0.14874  0.76691  Biso   1.000  C
  H8       1.0000 0.46146  0.10366  0.73461  Biso   1.000  H
  H9       1.0000 0.35006  0.14927  0.77582  Biso   1.000  H
  H10      1.0000 0.48246  0.11327  0.79617  Biso   1.000  H
  S2       1.0000 0.40168  0.28501  0.76277  Biso   1.000  S
  C11      1.0000 0.28931  0.34993  0.72178  Biso   1.000  C
  C12      1.0000 0.31474  0.34695  0.66938  Biso   1.000  C
  Au104    1.0000 0.33332  0.33329  0.40208  Biso   1.000  Au
  Au105    1.0000 0.33332  0.33329  0.84228  Biso   1.000  Au
  Au106    1.0000 0.26665  0.46663  0.91855  Biso   1.000  Au
  Au107    1.0000 0.46665  0.26663  0.91855  Biso   1.000  Au
  Au108    1.0000 0.26665  0.26663  0.91855  Biso   1.000  Au
