# Supplementary material for: Substituent Control of σ-Interference Effects in the Transmission of Saturated Molecules
Source: ACS Phys Chem Au. 2022 Apr 14;2(4):282–8. doi: 10.1021/acsphyschemau.2c00016 (PMC9955259; doi:10.1021/acsphyschemau.2c00016)
Supplement: Supplementary file 2 — pg2c00016_si_002.zip [file pg2c00016_si_002.zip › structures/junctions_cif/Ge4_me.cif]

data_image0
_cell_length_a       14.425
_cell_length_b       14.425
_cell_length_c       32.6137
_cell_angle_alpha    90
_cell_angle_beta     90
_cell_angle_gamma    60

_symmetry_space_group_name_H-M    "P 1"
_symmetry_int_tables_number       1

loop_
  _symmetry_equiv_pos_as_xyz
  'x, y, z'

loop_
  _atom_site_label
  _atom_site_occupancy
  _atom_site_fract_x
  _atom_site_fract_y
  _atom_site_fract_z
  _atom_site_thermal_displace_type
  _atom_site_B_iso_or_equiv
  _atom_site_type_symbol
  Au1      1.0000 0.00000  0.00000  0.00000  Biso   1.000  Au
  Au2      1.0000 0.20000  0.00000  0.00000  Biso   1.000  Au
  Au3      1.0000 0.40000  0.00000  0.00000  Biso   1.000  Au
  Au4      1.0000 0.60000  0.00000  0.00000  Biso   1.000  Au
  Au5      1.0000 0.80000  0.00000  0.00000  Biso   1.000  Au
  Au6      1.0000 0.00000  0.20000  0.00000  Biso   1.000  Au
  Au7      1.0000 0.20000  0.20000  0.00000  Biso   1.000  Au
  Au8      1.0000 0.40000  0.20000  0.00000  Biso   1.000  Au
  Au9      1.0000 0.60000  0.20000  0.00000  Biso   1.000  Au
  Au10     1.0000 0.80000  0.20000  0.00000  Biso   1.000  Au
  Au11     1.0000 0.00000  0.40000  0.00000  Biso   1.000  Au
  Au12     1.0000 0.20000  0.40000  0.00000  Biso   1.000  Au
  Au13     1.0000 0.40000  0.40000  0.00000  Biso   1.000  Au
  Au14     1.0000 0.60000  0.40000  0.00000  Biso   1.000  Au
  Au15     1.0000 0.80000  0.40000  0.00000  Biso   1.000  Au
  Au16     1.0000 0.00000  0.60000  0.00000  Biso   1.000  Au
  Au17     1.0000 0.20000  0.60000  0.00000  Biso   1.000  Au
  Au18     1.0000 0.40000  0.60000  0.00000  Biso   1.000  Au
  Au19     1.0000 0.60000  0.60000  0.00000  Biso   1.000  Au
  Au20     1.0000 0.80000  0.60000  0.00000  Biso   1.000  Au
  Au21     1.0000 0.00000  0.80000  0.00000  Biso   1.000  Au
  Au22     1.0000 0.20000  0.80000  0.00000  Biso   1.000  Au
  Au23     1.0000 0.40000  0.80000  0.00000  Biso   1.000  Au
  Au24     1.0000 0.60000  0.80000  0.00000  Biso   1.000  Au
  Au25     1.0000 0.80000  0.80000  0.00000  Biso   1.000  Au
  Au26     1.0000 0.06667  0.06667  0.07223  Biso   1.000  Au
  Au27     1.0000 0.26667  0.06667  0.07223  Biso   1.000  Au
  Au28     1.0000 0.46667  0.06667  0.07223  Biso   1.000  Au
  Au29     1.0000 0.66667  0.06667  0.07223  Biso   1.000  Au
  Au30     1.0000 0.86667  0.06667  0.07223  Biso   1.000  Au
  Au31     1.0000 0.06667  0.26667  0.07223  Biso   1.000  Au
  Au32     1.0000 0.26667  0.26667  0.07223  Biso   1.000  Au
  Au33     1.0000 0.46667  0.26667  0.07223  Biso   1.000  Au
  Au34     1.0000 0.66667  0.26667  0.07223  Biso   1.000  Au
  Au35     1.0000 0.86667  0.26667  0.07223  Biso   1.000  Au
  Au36     1.0000 0.06667  0.46667  0.07223  Biso   1.000  Au
  Au37     1.0000 0.26667  0.46667  0.07223  Biso   1.000  Au
  Au38     1.0000 0.46667  0.46667  0.07223  Biso   1.000  Au
  Au39     1.0000 0.66667  0.46667  0.07223  Biso   1.000  Au
  Au40     1.0000 0.86667  0.46667  0.07223  Biso   1.000  Au
  Au41     1.0000 0.06667  0.66667  0.07223  Biso   1.000  Au
  Au42     1.0000 0.26667  0.66667  0.07223  Biso   1.000  Au
  Au43     1.0000 0.46667  0.66667  0.07223  Biso   1.000  Au
  Au44     1.0000 0.66667  0.66667  0.07223  Biso   1.000  Au
  Au45     1.0000 0.86667  0.66667  0.07223  Biso   1.000  Au
  Au46     1.0000 0.06667  0.86667  0.07223  Biso   1.000  Au
  Au47     1.0000 0.26667  0.86667  0.07223  Biso   1.000  Au
  Au48     1.0000 0.46667  0.86667  0.07223  Biso   1.000  Au
  Au49     1.0000 0.66667  0.86667  0.07223  Biso   1.000  Au
  Au50     1.0000 0.86667  0.86667  0.07223  Biso   1.000  Au
  Au51     1.0000 0.93333  0.13333  0.14445  Biso   1.000  Au
  Au52     1.0000 0.13333  0.13333  0.14445  Biso   1.000  Au
  Au53     1.0000 0.33333  0.13333  0.14445  Biso   1.000  Au
  Au54     1.0000 0.53333  0.13333  0.14445  Biso   1.000  Au
  Au55     1.0000 0.73333  0.13333  0.14445  Biso   1.000  Au
  Au56     1.0000 0.93333  0.33333  0.14445  Biso   1.000  Au
  Au57     1.0000 0.13333  0.33333  0.14445  Biso   1.000  Au
  Au58     1.0000 0.33333  0.33333  0.14445  Biso   1.000  Au
  Au59     1.0000 0.53333  0.33333  0.14445  Biso   1.000  Au
  Au60     1.0000 0.73333  0.33333  0.14445  Biso   1.000  Au
  Au61     1.0000 0.93333  0.53333  0.14445  Biso   1.000  Au
  Au62     1.0000 0.13333  0.53333  0.14445  Biso   1.000  Au
  Au63     1.0000 0.33333  0.53333  0.14445  Biso   1.000  Au
  Au64     1.0000 0.53333  0.53333  0.14445  Biso   1.000  Au
  Au65     1.0000 0.73333  0.53333  0.14445  Biso   1.000  Au
  Au66     1.0000 0.93333  0.73333  0.14445  Biso   1.000  Au
  Au67     1.0000 0.13333  0.73333  0.14445  Biso   1.000  Au
  Au68     1.0000 0.33333  0.73333  0.14445  Biso   1.000  Au
  Au69     1.0000 0.53333  0.73333  0.14445  Biso   1.000  Au
  Au70     1.0000 0.73333  0.73333  0.14445  Biso   1.000  Au
  Au71     1.0000 0.93333  0.93333  0.14445  Biso   1.000  Au
  Au72     1.0000 0.13333  0.93333  0.14445  Biso   1.000  Au
  Au73     1.0000 0.33333  0.93333  0.14445  Biso   1.000  Au
  Au74     1.0000 0.53333  0.93333  0.14445  Biso   1.000  Au
  Au75     1.0000 0.73333  0.93333  0.14445  Biso   1.000  Au
  Au76     1.0000 0.00000  0.00000  0.21668  Biso   1.000  Au
  Au77     1.0000 0.20000  0.00000  0.21668  Biso   1.000  Au
  Au78     1.0000 0.40000  0.00000  0.21668  Biso   1.000  Au
  Au79     1.0000 0.60000  0.00000  0.21668  Biso   1.000  Au
  Au80     1.0000 0.80000  0.00000  0.21668  Biso   1.000  Au
  Au81     1.0000 0.00000  0.20000  0.21668  Biso   1.000  Au
  Au82     1.0000 0.20000  0.20000  0.21668  Biso   1.000  Au
  Au83     1.0000 0.40000  0.20000  0.21668  Biso   1.000  Au
  Au84     1.0000 0.60000  0.20000  0.21668  Biso   1.000  Au
  Au85     1.0000 0.80000  0.20000  0.21668  Biso   1.000  Au
  Au86     1.0000 0.00000  0.40000  0.21668  Biso   1.000  Au
  Au87     1.0000 0.20000  0.40000  0.21668  Biso   1.000  Au
  Au88     1.0000 0.40000  0.40000  0.21668  Biso   1.000  Au
  Au89     1.0000 0.60000  0.40000  0.21668  Biso   1.000  Au
  Au90     1.0000 0.80000  0.40000  0.21668  Biso   1.000  Au
  Au91     1.0000 0.00000  0.60000  0.21668  Biso   1.000  Au
  Au92     1.0000 0.20000  0.60000  0.21668  Biso   1.000  Au
  Au93     1.0000 0.40000  0.60000  0.21668  Biso   1.000  Au
  Au94     1.0000 0.60000  0.60000  0.21668  Biso   1.000  Au
  Au95     1.0000 0.80000  0.60000  0.21668  Biso   1.000  Au
  Au96     1.0000 0.00000  0.80000  0.21668  Biso   1.000  Au
  Au97     1.0000 0.20000  0.80000  0.21668  Biso   1.000  Au
  Au98     1.0000 0.40000  0.80000  0.21668  Biso   1.000  Au
  Au99     1.0000 0.60000  0.80000  0.21668  Biso   1.000  Au
  Au100    1.0000 0.80000  0.80000  0.21668  Biso   1.000  Au
  Au101    1.0000 0.26665  0.26663  0.28891  Biso   1.000  Au
  Au102    1.0000 0.46665  0.26663  0.28891  Biso   1.000  Au
  Au103    1.0000 0.26665  0.46663  0.28891  Biso   1.000  Au
  C1       1.0000 0.36046  0.14114  0.41618  Biso   1.000  C
  H1       1.0000 0.40182  0.08990  0.38918  Biso   1.000  H
  H2       1.0000 0.38144  0.09088  0.44421  Biso   1.000  H
  H3       1.0000 0.27267  0.18410  0.41075  Biso   1.000  H
  S1       1.0000 0.40908  0.23560  0.42019  Biso   1.000  S
  C2       1.0000 0.33563  0.31557  0.46485  Biso   1.000  C
  Ge1      1.0000 0.40998  0.25337  0.51865  Biso   1.000  Ge
  C3       1.0000 0.55424  0.23743  0.51477  Biso   1.000  C
  C4       1.0000 0.42712  0.10921  0.52670  Biso   1.000  C
  Ge2      1.0000 0.30648  0.37775  0.57475  Biso   1.000  Ge
  C5       1.0000 0.32624  0.50490  0.57242  Biso   1.000  C
  C6       1.0000 0.15139  0.42987  0.56644  Biso   1.000  C
  Ge3      1.0000 0.36261  0.28801  0.64221  Biso   1.000  Ge
  C7       1.0000 0.52089  0.19274  0.64446  Biso   1.000  C
  C8       1.0000 0.29707  0.19634  0.65055  Biso   1.000  C
  C9       1.0000 0.15716  0.54231  0.68981  Biso   1.000  C
  C10      1.0000 0.40242  0.48106  0.70244  Biso   1.000  C
  H4       1.0000 0.25171  0.33149  0.46415  Biso   1.000  H
  H5       1.0000 0.33322  0.39336  0.46065  Biso   1.000  H
  H6       1.0000 0.59852  0.18527  0.48831  Biso   1.000  H
  H7       1.0000 0.54857  0.31663  0.51074  Biso   1.000  H
  H8       1.0000 0.59942  0.20013  0.54343  Biso   1.000  H
  H9       1.0000 0.34854  0.11235  0.52671  Biso   1.000  H
  H10      1.0000 0.47860  0.05393  0.50208  Biso   1.000  H
  H11      1.0000 0.46739  0.07655  0.55662  Biso   1.000  H
  H12      1.0000 0.30188  0.54413  0.54186  Biso   1.000  H
  H13      1.0000 0.27568  0.56399  0.59622  Biso   1.000  H
  H14      1.0000 0.41129  0.48138  0.57799  Biso   1.000  H
  H15      1.0000 0.12539  0.47154  0.53636  Biso   1.000  H
  H16      1.0000 0.10345  0.48739  0.59108  Biso   1.000  H
  H17      1.0000 0.13543  0.36207  0.56687  Biso   1.000  H
  H18      1.0000 0.54617  0.12957  0.62058  Biso   1.000  H
  H19      1.0000 0.54504  0.15305  0.67496  Biso   1.000  H
  H20      1.0000 0.56294  0.23852  0.63910  Biso   1.000  H
  H21      1.0000 0.32297  0.13528  0.62580  Biso   1.000  H
  H22      1.0000 0.32254  0.15431  0.68058  Biso   1.000  H
  H23      1.0000 0.20830  0.24583  0.65010  Biso   1.000  H
  H24      1.0000 0.13606  0.60302  0.71444  Biso   1.000  H
  H25      1.0000 0.15288  0.58141  0.65992  Biso   1.000  H
  H26      1.0000 0.09821  0.51411  0.68964  Biso   1.000  H
  H27      1.0000 0.48651  0.41551  0.70652  Biso   1.000  H
  H28      1.0000 0.39730  0.52584  0.67397  Biso   1.000  H
  H29      1.0000 0.37930  0.53644  0.72909  Biso   1.000  H
  H30      1.0000 0.40021  0.28341  0.75538  Biso   1.000  H
  H31      1.0000 0.26494  0.30869  0.75212  Biso   1.000  H
  C11      1.0000 0.14108  0.49515  0.80058  Biso   1.000  C
  H32      1.0000 0.11794  0.54964  0.82748  Biso   1.000  H
  H33      1.0000 0.11839  0.43318  0.80626  Biso   1.000  H
  H34      1.0000 0.10167  0.54192  0.77251  Biso   1.000  H
  S2       1.0000 0.28597  0.43407  0.79623  Biso   1.000  S
  C12      1.0000 0.31515  0.34739  0.75154  Biso   1.000  C
  Ge4      1.0000 0.30521  0.42172  0.69800  Biso   1.000  Ge
  Au104    1.0000 0.33332  0.33329  0.35654  Biso   1.000  Au
  Au105    1.0000 0.33332  0.33329  0.86015  Biso   1.000  Au
  Au106    1.0000 0.26665  0.46663  0.92777  Biso   1.000  Au
  Au107    1.0000 0.46665  0.26663  0.92777  Biso   1.000  Au
  Au108    1.0000 0.26665  0.26663  0.92777  Biso   1.000  Au
