# Supplementary material for: Substituent Control of σ-Interference Effects in the Transmission of Saturated Molecules
Source: ACS Phys Chem Au. 2022 Apr 14;2(4):282–8. doi: 10.1021/acsphyschemau.2c00016 (PMC9955259; doi:10.1021/acsphyschemau.2c00016)
Supplement: Supplementary file 2 — pg2c00016_si_002.zip [file pg2c00016_si_002.zip › structures/junctions_cif/Si222_sub12_ortho.cif]

data_image0
_cell_length_a       14.425
_cell_length_b       14.425
_cell_length_c       30.8027
_cell_angle_alpha    90
_cell_angle_beta     90
_cell_angle_gamma    60

_symmetry_space_group_name_H-M    "P 1"
_symmetry_int_tables_number       1

loop_
  _symmetry_equiv_pos_as_xyz
  'x, y, z'

loop_
  _atom_site_label
  _atom_site_occupancy
  _atom_site_fract_x
  _atom_site_fract_y
  _atom_site_fract_z
  _atom_site_thermal_displace_type
  _atom_site_B_iso_or_equiv
  _atom_site_type_symbol
  Au1      1.0000 0.00000  0.00000  0.00000  Biso   1.000  Au
  Au2      1.0000 0.20000  0.00000  0.00000  Biso   1.000  Au
  Au3      1.0000 0.40000  0.00000  0.00000  Biso   1.000  Au
  Au4      1.0000 0.60000  0.00000  0.00000  Biso   1.000  Au
  Au5      1.0000 0.80000  0.00000  0.00000  Biso   1.000  Au
  Au6      1.0000 0.00000  0.20000  0.00000  Biso   1.000  Au
  Au7      1.0000 0.20000  0.20000  0.00000  Biso   1.000  Au
  Au8      1.0000 0.40000  0.20000  0.00000  Biso   1.000  Au
  Au9      1.0000 0.60000  0.20000  0.00000  Biso   1.000  Au
  Au10     1.0000 0.80000  0.20000  0.00000  Biso   1.000  Au
  Au11     1.0000 0.00000  0.40000  0.00000  Biso   1.000  Au
  Au12     1.0000 0.20000  0.40000  0.00000  Biso   1.000  Au
  Au13     1.0000 0.40000  0.40000  0.00000  Biso   1.000  Au
  Au14     1.0000 0.60000  0.40000  0.00000  Biso   1.000  Au
  Au15     1.0000 0.80000  0.40000  0.00000  Biso   1.000  Au
  Au16     1.0000 0.00000  0.60000  0.00000  Biso   1.000  Au
  Au17     1.0000 0.20000  0.60000  0.00000  Biso   1.000  Au
  Au18     1.0000 0.40000  0.60000  0.00000  Biso   1.000  Au
  Au19     1.0000 0.60000  0.60000  0.00000  Biso   1.000  Au
  Au20     1.0000 0.80000  0.60000  0.00000  Biso   1.000  Au
  Au21     1.0000 0.00000  0.80000  0.00000  Biso   1.000  Au
  Au22     1.0000 0.20000  0.80000  0.00000  Biso   1.000  Au
  Au23     1.0000 0.40000  0.80000  0.00000  Biso   1.000  Au
  Au24     1.0000 0.60000  0.80000  0.00000  Biso   1.000  Au
  Au25     1.0000 0.80000  0.80000  0.00000  Biso   1.000  Au
  Au26     1.0000 0.06667  0.06667  0.07647  Biso   1.000  Au
  Au27     1.0000 0.26667  0.06667  0.07647  Biso   1.000  Au
  Au28     1.0000 0.46667  0.06667  0.07647  Biso   1.000  Au
  Au29     1.0000 0.66667  0.06667  0.07647  Biso   1.000  Au
  Au30     1.0000 0.86667  0.06667  0.07647  Biso   1.000  Au
  Au31     1.0000 0.06667  0.26667  0.07647  Biso   1.000  Au
  Au32     1.0000 0.26667  0.26667  0.07647  Biso   1.000  Au
  Au33     1.0000 0.46667  0.26667  0.07647  Biso   1.000  Au
  Au34     1.0000 0.66667  0.26667  0.07647  Biso   1.000  Au
  Au35     1.0000 0.86667  0.26667  0.07647  Biso   1.000  Au
  Au36     1.0000 0.06667  0.46667  0.07647  Biso   1.000  Au
  Au37     1.0000 0.26667  0.46667  0.07647  Biso   1.000  Au
  Au38     1.0000 0.46667  0.46667  0.07647  Biso   1.000  Au
  Au39     1.0000 0.66667  0.46667  0.07647  Biso   1.000  Au
  Au40     1.0000 0.86667  0.46667  0.07647  Biso   1.000  Au
  Au41     1.0000 0.06667  0.66667  0.07647  Biso   1.000  Au
  Au42     1.0000 0.26667  0.66667  0.07647  Biso   1.000  Au
  Au43     1.0000 0.46667  0.66667  0.07647  Biso   1.000  Au
  Au44     1.0000 0.66667  0.66667  0.07647  Biso   1.000  Au
  Au45     1.0000 0.86667  0.66667  0.07647  Biso   1.000  Au
  Au46     1.0000 0.06667  0.86667  0.07647  Biso   1.000  Au
  Au47     1.0000 0.26667  0.86667  0.07647  Biso   1.000  Au
  Au48     1.0000 0.46667  0.86667  0.07647  Biso   1.000  Au
  Au49     1.0000 0.66667  0.86667  0.07647  Biso   1.000  Au
  Au50     1.0000 0.86667  0.86667  0.07647  Biso   1.000  Au
  Au51     1.0000 0.93333  0.13333  0.15295  Biso   1.000  Au
  Au52     1.0000 0.13333  0.13333  0.15295  Biso   1.000  Au
  Au53     1.0000 0.33333  0.13333  0.15295  Biso   1.000  Au
  Au54     1.0000 0.53333  0.13333  0.15295  Biso   1.000  Au
  Au55     1.0000 0.73333  0.13333  0.15295  Biso   1.000  Au
  Au56     1.0000 0.93333  0.33333  0.15295  Biso   1.000  Au
  Au57     1.0000 0.13333  0.33333  0.15295  Biso   1.000  Au
  Au58     1.0000 0.33333  0.33333  0.15295  Biso   1.000  Au
  Au59     1.0000 0.53333  0.33333  0.15295  Biso   1.000  Au
  Au60     1.0000 0.73333  0.33333  0.15295  Biso   1.000  Au
  Au61     1.0000 0.93333  0.53333  0.15295  Biso   1.000  Au
  Au62     1.0000 0.13333  0.53333  0.15295  Biso   1.000  Au
  Au63     1.0000 0.33333  0.53333  0.15295  Biso   1.000  Au
  Au64     1.0000 0.53333  0.53333  0.15295  Biso   1.000  Au
  Au65     1.0000 0.73333  0.53333  0.15295  Biso   1.000  Au
  Au66     1.0000 0.93333  0.73333  0.15295  Biso   1.000  Au
  Au67     1.0000 0.13333  0.73333  0.15295  Biso   1.000  Au
  Au68     1.0000 0.33333  0.73333  0.15295  Biso   1.000  Au
  Au69     1.0000 0.53333  0.73333  0.15295  Biso   1.000  Au
  Au70     1.0000 0.73333  0.73333  0.15295  Biso   1.000  Au
  Au71     1.0000 0.93333  0.93333  0.15295  Biso   1.000  Au
  Au72     1.0000 0.13333  0.93333  0.15295  Biso   1.000  Au
  Au73     1.0000 0.33333  0.93333  0.15295  Biso   1.000  Au
  Au74     1.0000 0.53333  0.93333  0.15295  Biso   1.000  Au
  Au75     1.0000 0.73333  0.93333  0.15295  Biso   1.000  Au
  Au76     1.0000 0.00000  0.00000  0.22942  Biso   1.000  Au
  Au77     1.0000 0.20000  0.00000  0.22942  Biso   1.000  Au
  Au78     1.0000 0.40000  0.00000  0.22942  Biso   1.000  Au
  Au79     1.0000 0.60000  0.00000  0.22942  Biso   1.000  Au
  Au80     1.0000 0.80000  0.00000  0.22942  Biso   1.000  Au
  Au81     1.0000 0.00000  0.20000  0.22942  Biso   1.000  Au
  Au82     1.0000 0.20000  0.20000  0.22942  Biso   1.000  Au
  Au83     1.0000 0.40000  0.20000  0.22942  Biso   1.000  Au
  Au84     1.0000 0.60000  0.20000  0.22942  Biso   1.000  Au
  Au85     1.0000 0.80000  0.20000  0.22942  Biso   1.000  Au
  Au86     1.0000 0.00000  0.40000  0.22942  Biso   1.000  Au
  Au87     1.0000 0.20000  0.40000  0.22942  Biso   1.000  Au
  Au88     1.0000 0.40000  0.40000  0.22942  Biso   1.000  Au
  Au89     1.0000 0.60000  0.40000  0.22942  Biso   1.000  Au
  Au90     1.0000 0.80000  0.40000  0.22942  Biso   1.000  Au
  Au91     1.0000 0.00000  0.60000  0.22942  Biso   1.000  Au
  Au92     1.0000 0.20000  0.60000  0.22942  Biso   1.000  Au
  Au93     1.0000 0.40000  0.60000  0.22942  Biso   1.000  Au
  Au94     1.0000 0.60000  0.60000  0.22942  Biso   1.000  Au
  Au95     1.0000 0.80000  0.60000  0.22942  Biso   1.000  Au
  Au96     1.0000 0.00000  0.80000  0.22942  Biso   1.000  Au
  Au97     1.0000 0.20000  0.80000  0.22942  Biso   1.000  Au
  Au98     1.0000 0.40000  0.80000  0.22942  Biso   1.000  Au
  Au99     1.0000 0.60000  0.80000  0.22942  Biso   1.000  Au
  Au100    1.0000 0.80000  0.80000  0.22942  Biso   1.000  Au
  Au101    1.0000 0.26665  0.26663  0.30589  Biso   1.000  Au
  Au102    1.0000 0.46665  0.26663  0.30589  Biso   1.000  Au
  Au103    1.0000 0.26665  0.46663  0.30589  Biso   1.000  Au
  C1       1.0000 0.25533  0.50508  0.45289  Biso   1.000  C
  H1       1.0000 0.17646  0.51516  0.44347  Biso   1.000  H
  H2       1.0000 0.28216  0.54113  0.42741  Biso   1.000  H
  H3       1.0000 0.25135  0.54319  0.48463  Biso   1.000  H
  S1       1.0000 0.35829  0.36404  0.45317  Biso   1.000  S
  C2       1.0000 0.29924  0.30133  0.48659  Biso   1.000  C
  Si1      1.0000 0.32847  0.29777  0.54768  Biso   1.000  Si
  Si2      1.0000 0.51131  0.19294  0.56708  Biso   1.000  Si
  Cl1      1.0000 0.55374  0.03253  0.56004  Biso   1.000  Cl
  Cl2      1.0000 0.60838  0.22691  0.52814  Biso   1.000  Cl
  Si3      1.0000 0.53555  0.22332  0.64127  Biso   1.000  Si
  Cl3      1.0000 0.58984  0.33316  0.64341  Biso   1.000  Cl
  Cl4      1.0000 0.64935  0.07949  0.66954  Biso   1.000  Cl
  Si4      1.0000 0.24010  0.22422  0.58838  Biso   1.000  Si
  Cl5      1.0000 0.07600  0.33462  0.58710  Biso   1.000  Cl
  Cl6      1.0000 0.26982  0.08116  0.55943  Biso   1.000  Cl
  Si5      1.0000 0.29537  0.19204  0.66256  Biso   1.000  Si
  Cl7      1.0000 0.41302  0.03159  0.66981  Biso   1.000  Cl
  Cl8      1.0000 0.16483  0.22620  0.70191  Biso   1.000  Cl
  Si6      1.0000 0.26329  0.46947  0.65293  Biso   1.000  Si
  Cl9      1.0000 0.10415  0.52526  0.67082  Biso   1.000  Cl
  Cl10     1.0000 0.31389  0.57308  0.67614  Biso   1.000  Cl
  Si7      1.0000 0.26757  0.47022  0.57635  Biso   1.000  Si
  Cl11     1.0000 0.11240  0.57418  0.55412  Biso   1.000  Cl
  Cl12     1.0000 0.37053  0.52573  0.55741  Biso   1.000  Cl
  H4       1.0000 0.21136  0.34126  0.48064  Biso   1.000  H
  H5       1.0000 0.33553  0.21732  0.47463  Biso   1.000  H
  H6       1.0000 0.44890  0.21547  0.75426  Biso   1.000  H
  H7       1.0000 0.44794  0.34030  0.74865  Biso   1.000  H
  C3       1.0000 0.23863  0.50242  0.77629  Biso   1.000  C
  H8       1.0000 0.30623  0.51422  0.78592  Biso   1.000  H
  H9       1.0000 0.17509  0.53781  0.80153  Biso   1.000  H
  H10      1.0000 0.20466  0.54006  0.74445  Biso   1.000  H
  S2       1.0000 0.27924  0.36078  0.77625  Biso   1.000  S
  C4       1.0000 0.40069  0.29970  0.74262  Biso   1.000  C
  Si8      1.0000 0.37366  0.29675  0.68173  Biso   1.000  Si
  Au104    1.0000 0.33332  0.33329  0.37750  Biso   1.000  Au
  Au105    1.0000 0.33332  0.33329  0.85192  Biso   1.000  Au
  Au106    1.0000 0.26665  0.46663  0.92353  Biso   1.000  Au
  Au107    1.0000 0.46665  0.26663  0.92353  Biso   1.000  Au
  Au108    1.0000 0.26665  0.26663  0.92353  Biso   1.000  Au
