# Supplementary material for: Substituent Control of σ-Interference Effects in the Transmission of Saturated Molecules
Source: ACS Phys Chem Au. 2022 Apr 14;2(4):282–8. doi: 10.1021/acsphyschemau.2c00016 (PMC9955259; doi:10.1021/acsphyschemau.2c00016)
Supplement: Supplementary file 2 — pg2c00016_si_002.zip [file pg2c00016_si_002.zip › structures/junctions_cif/Si222_sub9_cis.cif]

data_image0
_cell_length_a       14.425
_cell_length_b       14.425
_cell_length_c       30.8201
_cell_angle_alpha    90
_cell_angle_beta     90
_cell_angle_gamma    60

_symmetry_space_group_name_H-M    "P 1"
_symmetry_int_tables_number       1

loop_
  _symmetry_equiv_pos_as_xyz
  'x, y, z'

loop_
  _atom_site_label
  _atom_site_occupancy
  _atom_site_fract_x
  _atom_site_fract_y
  _atom_site_fract_z
  _atom_site_thermal_displace_type
  _atom_site_B_iso_or_equiv
  _atom_site_type_symbol
  Au1      1.0000 0.00000  0.00000  0.00000  Biso   1.000  Au
  Au2      1.0000 0.20000  0.00000  0.00000  Biso   1.000  Au
  Au3      1.0000 0.40000  0.00000  0.00000  Biso   1.000  Au
  Au4      1.0000 0.60000  0.00000  0.00000  Biso   1.000  Au
  Au5      1.0000 0.80000  0.00000  0.00000  Biso   1.000  Au
  Au6      1.0000 0.00000  0.20000  0.00000  Biso   1.000  Au
  Au7      1.0000 0.20000  0.20000  0.00000  Biso   1.000  Au
  Au8      1.0000 0.40000  0.20000  0.00000  Biso   1.000  Au
  Au9      1.0000 0.60000  0.20000  0.00000  Biso   1.000  Au
  Au10     1.0000 0.80000  0.20000  0.00000  Biso   1.000  Au
  Au11     1.0000 0.00000  0.40000  0.00000  Biso   1.000  Au
  Au12     1.0000 0.20000  0.40000  0.00000  Biso   1.000  Au
  Au13     1.0000 0.40000  0.40000  0.00000  Biso   1.000  Au
  Au14     1.0000 0.60000  0.40000  0.00000  Biso   1.000  Au
  Au15     1.0000 0.80000  0.40000  0.00000  Biso   1.000  Au
  Au16     1.0000 0.00000  0.60000  0.00000  Biso   1.000  Au
  Au17     1.0000 0.20000  0.60000  0.00000  Biso   1.000  Au
  Au18     1.0000 0.40000  0.60000  0.00000  Biso   1.000  Au
  Au19     1.0000 0.60000  0.60000  0.00000  Biso   1.000  Au
  Au20     1.0000 0.80000  0.60000  0.00000  Biso   1.000  Au
  Au21     1.0000 0.00000  0.80000  0.00000  Biso   1.000  Au
  Au22     1.0000 0.20000  0.80000  0.00000  Biso   1.000  Au
  Au23     1.0000 0.40000  0.80000  0.00000  Biso   1.000  Au
  Au24     1.0000 0.60000  0.80000  0.00000  Biso   1.000  Au
  Au25     1.0000 0.80000  0.80000  0.00000  Biso   1.000  Au
  Au26     1.0000 0.06667  0.06667  0.07643  Biso   1.000  Au
  Au27     1.0000 0.26667  0.06667  0.07643  Biso   1.000  Au
  Au28     1.0000 0.46667  0.06667  0.07643  Biso   1.000  Au
  Au29     1.0000 0.66667  0.06667  0.07643  Biso   1.000  Au
  Au30     1.0000 0.86667  0.06667  0.07643  Biso   1.000  Au
  Au31     1.0000 0.06667  0.26667  0.07643  Biso   1.000  Au
  Au32     1.0000 0.26667  0.26667  0.07643  Biso   1.000  Au
  Au33     1.0000 0.46667  0.26667  0.07643  Biso   1.000  Au
  Au34     1.0000 0.66667  0.26667  0.07643  Biso   1.000  Au
  Au35     1.0000 0.86667  0.26667  0.07643  Biso   1.000  Au
  Au36     1.0000 0.06667  0.46667  0.07643  Biso   1.000  Au
  Au37     1.0000 0.26667  0.46667  0.07643  Biso   1.000  Au
  Au38     1.0000 0.46667  0.46667  0.07643  Biso   1.000  Au
  Au39     1.0000 0.66667  0.46667  0.07643  Biso   1.000  Au
  Au40     1.0000 0.86667  0.46667  0.07643  Biso   1.000  Au
  Au41     1.0000 0.06667  0.66667  0.07643  Biso   1.000  Au
  Au42     1.0000 0.26667  0.66667  0.07643  Biso   1.000  Au
  Au43     1.0000 0.46667  0.66667  0.07643  Biso   1.000  Au
  Au44     1.0000 0.66667  0.66667  0.07643  Biso   1.000  Au
  Au45     1.0000 0.86667  0.66667  0.07643  Biso   1.000  Au
  Au46     1.0000 0.06667  0.86667  0.07643  Biso   1.000  Au
  Au47     1.0000 0.26667  0.86667  0.07643  Biso   1.000  Au
  Au48     1.0000 0.46667  0.86667  0.07643  Biso   1.000  Au
  Au49     1.0000 0.66667  0.86667  0.07643  Biso   1.000  Au
  Au50     1.0000 0.86667  0.86667  0.07643  Biso   1.000  Au
  Au51     1.0000 0.93333  0.13333  0.15286  Biso   1.000  Au
  Au52     1.0000 0.13333  0.13333  0.15286  Biso   1.000  Au
  Au53     1.0000 0.33333  0.13333  0.15286  Biso   1.000  Au
  Au54     1.0000 0.53333  0.13333  0.15286  Biso   1.000  Au
  Au55     1.0000 0.73333  0.13333  0.15286  Biso   1.000  Au
  Au56     1.0000 0.93333  0.33333  0.15286  Biso   1.000  Au
  Au57     1.0000 0.13333  0.33333  0.15286  Biso   1.000  Au
  Au58     1.0000 0.33333  0.33333  0.15286  Biso   1.000  Au
  Au59     1.0000 0.53333  0.33333  0.15286  Biso   1.000  Au
  Au60     1.0000 0.73333  0.33333  0.15286  Biso   1.000  Au
  Au61     1.0000 0.93333  0.53333  0.15286  Biso   1.000  Au
  Au62     1.0000 0.13333  0.53333  0.15286  Biso   1.000  Au
  Au63     1.0000 0.33333  0.53333  0.15286  Biso   1.000  Au
  Au64     1.0000 0.53333  0.53333  0.15286  Biso   1.000  Au
  Au65     1.0000 0.73333  0.53333  0.15286  Biso   1.000  Au
  Au66     1.0000 0.93333  0.73333  0.15286  Biso   1.000  Au
  Au67     1.0000 0.13333  0.73333  0.15286  Biso   1.000  Au
  Au68     1.0000 0.33333  0.73333  0.15286  Biso   1.000  Au
  Au69     1.0000 0.53333  0.73333  0.15286  Biso   1.000  Au
  Au70     1.0000 0.73333  0.73333  0.15286  Biso   1.000  Au
  Au71     1.0000 0.93333  0.93333  0.15286  Biso   1.000  Au
  Au72     1.0000 0.13333  0.93333  0.15286  Biso   1.000  Au
  Au73     1.0000 0.33333  0.93333  0.15286  Biso   1.000  Au
  Au74     1.0000 0.53333  0.93333  0.15286  Biso   1.000  Au
  Au75     1.0000 0.73333  0.93333  0.15286  Biso   1.000  Au
  Au76     1.0000 0.00000  0.00000  0.22929  Biso   1.000  Au
  Au77     1.0000 0.20000  0.00000  0.22929  Biso   1.000  Au
  Au78     1.0000 0.40000  0.00000  0.22929  Biso   1.000  Au
  Au79     1.0000 0.60000  0.00000  0.22929  Biso   1.000  Au
  Au80     1.0000 0.80000  0.00000  0.22929  Biso   1.000  Au
  Au81     1.0000 0.00000  0.20000  0.22929  Biso   1.000  Au
  Au82     1.0000 0.20000  0.20000  0.22929  Biso   1.000  Au
  Au83     1.0000 0.40000  0.20000  0.22929  Biso   1.000  Au
  Au84     1.0000 0.60000  0.20000  0.22929  Biso   1.000  Au
  Au85     1.0000 0.80000  0.20000  0.22929  Biso   1.000  Au
  Au86     1.0000 0.00000  0.40000  0.22929  Biso   1.000  Au
  Au87     1.0000 0.20000  0.40000  0.22929  Biso   1.000  Au
  Au88     1.0000 0.40000  0.40000  0.22929  Biso   1.000  Au
  Au89     1.0000 0.60000  0.40000  0.22929  Biso   1.000  Au
  Au90     1.0000 0.80000  0.40000  0.22929  Biso   1.000  Au
  Au91     1.0000 0.00000  0.60000  0.22929  Biso   1.000  Au
  Au92     1.0000 0.20000  0.60000  0.22929  Biso   1.000  Au
  Au93     1.0000 0.40000  0.60000  0.22929  Biso   1.000  Au
  Au94     1.0000 0.60000  0.60000  0.22929  Biso   1.000  Au
  Au95     1.0000 0.80000  0.60000  0.22929  Biso   1.000  Au
  Au96     1.0000 0.00000  0.80000  0.22929  Biso   1.000  Au
  Au97     1.0000 0.20000  0.80000  0.22929  Biso   1.000  Au
  Au98     1.0000 0.40000  0.80000  0.22929  Biso   1.000  Au
  Au99     1.0000 0.60000  0.80000  0.22929  Biso   1.000  Au
  Au100    1.0000 0.80000  0.80000  0.22929  Biso   1.000  Au
  Au101    1.0000 0.26665  0.26663  0.30572  Biso   1.000  Au
  Au102    1.0000 0.46665  0.26663  0.30572  Biso   1.000  Au
  Au103    1.0000 0.26665  0.46663  0.30572  Biso   1.000  Au
  C1       1.0000 0.42218  0.43847  0.44499  Biso   1.000  C
  H1       1.0000 0.48819  0.40661  0.42078  Biso   1.000  H
  H2       1.0000 0.35205  0.51157  0.43173  Biso   1.000  H
  H3       1.0000 0.44986  0.45584  0.47597  Biso   1.000  H
  S1       1.0000 0.38883  0.33321  0.45238  Biso   1.000  S
  C2       1.0000 0.26872  0.40054  0.48634  Biso   1.000  C
  Si1      1.0000 0.29212  0.39525  0.54810  Biso   1.000  Si
  Si2      1.0000 0.39794  0.46923  0.57150  Biso   1.000  Si
  C3       1.0000 0.53781  0.37203  0.55897  Biso   1.000  C
  C4       1.0000 0.63013  0.29975  0.55151  Biso   1.000  C
  C5       1.0000 0.35857  0.59544  0.54330  Biso   1.000  C
  C6       1.0000 0.33050  0.67969  0.52337  Biso   1.000  C
  Si3      1.0000 0.38201  0.49536  0.64824  Biso   1.000  Si
  C7       1.0000 0.28697  0.63656  0.65918  Biso   1.000  C
  C8       1.0000 0.21728  0.73058  0.66556  Biso   1.000  C
  C9       1.0000 0.51283  0.45910  0.67122  Biso   1.000  C
  C10      1.0000 0.60074  0.43420  0.68724  Biso   1.000  C
  Si4      1.0000 0.37134  0.21911  0.57693  Biso   1.000  Si
  C11      1.0000 0.27379  0.17387  0.57125  Biso   1.000  C
  C12      1.0000 0.20609  0.14578  0.56812  Biso   1.000  C
  C13      1.0000 0.49373  0.12623  0.54794  Biso   1.000  C
  C14      1.0000 0.57587  0.06180  0.52851  Biso   1.000  C
  Si5      1.0000 0.41038  0.21774  0.65261  Biso   1.000  Si
  C15      1.0000 0.38074  0.12418  0.68101  Biso   1.000  C
  C16      1.0000 0.36109  0.06027  0.69971  Biso   1.000  C
  C17      1.0000 0.55294  0.17373  0.65828  Biso   1.000  C
  C18      1.0000 0.64722  0.15107  0.66170  Biso   1.000  C
  Si6      1.0000 0.13309  0.46823  0.65813  Biso   1.000  Si
  C19      1.0000 0.04727  0.59399  0.68681  Biso   1.000  C
  C20      1.0000 0.99261  0.67914  0.70640  Biso   1.000  C
  C21      1.0000 0.08999  0.37124  0.67045  Biso   1.000  C
  C22      1.0000 0.06966  0.29946  0.67860  Biso   1.000  C
  Si7      1.0000 0.12128  0.49715  0.58147  Biso   1.000  Si
  C23      1.0000 0.02644  0.46154  0.55816  Biso   1.000  C
  C24      1.0000 0.96436  0.43515  0.54240  Biso   1.000  C
  C25      1.0000 0.07596  0.63835  0.57098  Biso   1.000  C
  C26      1.0000 0.05560  0.73096  0.56401  Biso   1.000  C
  H4       1.0000 0.22331  0.35820  0.47984  Biso   1.000  H
  H5       1.0000 0.21801  0.48497  0.47529  Biso   1.000  H
  H6       1.0000 0.71164  0.23650  0.54424  Biso   1.000  H
  H7       1.0000 0.30791  0.75352  0.50561  Biso   1.000  H
  H8       1.0000 0.15693  0.81417  0.67114  Biso   1.000  H
  H9       1.0000 0.67780  0.41411  0.70157  Biso   1.000  H
  H10      1.0000 0.14759  0.11928  0.56521  Biso   1.000  H
  H11      1.0000 0.64740  0.00415  0.51090  Biso   1.000  H
  H12      1.0000 0.34562  0.00315  0.71686  Biso   1.000  H
  H13      1.0000 0.73119  0.12856  0.66511  Biso   1.000  H
  H14      1.0000 0.94266  0.75393  0.72381  Biso   1.000  H
  H15      1.0000 0.05099  0.23670  0.68616  Biso   1.000  H
  H16      1.0000 0.90824  0.41333  0.52850  Biso   1.000  H
  H17      1.0000 0.03560  0.81339  0.55771  Biso   1.000  H
  H18      1.0000 0.29820  0.48278  0.75453  Biso   1.000  H
  H19      1.0000 0.41934  0.35619  0.74982  Biso   1.000  H
  C27      1.0000 0.13978  0.43701  0.78456  Biso   1.000  C
  H20      1.0000 0.10516  0.40398  0.80801  Biso   1.000  H
  H21      1.0000 0.09554  0.45570  0.75335  Biso   1.000  H
  H22      1.0000 0.13701  0.50919  0.79874  Biso   1.000  H
  S2       1.0000 0.27828  0.33142  0.77718  Biso   1.000  S
  C28      1.0000 0.33155  0.39856  0.74331  Biso   1.000  C
  Si8      1.0000 0.31314  0.39354  0.68159  Biso   1.000  Si
  Au104    1.0000 0.33332  0.33329  0.37729  Biso   1.000  Au
  Au105    1.0000 0.33332  0.33329  0.85201  Biso   1.000  Au
  Au106    1.0000 0.26665  0.46663  0.92357  Biso   1.000  Au
  Au107    1.0000 0.46665  0.26663  0.92357  Biso   1.000  Au
  Au108    1.0000 0.26665  0.26663  0.92357  Biso   1.000  Au
