# Supplementary material for: Substituent Control of σ-Interference Effects in the Transmission of Saturated Molecules
Source: ACS Phys Chem Au. 2022 Apr 14;2(4):282–8. doi: 10.1021/acsphyschemau.2c00016 (PMC9955259; doi:10.1021/acsphyschemau.2c00016)
Supplement: Supplementary file 2 — pg2c00016_si_002.zip [file pg2c00016_si_002.zip › structures/junctions_cif/Ge4_cn.cif]

data_image0
_cell_length_a       14.425
_cell_length_b       14.425
_cell_length_c       33.1569
_cell_angle_alpha    90
_cell_angle_beta     90
_cell_angle_gamma    60

_symmetry_space_group_name_H-M    "P 1"
_symmetry_int_tables_number       1

loop_
  _symmetry_equiv_pos_as_xyz
  'x, y, z'

loop_
  _atom_site_label
  _atom_site_occupancy
  _atom_site_fract_x
  _atom_site_fract_y
  _atom_site_fract_z
  _atom_site_thermal_displace_type
  _atom_site_B_iso_or_equiv
  _atom_site_type_symbol
  Au1      1.0000 0.00000  0.00000  0.00000  Biso   1.000  Au
  Au2      1.0000 0.20000  0.00000  0.00000  Biso   1.000  Au
  Au3      1.0000 0.40000  0.00000  0.00000  Biso   1.000  Au
  Au4      1.0000 0.60000  0.00000  0.00000  Biso   1.000  Au
  Au5      1.0000 0.80000  0.00000  0.00000  Biso   1.000  Au
  Au6      1.0000 0.00000  0.20000  0.00000  Biso   1.000  Au
  Au7      1.0000 0.20000  0.20000  0.00000  Biso   1.000  Au
  Au8      1.0000 0.40000  0.20000  0.00000  Biso   1.000  Au
  Au9      1.0000 0.60000  0.20000  0.00000  Biso   1.000  Au
  Au10     1.0000 0.80000  0.20000  0.00000  Biso   1.000  Au
  Au11     1.0000 0.00000  0.40000  0.00000  Biso   1.000  Au
  Au12     1.0000 0.20000  0.40000  0.00000  Biso   1.000  Au
  Au13     1.0000 0.40000  0.40000  0.00000  Biso   1.000  Au
  Au14     1.0000 0.60000  0.40000  0.00000  Biso   1.000  Au
  Au15     1.0000 0.80000  0.40000  0.00000  Biso   1.000  Au
  Au16     1.0000 0.00000  0.60000  0.00000  Biso   1.000  Au
  Au17     1.0000 0.20000  0.60000  0.00000  Biso   1.000  Au
  Au18     1.0000 0.40000  0.60000  0.00000  Biso   1.000  Au
  Au19     1.0000 0.60000  0.60000  0.00000  Biso   1.000  Au
  Au20     1.0000 0.80000  0.60000  0.00000  Biso   1.000  Au
  Au21     1.0000 0.00000  0.80000  0.00000  Biso   1.000  Au
  Au22     1.0000 0.20000  0.80000  0.00000  Biso   1.000  Au
  Au23     1.0000 0.40000  0.80000  0.00000  Biso   1.000  Au
  Au24     1.0000 0.60000  0.80000  0.00000  Biso   1.000  Au
  Au25     1.0000 0.80000  0.80000  0.00000  Biso   1.000  Au
  Au26     1.0000 0.06667  0.06667  0.07104  Biso   1.000  Au
  Au27     1.0000 0.26667  0.06667  0.07104  Biso   1.000  Au
  Au28     1.0000 0.46667  0.06667  0.07104  Biso   1.000  Au
  Au29     1.0000 0.66667  0.06667  0.07104  Biso   1.000  Au
  Au30     1.0000 0.86667  0.06667  0.07104  Biso   1.000  Au
  Au31     1.0000 0.06667  0.26667  0.07104  Biso   1.000  Au
  Au32     1.0000 0.26667  0.26667  0.07104  Biso   1.000  Au
  Au33     1.0000 0.46667  0.26667  0.07104  Biso   1.000  Au
  Au34     1.0000 0.66667  0.26667  0.07104  Biso   1.000  Au
  Au35     1.0000 0.86667  0.26667  0.07104  Biso   1.000  Au
  Au36     1.0000 0.06667  0.46667  0.07104  Biso   1.000  Au
  Au37     1.0000 0.26667  0.46667  0.07104  Biso   1.000  Au
  Au38     1.0000 0.46667  0.46667  0.07104  Biso   1.000  Au
  Au39     1.0000 0.66667  0.46667  0.07104  Biso   1.000  Au
  Au40     1.0000 0.86667  0.46667  0.07104  Biso   1.000  Au
  Au41     1.0000 0.06667  0.66667  0.07104  Biso   1.000  Au
  Au42     1.0000 0.26667  0.66667  0.07104  Biso   1.000  Au
  Au43     1.0000 0.46667  0.66667  0.07104  Biso   1.000  Au
  Au44     1.0000 0.66667  0.66667  0.07104  Biso   1.000  Au
  Au45     1.0000 0.86667  0.66667  0.07104  Biso   1.000  Au
  Au46     1.0000 0.06667  0.86667  0.07104  Biso   1.000  Au
  Au47     1.0000 0.26667  0.86667  0.07104  Biso   1.000  Au
  Au48     1.0000 0.46667  0.86667  0.07104  Biso   1.000  Au
  Au49     1.0000 0.66667  0.86667  0.07104  Biso   1.000  Au
  Au50     1.0000 0.86667  0.86667  0.07104  Biso   1.000  Au
  Au51     1.0000 0.93333  0.13333  0.14209  Biso   1.000  Au
  Au52     1.0000 0.13333  0.13333  0.14209  Biso   1.000  Au
  Au53     1.0000 0.33333  0.13333  0.14209  Biso   1.000  Au
  Au54     1.0000 0.53333  0.13333  0.14209  Biso   1.000  Au
  Au55     1.0000 0.73333  0.13333  0.14209  Biso   1.000  Au
  Au56     1.0000 0.93333  0.33333  0.14209  Biso   1.000  Au
  Au57     1.0000 0.13333  0.33333  0.14209  Biso   1.000  Au
  Au58     1.0000 0.33333  0.33333  0.14209  Biso   1.000  Au
  Au59     1.0000 0.53333  0.33333  0.14209  Biso   1.000  Au
  Au60     1.0000 0.73333  0.33333  0.14209  Biso   1.000  Au
  Au61     1.0000 0.93333  0.53333  0.14209  Biso   1.000  Au
  Au62     1.0000 0.13333  0.53333  0.14209  Biso   1.000  Au
  Au63     1.0000 0.33333  0.53333  0.14209  Biso   1.000  Au
  Au64     1.0000 0.53333  0.53333  0.14209  Biso   1.000  Au
  Au65     1.0000 0.73333  0.53333  0.14209  Biso   1.000  Au
  Au66     1.0000 0.93333  0.73333  0.14209  Biso   1.000  Au
  Au67     1.0000 0.13333  0.73333  0.14209  Biso   1.000  Au
  Au68     1.0000 0.33333  0.73333  0.14209  Biso   1.000  Au
  Au69     1.0000 0.53333  0.73333  0.14209  Biso   1.000  Au
  Au70     1.0000 0.73333  0.73333  0.14209  Biso   1.000  Au
  Au71     1.0000 0.93333  0.93333  0.14209  Biso   1.000  Au
  Au72     1.0000 0.13333  0.93333  0.14209  Biso   1.000  Au
  Au73     1.0000 0.33333  0.93333  0.14209  Biso   1.000  Au
  Au74     1.0000 0.53333  0.93333  0.14209  Biso   1.000  Au
  Au75     1.0000 0.73333  0.93333  0.14209  Biso   1.000  Au
  Au76     1.0000 0.00000  0.00000  0.21313  Biso   1.000  Au
  Au77     1.0000 0.20000  0.00000  0.21313  Biso   1.000  Au
  Au78     1.0000 0.40000  0.00000  0.21313  Biso   1.000  Au
  Au79     1.0000 0.60000  0.00000  0.21313  Biso   1.000  Au
  Au80     1.0000 0.80000  0.00000  0.21313  Biso   1.000  Au
  Au81     1.0000 0.00000  0.20000  0.21313  Biso   1.000  Au
  Au82     1.0000 0.20000  0.20000  0.21313  Biso   1.000  Au
  Au83     1.0000 0.40000  0.20000  0.21313  Biso   1.000  Au
  Au84     1.0000 0.60000  0.20000  0.21313  Biso   1.000  Au
  Au85     1.0000 0.80000  0.20000  0.21313  Biso   1.000  Au
  Au86     1.0000 0.00000  0.40000  0.21313  Biso   1.000  Au
  Au87     1.0000 0.20000  0.40000  0.21313  Biso   1.000  Au
  Au88     1.0000 0.40000  0.40000  0.21313  Biso   1.000  Au
  Au89     1.0000 0.60000  0.40000  0.21313  Biso   1.000  Au
  Au90     1.0000 0.80000  0.40000  0.21313  Biso   1.000  Au
  Au91     1.0000 0.00000  0.60000  0.21313  Biso   1.000  Au
  Au92     1.0000 0.20000  0.60000  0.21313  Biso   1.000  Au
  Au93     1.0000 0.40000  0.60000  0.21313  Biso   1.000  Au
  Au94     1.0000 0.60000  0.60000  0.21313  Biso   1.000  Au
  Au95     1.0000 0.80000  0.60000  0.21313  Biso   1.000  Au
  Au96     1.0000 0.00000  0.80000  0.21313  Biso   1.000  Au
  Au97     1.0000 0.20000  0.80000  0.21313  Biso   1.000  Au
  Au98     1.0000 0.40000  0.80000  0.21313  Biso   1.000  Au
  Au99     1.0000 0.60000  0.80000  0.21313  Biso   1.000  Au
  Au100    1.0000 0.80000  0.80000  0.21313  Biso   1.000  Au
  Au101    1.0000 0.26665  0.26663  0.28418  Biso   1.000  Au
  Au102    1.0000 0.46665  0.26663  0.28418  Biso   1.000  Au
  Au103    1.0000 0.26665  0.46663  0.28418  Biso   1.000  Au
  C1       1.0000 0.46502  0.40069  0.41159  Biso   1.000  C
  H1       1.0000 0.39467  0.48057  0.40508  Biso   1.000  H
  H2       1.0000 0.50756  0.40160  0.43941  Biso   1.000  H
  H3       1.0000 0.52078  0.37444  0.38547  Biso   1.000  H
  S1       1.0000 0.42339  0.30064  0.41562  Biso   1.000  S
  C2       1.0000 0.32674  0.35414  0.45639  Biso   1.000  C
  Ge1      1.0000 0.39670  0.30459  0.51020  Biso   1.000  Ge
  C3       1.0000 0.50973  0.33955  0.51658  Biso   1.000  C
  N1       1.0000 0.57181  0.36951  0.52123  Biso   1.000  N
  C4       1.0000 0.46873  0.14940  0.51184  Biso   1.000  C
  N2       1.0000 0.50789  0.05545  0.51501  Biso   1.000  N
  Ge2      1.0000 0.28266  0.37018  0.57206  Biso   1.000  Ge
  C5       1.0000 0.15774  0.35500  0.56313  Biso   1.000  C
  N3       1.0000 0.08717  0.33709  0.55753  Biso   1.000  N
  C6       1.0000 0.22523  0.52394  0.57434  Biso   1.000  C
  N4       1.0000 0.19553  0.61666  0.57599  Biso   1.000  N
  Ge3      1.0000 0.35479  0.29526  0.64058  Biso   1.000  Ge
  C7       1.0000 0.33614  0.17222  0.64913  Biso   1.000  C
  N5       1.0000 0.31958  0.10116  0.65576  Biso   1.000  N
  C8       1.0000 0.50937  0.23196  0.63876  Biso   1.000  C
  N6       1.0000 0.60287  0.19828  0.63723  Biso   1.000  N
  C9       1.0000 0.13446  0.48389  0.69792  Biso   1.000  C
  N7       1.0000 0.04109  0.52567  0.69226  Biso   1.000  N
  C10      1.0000 0.33415  0.51001  0.70228  Biso   1.000  C
  N8       1.0000 0.36711  0.56987  0.69847  Biso   1.000  N
  H4       1.0000 0.27281  0.32025  0.45313  Biso   1.000  H
  H5       1.0000 0.27845  0.44308  0.45563  Biso   1.000  H
  H6       1.0000 0.41562  0.29453  0.76044  Biso   1.000  H
  H7       1.0000 0.31143  0.25938  0.75552  Biso   1.000  H
  C11      1.0000 0.13413  0.41784  0.80020  Biso   1.000  C
  H8       1.0000 0.14885  0.33582  0.80623  Biso   1.000  H
  H9       1.0000 0.09035  0.47098  0.82604  Biso   1.000  H
  H10      1.0000 0.08792  0.45165  0.77194  Biso   1.000  H
  S2       1.0000 0.26051  0.41778  0.79796  Biso   1.000  S
  C12      1.0000 0.32819  0.32674  0.75643  Biso   1.000  C
  Ge4      1.0000 0.28943  0.40372  0.70361  Biso   1.000  Ge
  Au104    1.0000 0.33332  0.33329  0.35070  Biso   1.000  Au
  Au105    1.0000 0.33332  0.33329  0.86244  Biso   1.000  Au
  Au106    1.0000 0.26665  0.46663  0.92896  Biso   1.000  Au
  Au107    1.0000 0.46665  0.26663  0.92896  Biso   1.000  Au
  Au108    1.0000 0.26665  0.26663  0.92896  Biso   1.000  Au
