# Supplementary material for: Substituent Control of σ-Interference Effects in the Transmission of Saturated Molecules
Source: ACS Phys Chem Au. 2022 Apr 14;2(4):282–8. doi: 10.1021/acsphyschemau.2c00016 (PMC9955259; doi:10.1021/acsphyschemau.2c00016)
Supplement: Supplementary file 2 — pg2c00016_si_002.zip [file pg2c00016_si_002.zip › structures/junctions_cif/Si222_sub16_cis.cif]

data_image0
_cell_length_a       14.425
_cell_length_b       14.425
_cell_length_c       30.9176
_cell_angle_alpha    90
_cell_angle_beta     90
_cell_angle_gamma    60

_symmetry_space_group_name_H-M    "P 1"
_symmetry_int_tables_number       1

loop_
  _symmetry_equiv_pos_as_xyz
  'x, y, z'

loop_
  _atom_site_label
  _atom_site_occupancy
  _atom_site_fract_x
  _atom_site_fract_y
  _atom_site_fract_z
  _atom_site_thermal_displace_type
  _atom_site_B_iso_or_equiv
  _atom_site_type_symbol
  Au1      1.0000 0.00000  0.00000  0.00000  Biso   1.000  Au
  Au2      1.0000 0.20000  0.00000  0.00000  Biso   1.000  Au
  Au3      1.0000 0.40000  0.00000  0.00000  Biso   1.000  Au
  Au4      1.0000 0.60000  0.00000  0.00000  Biso   1.000  Au
  Au5      1.0000 0.80000  0.00000  0.00000  Biso   1.000  Au
  Au6      1.0000 0.00000  0.20000  0.00000  Biso   1.000  Au
  Au7      1.0000 0.20000  0.20000  0.00000  Biso   1.000  Au
  Au8      1.0000 0.40000  0.20000  0.00000  Biso   1.000  Au
  Au9      1.0000 0.60000  0.20000  0.00000  Biso   1.000  Au
  Au10     1.0000 0.80000  0.20000  0.00000  Biso   1.000  Au
  Au11     1.0000 0.00000  0.40000  0.00000  Biso   1.000  Au
  Au12     1.0000 0.20000  0.40000  0.00000  Biso   1.000  Au
  Au13     1.0000 0.40000  0.40000  0.00000  Biso   1.000  Au
  Au14     1.0000 0.60000  0.40000  0.00000  Biso   1.000  Au
  Au15     1.0000 0.80000  0.40000  0.00000  Biso   1.000  Au
  Au16     1.0000 0.00000  0.60000  0.00000  Biso   1.000  Au
  Au17     1.0000 0.20000  0.60000  0.00000  Biso   1.000  Au
  Au18     1.0000 0.40000  0.60000  0.00000  Biso   1.000  Au
  Au19     1.0000 0.60000  0.60000  0.00000  Biso   1.000  Au
  Au20     1.0000 0.80000  0.60000  0.00000  Biso   1.000  Au
  Au21     1.0000 0.00000  0.80000  0.00000  Biso   1.000  Au
  Au22     1.0000 0.20000  0.80000  0.00000  Biso   1.000  Au
  Au23     1.0000 0.40000  0.80000  0.00000  Biso   1.000  Au
  Au24     1.0000 0.60000  0.80000  0.00000  Biso   1.000  Au
  Au25     1.0000 0.80000  0.80000  0.00000  Biso   1.000  Au
  Au26     1.0000 0.06667  0.06667  0.07619  Biso   1.000  Au
  Au27     1.0000 0.26667  0.06667  0.07619  Biso   1.000  Au
  Au28     1.0000 0.46667  0.06667  0.07619  Biso   1.000  Au
  Au29     1.0000 0.66667  0.06667  0.07619  Biso   1.000  Au
  Au30     1.0000 0.86667  0.06667  0.07619  Biso   1.000  Au
  Au31     1.0000 0.06667  0.26667  0.07619  Biso   1.000  Au
  Au32     1.0000 0.26667  0.26667  0.07619  Biso   1.000  Au
  Au33     1.0000 0.46667  0.26667  0.07619  Biso   1.000  Au
  Au34     1.0000 0.66667  0.26667  0.07619  Biso   1.000  Au
  Au35     1.0000 0.86667  0.26667  0.07619  Biso   1.000  Au
  Au36     1.0000 0.06667  0.46667  0.07619  Biso   1.000  Au
  Au37     1.0000 0.26667  0.46667  0.07619  Biso   1.000  Au
  Au38     1.0000 0.46667  0.46667  0.07619  Biso   1.000  Au
  Au39     1.0000 0.66667  0.46667  0.07619  Biso   1.000  Au
  Au40     1.0000 0.86667  0.46667  0.07619  Biso   1.000  Au
  Au41     1.0000 0.06667  0.66667  0.07619  Biso   1.000  Au
  Au42     1.0000 0.26667  0.66667  0.07619  Biso   1.000  Au
  Au43     1.0000 0.46667  0.66667  0.07619  Biso   1.000  Au
  Au44     1.0000 0.66667  0.66667  0.07619  Biso   1.000  Au
  Au45     1.0000 0.86667  0.66667  0.07619  Biso   1.000  Au
  Au46     1.0000 0.06667  0.86667  0.07619  Biso   1.000  Au
  Au47     1.0000 0.26667  0.86667  0.07619  Biso   1.000  Au
  Au48     1.0000 0.46667  0.86667  0.07619  Biso   1.000  Au
  Au49     1.0000 0.66667  0.86667  0.07619  Biso   1.000  Au
  Au50     1.0000 0.86667  0.86667  0.07619  Biso   1.000  Au
  Au51     1.0000 0.93333  0.13333  0.15238  Biso   1.000  Au
  Au52     1.0000 0.13333  0.13333  0.15238  Biso   1.000  Au
  Au53     1.0000 0.33333  0.13333  0.15238  Biso   1.000  Au
  Au54     1.0000 0.53333  0.13333  0.15238  Biso   1.000  Au
  Au55     1.0000 0.73333  0.13333  0.15238  Biso   1.000  Au
  Au56     1.0000 0.93333  0.33333  0.15238  Biso   1.000  Au
  Au57     1.0000 0.13333  0.33333  0.15238  Biso   1.000  Au
  Au58     1.0000 0.33333  0.33333  0.15238  Biso   1.000  Au
  Au59     1.0000 0.53333  0.33333  0.15238  Biso   1.000  Au
  Au60     1.0000 0.73333  0.33333  0.15238  Biso   1.000  Au
  Au61     1.0000 0.93333  0.53333  0.15238  Biso   1.000  Au
  Au62     1.0000 0.13333  0.53333  0.15238  Biso   1.000  Au
  Au63     1.0000 0.33333  0.53333  0.15238  Biso   1.000  Au
  Au64     1.0000 0.53333  0.53333  0.15238  Biso   1.000  Au
  Au65     1.0000 0.73333  0.53333  0.15238  Biso   1.000  Au
  Au66     1.0000 0.93333  0.73333  0.15238  Biso   1.000  Au
  Au67     1.0000 0.13333  0.73333  0.15238  Biso   1.000  Au
  Au68     1.0000 0.33333  0.73333  0.15238  Biso   1.000  Au
  Au69     1.0000 0.53333  0.73333  0.15238  Biso   1.000  Au
  Au70     1.0000 0.73333  0.73333  0.15238  Biso   1.000  Au
  Au71     1.0000 0.93333  0.93333  0.15238  Biso   1.000  Au
  Au72     1.0000 0.13333  0.93333  0.15238  Biso   1.000  Au
  Au73     1.0000 0.33333  0.93333  0.15238  Biso   1.000  Au
  Au74     1.0000 0.53333  0.93333  0.15238  Biso   1.000  Au
  Au75     1.0000 0.73333  0.93333  0.15238  Biso   1.000  Au
  Au76     1.0000 0.00000  0.00000  0.22857  Biso   1.000  Au
  Au77     1.0000 0.20000  0.00000  0.22857  Biso   1.000  Au
  Au78     1.0000 0.40000  0.00000  0.22857  Biso   1.000  Au
  Au79     1.0000 0.60000  0.00000  0.22857  Biso   1.000  Au
  Au80     1.0000 0.80000  0.00000  0.22857  Biso   1.000  Au
  Au81     1.0000 0.00000  0.20000  0.22857  Biso   1.000  Au
  Au82     1.0000 0.20000  0.20000  0.22857  Biso   1.000  Au
  Au83     1.0000 0.40000  0.20000  0.22857  Biso   1.000  Au
  Au84     1.0000 0.60000  0.20000  0.22857  Biso   1.000  Au
  Au85     1.0000 0.80000  0.20000  0.22857  Biso   1.000  Au
  Au86     1.0000 0.00000  0.40000  0.22857  Biso   1.000  Au
  Au87     1.0000 0.20000  0.40000  0.22857  Biso   1.000  Au
  Au88     1.0000 0.40000  0.40000  0.22857  Biso   1.000  Au
  Au89     1.0000 0.60000  0.40000  0.22857  Biso   1.000  Au
  Au90     1.0000 0.80000  0.40000  0.22857  Biso   1.000  Au
  Au91     1.0000 0.00000  0.60000  0.22857  Biso   1.000  Au
  Au92     1.0000 0.20000  0.60000  0.22857  Biso   1.000  Au
  Au93     1.0000 0.40000  0.60000  0.22857  Biso   1.000  Au
  Au94     1.0000 0.60000  0.60000  0.22857  Biso   1.000  Au
  Au95     1.0000 0.80000  0.60000  0.22857  Biso   1.000  Au
  Au96     1.0000 0.00000  0.80000  0.22857  Biso   1.000  Au
  Au97     1.0000 0.20000  0.80000  0.22857  Biso   1.000  Au
  Au98     1.0000 0.40000  0.80000  0.22857  Biso   1.000  Au
  Au99     1.0000 0.60000  0.80000  0.22857  Biso   1.000  Au
  Au100    1.0000 0.80000  0.80000  0.22857  Biso   1.000  Au
  Au101    1.0000 0.26665  0.26663  0.30476  Biso   1.000  Au
  Au102    1.0000 0.46665  0.26663  0.30476  Biso   1.000  Au
  Au103    1.0000 0.26665  0.46663  0.30476  Biso   1.000  Au
  C1       1.0000 0.34145  0.16490  0.44223  Biso   1.000  C
  H1       1.0000 0.32423  0.13306  0.47187  Biso   1.000  H
  H2       1.0000 0.29627  0.15828  0.41441  Biso   1.000  H
  H3       1.0000 0.42847  0.12110  0.43479  Biso   1.000  H
  S1       1.0000 0.29350  0.30674  0.44880  Biso   1.000  S
  C2       1.0000 0.39110  0.30579  0.48672  Biso   1.000  C
  Si1      1.0000 0.36634  0.29354  0.54788  Biso   1.000  Si
  Si2      1.0000 0.42679  0.11130  0.57277  Biso   1.000  Si
  C3       1.0000 0.33894  0.05283  0.55541  Biso   1.000  C
  C4       1.0000 0.36241  0.99229  0.51657  Biso   1.000  C
  C5       1.0000 0.29693  0.95223  0.50183  Biso   1.000  C
  C6       1.0000 0.20842  0.96748  0.52661  Biso   1.000  C
  C7       1.0000 0.18618  0.02353  0.56600  Biso   1.000  C
  C8       1.0000 0.25020  0.06605  0.57997  Biso   1.000  C
  C9       1.0000 0.56454  0.01037  0.55062  Biso   1.000  C
  C10      1.0000 0.62884  0.03649  0.52448  Biso   1.000  C
  C11      1.0000 0.72763  0.95640  0.50772  Biso   1.000  C
  C12      1.0000 0.76451  0.84785  0.51682  Biso   1.000  C
  C13      1.0000 0.70219  0.82015  0.54310  Biso   1.000  C
  C14      1.0000 0.60383  0.90029  0.55977  Biso   1.000  C
  Si3      1.0000 0.42941  0.11293  0.65111  Biso   1.000  Si
  C15      1.0000 0.37102  0.03399  0.67721  Biso   1.000  C
  C16      1.0000 0.28065  0.08314  0.70478  Biso   1.000  C
  C17      1.0000 0.24964  0.02223  0.73013  Biso   1.000  C
  C18      1.0000 0.30876  0.90984  0.72807  Biso   1.000  C
  C19      1.0000 0.39594  0.85904  0.69930  Biso   1.000  C
  C20      1.0000 0.42682  0.92039  0.67425  Biso   1.000  C
  C21      1.0000 0.57484  0.04080  0.66992  Biso   1.000  C
  C22      1.0000 0.60340  0.98590  0.71020  Biso   1.000  C
  C23      1.0000 0.70552  0.94791  0.72830  Biso   1.000  C
  C24      1.0000 0.78456  0.95760  0.70527  Biso   1.000  C
  C25      1.0000 0.76018  0.00503  0.66402  Biso   1.000  C
  C26      1.0000 0.65645  0.04681  0.64684  Biso   1.000  C
  Si4      1.0000 0.17848  0.40963  0.56468  Biso   1.000  Si
  C27      1.0000 0.13232  0.55307  0.54680  Biso   1.000  C
  C28      1.0000 0.11646  0.57527  0.50169  Biso   1.000  C
  C29      1.0000 0.08028  0.67894  0.48548  Biso   1.000  C
  C30      1.0000 0.05761  0.76357  0.51428  Biso   1.000  C
  C31      1.0000 0.07090  0.74355  0.55906  Biso   1.000  C
  C32      1.0000 0.10801  0.63941  0.57517  Biso   1.000  C
  C33      1.0000 0.07740  0.38262  0.53559  Biso   1.000  C
  C34      1.0000 0.10126  0.28807  0.51289  Biso   1.000  C
  C35      1.0000 0.01991  0.27559  0.49337  Biso   1.000  C
  C36      1.0000 0.91225  0.35748  0.49661  Biso   1.000  C
  C37      1.0000 0.88655  0.45212  0.51926  Biso   1.000  C
  C38      1.0000 0.96821  0.46469  0.53822  Biso   1.000  C
  Si5      1.0000 0.16319  0.39470  0.64179  Biso   1.000  Si
  C39      1.0000 0.08398  0.32482  0.65636  Biso   1.000  C
  C40      1.0000 0.04975  0.33219  0.70009  Biso   1.000  C
  C41      1.0000 0.99112  0.28381  0.71388  Biso   1.000  C
  C42      1.0000 0.96219  0.22882  0.68397  Biso   1.000  C
  C43      1.0000 0.99064  0.22539  0.64032  Biso   1.000  C
  C44      1.0000 0.05135  0.27203  0.62678  Biso   1.000  C
  C45      1.0000 0.07025  0.52834  0.66911  Biso   1.000  C
  C46      1.0000 0.10034  0.57325  0.70314  Biso   1.000  C
  C47      1.0000 0.02287  0.65429  0.72975  Biso   1.000  C
  C48      1.0000 0.91354  0.69442  0.72157  Biso   1.000  C
  C49      1.0000 0.88157  0.65657  0.68578  Biso   1.000  C
  C50      1.0000 0.95916  0.57359  0.66020  Biso   1.000  C
  Si6      1.0000 0.44386  0.37987  0.65897  Biso   1.000  Si
  C51      1.0000 0.57115  0.33345  0.69208  Biso   1.000  C
  C52      1.0000 0.61730  0.40059  0.69222  Biso   1.000  C
  C53      1.0000 0.70311  0.37978  0.71971  Biso   1.000  C
  C54      1.0000 0.74433  0.29146  0.74811  Biso   1.000  C
  C55      1.0000 0.70102  0.22320  0.74795  Biso   1.000  C
  C56      1.0000 0.61572  0.24370  0.71998  Biso   1.000  C
  C57      1.0000 0.36023  0.52592  0.67668  Biso   1.000  C
  C58      1.0000 0.29882  0.61384  0.64889  Biso   1.000  C
  C59      1.0000 0.23188  0.71719  0.66560  Biso   1.000  C
  C60      1.0000 0.22392  0.73482  0.71056  Biso   1.000  C
  C61      1.0000 0.28768  0.64945  0.73877  Biso   1.000  C
  C62      1.0000 0.35571  0.54665  0.72189  Biso   1.000  C
  Si7      1.0000 0.47432  0.36139  0.58167  Biso   1.000  Si
  C63      1.0000 0.45040  0.49403  0.55808  Biso   1.000  C
  C64      1.0000 0.52722  0.52364  0.57020  Biso   1.000  C
  C65      1.0000 0.52246  0.61668  0.55385  Biso   1.000  C
  C66      1.0000 0.44166  0.68178  0.52421  Biso   1.000  C
  C67      1.0000 0.36502  0.65383  0.51172  Biso   1.000  C
  C68      1.0000 0.36891  0.56135  0.52881  Biso   1.000  C
  C69      1.0000 0.62138  0.27322  0.56475  Biso   1.000  C
  C70      1.0000 0.70778  0.21149  0.59310  Biso   1.000  C
  C71      1.0000 0.81333  0.14999  0.57731  Biso   1.000  C
  C72      1.0000 0.83564  0.14999  0.53304  Biso   1.000  C
  C73      1.0000 0.75134  0.21377  0.50446  Biso   1.000  C
  C74      1.0000 0.64622  0.27468  0.52027  Biso   1.000  C
  H4       1.0000 0.38480  0.38541  0.48196  Biso   1.000  H
  H5       1.0000 0.47276  0.24404  0.47600  Biso   1.000  H
  H6       1.0000 0.43414  0.97545  0.49750  Biso   1.000  H
  H7       1.0000 0.31559  0.90791  0.47083  Biso   1.000  H
  H8       1.0000 0.15829  0.93390  0.51546  Biso   1.000  H
  H9       1.0000 0.11815  0.03470  0.58630  Biso   1.000  H
  H10      1.0000 0.23040  0.10981  0.61105  Biso   1.000  H
  H11      1.0000 0.60248  0.12115  0.51708  Biso   1.000  H
  H12      1.0000 0.77577  0.97953  0.48722  Biso   1.000  H
  H13      1.0000 0.84164  0.78479  0.50343  Biso   1.000  H
  H14      1.0000 0.73043  0.73489  0.55048  Biso   1.000  H
  H15      1.0000 0.55537  0.87642  0.57974  Biso   1.000  H
  H16      1.0000 0.23307  0.17139  0.70695  Biso   1.000  H
  H17      1.0000 0.17978  0.06328  0.75201  Biso   1.000  H
  H18      1.0000 0.28739  0.86121  0.74894  Biso   1.000  H
  H19      1.0000 0.44098  0.77051  0.69700  Biso   1.000  H
  H20      1.0000 0.49801  0.87893  0.65299  Biso   1.000  H
  H21      1.0000 0.54494  0.97165  0.72783  Biso   1.000  H
  H22      1.0000 0.72340  0.90953  0.76059  Biso   1.000  H
  H23      1.0000 0.86540  0.92691  0.71925  Biso   1.000  H
  H24      1.0000 0.82208  0.01083  0.64503  Biso   1.000  H
  H25      1.0000 0.63924  0.08443  0.61446  Biso   1.000  H
  H26      1.0000 0.13093  0.51013  0.47881  Biso   1.000  H
  H27      1.0000 0.06831  0.69401  0.45023  Biso   1.000  H
  H28      1.0000 0.02725  0.84574  0.50174  Biso   1.000  H
  H29      1.0000 0.05083  0.81018  0.58188  Biso   1.000  H
  H30      1.0000 0.11603  0.62605  0.61055  Biso   1.000  H
  H31      1.0000 0.18488  0.22173  0.51076  Biso   1.000  H
  H32      1.0000 0.04122  0.20115  0.47539  Biso   1.000  H
  H33      1.0000 0.84808  0.34807  0.48133  Biso   1.000  H
  H34      1.0000 0.80196  0.51707  0.52180  Biso   1.000  H
  H35      1.0000 0.94695  0.54041  0.55531  Biso   1.000  H
  H36      1.0000 0.06734  0.37904  0.72374  Biso   1.000  H
  H37      1.0000 0.96643  0.29018  0.74819  Biso   1.000  H
  H38      1.0000 0.91528  0.19135  0.69463  Biso   1.000  H
  H39      1.0000 0.96371  0.18763  0.61602  Biso   1.000  H
  H40      1.0000 0.07144  0.26837  0.59215  Biso   1.000  H
  H41      1.0000 0.18583  0.54430  0.70961  Biso   1.000  H
  H42      1.0000 0.04917  0.68448  0.75734  Biso   1.000  H
  H43      1.0000 0.85227  0.75536  0.74304  Biso   1.000  H
  H44      1.0000 0.79541  0.69089  0.67833  Biso   1.000  H
  H45      1.0000 0.93258  0.54013  0.63382  Biso   1.000  H
  H46      1.0000 0.58303  0.47276  0.67131  Biso   1.000  H
  H47      1.0000 0.73780  0.43306  0.71946  Biso   1.000  H
  H48      1.0000 0.80970  0.27679  0.77079  Biso   1.000  H
  H49      1.0000 0.73267  0.15367  0.77014  Biso   1.000  H
  H50      1.0000 0.58179  0.18996  0.72089  Biso   1.000  H
  H51      1.0000 0.30338  0.60203  0.61345  Biso   1.000  H
  H52      1.0000 0.18577  0.78479  0.64310  Biso   1.000  H
  H53      1.0000 0.16820  0.81536  0.72358  Biso   1.000  H
  H54      1.0000 0.28445  0.66273  0.77417  Biso   1.000  H
  H55      1.0000 0.40663  0.48076  0.74448  Biso   1.000  H
  H56      1.0000 0.59341  0.47144  0.59240  Biso   1.000  H
  H57      1.0000 0.58232  0.63891  0.56423  Biso   1.000  H
  H58      1.0000 0.43899  0.75418  0.51097  Biso   1.000  H
  H59      1.0000 0.30126  0.70410  0.48833  Biso   1.000  H
  H60      1.0000 0.30647  0.54235  0.51914  Biso   1.000  H
  H61      1.0000 0.69323  0.21178  0.62821  Biso   1.000  H
  H62      1.0000 0.87921  0.10121  0.60016  Biso   1.000  H
  H63      1.0000 0.91874  0.10227  0.52085  Biso   1.000  H
  H64      1.0000 0.76766  0.21586  0.46958  Biso   1.000  H
  H65      1.0000 0.58186  0.32635  0.49735  Biso   1.000  H
  H66      1.0000 0.24964  0.40768  0.74249  Biso   1.000  H
  H67      1.0000 0.24201  0.28820  0.74515  Biso   1.000  H
  C75      1.0000 0.42161  0.13777  0.78915  Biso   1.000  C
  H68      1.0000 0.34827  0.14202  0.80265  Biso   1.000  H
  H69      1.0000 0.48759  0.10089  0.81319  Biso   1.000  H
  H70      1.0000 0.44591  0.09119  0.75867  Biso   1.000  H
  S2       1.0000 0.40030  0.27124  0.77924  Biso   1.000  S
  C76      1.0000 0.29679  0.31941  0.73744  Biso   1.000  C
  Si8      1.0000 0.33829  0.29714  0.67636  Biso   1.000  Si
  Au104    1.0000 0.33332  0.33329  0.37609  Biso   1.000  Au
  Au105    1.0000 0.33332  0.33329  0.85247  Biso   1.000  Au
  Au106    1.0000 0.26665  0.46663  0.92381  Biso   1.000  Au
  Au107    1.0000 0.46665  0.26663  0.92381  Biso   1.000  Au
  Au108    1.0000 0.26665  0.26663  0.92381  Biso   1.000  Au
