# Supplementary material for: Substituent Control of σ-Interference Effects in the Transmission of Saturated Molecules
Source: ACS Phys Chem Au. 2022 Apr 14;2(4):282–8. doi: 10.1021/acsphyschemau.2c00016 (PMC9955259; doi:10.1021/acsphyschemau.2c00016)
Supplement: Supplementary file 2 — pg2c00016_si_002.zip [file pg2c00016_si_002.zip › structures/junctions_cif/Ge222_sub14_cis.cif]

data_image0
_cell_length_a       14.425
_cell_length_b       14.425
_cell_length_c       31.2329
_cell_angle_alpha    90
_cell_angle_beta     90
_cell_angle_gamma    60

_symmetry_space_group_name_H-M    "P 1"
_symmetry_int_tables_number       1

loop_
  _symmetry_equiv_pos_as_xyz
  'x, y, z'

loop_
  _atom_site_label
  _atom_site_occupancy
  _atom_site_fract_x
  _atom_site_fract_y
  _atom_site_fract_z
  _atom_site_thermal_displace_type
  _atom_site_B_iso_or_equiv
  _atom_site_type_symbol
  Au1      1.0000 0.00000  0.00000  0.00000  Biso   1.000  Au
  Au2      1.0000 0.20000  0.00000  0.00000  Biso   1.000  Au
  Au3      1.0000 0.40000  0.00000  0.00000  Biso   1.000  Au
  Au4      1.0000 0.60000  0.00000  0.00000  Biso   1.000  Au
  Au5      1.0000 0.80000  0.00000  0.00000  Biso   1.000  Au
  Au6      1.0000 0.00000  0.20000  0.00000  Biso   1.000  Au
  Au7      1.0000 0.20000  0.20000  0.00000  Biso   1.000  Au
  Au8      1.0000 0.40000  0.20000  0.00000  Biso   1.000  Au
  Au9      1.0000 0.60000  0.20000  0.00000  Biso   1.000  Au
  Au10     1.0000 0.80000  0.20000  0.00000  Biso   1.000  Au
  Au11     1.0000 0.00000  0.40000  0.00000  Biso   1.000  Au
  Au12     1.0000 0.20000  0.40000  0.00000  Biso   1.000  Au
  Au13     1.0000 0.40000  0.40000  0.00000  Biso   1.000  Au
  Au14     1.0000 0.60000  0.40000  0.00000  Biso   1.000  Au
  Au15     1.0000 0.80000  0.40000  0.00000  Biso   1.000  Au
  Au16     1.0000 0.00000  0.60000  0.00000  Biso   1.000  Au
  Au17     1.0000 0.20000  0.60000  0.00000  Biso   1.000  Au
  Au18     1.0000 0.40000  0.60000  0.00000  Biso   1.000  Au
  Au19     1.0000 0.60000  0.60000  0.00000  Biso   1.000  Au
  Au20     1.0000 0.80000  0.60000  0.00000  Biso   1.000  Au
  Au21     1.0000 0.00000  0.80000  0.00000  Biso   1.000  Au
  Au22     1.0000 0.20000  0.80000  0.00000  Biso   1.000  Au
  Au23     1.0000 0.40000  0.80000  0.00000  Biso   1.000  Au
  Au24     1.0000 0.60000  0.80000  0.00000  Biso   1.000  Au
  Au25     1.0000 0.80000  0.80000  0.00000  Biso   1.000  Au
  Au26     1.0000 0.06667  0.06667  0.07542  Biso   1.000  Au
  Au27     1.0000 0.26667  0.06667  0.07542  Biso   1.000  Au
  Au28     1.0000 0.46667  0.06667  0.07542  Biso   1.000  Au
  Au29     1.0000 0.66667  0.06667  0.07542  Biso   1.000  Au
  Au30     1.0000 0.86667  0.06667  0.07542  Biso   1.000  Au
  Au31     1.0000 0.06667  0.26667  0.07542  Biso   1.000  Au
  Au32     1.0000 0.26667  0.26667  0.07542  Biso   1.000  Au
  Au33     1.0000 0.46667  0.26667  0.07542  Biso   1.000  Au
  Au34     1.0000 0.66667  0.26667  0.07542  Biso   1.000  Au
  Au35     1.0000 0.86667  0.26667  0.07542  Biso   1.000  Au
  Au36     1.0000 0.06667  0.46667  0.07542  Biso   1.000  Au
  Au37     1.0000 0.26667  0.46667  0.07542  Biso   1.000  Au
  Au38     1.0000 0.46667  0.46667  0.07542  Biso   1.000  Au
  Au39     1.0000 0.66667  0.46667  0.07542  Biso   1.000  Au
  Au40     1.0000 0.86667  0.46667  0.07542  Biso   1.000  Au
  Au41     1.0000 0.06667  0.66667  0.07542  Biso   1.000  Au
  Au42     1.0000 0.26667  0.66667  0.07542  Biso   1.000  Au
  Au43     1.0000 0.46667  0.66667  0.07542  Biso   1.000  Au
  Au44     1.0000 0.66667  0.66667  0.07542  Biso   1.000  Au
  Au45     1.0000 0.86667  0.66667  0.07542  Biso   1.000  Au
  Au46     1.0000 0.06667  0.86667  0.07542  Biso   1.000  Au
  Au47     1.0000 0.26667  0.86667  0.07542  Biso   1.000  Au
  Au48     1.0000 0.46667  0.86667  0.07542  Biso   1.000  Au
  Au49     1.0000 0.66667  0.86667  0.07542  Biso   1.000  Au
  Au50     1.0000 0.86667  0.86667  0.07542  Biso   1.000  Au
  Au51     1.0000 0.93333  0.13333  0.15084  Biso   1.000  Au
  Au52     1.0000 0.13333  0.13333  0.15084  Biso   1.000  Au
  Au53     1.0000 0.33333  0.13333  0.15084  Biso   1.000  Au
  Au54     1.0000 0.53333  0.13333  0.15084  Biso   1.000  Au
  Au55     1.0000 0.73333  0.13333  0.15084  Biso   1.000  Au
  Au56     1.0000 0.93333  0.33333  0.15084  Biso   1.000  Au
  Au57     1.0000 0.13333  0.33333  0.15084  Biso   1.000  Au
  Au58     1.0000 0.33333  0.33333  0.15084  Biso   1.000  Au
  Au59     1.0000 0.53333  0.33333  0.15084  Biso   1.000  Au
  Au60     1.0000 0.73333  0.33333  0.15084  Biso   1.000  Au
  Au61     1.0000 0.93333  0.53333  0.15084  Biso   1.000  Au
  Au62     1.0000 0.13333  0.53333  0.15084  Biso   1.000  Au
  Au63     1.0000 0.33333  0.53333  0.15084  Biso   1.000  Au
  Au64     1.0000 0.53333  0.53333  0.15084  Biso   1.000  Au
  Au65     1.0000 0.73333  0.53333  0.15084  Biso   1.000  Au
  Au66     1.0000 0.93333  0.73333  0.15084  Biso   1.000  Au
  Au67     1.0000 0.13333  0.73333  0.15084  Biso   1.000  Au
  Au68     1.0000 0.33333  0.73333  0.15084  Biso   1.000  Au
  Au69     1.0000 0.53333  0.73333  0.15084  Biso   1.000  Au
  Au70     1.0000 0.73333  0.73333  0.15084  Biso   1.000  Au
  Au71     1.0000 0.93333  0.93333  0.15084  Biso   1.000  Au
  Au72     1.0000 0.13333  0.93333  0.15084  Biso   1.000  Au
  Au73     1.0000 0.33333  0.93333  0.15084  Biso   1.000  Au
  Au74     1.0000 0.53333  0.93333  0.15084  Biso   1.000  Au
  Au75     1.0000 0.73333  0.93333  0.15084  Biso   1.000  Au
  Au76     1.0000 0.00000  0.00000  0.22626  Biso   1.000  Au
  Au77     1.0000 0.20000  0.00000  0.22626  Biso   1.000  Au
  Au78     1.0000 0.40000  0.00000  0.22626  Biso   1.000  Au
  Au79     1.0000 0.60000  0.00000  0.22626  Biso   1.000  Au
  Au80     1.0000 0.80000  0.00000  0.22626  Biso   1.000  Au
  Au81     1.0000 0.00000  0.20000  0.22626  Biso   1.000  Au
  Au82     1.0000 0.20000  0.20000  0.22626  Biso   1.000  Au
  Au83     1.0000 0.40000  0.20000  0.22626  Biso   1.000  Au
  Au84     1.0000 0.60000  0.20000  0.22626  Biso   1.000  Au
  Au85     1.0000 0.80000  0.20000  0.22626  Biso   1.000  Au
  Au86     1.0000 0.00000  0.40000  0.22626  Biso   1.000  Au
  Au87     1.0000 0.20000  0.40000  0.22626  Biso   1.000  Au
  Au88     1.0000 0.40000  0.40000  0.22626  Biso   1.000  Au
  Au89     1.0000 0.60000  0.40000  0.22626  Biso   1.000  Au
  Au90     1.0000 0.80000  0.40000  0.22626  Biso   1.000  Au
  Au91     1.0000 0.00000  0.60000  0.22626  Biso   1.000  Au
  Au92     1.0000 0.20000  0.60000  0.22626  Biso   1.000  Au
  Au93     1.0000 0.40000  0.60000  0.22626  Biso   1.000  Au
  Au94     1.0000 0.60000  0.60000  0.22626  Biso   1.000  Au
  Au95     1.0000 0.80000  0.60000  0.22626  Biso   1.000  Au
  Au96     1.0000 0.00000  0.80000  0.22626  Biso   1.000  Au
  Au97     1.0000 0.20000  0.80000  0.22626  Biso   1.000  Au
  Au98     1.0000 0.40000  0.80000  0.22626  Biso   1.000  Au
  Au99     1.0000 0.60000  0.80000  0.22626  Biso   1.000  Au
  Au100    1.0000 0.80000  0.80000  0.22626  Biso   1.000  Au
  Au101    1.0000 0.26665  0.26663  0.30168  Biso   1.000  Au
  Au102    1.0000 0.46665  0.26663  0.30168  Biso   1.000  Au
  Au103    1.0000 0.26665  0.46663  0.30168  Biso   1.000  Au
  C1       1.0000 0.20650  0.26214  0.44178  Biso   1.000  C
  H1       1.0000 0.18581  0.24475  0.47402  Biso   1.000  H
  H2       1.0000 0.13197  0.31635  0.42398  Biso   1.000  H
  H3       1.0000 0.25373  0.18731  0.42307  Biso   1.000  H
  S1       1.0000 0.28033  0.33376  0.44679  Biso   1.000  S
  C2       1.0000 0.39876  0.23650  0.47570  Biso   1.000  C
  Ge1      1.0000 0.37937  0.24126  0.54003  Biso   1.000  Ge
  Ge2      1.0000 0.29423  0.14030  0.56913  Biso   1.000  Ge
  O1       1.0000 0.15540  0.18935  0.55122  Biso   1.000  O
  C3       1.0000 0.07739  0.29977  0.55976  Biso   1.000  C
  O2       1.0000 0.36628  0.01057  0.54216  Biso   1.000  O
  C4       1.0000 0.34616  0.92730  0.55692  Biso   1.000  C
  Ge3      1.0000 0.31983  0.12543  0.65015  Biso   1.000  Ge
  O3       1.0000 0.41161  0.97995  0.65434  Biso   1.000  O
  C5       1.0000 0.48036  0.94055  0.69139  Biso   1.000  C
  O4       1.0000 0.19999  0.15917  0.68254  Biso   1.000  O
  C6       1.0000 0.14339  0.10339  0.67188  Biso   1.000  C
  Ge4      1.0000 0.28009  0.42462  0.57179  Biso   1.000  Ge
  O5       1.0000 0.15856  0.49752  0.53886  Biso   1.000  O
  C7       1.0000 0.07479  0.59817  0.55571  Biso   1.000  C
  O6       1.0000 0.35759  0.49520  0.57118  Biso   1.000  O
  C8       1.0000 0.40513  0.49702  0.53071  Biso   1.000  C
  Ge5      1.0000 0.24947  0.41987  0.65091  Biso   1.000  Ge
  O7       1.0000 0.10814  0.45285  0.65054  Biso   1.000  O
  C9       1.0000 0.06336  0.43960  0.68997  Biso   1.000  C
  O8       1.0000 0.26384  0.51817  0.68349  Biso   1.000  O
  C10      1.0000 0.21087  0.62646  0.66733  Biso   1.000  C
  Ge6      1.0000 0.56180  0.18744  0.65522  Biso   1.000  Ge
  O9       1.0000 0.61132  0.27802  0.67154  Biso   1.000  O
  C11      1.0000 0.54152  0.39070  0.66283  Biso   1.000  C
  O10      1.0000 0.65923  0.05809  0.67819  Biso   1.000  O
  C12      1.0000 0.71008  0.05574  0.71816  Biso   1.000  C
  Ge7      1.0000 0.55976  0.15955  0.57508  Biso   1.000  Ge
  O11      1.0000 0.64290  0.01367  0.57087  Biso   1.000  O
  C13      1.0000 0.63311  0.96334  0.53255  Biso   1.000  C
  O12      1.0000 0.62288  0.22251  0.54420  Biso   1.000  O
  C14      1.0000 0.72977  0.19459  0.55722  Biso   1.000  C
  H4       1.0000 0.42612  0.15377  0.46409  Biso   1.000  H
  H5       1.0000 0.46273  0.25654  0.46956  Biso   1.000  H
  H6       1.0000 0.99779  0.31069  0.55071  Biso   1.000  H
  H7       1.0000 0.07469  0.32207  0.59423  Biso   1.000  H
  H8       1.0000 0.09209  0.35641  0.54031  Biso   1.000  H
  H9       1.0000 0.36997  0.90654  0.59118  Biso   1.000  H
  H10      1.0000 0.39620  0.85552  0.53676  Biso   1.000  H
  H11      1.0000 0.26041  0.95012  0.55278  Biso   1.000  H
  H12      1.0000 0.43386  0.96081  0.72198  Biso   1.000  H
  H13      1.0000 0.53808  0.97095  0.69270  Biso   1.000  H
  H14      1.0000 0.52757  0.85166  0.68856  Biso   1.000  H
  H15      1.0000 0.10864  0.12328  0.63885  Biso   1.000  H
  H16      1.0000 0.07649  0.12911  0.69521  Biso   1.000  H
  H17      1.0000 0.19602  0.01463  0.67429  Biso   1.000  H
  H18      1.0000 0.04386  0.58734  0.58705  Biso   1.000  H
  H19      1.0000 0.10199  0.65786  0.55958  Biso   1.000  H
  H20      1.0000 0.00808  0.63029  0.53201  Biso   1.000  H
  H21      1.0000 0.42927  0.55911  0.53317  Biso   1.000  H
  H22      1.0000 0.34730  0.51910  0.50358  Biso   1.000  H
  H23      1.0000 0.47825  0.41804  0.52393  Biso   1.000  H
  H24      1.0000 0.97551  0.47594  0.68487  Biso   1.000  H
  H25      1.0000 0.07630  0.48170  0.71734  Biso   1.000  H
  H26      1.0000 0.09700  0.35304  0.69796  Biso   1.000  H
  H27      1.0000 0.22266  0.67638  0.69154  Biso   1.000  H
  H28      1.0000 0.24644  0.63192  0.63626  Biso   1.000  H
  H29      1.0000 0.12298  0.65934  0.66297  Biso   1.000  H
  H30      1.0000 0.46707  0.42587  0.68274  Biso   1.000  H
  H31      1.0000 0.51690  0.40738  0.62842  Biso   1.000  H
  H32      1.0000 0.58713  0.43184  0.67107  Biso   1.000  H
  H33      1.0000 0.73750  0.11554  0.71924  Biso   1.000  H
  H34      1.0000 0.65636  0.06915  0.74616  Biso   1.000  H
  H35      1.0000 0.78116  0.97391  0.72127  Biso   1.000  H
  H36      1.0000 0.65264  0.99366  0.50289  Biso   1.000  H
  H37      1.0000 0.69238  0.87630  0.53546  Biso   1.000  H
  H38      1.0000 0.55159  0.97281  0.52939  Biso   1.000  H
  H39      1.0000 0.78671  0.10672  0.55423  Biso   1.000  H
  H40      1.0000 0.73205  0.21951  0.59098  Biso   1.000  H
  H41      1.0000 0.75705  0.23768  0.53561  Biso   1.000  H
  H42      1.0000 0.28135  0.25452  0.75502  Biso   1.000  H
  H43      1.0000 0.42306  0.16245  0.76163  Biso   1.000  H
  C15      1.0000 0.51384  0.29267  0.78378  Biso   1.000  C
  H44      1.0000 0.55128  0.21183  0.79865  Biso   1.000  H
  H45      1.0000 0.52305  0.34774  0.80601  Biso   1.000  H
  H46      1.0000 0.55021  0.29121  0.75217  Biso   1.000  H
  S2       1.0000 0.36993  0.34792  0.77850  Biso   1.000  S
  C16      1.0000 0.36270  0.24268  0.74919  Biso   1.000  C
  Ge8      1.0000 0.37827  0.24540  0.68472  Biso   1.000  Ge
  Au104    1.0000 0.33332  0.33329  0.37230  Biso   1.000  Au
  Au105    1.0000 0.33332  0.33329  0.85396  Biso   1.000  Au
  Au106    1.0000 0.26665  0.46663  0.92458  Biso   1.000  Au
  Au107    1.0000 0.46665  0.26663  0.92458  Biso   1.000  Au
  Au108    1.0000 0.26665  0.26663  0.92458  Biso   1.000  Au
