# Supplementary material for: Substituent Control of σ-Interference Effects in the Transmission of Saturated Molecules
Source: ACS Phys Chem Au. 2022 Apr 14;2(4):282–8. doi: 10.1021/acsphyschemau.2c00016 (PMC9955259; doi:10.1021/acsphyschemau.2c00016)
Supplement: Supplementary file 2 — pg2c00016_si_002.zip [file pg2c00016_si_002.zip › structures/junctions_cif/Si4_ome.cif]

data_image0
_cell_length_a       14.425
_cell_length_b       14.425
_cell_length_c       32.374
_cell_angle_alpha    90
_cell_angle_beta     90
_cell_angle_gamma    60

_symmetry_space_group_name_H-M    "P 1"
_symmetry_int_tables_number       1

loop_
  _symmetry_equiv_pos_as_xyz
  'x, y, z'

loop_
  _atom_site_label
  _atom_site_occupancy
  _atom_site_fract_x
  _atom_site_fract_y
  _atom_site_fract_z
  _atom_site_thermal_displace_type
  _atom_site_B_iso_or_equiv
  _atom_site_type_symbol
  Au1      1.0000 0.00000  0.00000  0.00000  Biso   1.000  Au
  Au2      1.0000 0.20000  0.00000  0.00000  Biso   1.000  Au
  Au3      1.0000 0.40000  0.00000  0.00000  Biso   1.000  Au
  Au4      1.0000 0.60000  0.00000  0.00000  Biso   1.000  Au
  Au5      1.0000 0.80000  0.00000  0.00000  Biso   1.000  Au
  Au6      1.0000 0.00000  0.20000  0.00000  Biso   1.000  Au
  Au7      1.0000 0.20000  0.20000  0.00000  Biso   1.000  Au
  Au8      1.0000 0.40000  0.20000  0.00000  Biso   1.000  Au
  Au9      1.0000 0.60000  0.20000  0.00000  Biso   1.000  Au
  Au10     1.0000 0.80000  0.20000  0.00000  Biso   1.000  Au
  Au11     1.0000 0.00000  0.40000  0.00000  Biso   1.000  Au
  Au12     1.0000 0.20000  0.40000  0.00000  Biso   1.000  Au
  Au13     1.0000 0.40000  0.40000  0.00000  Biso   1.000  Au
  Au14     1.0000 0.60000  0.40000  0.00000  Biso   1.000  Au
  Au15     1.0000 0.80000  0.40000  0.00000  Biso   1.000  Au
  Au16     1.0000 0.00000  0.60000  0.00000  Biso   1.000  Au
  Au17     1.0000 0.20000  0.60000  0.00000  Biso   1.000  Au
  Au18     1.0000 0.40000  0.60000  0.00000  Biso   1.000  Au
  Au19     1.0000 0.60000  0.60000  0.00000  Biso   1.000  Au
  Au20     1.0000 0.80000  0.60000  0.00000  Biso   1.000  Au
  Au21     1.0000 0.00000  0.80000  0.00000  Biso   1.000  Au
  Au22     1.0000 0.20000  0.80000  0.00000  Biso   1.000  Au
  Au23     1.0000 0.40000  0.80000  0.00000  Biso   1.000  Au
  Au24     1.0000 0.60000  0.80000  0.00000  Biso   1.000  Au
  Au25     1.0000 0.80000  0.80000  0.00000  Biso   1.000  Au
  Au26     1.0000 0.06667  0.06667  0.07276  Biso   1.000  Au
  Au27     1.0000 0.26667  0.06667  0.07276  Biso   1.000  Au
  Au28     1.0000 0.46667  0.06667  0.07276  Biso   1.000  Au
  Au29     1.0000 0.66667  0.06667  0.07276  Biso   1.000  Au
  Au30     1.0000 0.86667  0.06667  0.07276  Biso   1.000  Au
  Au31     1.0000 0.06667  0.26667  0.07276  Biso   1.000  Au
  Au32     1.0000 0.26667  0.26667  0.07276  Biso   1.000  Au
  Au33     1.0000 0.46667  0.26667  0.07276  Biso   1.000  Au
  Au34     1.0000 0.66667  0.26667  0.07276  Biso   1.000  Au
  Au35     1.0000 0.86667  0.26667  0.07276  Biso   1.000  Au
  Au36     1.0000 0.06667  0.46667  0.07276  Biso   1.000  Au
  Au37     1.0000 0.26667  0.46667  0.07276  Biso   1.000  Au
  Au38     1.0000 0.46667  0.46667  0.07276  Biso   1.000  Au
  Au39     1.0000 0.66667  0.46667  0.07276  Biso   1.000  Au
  Au40     1.0000 0.86667  0.46667  0.07276  Biso   1.000  Au
  Au41     1.0000 0.06667  0.66667  0.07276  Biso   1.000  Au
  Au42     1.0000 0.26667  0.66667  0.07276  Biso   1.000  Au
  Au43     1.0000 0.46667  0.66667  0.07276  Biso   1.000  Au
  Au44     1.0000 0.66667  0.66667  0.07276  Biso   1.000  Au
  Au45     1.0000 0.86667  0.66667  0.07276  Biso   1.000  Au
  Au46     1.0000 0.06667  0.86667  0.07276  Biso   1.000  Au
  Au47     1.0000 0.26667  0.86667  0.07276  Biso   1.000  Au
  Au48     1.0000 0.46667  0.86667  0.07276  Biso   1.000  Au
  Au49     1.0000 0.66667  0.86667  0.07276  Biso   1.000  Au
  Au50     1.0000 0.86667  0.86667  0.07276  Biso   1.000  Au
  Au51     1.0000 0.93333  0.13333  0.14552  Biso   1.000  Au
  Au52     1.0000 0.13333  0.13333  0.14552  Biso   1.000  Au
  Au53     1.0000 0.33333  0.13333  0.14552  Biso   1.000  Au
  Au54     1.0000 0.53333  0.13333  0.14552  Biso   1.000  Au
  Au55     1.0000 0.73333  0.13333  0.14552  Biso   1.000  Au
  Au56     1.0000 0.93333  0.33333  0.14552  Biso   1.000  Au
  Au57     1.0000 0.13333  0.33333  0.14552  Biso   1.000  Au
  Au58     1.0000 0.33333  0.33333  0.14552  Biso   1.000  Au
  Au59     1.0000 0.53333  0.33333  0.14552  Biso   1.000  Au
  Au60     1.0000 0.73333  0.33333  0.14552  Biso   1.000  Au
  Au61     1.0000 0.93333  0.53333  0.14552  Biso   1.000  Au
  Au62     1.0000 0.13333  0.53333  0.14552  Biso   1.000  Au
  Au63     1.0000 0.33333  0.53333  0.14552  Biso   1.000  Au
  Au64     1.0000 0.53333  0.53333  0.14552  Biso   1.000  Au
  Au65     1.0000 0.73333  0.53333  0.14552  Biso   1.000  Au
  Au66     1.0000 0.93333  0.73333  0.14552  Biso   1.000  Au
  Au67     1.0000 0.13333  0.73333  0.14552  Biso   1.000  Au
  Au68     1.0000 0.33333  0.73333  0.14552  Biso   1.000  Au
  Au69     1.0000 0.53333  0.73333  0.14552  Biso   1.000  Au
  Au70     1.0000 0.73333  0.73333  0.14552  Biso   1.000  Au
  Au71     1.0000 0.93333  0.93333  0.14552  Biso   1.000  Au
  Au72     1.0000 0.13333  0.93333  0.14552  Biso   1.000  Au
  Au73     1.0000 0.33333  0.93333  0.14552  Biso   1.000  Au
  Au74     1.0000 0.53333  0.93333  0.14552  Biso   1.000  Au
  Au75     1.0000 0.73333  0.93333  0.14552  Biso   1.000  Au
  Au76     1.0000 0.00000  0.00000  0.21829  Biso   1.000  Au
  Au77     1.0000 0.20000  0.00000  0.21829  Biso   1.000  Au
  Au78     1.0000 0.40000  0.00000  0.21829  Biso   1.000  Au
  Au79     1.0000 0.60000  0.00000  0.21829  Biso   1.000  Au
  Au80     1.0000 0.80000  0.00000  0.21829  Biso   1.000  Au
  Au81     1.0000 0.00000  0.20000  0.21829  Biso   1.000  Au
  Au82     1.0000 0.20000  0.20000  0.21829  Biso   1.000  Au
  Au83     1.0000 0.40000  0.20000  0.21829  Biso   1.000  Au
  Au84     1.0000 0.60000  0.20000  0.21829  Biso   1.000  Au
  Au85     1.0000 0.80000  0.20000  0.21829  Biso   1.000  Au
  Au86     1.0000 0.00000  0.40000  0.21829  Biso   1.000  Au
  Au87     1.0000 0.20000  0.40000  0.21829  Biso   1.000  Au
  Au88     1.0000 0.40000  0.40000  0.21829  Biso   1.000  Au
  Au89     1.0000 0.60000  0.40000  0.21829  Biso   1.000  Au
  Au90     1.0000 0.80000  0.40000  0.21829  Biso   1.000  Au
  Au91     1.0000 0.00000  0.60000  0.21829  Biso   1.000  Au
  Au92     1.0000 0.20000  0.60000  0.21829  Biso   1.000  Au
  Au93     1.0000 0.40000  0.60000  0.21829  Biso   1.000  Au
  Au94     1.0000 0.60000  0.60000  0.21829  Biso   1.000  Au
  Au95     1.0000 0.80000  0.60000  0.21829  Biso   1.000  Au
  Au96     1.0000 0.00000  0.80000  0.21829  Biso   1.000  Au
  Au97     1.0000 0.20000  0.80000  0.21829  Biso   1.000  Au
  Au98     1.0000 0.40000  0.80000  0.21829  Biso   1.000  Au
  Au99     1.0000 0.60000  0.80000  0.21829  Biso   1.000  Au
  Au100    1.0000 0.80000  0.80000  0.21829  Biso   1.000  Au
  Au101    1.0000 0.26665  0.26663  0.29105  Biso   1.000  Au
  Au102    1.0000 0.46665  0.26663  0.29105  Biso   1.000  Au
  Au103    1.0000 0.26665  0.46663  0.29105  Biso   1.000  Au
  C1       1.0000 0.13060  0.36968  0.41279  Biso   1.000  C
  H1       1.0000 0.08272  0.37091  0.43992  Biso   1.000  H
  H2       1.0000 0.10799  0.45201  0.40278  Biso   1.000  H
  H3       1.0000 0.11872  0.32694  0.38652  Biso   1.000  H
  S1       1.0000 0.27331  0.29290  0.42440  Biso   1.000  S
  C2       1.0000 0.28595  0.36688  0.46828  Biso   1.000  C
  Si1      1.0000 0.27913  0.31351  0.52165  Biso   1.000  Si
  O1       1.0000 0.36479  0.18018  0.52435  Biso   1.000  O
  C3       1.0000 0.47144  0.13084  0.50782  Biso   1.000  C
  O2       1.0000 0.15713  0.33145  0.53188  Biso   1.000  O
  C4       1.0000 0.12281  0.25560  0.52304  Biso   1.000  C
  Si2      1.0000 0.31992  0.39605  0.57700  Biso   1.000  Si
  O3       1.0000 0.25113  0.53131  0.57409  Biso   1.000  O
  C5       1.0000 0.13645  0.59038  0.57003  Biso   1.000  C
  O4       1.0000 0.45156  0.35955  0.57532  Biso   1.000  O
  C6       1.0000 0.49500  0.39899  0.54448  Biso   1.000  C
  Si3      1.0000 0.29502  0.33709  0.64305  Biso   1.000  Si
  O5       1.0000 0.16546  0.43095  0.65207  Biso   1.000  O
  C7       1.0000 0.10003  0.41446  0.68128  Biso   1.000  C
  O6       1.0000 0.29690  0.21876  0.64288  Biso   1.000  O
  C8       1.0000 0.39209  0.11928  0.63298  Biso   1.000  C
  O7       1.0000 0.40694  0.45136  0.70098  Biso   1.000  O
  C9       1.0000 0.31067  0.55294  0.70632  Biso   1.000  C
  O8       1.0000 0.53249  0.23654  0.69419  Biso   1.000  O
  C10      1.0000 0.60139  0.24742  0.66436  Biso   1.000  C
  H4       1.0000 0.22427  0.45327  0.46544  Biso   1.000  H
  H5       1.0000 0.36518  0.36191  0.46423  Biso   1.000  H
  H6       1.0000 0.47123  0.14598  0.47394  Biso   1.000  H
  H7       1.0000 0.50934  0.04282  0.51258  Biso   1.000  H
  H8       1.0000 0.52081  0.15958  0.52401  Biso   1.000  H
  H9       1.0000 0.18710  0.17197  0.52954  Biso   1.000  H
  H10      1.0000 0.05260  0.27552  0.54308  Biso   1.000  H
  H11      1.0000 0.09798  0.26050  0.49005  Biso   1.000  H
  H12      1.0000 0.10789  0.55879  0.54442  Biso   1.000  H
  H13      1.0000 0.09650  0.58730  0.59911  Biso   1.000  H
  H14      1.0000 0.11251  0.67500  0.56303  Biso   1.000  H
  H15      1.0000 0.49796  0.36355  0.51341  Biso   1.000  H
  H16      1.0000 0.57844  0.37488  0.55375  Biso   1.000  H
  H17      1.0000 0.44758  0.48799  0.54193  Biso   1.000  H
  H18      1.0000 0.01578  0.47929  0.67658  Biso   1.000  H
  H19      1.0000 0.12309  0.41924  0.71388  Biso   1.000  H
  H20      1.0000 0.10520  0.33547  0.67656  Biso   1.000  H
  H21      1.0000 0.46468  0.11211  0.64851  Biso   1.000  H
  H22      1.0000 0.38006  0.05303  0.64414  Biso   1.000  H
  H23      1.0000 0.40518  0.11123  0.59884  Biso   1.000  H
  H24      1.0000 0.24417  0.56124  0.68602  Biso   1.000  H
  H25      1.0000 0.32910  0.61693  0.69817  Biso   1.000  H
  H26      1.0000 0.28311  0.56500  0.73917  Biso   1.000  H
  H27      1.0000 0.56560  0.26460  0.63273  Biso   1.000  H
  H28      1.0000 0.61678  0.31321  0.67334  Biso   1.000  H
  H29      1.0000 0.67874  0.17045  0.66392  Biso   1.000  H
  H30      1.0000 0.37743  0.22315  0.75347  Biso   1.000  H
  H31      1.0000 0.26945  0.35891  0.75256  Biso   1.000  H
  C11      1.0000 0.54659  0.23701  0.79725  Biso   1.000  C
  H32      1.0000 0.54762  0.16101  0.80400  Biso   1.000  H
  H33      1.0000 0.58484  0.25673  0.82295  Biso   1.000  H
  H34      1.0000 0.58709  0.23186  0.76743  Biso   1.000  H
  S2       1.0000 0.40966  0.34795  0.79430  Biso   1.000  S
  C12      1.0000 0.35820  0.30790  0.75020  Biso   1.000  C
  Si4      1.0000 0.40427  0.33594  0.69874  Biso   1.000  Si
  Au104    1.0000 0.33332  0.33329  0.35918  Biso   1.000  Au
  Au105    1.0000 0.33332  0.33329  0.85911  Biso   1.000  Au
  Au106    1.0000 0.26665  0.46663  0.92724  Biso   1.000  Au
  Au107    1.0000 0.46665  0.26663  0.92724  Biso   1.000  Au
  Au108    1.0000 0.26665  0.26663  0.92724  Biso   1.000  Au
