# Supplementary material for: Substituent Control of σ-Interference Effects in the Transmission of Saturated Molecules
Source: ACS Phys Chem Au. 2022 Apr 14;2(4):282–8. doi: 10.1021/acsphyschemau.2c00016 (PMC9955259; doi:10.1021/acsphyschemau.2c00016)
Supplement: Supplementary file 2 — pg2c00016_si_002.zip [file pg2c00016_si_002.zip › structures/junctions_cif/Si222_sub8_ortho.cif]

data_image0
_cell_length_a       14.425
_cell_length_b       14.425
_cell_length_c       30.805
_cell_angle_alpha    90
_cell_angle_beta     90
_cell_angle_gamma    60

_symmetry_space_group_name_H-M    "P 1"
_symmetry_int_tables_number       1

loop_
  _symmetry_equiv_pos_as_xyz
  'x, y, z'

loop_
  _atom_site_label
  _atom_site_occupancy
  _atom_site_fract_x
  _atom_site_fract_y
  _atom_site_fract_z
  _atom_site_thermal_displace_type
  _atom_site_B_iso_or_equiv
  _atom_site_type_symbol
  Au1      1.0000 0.00000  0.00000  0.00000  Biso   1.000  Au
  Au2      1.0000 0.20000  0.00000  0.00000  Biso   1.000  Au
  Au3      1.0000 0.40000  0.00000  0.00000  Biso   1.000  Au
  Au4      1.0000 0.60000  0.00000  0.00000  Biso   1.000  Au
  Au5      1.0000 0.80000  0.00000  0.00000  Biso   1.000  Au
  Au6      1.0000 0.00000  0.20000  0.00000  Biso   1.000  Au
  Au7      1.0000 0.20000  0.20000  0.00000  Biso   1.000  Au
  Au8      1.0000 0.40000  0.20000  0.00000  Biso   1.000  Au
  Au9      1.0000 0.60000  0.20000  0.00000  Biso   1.000  Au
  Au10     1.0000 0.80000  0.20000  0.00000  Biso   1.000  Au
  Au11     1.0000 0.00000  0.40000  0.00000  Biso   1.000  Au
  Au12     1.0000 0.20000  0.40000  0.00000  Biso   1.000  Au
  Au13     1.0000 0.40000  0.40000  0.00000  Biso   1.000  Au
  Au14     1.0000 0.60000  0.40000  0.00000  Biso   1.000  Au
  Au15     1.0000 0.80000  0.40000  0.00000  Biso   1.000  Au
  Au16     1.0000 0.00000  0.60000  0.00000  Biso   1.000  Au
  Au17     1.0000 0.20000  0.60000  0.00000  Biso   1.000  Au
  Au18     1.0000 0.40000  0.60000  0.00000  Biso   1.000  Au
  Au19     1.0000 0.60000  0.60000  0.00000  Biso   1.000  Au
  Au20     1.0000 0.80000  0.60000  0.00000  Biso   1.000  Au
  Au21     1.0000 0.00000  0.80000  0.00000  Biso   1.000  Au
  Au22     1.0000 0.20000  0.80000  0.00000  Biso   1.000  Au
  Au23     1.0000 0.40000  0.80000  0.00000  Biso   1.000  Au
  Au24     1.0000 0.60000  0.80000  0.00000  Biso   1.000  Au
  Au25     1.0000 0.80000  0.80000  0.00000  Biso   1.000  Au
  Au26     1.0000 0.06667  0.06667  0.07647  Biso   1.000  Au
  Au27     1.0000 0.26667  0.06667  0.07647  Biso   1.000  Au
  Au28     1.0000 0.46667  0.06667  0.07647  Biso   1.000  Au
  Au29     1.0000 0.66667  0.06667  0.07647  Biso   1.000  Au
  Au30     1.0000 0.86667  0.06667  0.07647  Biso   1.000  Au
  Au31     1.0000 0.06667  0.26667  0.07647  Biso   1.000  Au
  Au32     1.0000 0.26667  0.26667  0.07647  Biso   1.000  Au
  Au33     1.0000 0.46667  0.26667  0.07647  Biso   1.000  Au
  Au34     1.0000 0.66667  0.26667  0.07647  Biso   1.000  Au
  Au35     1.0000 0.86667  0.26667  0.07647  Biso   1.000  Au
  Au36     1.0000 0.06667  0.46667  0.07647  Biso   1.000  Au
  Au37     1.0000 0.26667  0.46667  0.07647  Biso   1.000  Au
  Au38     1.0000 0.46667  0.46667  0.07647  Biso   1.000  Au
  Au39     1.0000 0.66667  0.46667  0.07647  Biso   1.000  Au
  Au40     1.0000 0.86667  0.46667  0.07647  Biso   1.000  Au
  Au41     1.0000 0.06667  0.66667  0.07647  Biso   1.000  Au
  Au42     1.0000 0.26667  0.66667  0.07647  Biso   1.000  Au
  Au43     1.0000 0.46667  0.66667  0.07647  Biso   1.000  Au
  Au44     1.0000 0.66667  0.66667  0.07647  Biso   1.000  Au
  Au45     1.0000 0.86667  0.66667  0.07647  Biso   1.000  Au
  Au46     1.0000 0.06667  0.86667  0.07647  Biso   1.000  Au
  Au47     1.0000 0.26667  0.86667  0.07647  Biso   1.000  Au
  Au48     1.0000 0.46667  0.86667  0.07647  Biso   1.000  Au
  Au49     1.0000 0.66667  0.86667  0.07647  Biso   1.000  Au
  Au50     1.0000 0.86667  0.86667  0.07647  Biso   1.000  Au
  Au51     1.0000 0.93333  0.13333  0.15294  Biso   1.000  Au
  Au52     1.0000 0.13333  0.13333  0.15294  Biso   1.000  Au
  Au53     1.0000 0.33333  0.13333  0.15294  Biso   1.000  Au
  Au54     1.0000 0.53333  0.13333  0.15294  Biso   1.000  Au
  Au55     1.0000 0.73333  0.13333  0.15294  Biso   1.000  Au
  Au56     1.0000 0.93333  0.33333  0.15294  Biso   1.000  Au
  Au57     1.0000 0.13333  0.33333  0.15294  Biso   1.000  Au
  Au58     1.0000 0.33333  0.33333  0.15294  Biso   1.000  Au
  Au59     1.0000 0.53333  0.33333  0.15294  Biso   1.000  Au
  Au60     1.0000 0.73333  0.33333  0.15294  Biso   1.000  Au
  Au61     1.0000 0.93333  0.53333  0.15294  Biso   1.000  Au
  Au62     1.0000 0.13333  0.53333  0.15294  Biso   1.000  Au
  Au63     1.0000 0.33333  0.53333  0.15294  Biso   1.000  Au
  Au64     1.0000 0.53333  0.53333  0.15294  Biso   1.000  Au
  Au65     1.0000 0.73333  0.53333  0.15294  Biso   1.000  Au
  Au66     1.0000 0.93333  0.73333  0.15294  Biso   1.000  Au
  Au67     1.0000 0.13333  0.73333  0.15294  Biso   1.000  Au
  Au68     1.0000 0.33333  0.73333  0.15294  Biso   1.000  Au
  Au69     1.0000 0.53333  0.73333  0.15294  Biso   1.000  Au
  Au70     1.0000 0.73333  0.73333  0.15294  Biso   1.000  Au
  Au71     1.0000 0.93333  0.93333  0.15294  Biso   1.000  Au
  Au72     1.0000 0.13333  0.93333  0.15294  Biso   1.000  Au
  Au73     1.0000 0.33333  0.93333  0.15294  Biso   1.000  Au
  Au74     1.0000 0.53333  0.93333  0.15294  Biso   1.000  Au
  Au75     1.0000 0.73333  0.93333  0.15294  Biso   1.000  Au
  Au76     1.0000 0.00000  0.00000  0.22940  Biso   1.000  Au
  Au77     1.0000 0.20000  0.00000  0.22940  Biso   1.000  Au
  Au78     1.0000 0.40000  0.00000  0.22940  Biso   1.000  Au
  Au79     1.0000 0.60000  0.00000  0.22940  Biso   1.000  Au
  Au80     1.0000 0.80000  0.00000  0.22940  Biso   1.000  Au
  Au81     1.0000 0.00000  0.20000  0.22940  Biso   1.000  Au
  Au82     1.0000 0.20000  0.20000  0.22940  Biso   1.000  Au
  Au83     1.0000 0.40000  0.20000  0.22940  Biso   1.000  Au
  Au84     1.0000 0.60000  0.20000  0.22940  Biso   1.000  Au
  Au85     1.0000 0.80000  0.20000  0.22940  Biso   1.000  Au
  Au86     1.0000 0.00000  0.40000  0.22940  Biso   1.000  Au
  Au87     1.0000 0.20000  0.40000  0.22940  Biso   1.000  Au
  Au88     1.0000 0.40000  0.40000  0.22940  Biso   1.000  Au
  Au89     1.0000 0.60000  0.40000  0.22940  Biso   1.000  Au
  Au90     1.0000 0.80000  0.40000  0.22940  Biso   1.000  Au
  Au91     1.0000 0.00000  0.60000  0.22940  Biso   1.000  Au
  Au92     1.0000 0.20000  0.60000  0.22940  Biso   1.000  Au
  Au93     1.0000 0.40000  0.60000  0.22940  Biso   1.000  Au
  Au94     1.0000 0.60000  0.60000  0.22940  Biso   1.000  Au
  Au95     1.0000 0.80000  0.60000  0.22940  Biso   1.000  Au
  Au96     1.0000 0.00000  0.80000  0.22940  Biso   1.000  Au
  Au97     1.0000 0.20000  0.80000  0.22940  Biso   1.000  Au
  Au98     1.0000 0.40000  0.80000  0.22940  Biso   1.000  Au
  Au99     1.0000 0.60000  0.80000  0.22940  Biso   1.000  Au
  Au100    1.0000 0.80000  0.80000  0.22940  Biso   1.000  Au
  Au101    1.0000 0.26665  0.26663  0.30587  Biso   1.000  Au
  Au102    1.0000 0.46665  0.26663  0.30587  Biso   1.000  Au
  Au103    1.0000 0.26665  0.46663  0.30587  Biso   1.000  Au
  C1       1.0000 0.41220  0.42973  0.45200  Biso   1.000  C
  H1       1.0000 0.47395  0.40701  0.42628  Biso   1.000  H
  H2       1.0000 0.33987  0.50624  0.44284  Biso   1.000  H
  H3       1.0000 0.44447  0.43708  0.48370  Biso   1.000  H
  S1       1.0000 0.38311  0.32042  0.45316  Biso   1.000  S
  C2       1.0000 0.26545  0.37055  0.48852  Biso   1.000  C
  Si1      1.0000 0.29626  0.34937  0.55015  Biso   1.000  Si
  Si2      1.0000 0.40373  0.16387  0.56746  Biso   1.000  Si
  C3       1.0000 0.52253  0.09308  0.52999  Biso   1.000  C
  C4       1.0000 0.62600  0.02965  0.54184  Biso   1.000  C
  C5       1.0000 0.31634  0.10230  0.55891  Biso   1.000  C
  C6       1.0000 0.34215  0.01825  0.53216  Biso   1.000  C
  Si3      1.0000 0.45465  0.15883  0.64194  Biso   1.000  Si
  C7       1.0000 0.59085  0.14736  0.64449  Biso   1.000  C
  C8       1.0000 0.67406  0.07337  0.66833  Biso   1.000  C
  C9       1.0000 0.46098  0.04408  0.67393  Biso   1.000  C
  C10      1.0000 0.44490  0.96572  0.65804  Biso   1.000  C
  Si4      1.0000 0.12920  0.41395  0.58688  Biso   1.000  Si
  C11      1.0000 0.05449  0.56515  0.58693  Biso   1.000  C
  C12      1.0000 0.95400  0.62974  0.57184  Biso   1.000  C
  C13      1.0000 0.04934  0.35912  0.55948  Biso   1.000  C
  C14      1.0000 0.00034  0.39129  0.52041  Biso   1.000  C
  Si5      1.0000 0.15681  0.35907  0.66136  Biso   1.000  Si
  C15      1.0000 0.04533  0.46965  0.69393  Biso   1.000  C
  C16      1.0000 0.01598  0.45778  0.73440  Biso   1.000  C
  C17      1.0000 0.15291  0.23069  0.66736  Biso   1.000  C
  C18      1.0000 0.06800  0.22402  0.68214  Biso   1.000  C
  Si6      1.0000 0.36870  0.45636  0.65292  Biso   1.000  Si
  C19      1.0000 0.50104  0.43146  0.67539  Biso   1.000  C
  C20      1.0000 0.51574  0.50444  0.69738  Biso   1.000  C
  C21      1.0000 0.26195  0.59874  0.66550  Biso   1.000  C
  C22      1.0000 0.17500  0.62992  0.69116  Biso   1.000  C
  Si7      1.0000 0.38298  0.44200  0.57554  Biso   1.000  Si
  C23      1.0000 0.52860  0.36760  0.55830  Biso   1.000  C
  C24      1.0000 0.60171  0.39599  0.56975  Biso   1.000  C
  C25      1.0000 0.31111  0.58385  0.55421  Biso   1.000  C
  C26      1.0000 0.35636  0.63351  0.53306  Biso   1.000  C
  H4       1.0000 0.20838  0.45599  0.48043  Biso   1.000  H
  H5       1.0000 0.22680  0.32337  0.47873  Biso   1.000  H
  H6       1.0000 0.50418  0.10430  0.49462  Biso   1.000  H
  H7       1.0000 0.65107  0.01499  0.57635  Biso   1.000  H
  H8       1.0000 0.69051  0.98999  0.51729  Biso   1.000  H
  H9       1.0000 0.23770  0.13879  0.57580  Biso   1.000  H
  H10      1.0000 0.28759  0.98582  0.52712  Biso   1.000  H
  H11      1.0000 0.41915  0.97786  0.51426  Biso   1.000  H
  H12      1.0000 0.60332  0.20529  0.62503  Biso   1.000  H
  H13      1.0000 0.75257  0.07002  0.66896  Biso   1.000  H
  H14      1.0000 0.66764  0.01232  0.68791  Biso   1.000  H
  H15      1.0000 0.47988  0.04082  0.70920  Biso   1.000  H
  H16      1.0000 0.42540  0.96299  0.62341  Biso   1.000  H
  H17      1.0000 0.44961  0.90129  0.67924  Biso   1.000  H
  H18      1.0000 0.09665  0.60377  0.60220  Biso   1.000  H
  H19      1.0000 0.91482  0.71819  0.57406  Biso   1.000  H
  H20      1.0000 0.90634  0.59728  0.55679  Biso   1.000  H
  H21      1.0000 0.04167  0.29597  0.57719  Biso   1.000  H
  H22      1.0000 0.00411  0.45392  0.50087  Biso   1.000  H
  H23      1.0000 0.95424  0.35623  0.50599  Biso   1.000  H
  H24      1.0000 0.00020  0.54989  0.67838  Biso   1.000  H
  H25      1.0000 0.05692  0.38018  0.75186  Biso   1.000  H
  H26      1.0000 0.94979  0.52561  0.75207  Biso   1.000  H
  H27      1.0000 0.22613  0.15490  0.65800  Biso   1.000  H
  H28      1.0000 0.07027  0.14620  0.68477  Biso   1.000  H
  H29      1.0000 0.99284  0.29586  0.69264  Biso   1.000  H
  H30      1.0000 0.57144  0.35008  0.67054  Biso   1.000  H
  H31      1.0000 0.59512  0.48547  0.71035  Biso   1.000  H
  H32      1.0000 0.44875  0.58669  0.70364  Biso   1.000  H
  H33      1.0000 0.27207  0.66252  0.64960  Biso   1.000  H
  H34      1.0000 0.15872  0.57159  0.70809  Biso   1.000  H
  H35      1.0000 0.11576  0.71568  0.69665  Biso   1.000  H
  H36      1.0000 0.55634  0.29517  0.53755  Biso   1.000  H
  H37      1.0000 0.58122  0.46567  0.59102  Biso   1.000  H
  H38      1.0000 0.68594  0.35003  0.55841  Biso   1.000  H
  H39      1.0000 0.22300  0.62976  0.55978  Biso   1.000  H
  H40      1.0000 0.30828  0.71732  0.52147  Biso   1.000  H
  H41      1.0000 0.44359  0.59248  0.52637  Biso   1.000  H
  H42      1.0000 0.45481  0.26311  0.74618  Biso   1.000  H
  H43      1.0000 0.35458  0.22437  0.74951  Biso   1.000  H
  C27      1.0000 0.34646  0.48241  0.77891  Biso   1.000  C
  H44      1.0000 0.43335  0.43417  0.78620  Biso   1.000  H
  H45      1.0000 0.33186  0.52678  0.74791  Biso   1.000  H
  H46      1.0000 0.30518  0.53985  0.80589  Biso   1.000  H
  S2       1.0000 0.28516  0.39859  0.77795  Biso   1.000  S
  C28      1.0000 0.36874  0.29078  0.73983  Biso   1.000  C
  Si8      1.0000 0.33303  0.32218  0.67894  Biso   1.000  Si
  Au104    1.0000 0.33332  0.33329  0.37747  Biso   1.000  Au
  Au105    1.0000 0.33332  0.33329  0.85193  Biso   1.000  Au
  Au106    1.0000 0.26665  0.46663  0.92353  Biso   1.000  Au
  Au107    1.0000 0.46665  0.26663  0.92353  Biso   1.000  Au
  Au108    1.0000 0.26665  0.26663  0.92353  Biso   1.000  Au
