# Supplementary material for: Substituent Control of σ-Interference Effects in the Transmission of Saturated Molecules
Source: ACS Phys Chem Au. 2022 Apr 14;2(4):282–8. doi: 10.1021/acsphyschemau.2c00016 (PMC9955259; doi:10.1021/acsphyschemau.2c00016)
Supplement: Supplementary file 2 — pg2c00016_si_002.zip [file pg2c00016_si_002.zip › structures/junctions_cif/C222_sub1_ortho.cif]

data_image0
_cell_length_a       14.425
_cell_length_b       14.425
_cell_length_c       29.0569
_cell_angle_alpha    90
_cell_angle_beta     90
_cell_angle_gamma    60

_symmetry_space_group_name_H-M    "P 1"
_symmetry_int_tables_number       1

loop_
  _symmetry_equiv_pos_as_xyz
  'x, y, z'

loop_
  _atom_site_label
  _atom_site_occupancy
  _atom_site_fract_x
  _atom_site_fract_y
  _atom_site_fract_z
  _atom_site_thermal_displace_type
  _atom_site_B_iso_or_equiv
  _atom_site_type_symbol
  Au1      1.0000 0.00000  0.00000  0.00000  Biso   1.000  Au
  Au2      1.0000 0.20000  0.00000  0.00000  Biso   1.000  Au
  Au3      1.0000 0.40000  0.00000  0.00000  Biso   1.000  Au
  Au4      1.0000 0.60000  0.00000  0.00000  Biso   1.000  Au
  Au5      1.0000 0.80000  0.00000  0.00000  Biso   1.000  Au
  Au6      1.0000 0.00000  0.20000  0.00000  Biso   1.000  Au
  Au7      1.0000 0.20000  0.20000  0.00000  Biso   1.000  Au
  Au8      1.0000 0.40000  0.20000  0.00000  Biso   1.000  Au
  Au9      1.0000 0.60000  0.20000  0.00000  Biso   1.000  Au
  Au10     1.0000 0.80000  0.20000  0.00000  Biso   1.000  Au
  Au11     1.0000 0.00000  0.40000  0.00000  Biso   1.000  Au
  Au12     1.0000 0.20000  0.40000  0.00000  Biso   1.000  Au
  Au13     1.0000 0.40000  0.40000  0.00000  Biso   1.000  Au
  Au14     1.0000 0.60000  0.40000  0.00000  Biso   1.000  Au
  Au15     1.0000 0.80000  0.40000  0.00000  Biso   1.000  Au
  Au16     1.0000 0.00000  0.60000  0.00000  Biso   1.000  Au
  Au17     1.0000 0.20000  0.60000  0.00000  Biso   1.000  Au
  Au18     1.0000 0.40000  0.60000  0.00000  Biso   1.000  Au
  Au19     1.0000 0.60000  0.60000  0.00000  Biso   1.000  Au
  Au20     1.0000 0.80000  0.60000  0.00000  Biso   1.000  Au
  Au21     1.0000 0.00000  0.80000  0.00000  Biso   1.000  Au
  Au22     1.0000 0.20000  0.80000  0.00000  Biso   1.000  Au
  Au23     1.0000 0.40000  0.80000  0.00000  Biso   1.000  Au
  Au24     1.0000 0.60000  0.80000  0.00000  Biso   1.000  Au
  Au25     1.0000 0.80000  0.80000  0.00000  Biso   1.000  Au
  Au26     1.0000 0.06667  0.06667  0.08107  Biso   1.000  Au
  Au27     1.0000 0.26667  0.06667  0.08107  Biso   1.000  Au
  Au28     1.0000 0.46667  0.06667  0.08107  Biso   1.000  Au
  Au29     1.0000 0.66667  0.06667  0.08107  Biso   1.000  Au
  Au30     1.0000 0.86667  0.06667  0.08107  Biso   1.000  Au
  Au31     1.0000 0.06667  0.26667  0.08107  Biso   1.000  Au
  Au32     1.0000 0.26667  0.26667  0.08107  Biso   1.000  Au
  Au33     1.0000 0.46667  0.26667  0.08107  Biso   1.000  Au
  Au34     1.0000 0.66667  0.26667  0.08107  Biso   1.000  Au
  Au35     1.0000 0.86667  0.26667  0.08107  Biso   1.000  Au
  Au36     1.0000 0.06667  0.46667  0.08107  Biso   1.000  Au
  Au37     1.0000 0.26667  0.46667  0.08107  Biso   1.000  Au
  Au38     1.0000 0.46667  0.46667  0.08107  Biso   1.000  Au
  Au39     1.0000 0.66667  0.46667  0.08107  Biso   1.000  Au
  Au40     1.0000 0.86667  0.46667  0.08107  Biso   1.000  Au
  Au41     1.0000 0.06667  0.66667  0.08107  Biso   1.000  Au
  Au42     1.0000 0.26667  0.66667  0.08107  Biso   1.000  Au
  Au43     1.0000 0.46667  0.66667  0.08107  Biso   1.000  Au
  Au44     1.0000 0.66667  0.66667  0.08107  Biso   1.000  Au
  Au45     1.0000 0.86667  0.66667  0.08107  Biso   1.000  Au
  Au46     1.0000 0.06667  0.86667  0.08107  Biso   1.000  Au
  Au47     1.0000 0.26667  0.86667  0.08107  Biso   1.000  Au
  Au48     1.0000 0.46667  0.86667  0.08107  Biso   1.000  Au
  Au49     1.0000 0.66667  0.86667  0.08107  Biso   1.000  Au
  Au50     1.0000 0.86667  0.86667  0.08107  Biso   1.000  Au
  Au51     1.0000 0.93333  0.13333  0.16214  Biso   1.000  Au
  Au52     1.0000 0.13333  0.13333  0.16214  Biso   1.000  Au
  Au53     1.0000 0.33333  0.13333  0.16214  Biso   1.000  Au
  Au54     1.0000 0.53333  0.13333  0.16214  Biso   1.000  Au
  Au55     1.0000 0.73333  0.13333  0.16214  Biso   1.000  Au
  Au56     1.0000 0.93333  0.33333  0.16214  Biso   1.000  Au
  Au57     1.0000 0.13333  0.33333  0.16214  Biso   1.000  Au
  Au58     1.0000 0.33333  0.33333  0.16214  Biso   1.000  Au
  Au59     1.0000 0.53333  0.33333  0.16214  Biso   1.000  Au
  Au60     1.0000 0.73333  0.33333  0.16214  Biso   1.000  Au
  Au61     1.0000 0.93333  0.53333  0.16214  Biso   1.000  Au
  Au62     1.0000 0.13333  0.53333  0.16214  Biso   1.000  Au
  Au63     1.0000 0.33333  0.53333  0.16214  Biso   1.000  Au
  Au64     1.0000 0.53333  0.53333  0.16214  Biso   1.000  Au
  Au65     1.0000 0.73333  0.53333  0.16214  Biso   1.000  Au
  Au66     1.0000 0.93333  0.73333  0.16214  Biso   1.000  Au
  Au67     1.0000 0.13333  0.73333  0.16214  Biso   1.000  Au
  Au68     1.0000 0.33333  0.73333  0.16214  Biso   1.000  Au
  Au69     1.0000 0.53333  0.73333  0.16214  Biso   1.000  Au
  Au70     1.0000 0.73333  0.73333  0.16214  Biso   1.000  Au
  Au71     1.0000 0.93333  0.93333  0.16214  Biso   1.000  Au
  Au72     1.0000 0.13333  0.93333  0.16214  Biso   1.000  Au
  Au73     1.0000 0.33333  0.93333  0.16214  Biso   1.000  Au
  Au74     1.0000 0.53333  0.93333  0.16214  Biso   1.000  Au
  Au75     1.0000 0.73333  0.93333  0.16214  Biso   1.000  Au
  Au76     1.0000 0.00000  0.00000  0.24320  Biso   1.000  Au
  Au77     1.0000 0.20000  0.00000  0.24320  Biso   1.000  Au
  Au78     1.0000 0.40000  0.00000  0.24320  Biso   1.000  Au
  Au79     1.0000 0.60000  0.00000  0.24320  Biso   1.000  Au
  Au80     1.0000 0.80000  0.00000  0.24320  Biso   1.000  Au
  Au81     1.0000 0.00000  0.20000  0.24320  Biso   1.000  Au
  Au82     1.0000 0.20000  0.20000  0.24320  Biso   1.000  Au
  Au83     1.0000 0.40000  0.20000  0.24320  Biso   1.000  Au
  Au84     1.0000 0.60000  0.20000  0.24320  Biso   1.000  Au
  Au85     1.0000 0.80000  0.20000  0.24320  Biso   1.000  Au
  Au86     1.0000 0.00000  0.40000  0.24320  Biso   1.000  Au
  Au87     1.0000 0.20000  0.40000  0.24320  Biso   1.000  Au
  Au88     1.0000 0.40000  0.40000  0.24320  Biso   1.000  Au
  Au89     1.0000 0.60000  0.40000  0.24320  Biso   1.000  Au
  Au90     1.0000 0.80000  0.40000  0.24320  Biso   1.000  Au
  Au91     1.0000 0.00000  0.60000  0.24320  Biso   1.000  Au
  Au92     1.0000 0.20000  0.60000  0.24320  Biso   1.000  Au
  Au93     1.0000 0.40000  0.60000  0.24320  Biso   1.000  Au
  Au94     1.0000 0.60000  0.60000  0.24320  Biso   1.000  Au
  Au95     1.0000 0.80000  0.60000  0.24320  Biso   1.000  Au
  Au96     1.0000 0.00000  0.80000  0.24320  Biso   1.000  Au
  Au97     1.0000 0.20000  0.80000  0.24320  Biso   1.000  Au
  Au98     1.0000 0.40000  0.80000  0.24320  Biso   1.000  Au
  Au99     1.0000 0.60000  0.80000  0.24320  Biso   1.000  Au
  Au100    1.0000 0.80000  0.80000  0.24320  Biso   1.000  Au
  Au101    1.0000 0.26665  0.26663  0.32427  Biso   1.000  Au
  Au102    1.0000 0.46665  0.26663  0.32427  Biso   1.000  Au
  Au103    1.0000 0.26665  0.46663  0.32427  Biso   1.000  Au
  C1       1.0000 0.46223  0.39652  0.46312  Biso   1.000  C
  H1       1.0000 0.39451  0.47903  0.45756  Biso   1.000  H
  H2       1.0000 0.50457  0.36563  0.42972  Biso   1.000  H
  H3       1.0000 0.51909  0.39491  0.48930  Biso   1.000  H
  S1       1.0000 0.41486  0.30342  0.47719  Biso   1.000  S
  C2       1.0000 0.30818  0.36418  0.52227  Biso   1.000  C
  C3       1.0000 0.32679  0.34476  0.57566  Biso   1.000  C
  C4       1.0000 0.35728  0.22289  0.58920  Biso   1.000  C
  C5       1.0000 0.45097  0.13665  0.55921  Biso   1.000  C
  C6       1.0000 0.27107  0.19176  0.57626  Biso   1.000  C
  C7       1.0000 0.38400  0.20545  0.64407  Biso   1.000  C
  C8       1.0000 0.33435  0.14293  0.66804  Biso   1.000  C
  C9       1.0000 0.50476  0.12039  0.65195  Biso   1.000  C
  C10      1.0000 0.21064  0.42931  0.59928  Biso   1.000  C
  C11      1.0000 0.11447  0.42684  0.57529  Biso   1.000  C
  C12      1.0000 0.17165  0.55068  0.59122  Biso   1.000  C
  C13      1.0000 0.21782  0.40337  0.65416  Biso   1.000  C
  C14      1.0000 0.16462  0.50753  0.68405  Biso   1.000  C
  C15      1.0000 0.13976  0.36182  0.66730  Biso   1.000  C
  C16      1.0000 0.41661  0.37180  0.64936  Biso   1.000  C
  C17      1.0000 0.38172  0.48657  0.66769  Biso   1.000  C
  C18      1.0000 0.53237  0.30957  0.66946  Biso   1.000  C
  C19      1.0000 0.41783  0.37014  0.59381  Biso   1.000  C
  C20      1.0000 0.53281  0.29112  0.57546  Biso   1.000  C
  C21      1.0000 0.40252  0.47723  0.57370  Biso   1.000  C
  H4       1.0000 0.25642  0.33217  0.51039  Biso   1.000  H
  H5       1.0000 0.26346  0.45100  0.51418  Biso   1.000  H
  H6       1.0000 0.52472  0.14114  0.55710  Biso   1.000  H
  H7       1.0000 0.42229  0.14001  0.52340  Biso   1.000  H
  H8       1.0000 0.47267  0.05571  0.57206  Biso   1.000  H
  H9       1.0000 0.24166  0.21603  0.54047  Biso   1.000  H
  H10      1.0000 0.30971  0.10308  0.57680  Biso   1.000  H
  H11      1.0000 0.20109  0.22148  0.59923  Biso   1.000  H
  H12      1.0000 0.35829  0.06800  0.64856  Biso   1.000  H
  H13      1.0000 0.36971  0.11667  0.70292  Biso   1.000  H
  H14      1.0000 0.24684  0.18456  0.67193  Biso   1.000  H
  H15      1.0000 0.56294  0.12710  0.62962  Biso   1.000  H
  H16      1.0000 0.51507  0.04002  0.64497  Biso   1.000  H
  H17      1.0000 0.52955  0.11831  0.68831  Biso   1.000  H
  H18      1.0000 0.11907  0.34880  0.57160  Biso   1.000  H
  H19      1.0000 0.10203  0.46243  0.54028  Biso   1.000  H
  H20      1.0000 0.03985  0.48006  0.59456  Biso   1.000  H
  H21      1.0000 0.08421  0.59688  0.59818  Biso   1.000  H
  H22      1.0000 0.18123  0.56785  0.55480  Biso   1.000  H
  H23      1.0000 0.20762  0.58623  0.61342  Biso   1.000  H
  H24      1.0000 0.08215  0.56175  0.67120  Biso   1.000  H
  H25      1.0000 0.15445  0.48701  0.71989  Biso   1.000  H
  H26      1.0000 0.20595  0.55398  0.68614  Biso   1.000  H
  H27      1.0000 0.15309  0.33086  0.70315  Biso   1.000  H
  H28      1.0000 0.05670  0.43092  0.66669  Biso   1.000  H
  H29      1.0000 0.13952  0.30100  0.64443  Biso   1.000  H
  H30      1.0000 0.31038  0.55278  0.65123  Biso   1.000  H
  H31      1.0000 0.36535  0.49247  0.70521  Biso   1.000  H
  H32      1.0000 0.44808  0.50345  0.66219  Biso   1.000  H
  H33      1.0000 0.58144  0.22452  0.66026  Biso   1.000  H
  H34      1.0000 0.57754  0.34961  0.65852  Biso   1.000  H
  H35      1.0000 0.52931  0.31340  0.70747  Biso   1.000  H
  H36      1.0000 0.53169  0.27708  0.53799  Biso   1.000  H
  H37      1.0000 0.58424  0.32732  0.58077  Biso   1.000  H
  H38      1.0000 0.57437  0.21181  0.59209  Biso   1.000  H
  H39      1.0000 0.40463  0.47383  0.53569  Biso   1.000  H
  H40      1.0000 0.47067  0.48776  0.58441  Biso   1.000  H
  H41      1.0000 0.32874  0.55121  0.58307  Biso   1.000  H
  H42      1.0000 0.29559  0.28230  0.73298  Biso   1.000  H
  H43      1.0000 0.43549  0.23018  0.72887  Biso   1.000  H
  C22      1.0000 0.46899  0.38876  0.78018  Biso   1.000  C
  H44      1.0000 0.53156  0.30381  0.78549  Biso   1.000  H
  H45      1.0000 0.49389  0.42803  0.75400  Biso   1.000  H
  H46      1.0000 0.45414  0.43143  0.81366  Biso   1.000  H
  S2       1.0000 0.33895  0.40209  0.76633  Biso   1.000  S
  C23      1.0000 0.35695  0.30191  0.72104  Biso   1.000  C
  C24      1.0000 0.34329  0.32376  0.66763  Biso   1.000  C
  Au104    1.0000 0.33332  0.33329  0.40018  Biso   1.000  Au
  Au105    1.0000 0.33332  0.33329  0.84303  Biso   1.000  Au
  Au106    1.0000 0.26665  0.46663  0.91893  Biso   1.000  Au
  Au107    1.0000 0.46665  0.26663  0.91893  Biso   1.000  Au
  Au108    1.0000 0.26665  0.26663  0.91893  Biso   1.000  Au
