# Supplementary material for: Substituent Control of σ-Interference Effects in the Transmission of Saturated Molecules
Source: ACS Phys Chem Au. 2022 Apr 14;2(4):282–8. doi: 10.1021/acsphyschemau.2c00016 (PMC9955259; doi:10.1021/acsphyschemau.2c00016)
Supplement: Supplementary file 2 — pg2c00016_si_002.zip [file pg2c00016_si_002.zip › structures/junctions_cif/C222_sub3_anti.cif]

data_image0
_cell_length_a       14.425
_cell_length_b       14.425
_cell_length_c       29.0868
_cell_angle_alpha    90
_cell_angle_beta     90
_cell_angle_gamma    60

_symmetry_space_group_name_H-M    "P 1"
_symmetry_int_tables_number       1

loop_
  _symmetry_equiv_pos_as_xyz
  'x, y, z'

loop_
  _atom_site_label
  _atom_site_occupancy
  _atom_site_fract_x
  _atom_site_fract_y
  _atom_site_fract_z
  _atom_site_thermal_displace_type
  _atom_site_B_iso_or_equiv
  _atom_site_type_symbol
  Au1      1.0000 0.00000  0.00000  0.00000  Biso   1.000  Au
  Au2      1.0000 0.20000  0.00000  0.00000  Biso   1.000  Au
  Au3      1.0000 0.40000  0.00000  0.00000  Biso   1.000  Au
  Au4      1.0000 0.60000  0.00000  0.00000  Biso   1.000  Au
  Au5      1.0000 0.80000  0.00000  0.00000  Biso   1.000  Au
  Au6      1.0000 0.00000  0.20000  0.00000  Biso   1.000  Au
  Au7      1.0000 0.20000  0.20000  0.00000  Biso   1.000  Au
  Au8      1.0000 0.40000  0.20000  0.00000  Biso   1.000  Au
  Au9      1.0000 0.60000  0.20000  0.00000  Biso   1.000  Au
  Au10     1.0000 0.80000  0.20000  0.00000  Biso   1.000  Au
  Au11     1.0000 0.00000  0.40000  0.00000  Biso   1.000  Au
  Au12     1.0000 0.20000  0.40000  0.00000  Biso   1.000  Au
  Au13     1.0000 0.40000  0.40000  0.00000  Biso   1.000  Au
  Au14     1.0000 0.60000  0.40000  0.00000  Biso   1.000  Au
  Au15     1.0000 0.80000  0.40000  0.00000  Biso   1.000  Au
  Au16     1.0000 0.00000  0.60000  0.00000  Biso   1.000  Au
  Au17     1.0000 0.20000  0.60000  0.00000  Biso   1.000  Au
  Au18     1.0000 0.40000  0.60000  0.00000  Biso   1.000  Au
  Au19     1.0000 0.60000  0.60000  0.00000  Biso   1.000  Au
  Au20     1.0000 0.80000  0.60000  0.00000  Biso   1.000  Au
  Au21     1.0000 0.00000  0.80000  0.00000  Biso   1.000  Au
  Au22     1.0000 0.20000  0.80000  0.00000  Biso   1.000  Au
  Au23     1.0000 0.40000  0.80000  0.00000  Biso   1.000  Au
  Au24     1.0000 0.60000  0.80000  0.00000  Biso   1.000  Au
  Au25     1.0000 0.80000  0.80000  0.00000  Biso   1.000  Au
  Au26     1.0000 0.06667  0.06667  0.08098  Biso   1.000  Au
  Au27     1.0000 0.26667  0.06667  0.08098  Biso   1.000  Au
  Au28     1.0000 0.46667  0.06667  0.08098  Biso   1.000  Au
  Au29     1.0000 0.66667  0.06667  0.08098  Biso   1.000  Au
  Au30     1.0000 0.86667  0.06667  0.08098  Biso   1.000  Au
  Au31     1.0000 0.06667  0.26667  0.08098  Biso   1.000  Au
  Au32     1.0000 0.26667  0.26667  0.08098  Biso   1.000  Au
  Au33     1.0000 0.46667  0.26667  0.08098  Biso   1.000  Au
  Au34     1.0000 0.66667  0.26667  0.08098  Biso   1.000  Au
  Au35     1.0000 0.86667  0.26667  0.08098  Biso   1.000  Au
  Au36     1.0000 0.06667  0.46667  0.08098  Biso   1.000  Au
  Au37     1.0000 0.26667  0.46667  0.08098  Biso   1.000  Au
  Au38     1.0000 0.46667  0.46667  0.08098  Biso   1.000  Au
  Au39     1.0000 0.66667  0.46667  0.08098  Biso   1.000  Au
  Au40     1.0000 0.86667  0.46667  0.08098  Biso   1.000  Au
  Au41     1.0000 0.06667  0.66667  0.08098  Biso   1.000  Au
  Au42     1.0000 0.26667  0.66667  0.08098  Biso   1.000  Au
  Au43     1.0000 0.46667  0.66667  0.08098  Biso   1.000  Au
  Au44     1.0000 0.66667  0.66667  0.08098  Biso   1.000  Au
  Au45     1.0000 0.86667  0.66667  0.08098  Biso   1.000  Au
  Au46     1.0000 0.06667  0.86667  0.08098  Biso   1.000  Au
  Au47     1.0000 0.26667  0.86667  0.08098  Biso   1.000  Au
  Au48     1.0000 0.46667  0.86667  0.08098  Biso   1.000  Au
  Au49     1.0000 0.66667  0.86667  0.08098  Biso   1.000  Au
  Au50     1.0000 0.86667  0.86667  0.08098  Biso   1.000  Au
  Au51     1.0000 0.93333  0.13333  0.16197  Biso   1.000  Au
  Au52     1.0000 0.13333  0.13333  0.16197  Biso   1.000  Au
  Au53     1.0000 0.33333  0.13333  0.16197  Biso   1.000  Au
  Au54     1.0000 0.53333  0.13333  0.16197  Biso   1.000  Au
  Au55     1.0000 0.73333  0.13333  0.16197  Biso   1.000  Au
  Au56     1.0000 0.93333  0.33333  0.16197  Biso   1.000  Au
  Au57     1.0000 0.13333  0.33333  0.16197  Biso   1.000  Au
  Au58     1.0000 0.33333  0.33333  0.16197  Biso   1.000  Au
  Au59     1.0000 0.53333  0.33333  0.16197  Biso   1.000  Au
  Au60     1.0000 0.73333  0.33333  0.16197  Biso   1.000  Au
  Au61     1.0000 0.93333  0.53333  0.16197  Biso   1.000  Au
  Au62     1.0000 0.13333  0.53333  0.16197  Biso   1.000  Au
  Au63     1.0000 0.33333  0.53333  0.16197  Biso   1.000  Au
  Au64     1.0000 0.53333  0.53333  0.16197  Biso   1.000  Au
  Au65     1.0000 0.73333  0.53333  0.16197  Biso   1.000  Au
  Au66     1.0000 0.93333  0.73333  0.16197  Biso   1.000  Au
  Au67     1.0000 0.13333  0.73333  0.16197  Biso   1.000  Au
  Au68     1.0000 0.33333  0.73333  0.16197  Biso   1.000  Au
  Au69     1.0000 0.53333  0.73333  0.16197  Biso   1.000  Au
  Au70     1.0000 0.73333  0.73333  0.16197  Biso   1.000  Au
  Au71     1.0000 0.93333  0.93333  0.16197  Biso   1.000  Au
  Au72     1.0000 0.13333  0.93333  0.16197  Biso   1.000  Au
  Au73     1.0000 0.33333  0.93333  0.16197  Biso   1.000  Au
  Au74     1.0000 0.53333  0.93333  0.16197  Biso   1.000  Au
  Au75     1.0000 0.73333  0.93333  0.16197  Biso   1.000  Au
  Au76     1.0000 0.00000  0.00000  0.24295  Biso   1.000  Au
  Au77     1.0000 0.20000  0.00000  0.24295  Biso   1.000  Au
  Au78     1.0000 0.40000  0.00000  0.24295  Biso   1.000  Au
  Au79     1.0000 0.60000  0.00000  0.24295  Biso   1.000  Au
  Au80     1.0000 0.80000  0.00000  0.24295  Biso   1.000  Au
  Au81     1.0000 0.00000  0.20000  0.24295  Biso   1.000  Au
  Au82     1.0000 0.20000  0.20000  0.24295  Biso   1.000  Au
  Au83     1.0000 0.40000  0.20000  0.24295  Biso   1.000  Au
  Au84     1.0000 0.60000  0.20000  0.24295  Biso   1.000  Au
  Au85     1.0000 0.80000  0.20000  0.24295  Biso   1.000  Au
  Au86     1.0000 0.00000  0.40000  0.24295  Biso   1.000  Au
  Au87     1.0000 0.20000  0.40000  0.24295  Biso   1.000  Au
  Au88     1.0000 0.40000  0.40000  0.24295  Biso   1.000  Au
  Au89     1.0000 0.60000  0.40000  0.24295  Biso   1.000  Au
  Au90     1.0000 0.80000  0.40000  0.24295  Biso   1.000  Au
  Au91     1.0000 0.00000  0.60000  0.24295  Biso   1.000  Au
  Au92     1.0000 0.20000  0.60000  0.24295  Biso   1.000  Au
  Au93     1.0000 0.40000  0.60000  0.24295  Biso   1.000  Au
  Au94     1.0000 0.60000  0.60000  0.24295  Biso   1.000  Au
  Au95     1.0000 0.80000  0.60000  0.24295  Biso   1.000  Au
  Au96     1.0000 0.00000  0.80000  0.24295  Biso   1.000  Au
  Au97     1.0000 0.20000  0.80000  0.24295  Biso   1.000  Au
  Au98     1.0000 0.40000  0.80000  0.24295  Biso   1.000  Au
  Au99     1.0000 0.60000  0.80000  0.24295  Biso   1.000  Au
  Au100    1.0000 0.80000  0.80000  0.24295  Biso   1.000  Au
  Au101    1.0000 0.26665  0.26663  0.32394  Biso   1.000  Au
  Au102    1.0000 0.46665  0.26663  0.32394  Biso   1.000  Au
  Au103    1.0000 0.26665  0.46663  0.32394  Biso   1.000  Au
  C1       1.0000 0.16681  0.33384  0.46680  Biso   1.000  C
  H1       1.0000 0.13361  0.29975  0.49167  Biso   1.000  H
  H2       1.0000 0.11937  0.42263  0.46627  Biso   1.000  H
  H3       1.0000 0.16784  0.30262  0.43170  Biso   1.000  H
  S1       1.0000 0.30739  0.28890  0.47912  Biso   1.000  S
  C2       1.0000 0.30771  0.38742  0.52026  Biso   1.000  C
  C3       1.0000 0.31634  0.37645  0.57464  Biso   1.000  C
  C4       1.0000 0.38119  0.43825  0.59040  Biso   1.000  C
  C5       1.0000 0.49644  0.37472  0.57216  Biso   1.000  C
  C6       1.0000 0.54089  0.39977  0.53692  Biso   1.000  C
  C7       1.0000 0.33518  0.54819  0.56661  Biso   1.000  C
  C8       1.0000 0.35875  0.62578  0.57578  Biso   1.000  C
  C9       1.0000 0.37963  0.44529  0.64694  Biso   1.000  C
  C10      1.0000 0.31309  0.56211  0.66331  Biso   1.000  C
  C11      1.0000 0.33713  0.60883  0.69804  Biso   1.000  C
  C12      1.0000 0.49071  0.40666  0.66849  Biso   1.000  C
  C13      1.0000 0.56571  0.43113  0.65561  Biso   1.000  C
  C14      1.0000 0.19655  0.43875  0.59573  Biso   1.000  C
  C15      1.0000 0.14091  0.55714  0.58148  Biso   1.000  C
  C16      1.0000 0.06449  0.60770  0.54924  Biso   1.000  C
  C17      1.0000 0.13233  0.39197  0.57419  Biso   1.000  C
  C18      1.0000 0.02834  0.42280  0.58037  Biso   1.000  C
  C19      1.0000 0.20323  0.42863  0.65226  Biso   1.000  C
  C20      1.0000 0.15460  0.36041  0.66813  Biso   1.000  C
  C21      1.0000 0.06824  0.38793  0.69474  Biso   1.000  C
  C22      1.0000 0.13800  0.53667  0.67626  Biso   1.000  C
  C23      1.0000 0.03402  0.61094  0.67016  Biso   1.000  C
  C24      1.0000 0.39987  0.25218  0.64872  Biso   1.000  C
  C25      1.0000 0.38516  0.16154  0.66911  Biso   1.000  C
  C26      1.0000 0.33806  0.15121  0.70727  Biso   1.000  C
  C27      1.0000 0.51915  0.20898  0.66013  Biso   1.000  C
  C28      1.0000 0.57647  0.14252  0.69487  Biso   1.000  C
  C29      1.0000 0.38131  0.25323  0.59238  Biso   1.000  C
  C30      1.0000 0.31856  0.19347  0.58477  Biso   1.000  C
  C31      1.0000 0.34226  0.10959  0.55695  Biso   1.000  C
  C32      1.0000 0.48446  0.19038  0.56401  Biso   1.000  C
  C33      1.0000 0.56740  0.09113  0.57198  Biso   1.000  C
  H4       1.0000 0.37805  0.39169  0.50739  Biso   1.000  H
  H5       1.0000 0.23548  0.46453  0.51106  Biso   1.000  H
  H6       1.0000 0.54872  0.29711  0.58878  Biso   1.000  H
  H7       1.0000 0.49875  0.47601  0.51776  Biso   1.000  H
  H8       1.0000 0.62464  0.34283  0.52693  Biso   1.000  H
  H9       1.0000 0.28435  0.56105  0.53623  Biso   1.000  H
  H10      1.0000 0.32543  0.69804  0.55378  Biso   1.000  H
  H11      1.0000 0.40995  0.62227  0.60479  Biso   1.000  H
  H12      1.0000 0.23610  0.61302  0.64590  Biso   1.000  H
  H13      1.0000 0.27990  0.69267  0.70770  Biso   1.000  H
  H14      1.0000 0.41322  0.56754  0.71737  Biso   1.000  H
  H15      1.0000 0.50697  0.36017  0.70052  Biso   1.000  H
  H16      1.0000 0.63934  0.40219  0.67641  Biso   1.000  H
  H17      1.0000 0.55872  0.47847  0.62465  Biso   1.000  H
  H18      1.0000 0.16921  0.60649  0.59860  Biso   1.000  H
  H19      1.0000 0.03464  0.69342  0.54209  Biso   1.000  H
  H20      1.0000 0.02840  0.56769  0.52990  Biso   1.000  H
  H21      1.0000 0.17724  0.32581  0.54996  Biso   1.000  H
  H22      1.0000 0.99238  0.38203  0.56139  Biso   1.000  H
  H23      1.0000 0.97474  0.48763  0.60399  Biso   1.000  H
  H24      1.0000 0.19768  0.27638  0.65692  Biso   1.000  H
  H25      1.0000 0.04530  0.32707  0.70275  Biso   1.000  H
  H26      1.0000 0.01846  0.46889  0.70934  Biso   1.000  H
  H27      1.0000 0.18071  0.55326  0.70346  Biso   1.000  H
  H28      1.0000 0.99687  0.68413  0.69166  Biso   1.000  H
  H29      1.0000 0.98187  0.60418  0.64419  Biso   1.000  H
  H30      1.0000 0.43439  0.08674  0.64946  Biso   1.000  H
  H31      1.0000 0.34882  0.07178  0.71614  Biso   1.000  H
  H32      1.0000 0.28603  0.21777  0.73048  Biso   1.000  H
  H33      1.0000 0.56380  0.23380  0.63739  Biso   1.000  H
  H34      1.0000 0.54345  0.10821  0.71956  Biso   1.000  H
  H35      1.0000 0.66141  0.12020  0.69921  Biso   1.000  H
  H36      1.0000 0.24625  0.22081  0.60602  Biso   1.000  H
  H37      1.0000 0.41213  0.07361  0.53369  Biso   1.000  H
  H38      1.0000 0.28940  0.07445  0.55702  Biso   1.000  H
  H39      1.0000 0.48798  0.22886  0.53171  Biso   1.000  H
  H40      1.0000 0.63460  0.05437  0.54724  Biso   1.000  H
  H41      1.0000 0.57346  0.04314  0.60264  Biso   1.000  H
  H42      1.0000 0.41741  0.30535  0.73219  Biso   1.000  H
  H43      1.0000 0.34829  0.44834  0.73137  Biso   1.000  H
  C34      1.0000 0.16160  0.51758  0.78401  Biso   1.000  C
  H44      1.0000 0.13806  0.51353  0.82010  Biso   1.000  H
  H45      1.0000 0.09003  0.55554  0.76150  Biso   1.000  H
  H46      1.0000 0.20616  0.56207  0.78341  Biso   1.000  H
  S2       1.0000 0.24886  0.37756  0.76731  Biso   1.000  S
  C35      1.0000 0.34091  0.37747  0.72223  Biso   1.000  C
  C36      1.0000 0.32718  0.37443  0.66807  Biso   1.000  C
  Au104    1.0000 0.33332  0.33329  0.39977  Biso   1.000  Au
  Au105    1.0000 0.33332  0.33329  0.84319  Biso   1.000  Au
  Au106    1.0000 0.26665  0.46663  0.91902  Biso   1.000  Au
  Au107    1.0000 0.46665  0.26663  0.91902  Biso   1.000  Au
  Au108    1.0000 0.26665  0.26663  0.91902  Biso   1.000  Au
