# Supplementary material for: Substituent Control of σ-Interference Effects in the Transmission of Saturated Molecules
Source: ACS Phys Chem Au. 2022 Apr 14;2(4):282–8. doi: 10.1021/acsphyschemau.2c00016 (PMC9955259; doi:10.1021/acsphyschemau.2c00016)
Supplement: Supplementary file 2 — pg2c00016_si_002.zip [file pg2c00016_si_002.zip › structures/junctions_cif/Ge222_sub6_cis.cif]

data_image0
_cell_length_a       14.425
_cell_length_b       14.425
_cell_length_c       31.2459
_cell_angle_alpha    90
_cell_angle_beta     90
_cell_angle_gamma    60

_symmetry_space_group_name_H-M    "P 1"
_symmetry_int_tables_number       1

loop_
  _symmetry_equiv_pos_as_xyz
  'x, y, z'

loop_
  _atom_site_label
  _atom_site_occupancy
  _atom_site_fract_x
  _atom_site_fract_y
  _atom_site_fract_z
  _atom_site_thermal_displace_type
  _atom_site_B_iso_or_equiv
  _atom_site_type_symbol
  Au1      1.0000 0.00000  0.00000  0.00000  Biso   1.000  Au
  Au2      1.0000 0.20000  0.00000  0.00000  Biso   1.000  Au
  Au3      1.0000 0.40000  0.00000  0.00000  Biso   1.000  Au
  Au4      1.0000 0.60000  0.00000  0.00000  Biso   1.000  Au
  Au5      1.0000 0.80000  0.00000  0.00000  Biso   1.000  Au
  Au6      1.0000 0.00000  0.20000  0.00000  Biso   1.000  Au
  Au7      1.0000 0.20000  0.20000  0.00000  Biso   1.000  Au
  Au8      1.0000 0.40000  0.20000  0.00000  Biso   1.000  Au
  Au9      1.0000 0.60000  0.20000  0.00000  Biso   1.000  Au
  Au10     1.0000 0.80000  0.20000  0.00000  Biso   1.000  Au
  Au11     1.0000 0.00000  0.40000  0.00000  Biso   1.000  Au
  Au12     1.0000 0.20000  0.40000  0.00000  Biso   1.000  Au
  Au13     1.0000 0.40000  0.40000  0.00000  Biso   1.000  Au
  Au14     1.0000 0.60000  0.40000  0.00000  Biso   1.000  Au
  Au15     1.0000 0.80000  0.40000  0.00000  Biso   1.000  Au
  Au16     1.0000 0.00000  0.60000  0.00000  Biso   1.000  Au
  Au17     1.0000 0.20000  0.60000  0.00000  Biso   1.000  Au
  Au18     1.0000 0.40000  0.60000  0.00000  Biso   1.000  Au
  Au19     1.0000 0.60000  0.60000  0.00000  Biso   1.000  Au
  Au20     1.0000 0.80000  0.60000  0.00000  Biso   1.000  Au
  Au21     1.0000 0.00000  0.80000  0.00000  Biso   1.000  Au
  Au22     1.0000 0.20000  0.80000  0.00000  Biso   1.000  Au
  Au23     1.0000 0.40000  0.80000  0.00000  Biso   1.000  Au
  Au24     1.0000 0.60000  0.80000  0.00000  Biso   1.000  Au
  Au25     1.0000 0.80000  0.80000  0.00000  Biso   1.000  Au
  Au26     1.0000 0.06667  0.06667  0.07539  Biso   1.000  Au
  Au27     1.0000 0.26667  0.06667  0.07539  Biso   1.000  Au
  Au28     1.0000 0.46667  0.06667  0.07539  Biso   1.000  Au
  Au29     1.0000 0.66667  0.06667  0.07539  Biso   1.000  Au
  Au30     1.0000 0.86667  0.06667  0.07539  Biso   1.000  Au
  Au31     1.0000 0.06667  0.26667  0.07539  Biso   1.000  Au
  Au32     1.0000 0.26667  0.26667  0.07539  Biso   1.000  Au
  Au33     1.0000 0.46667  0.26667  0.07539  Biso   1.000  Au
  Au34     1.0000 0.66667  0.26667  0.07539  Biso   1.000  Au
  Au35     1.0000 0.86667  0.26667  0.07539  Biso   1.000  Au
  Au36     1.0000 0.06667  0.46667  0.07539  Biso   1.000  Au
  Au37     1.0000 0.26667  0.46667  0.07539  Biso   1.000  Au
  Au38     1.0000 0.46667  0.46667  0.07539  Biso   1.000  Au
  Au39     1.0000 0.66667  0.46667  0.07539  Biso   1.000  Au
  Au40     1.0000 0.86667  0.46667  0.07539  Biso   1.000  Au
  Au41     1.0000 0.06667  0.66667  0.07539  Biso   1.000  Au
  Au42     1.0000 0.26667  0.66667  0.07539  Biso   1.000  Au
  Au43     1.0000 0.46667  0.66667  0.07539  Biso   1.000  Au
  Au44     1.0000 0.66667  0.66667  0.07539  Biso   1.000  Au
  Au45     1.0000 0.86667  0.66667  0.07539  Biso   1.000  Au
  Au46     1.0000 0.06667  0.86667  0.07539  Biso   1.000  Au
  Au47     1.0000 0.26667  0.86667  0.07539  Biso   1.000  Au
  Au48     1.0000 0.46667  0.86667  0.07539  Biso   1.000  Au
  Au49     1.0000 0.66667  0.86667  0.07539  Biso   1.000  Au
  Au50     1.0000 0.86667  0.86667  0.07539  Biso   1.000  Au
  Au51     1.0000 0.93333  0.13333  0.15078  Biso   1.000  Au
  Au52     1.0000 0.13333  0.13333  0.15078  Biso   1.000  Au
  Au53     1.0000 0.33333  0.13333  0.15078  Biso   1.000  Au
  Au54     1.0000 0.53333  0.13333  0.15078  Biso   1.000  Au
  Au55     1.0000 0.73333  0.13333  0.15078  Biso   1.000  Au
  Au56     1.0000 0.93333  0.33333  0.15078  Biso   1.000  Au
  Au57     1.0000 0.13333  0.33333  0.15078  Biso   1.000  Au
  Au58     1.0000 0.33333  0.33333  0.15078  Biso   1.000  Au
  Au59     1.0000 0.53333  0.33333  0.15078  Biso   1.000  Au
  Au60     1.0000 0.73333  0.33333  0.15078  Biso   1.000  Au
  Au61     1.0000 0.93333  0.53333  0.15078  Biso   1.000  Au
  Au62     1.0000 0.13333  0.53333  0.15078  Biso   1.000  Au
  Au63     1.0000 0.33333  0.53333  0.15078  Biso   1.000  Au
  Au64     1.0000 0.53333  0.53333  0.15078  Biso   1.000  Au
  Au65     1.0000 0.73333  0.53333  0.15078  Biso   1.000  Au
  Au66     1.0000 0.93333  0.73333  0.15078  Biso   1.000  Au
  Au67     1.0000 0.13333  0.73333  0.15078  Biso   1.000  Au
  Au68     1.0000 0.33333  0.73333  0.15078  Biso   1.000  Au
  Au69     1.0000 0.53333  0.73333  0.15078  Biso   1.000  Au
  Au70     1.0000 0.73333  0.73333  0.15078  Biso   1.000  Au
  Au71     1.0000 0.93333  0.93333  0.15078  Biso   1.000  Au
  Au72     1.0000 0.13333  0.93333  0.15078  Biso   1.000  Au
  Au73     1.0000 0.33333  0.93333  0.15078  Biso   1.000  Au
  Au74     1.0000 0.53333  0.93333  0.15078  Biso   1.000  Au
  Au75     1.0000 0.73333  0.93333  0.15078  Biso   1.000  Au
  Au76     1.0000 0.00000  0.00000  0.22617  Biso   1.000  Au
  Au77     1.0000 0.20000  0.00000  0.22617  Biso   1.000  Au
  Au78     1.0000 0.40000  0.00000  0.22617  Biso   1.000  Au
  Au79     1.0000 0.60000  0.00000  0.22617  Biso   1.000  Au
  Au80     1.0000 0.80000  0.00000  0.22617  Biso   1.000  Au
  Au81     1.0000 0.00000  0.20000  0.22617  Biso   1.000  Au
  Au82     1.0000 0.20000  0.20000  0.22617  Biso   1.000  Au
  Au83     1.0000 0.40000  0.20000  0.22617  Biso   1.000  Au
  Au84     1.0000 0.60000  0.20000  0.22617  Biso   1.000  Au
  Au85     1.0000 0.80000  0.20000  0.22617  Biso   1.000  Au
  Au86     1.0000 0.00000  0.40000  0.22617  Biso   1.000  Au
  Au87     1.0000 0.20000  0.40000  0.22617  Biso   1.000  Au
  Au88     1.0000 0.40000  0.40000  0.22617  Biso   1.000  Au
  Au89     1.0000 0.60000  0.40000  0.22617  Biso   1.000  Au
  Au90     1.0000 0.80000  0.40000  0.22617  Biso   1.000  Au
  Au91     1.0000 0.00000  0.60000  0.22617  Biso   1.000  Au
  Au92     1.0000 0.20000  0.60000  0.22617  Biso   1.000  Au
  Au93     1.0000 0.40000  0.60000  0.22617  Biso   1.000  Au
  Au94     1.0000 0.60000  0.60000  0.22617  Biso   1.000  Au
  Au95     1.0000 0.80000  0.60000  0.22617  Biso   1.000  Au
  Au96     1.0000 0.00000  0.80000  0.22617  Biso   1.000  Au
  Au97     1.0000 0.20000  0.80000  0.22617  Biso   1.000  Au
  Au98     1.0000 0.40000  0.80000  0.22617  Biso   1.000  Au
  Au99     1.0000 0.60000  0.80000  0.22617  Biso   1.000  Au
  Au100    1.0000 0.80000  0.80000  0.22617  Biso   1.000  Au
  Au101    1.0000 0.26665  0.26663  0.30156  Biso   1.000  Au
  Au102    1.0000 0.46665  0.26663  0.30156  Biso   1.000  Au
  Au103    1.0000 0.26665  0.46663  0.30156  Biso   1.000  Au
  C1       1.0000 0.42016  0.41985  0.44653  Biso   1.000  C
  H1       1.0000 0.44886  0.42525  0.47881  Biso   1.000  H
  H2       1.0000 0.48798  0.36737  0.42520  Biso   1.000  H
  H3       1.0000 0.37425  0.50120  0.43235  Biso   1.000  H
  S1       1.0000 0.32493  0.37187  0.44942  Biso   1.000  S
  C2       1.0000 0.40019  0.24762  0.47927  Biso   1.000  C
  Ge1      1.0000 0.37417  0.26546  0.54323  Biso   1.000  Ge
  Ge2      1.0000 0.19430  0.29280  0.56324  Biso   1.000  Ge
  C3       1.0000 0.07050  0.43672  0.54415  Biso   1.000  C
  F1       1.0000 0.07021  0.44649  0.50049  Biso   1.000  F
  F2       1.0000 0.97507  0.44533  0.55628  Biso   1.000  F
  F3       1.0000 0.07556  0.52066  0.56202  Biso   1.000  F
  C4       1.0000 0.16348  0.18787  0.53023  Biso   1.000  C
  F4       1.0000 0.05574  0.22726  0.52661  Biso   1.000  F
  F5       1.0000 0.20755  0.08934  0.54894  Biso   1.000  F
  F6       1.0000 0.20510  0.17389  0.48949  Biso   1.000  F
  Ge3      1.0000 0.18501  0.27657  0.64245  Biso   1.000  Ge
  C5       1.0000 0.17399  0.14386  0.65540  Biso   1.000  C
  F7       1.0000 0.26408  0.05288  0.64173  Biso   1.000  F
  F8       1.0000 0.08783  0.14766  0.63536  Biso   1.000  F
  F9       1.0000 0.16364  0.13375  0.69867  Biso   1.000  F
  C6       1.0000 0.04558  0.39672  0.66772  Biso   1.000  C
  F10      1.0000 0.96189  0.38069  0.65866  Biso   1.000  F
  F11      1.0000 0.02151  0.49472  0.65209  Biso   1.000  F
  F12      1.0000 0.05357  0.39952  0.71166  Biso   1.000  F
  Ge4      1.0000 0.39740  0.40915  0.57826  Biso   1.000  Ge
  C7       1.0000 0.30805  0.56090  0.55342  Biso   1.000  C
  F13      1.0000 0.21331  0.58071  0.53591  Biso   1.000  F
  F14      1.0000 0.28677  0.63477  0.58503  Biso   1.000  F
  F15      1.0000 0.36431  0.57827  0.52198  Biso   1.000  F
  C8       1.0000 0.55015  0.38183  0.56939  Biso   1.000  C
  F16      1.0000 0.58750  0.33531  0.52981  Biso   1.000  F
  F17      1.0000 0.55315  0.47501  0.57047  Biso   1.000  F
  F18      1.0000 0.62072  0.31438  0.59935  Biso   1.000  F
  Ge5      1.0000 0.35743  0.41939  0.65595  Biso   1.000  Ge
  C9       1.0000 0.46593  0.44074  0.68979  Biso   1.000  C
  F19      1.0000 0.55738  0.34618  0.69800  Biso   1.000  F
  F20      1.0000 0.42165  0.48819  0.72822  Biso   1.000  F
  F21      1.0000 0.49412  0.50569  0.66824  Biso   1.000  F
  C10      1.0000 0.21511  0.55590  0.66764  Biso   1.000  C
  F22      1.0000 0.16356  0.53984  0.70155  Biso   1.000  F
  F23      1.0000 0.22946  0.63991  0.67781  Biso   1.000  F
  F24      1.0000 0.14785  0.58484  0.63304  Biso   1.000  F
  Ge6      1.0000 0.49956  0.09712  0.65858  Biso   1.000  Ge
  C11      1.0000 0.49528  0.97401  0.68976  Biso   1.000  C
  F25      1.0000 0.40179  0.01165  0.71287  Biso   1.000  F
  F26      1.0000 0.57827  0.92695  0.71850  Biso   1.000  F
  F27      1.0000 0.50284  0.89683  0.66256  Biso   1.000  F
  C12      1.0000 0.64391  0.08078  0.67582  Biso   1.000  C
  F28      1.0000 0.66491  0.14819  0.65212  Biso   1.000  F
  F29      1.0000 0.64802  0.10347  0.71829  Biso   1.000  F
  F30      1.0000 0.72439  0.97822  0.66841  Biso   1.000  F
  Ge7      1.0000 0.50079  0.09082  0.57868  Biso   1.000  Ge
  C13      1.0000 0.47542  0.97398  0.55351  Biso   1.000  C
  F31      1.0000 0.41248  0.94928  0.57806  Biso   1.000  F
  F32      1.0000 0.57043  0.88213  0.54684  Biso   1.000  F
  F33      1.0000 0.42632  0.00877  0.51420  Biso   1.000  F
  C14      1.0000 0.64976  0.04176  0.55434  Biso   1.000  C
  F34      1.0000 0.64752  0.02474  0.51094  Biso   1.000  F
  F35      1.0000 0.72559  0.94794  0.57232  Biso   1.000  F
  F36      1.0000 0.68158  0.11611  0.55931  Biso   1.000  F
  H4       1.0000 0.48764  0.20845  0.47269  Biso   1.000  H
  H5       1.0000 0.37043  0.19307  0.46930  Biso   1.000  H
  H6       1.0000 0.23146  0.36149  0.74863  Biso   1.000  H
  H7       1.0000 0.28311  0.21889  0.75458  Biso   1.000  H
  C15      1.0000 0.48577  0.13570  0.79346  Biso   1.000  C
  H8       1.0000 0.43458  0.10584  0.80721  Biso   1.000  H
  H9       1.0000 0.54415  0.13040  0.81796  Biso   1.000  H
  H10      1.0000 0.52951  0.08968  0.76466  Biso   1.000  H
  S2       1.0000 0.40520  0.27799  0.78120  Biso   1.000  S
  C16      1.0000 0.30413  0.28084  0.74570  Biso   1.000  C
  Ge8      1.0000 0.34034  0.26625  0.68255  Biso   1.000  Ge
  Au104    1.0000 0.33332  0.33329  0.37214  Biso   1.000  Au
  Au105    1.0000 0.33332  0.33329  0.85402  Biso   1.000  Au
  Au106    1.0000 0.26665  0.46663  0.92461  Biso   1.000  Au
  Au107    1.0000 0.46665  0.26663  0.92461  Biso   1.000  Au
  Au108    1.0000 0.26665  0.26663  0.92461  Biso   1.000  Au
