# Supplementary material for: Substituent Control of σ-Interference Effects in the Transmission of Saturated Molecules
Source: ACS Phys Chem Au. 2022 Apr 14;2(4):282–8. doi: 10.1021/acsphyschemau.2c00016 (PMC9955259; doi:10.1021/acsphyschemau.2c00016)
Supplement: Supplementary file 2 — pg2c00016_si_002.zip [file pg2c00016_si_002.zip › structures/junctions_cif/Ge222_sub11_ortho.cif]

data_image0
_cell_length_a       14.425
_cell_length_b       14.425
_cell_length_c       31.5411
_cell_angle_alpha    90
_cell_angle_beta     90
_cell_angle_gamma    60

_symmetry_space_group_name_H-M    "P 1"
_symmetry_int_tables_number       1

loop_
  _symmetry_equiv_pos_as_xyz
  'x, y, z'

loop_
  _atom_site_label
  _atom_site_occupancy
  _atom_site_fract_x
  _atom_site_fract_y
  _atom_site_fract_z
  _atom_site_thermal_displace_type
  _atom_site_B_iso_or_equiv
  _atom_site_type_symbol
  Au1      1.0000 0.00000  0.00000  0.00000  Biso   1.000  Au
  Au2      1.0000 0.20000  0.00000  0.00000  Biso   1.000  Au
  Au3      1.0000 0.40000  0.00000  0.00000  Biso   1.000  Au
  Au4      1.0000 0.60000  0.00000  0.00000  Biso   1.000  Au
  Au5      1.0000 0.80000  0.00000  0.00000  Biso   1.000  Au
  Au6      1.0000 0.00000  0.20000  0.00000  Biso   1.000  Au
  Au7      1.0000 0.20000  0.20000  0.00000  Biso   1.000  Au
  Au8      1.0000 0.40000  0.20000  0.00000  Biso   1.000  Au
  Au9      1.0000 0.60000  0.20000  0.00000  Biso   1.000  Au
  Au10     1.0000 0.80000  0.20000  0.00000  Biso   1.000  Au
  Au11     1.0000 0.00000  0.40000  0.00000  Biso   1.000  Au
  Au12     1.0000 0.20000  0.40000  0.00000  Biso   1.000  Au
  Au13     1.0000 0.40000  0.40000  0.00000  Biso   1.000  Au
  Au14     1.0000 0.60000  0.40000  0.00000  Biso   1.000  Au
  Au15     1.0000 0.80000  0.40000  0.00000  Biso   1.000  Au
  Au16     1.0000 0.00000  0.60000  0.00000  Biso   1.000  Au
  Au17     1.0000 0.20000  0.60000  0.00000  Biso   1.000  Au
  Au18     1.0000 0.40000  0.60000  0.00000  Biso   1.000  Au
  Au19     1.0000 0.60000  0.60000  0.00000  Biso   1.000  Au
  Au20     1.0000 0.80000  0.60000  0.00000  Biso   1.000  Au
  Au21     1.0000 0.00000  0.80000  0.00000  Biso   1.000  Au
  Au22     1.0000 0.20000  0.80000  0.00000  Biso   1.000  Au
  Au23     1.0000 0.40000  0.80000  0.00000  Biso   1.000  Au
  Au24     1.0000 0.60000  0.80000  0.00000  Biso   1.000  Au
  Au25     1.0000 0.80000  0.80000  0.00000  Biso   1.000  Au
  Au26     1.0000 0.06667  0.06667  0.07468  Biso   1.000  Au
  Au27     1.0000 0.26667  0.06667  0.07468  Biso   1.000  Au
  Au28     1.0000 0.46667  0.06667  0.07468  Biso   1.000  Au
  Au29     1.0000 0.66667  0.06667  0.07468  Biso   1.000  Au
  Au30     1.0000 0.86667  0.06667  0.07468  Biso   1.000  Au
  Au31     1.0000 0.06667  0.26667  0.07468  Biso   1.000  Au
  Au32     1.0000 0.26667  0.26667  0.07468  Biso   1.000  Au
  Au33     1.0000 0.46667  0.26667  0.07468  Biso   1.000  Au
  Au34     1.0000 0.66667  0.26667  0.07468  Biso   1.000  Au
  Au35     1.0000 0.86667  0.26667  0.07468  Biso   1.000  Au
  Au36     1.0000 0.06667  0.46667  0.07468  Biso   1.000  Au
  Au37     1.0000 0.26667  0.46667  0.07468  Biso   1.000  Au
  Au38     1.0000 0.46667  0.46667  0.07468  Biso   1.000  Au
  Au39     1.0000 0.66667  0.46667  0.07468  Biso   1.000  Au
  Au40     1.0000 0.86667  0.46667  0.07468  Biso   1.000  Au
  Au41     1.0000 0.06667  0.66667  0.07468  Biso   1.000  Au
  Au42     1.0000 0.26667  0.66667  0.07468  Biso   1.000  Au
  Au43     1.0000 0.46667  0.66667  0.07468  Biso   1.000  Au
  Au44     1.0000 0.66667  0.66667  0.07468  Biso   1.000  Au
  Au45     1.0000 0.86667  0.66667  0.07468  Biso   1.000  Au
  Au46     1.0000 0.06667  0.86667  0.07468  Biso   1.000  Au
  Au47     1.0000 0.26667  0.86667  0.07468  Biso   1.000  Au
  Au48     1.0000 0.46667  0.86667  0.07468  Biso   1.000  Au
  Au49     1.0000 0.66667  0.86667  0.07468  Biso   1.000  Au
  Au50     1.0000 0.86667  0.86667  0.07468  Biso   1.000  Au
  Au51     1.0000 0.93333  0.13333  0.14937  Biso   1.000  Au
  Au52     1.0000 0.13333  0.13333  0.14937  Biso   1.000  Au
  Au53     1.0000 0.33333  0.13333  0.14937  Biso   1.000  Au
  Au54     1.0000 0.53333  0.13333  0.14937  Biso   1.000  Au
  Au55     1.0000 0.73333  0.13333  0.14937  Biso   1.000  Au
  Au56     1.0000 0.93333  0.33333  0.14937  Biso   1.000  Au
  Au57     1.0000 0.13333  0.33333  0.14937  Biso   1.000  Au
  Au58     1.0000 0.33333  0.33333  0.14937  Biso   1.000  Au
  Au59     1.0000 0.53333  0.33333  0.14937  Biso   1.000  Au
  Au60     1.0000 0.73333  0.33333  0.14937  Biso   1.000  Au
  Au61     1.0000 0.93333  0.53333  0.14937  Biso   1.000  Au
  Au62     1.0000 0.13333  0.53333  0.14937  Biso   1.000  Au
  Au63     1.0000 0.33333  0.53333  0.14937  Biso   1.000  Au
  Au64     1.0000 0.53333  0.53333  0.14937  Biso   1.000  Au
  Au65     1.0000 0.73333  0.53333  0.14937  Biso   1.000  Au
  Au66     1.0000 0.93333  0.73333  0.14937  Biso   1.000  Au
  Au67     1.0000 0.13333  0.73333  0.14937  Biso   1.000  Au
  Au68     1.0000 0.33333  0.73333  0.14937  Biso   1.000  Au
  Au69     1.0000 0.53333  0.73333  0.14937  Biso   1.000  Au
  Au70     1.0000 0.73333  0.73333  0.14937  Biso   1.000  Au
  Au71     1.0000 0.93333  0.93333  0.14937  Biso   1.000  Au
  Au72     1.0000 0.13333  0.93333  0.14937  Biso   1.000  Au
  Au73     1.0000 0.33333  0.93333  0.14937  Biso   1.000  Au
  Au74     1.0000 0.53333  0.93333  0.14937  Biso   1.000  Au
  Au75     1.0000 0.73333  0.93333  0.14937  Biso   1.000  Au
  Au76     1.0000 0.00000  0.00000  0.22405  Biso   1.000  Au
  Au77     1.0000 0.20000  0.00000  0.22405  Biso   1.000  Au
  Au78     1.0000 0.40000  0.00000  0.22405  Biso   1.000  Au
  Au79     1.0000 0.60000  0.00000  0.22405  Biso   1.000  Au
  Au80     1.0000 0.80000  0.00000  0.22405  Biso   1.000  Au
  Au81     1.0000 0.00000  0.20000  0.22405  Biso   1.000  Au
  Au82     1.0000 0.20000  0.20000  0.22405  Biso   1.000  Au
  Au83     1.0000 0.40000  0.20000  0.22405  Biso   1.000  Au
  Au84     1.0000 0.60000  0.20000  0.22405  Biso   1.000  Au
  Au85     1.0000 0.80000  0.20000  0.22405  Biso   1.000  Au
  Au86     1.0000 0.00000  0.40000  0.22405  Biso   1.000  Au
  Au87     1.0000 0.20000  0.40000  0.22405  Biso   1.000  Au
  Au88     1.0000 0.40000  0.40000  0.22405  Biso   1.000  Au
  Au89     1.0000 0.60000  0.40000  0.22405  Biso   1.000  Au
  Au90     1.0000 0.80000  0.40000  0.22405  Biso   1.000  Au
  Au91     1.0000 0.00000  0.60000  0.22405  Biso   1.000  Au
  Au92     1.0000 0.20000  0.60000  0.22405  Biso   1.000  Au
  Au93     1.0000 0.40000  0.60000  0.22405  Biso   1.000  Au
  Au94     1.0000 0.60000  0.60000  0.22405  Biso   1.000  Au
  Au95     1.0000 0.80000  0.60000  0.22405  Biso   1.000  Au
  Au96     1.0000 0.00000  0.80000  0.22405  Biso   1.000  Au
  Au97     1.0000 0.20000  0.80000  0.22405  Biso   1.000  Au
  Au98     1.0000 0.40000  0.80000  0.22405  Biso   1.000  Au
  Au99     1.0000 0.60000  0.80000  0.22405  Biso   1.000  Au
  Au100    1.0000 0.80000  0.80000  0.22405  Biso   1.000  Au
  Au101    1.0000 0.26665  0.26663  0.29873  Biso   1.000  Au
  Au102    1.0000 0.46665  0.26663  0.29873  Biso   1.000  Au
  Au103    1.0000 0.26665  0.46663  0.29873  Biso   1.000  Au
  C1       1.0000 0.18469  0.49232  0.44425  Biso   1.000  C
  H1       1.0000 0.13034  0.46527  0.43150  Biso   1.000  H
  H2       1.0000 0.16137  0.52568  0.47679  Biso   1.000  H
  H3       1.0000 0.18397  0.55395  0.42285  Biso   1.000  H
  S1       1.0000 0.32280  0.38222  0.44361  Biso   1.000  S
  C2       1.0000 0.31468  0.28364  0.47646  Biso   1.000  C
  Ge1      1.0000 0.33342  0.29725  0.54026  Biso   1.000  Ge
  Ge2      1.0000 0.52844  0.21691  0.56140  Biso   1.000  Ge
  F1       1.0000 0.58591  0.26945  0.52506  Biso   1.000  F
  F2       1.0000 0.59512  0.07783  0.54830  Biso   1.000  F
  Ge3      1.0000 0.56140  0.25462  0.63819  Biso   1.000  Ge
  F3       1.0000 0.58733  0.36406  0.63574  Biso   1.000  F
  F4       1.0000 0.67875  0.14925  0.66226  Biso   1.000  F
  Ge4      1.0000 0.26115  0.20776  0.58918  Biso   1.000  Ge
  F5       1.0000 0.30096  0.08197  0.56429  Biso   1.000  F
  F6       1.0000 0.11851  0.27273  0.58852  Biso   1.000  F
  Ge5      1.0000 0.35140  0.17964  0.66180  Biso   1.000  Ge
  F7       1.0000 0.48373  0.09637  0.63764  Biso   1.000  F
  F8       1.0000 0.34237  0.09596  0.70154  Biso   1.000  F
  Ge6      1.0000 0.24529  0.47631  0.65019  Biso   1.000  Ge
  F9       1.0000 0.15403  0.42356  0.65021  Biso   1.000  F
  F10      1.0000 0.17744  0.59625  0.68156  Biso   1.000  F
  Ge7      1.0000 0.26463  0.48313  0.56960  Biso   1.000  Ge
  F11      1.0000 0.36584  0.51838  0.56098  Biso   1.000  F
  F12      1.0000 0.15064  0.58467  0.54154  Biso   1.000  F
  H4       1.0000 0.23872  0.28304  0.47109  Biso   1.000  H
  H5       1.0000 0.38363  0.20413  0.46772  Biso   1.000  H
  H6       1.0000 0.44780  0.37841  0.75785  Biso   1.000  H
  H7       1.0000 0.47356  0.24179  0.76000  Biso   1.000  H
  C3       1.0000 0.22772  0.50915  0.77966  Biso   1.000  C
  H8       1.0000 0.20724  0.54150  0.74687  Biso   1.000  H
  H9       1.0000 0.15307  0.53663  0.79831  Biso   1.000  H
  H10      1.0000 0.27953  0.53503  0.79577  Biso   1.000  H
  S2       1.0000 0.29243  0.36347  0.77968  Biso   1.000  S
  C4       1.0000 0.41472  0.32522  0.75040  Biso   1.000  C
  Ge8      1.0000 0.39870  0.31787  0.68653  Biso   1.000  Ge
  Au104    1.0000 0.33332  0.33329  0.36866  Biso   1.000  Au
  Au105    1.0000 0.33332  0.33329  0.85539  Biso   1.000  Au
  Au106    1.0000 0.26665  0.46663  0.92532  Biso   1.000  Au
  Au107    1.0000 0.46665  0.26663  0.92532  Biso   1.000  Au
  Au108    1.0000 0.26665  0.26663  0.92532  Biso   1.000  Au
