# Supplementary material for: Substituent Control of σ-Interference Effects in the Transmission of Saturated Molecules
Source: ACS Phys Chem Au. 2022 Apr 14;2(4):282–8. doi: 10.1021/acsphyschemau.2c00016 (PMC9955259; doi:10.1021/acsphyschemau.2c00016)
Supplement: Supplementary file 2 — pg2c00016_si_002.zip [file pg2c00016_si_002.zip › structures/junctions_cif/Ge222_sub6_ortho.cif]

data_image0
_cell_length_a       14.425
_cell_length_b       14.425
_cell_length_c       31.2464
_cell_angle_alpha    90
_cell_angle_beta     90
_cell_angle_gamma    60

_symmetry_space_group_name_H-M    "P 1"
_symmetry_int_tables_number       1

loop_
  _symmetry_equiv_pos_as_xyz
  'x, y, z'

loop_
  _atom_site_label
  _atom_site_occupancy
  _atom_site_fract_x
  _atom_site_fract_y
  _atom_site_fract_z
  _atom_site_thermal_displace_type
  _atom_site_B_iso_or_equiv
  _atom_site_type_symbol
  Au1      1.0000 0.00000  0.00000  0.00000  Biso   1.000  Au
  Au2      1.0000 0.20000  0.00000  0.00000  Biso   1.000  Au
  Au3      1.0000 0.40000  0.00000  0.00000  Biso   1.000  Au
  Au4      1.0000 0.60000  0.00000  0.00000  Biso   1.000  Au
  Au5      1.0000 0.80000  0.00000  0.00000  Biso   1.000  Au
  Au6      1.0000 0.00000  0.20000  0.00000  Biso   1.000  Au
  Au7      1.0000 0.20000  0.20000  0.00000  Biso   1.000  Au
  Au8      1.0000 0.40000  0.20000  0.00000  Biso   1.000  Au
  Au9      1.0000 0.60000  0.20000  0.00000  Biso   1.000  Au
  Au10     1.0000 0.80000  0.20000  0.00000  Biso   1.000  Au
  Au11     1.0000 0.00000  0.40000  0.00000  Biso   1.000  Au
  Au12     1.0000 0.20000  0.40000  0.00000  Biso   1.000  Au
  Au13     1.0000 0.40000  0.40000  0.00000  Biso   1.000  Au
  Au14     1.0000 0.60000  0.40000  0.00000  Biso   1.000  Au
  Au15     1.0000 0.80000  0.40000  0.00000  Biso   1.000  Au
  Au16     1.0000 0.00000  0.60000  0.00000  Biso   1.000  Au
  Au17     1.0000 0.20000  0.60000  0.00000  Biso   1.000  Au
  Au18     1.0000 0.40000  0.60000  0.00000  Biso   1.000  Au
  Au19     1.0000 0.60000  0.60000  0.00000  Biso   1.000  Au
  Au20     1.0000 0.80000  0.60000  0.00000  Biso   1.000  Au
  Au21     1.0000 0.00000  0.80000  0.00000  Biso   1.000  Au
  Au22     1.0000 0.20000  0.80000  0.00000  Biso   1.000  Au
  Au23     1.0000 0.40000  0.80000  0.00000  Biso   1.000  Au
  Au24     1.0000 0.60000  0.80000  0.00000  Biso   1.000  Au
  Au25     1.0000 0.80000  0.80000  0.00000  Biso   1.000  Au
  Au26     1.0000 0.06667  0.06667  0.07539  Biso   1.000  Au
  Au27     1.0000 0.26667  0.06667  0.07539  Biso   1.000  Au
  Au28     1.0000 0.46667  0.06667  0.07539  Biso   1.000  Au
  Au29     1.0000 0.66667  0.06667  0.07539  Biso   1.000  Au
  Au30     1.0000 0.86667  0.06667  0.07539  Biso   1.000  Au
  Au31     1.0000 0.06667  0.26667  0.07539  Biso   1.000  Au
  Au32     1.0000 0.26667  0.26667  0.07539  Biso   1.000  Au
  Au33     1.0000 0.46667  0.26667  0.07539  Biso   1.000  Au
  Au34     1.0000 0.66667  0.26667  0.07539  Biso   1.000  Au
  Au35     1.0000 0.86667  0.26667  0.07539  Biso   1.000  Au
  Au36     1.0000 0.06667  0.46667  0.07539  Biso   1.000  Au
  Au37     1.0000 0.26667  0.46667  0.07539  Biso   1.000  Au
  Au38     1.0000 0.46667  0.46667  0.07539  Biso   1.000  Au
  Au39     1.0000 0.66667  0.46667  0.07539  Biso   1.000  Au
  Au40     1.0000 0.86667  0.46667  0.07539  Biso   1.000  Au
  Au41     1.0000 0.06667  0.66667  0.07539  Biso   1.000  Au
  Au42     1.0000 0.26667  0.66667  0.07539  Biso   1.000  Au
  Au43     1.0000 0.46667  0.66667  0.07539  Biso   1.000  Au
  Au44     1.0000 0.66667  0.66667  0.07539  Biso   1.000  Au
  Au45     1.0000 0.86667  0.66667  0.07539  Biso   1.000  Au
  Au46     1.0000 0.06667  0.86667  0.07539  Biso   1.000  Au
  Au47     1.0000 0.26667  0.86667  0.07539  Biso   1.000  Au
  Au48     1.0000 0.46667  0.86667  0.07539  Biso   1.000  Au
  Au49     1.0000 0.66667  0.86667  0.07539  Biso   1.000  Au
  Au50     1.0000 0.86667  0.86667  0.07539  Biso   1.000  Au
  Au51     1.0000 0.93333  0.13333  0.15078  Biso   1.000  Au
  Au52     1.0000 0.13333  0.13333  0.15078  Biso   1.000  Au
  Au53     1.0000 0.33333  0.13333  0.15078  Biso   1.000  Au
  Au54     1.0000 0.53333  0.13333  0.15078  Biso   1.000  Au
  Au55     1.0000 0.73333  0.13333  0.15078  Biso   1.000  Au
  Au56     1.0000 0.93333  0.33333  0.15078  Biso   1.000  Au
  Au57     1.0000 0.13333  0.33333  0.15078  Biso   1.000  Au
  Au58     1.0000 0.33333  0.33333  0.15078  Biso   1.000  Au
  Au59     1.0000 0.53333  0.33333  0.15078  Biso   1.000  Au
  Au60     1.0000 0.73333  0.33333  0.15078  Biso   1.000  Au
  Au61     1.0000 0.93333  0.53333  0.15078  Biso   1.000  Au
  Au62     1.0000 0.13333  0.53333  0.15078  Biso   1.000  Au
  Au63     1.0000 0.33333  0.53333  0.15078  Biso   1.000  Au
  Au64     1.0000 0.53333  0.53333  0.15078  Biso   1.000  Au
  Au65     1.0000 0.73333  0.53333  0.15078  Biso   1.000  Au
  Au66     1.0000 0.93333  0.73333  0.15078  Biso   1.000  Au
  Au67     1.0000 0.13333  0.73333  0.15078  Biso   1.000  Au
  Au68     1.0000 0.33333  0.73333  0.15078  Biso   1.000  Au
  Au69     1.0000 0.53333  0.73333  0.15078  Biso   1.000  Au
  Au70     1.0000 0.73333  0.73333  0.15078  Biso   1.000  Au
  Au71     1.0000 0.93333  0.93333  0.15078  Biso   1.000  Au
  Au72     1.0000 0.13333  0.93333  0.15078  Biso   1.000  Au
  Au73     1.0000 0.33333  0.93333  0.15078  Biso   1.000  Au
  Au74     1.0000 0.53333  0.93333  0.15078  Biso   1.000  Au
  Au75     1.0000 0.73333  0.93333  0.15078  Biso   1.000  Au
  Au76     1.0000 0.00000  0.00000  0.22616  Biso   1.000  Au
  Au77     1.0000 0.20000  0.00000  0.22616  Biso   1.000  Au
  Au78     1.0000 0.40000  0.00000  0.22616  Biso   1.000  Au
  Au79     1.0000 0.60000  0.00000  0.22616  Biso   1.000  Au
  Au80     1.0000 0.80000  0.00000  0.22616  Biso   1.000  Au
  Au81     1.0000 0.00000  0.20000  0.22616  Biso   1.000  Au
  Au82     1.0000 0.20000  0.20000  0.22616  Biso   1.000  Au
  Au83     1.0000 0.40000  0.20000  0.22616  Biso   1.000  Au
  Au84     1.0000 0.60000  0.20000  0.22616  Biso   1.000  Au
  Au85     1.0000 0.80000  0.20000  0.22616  Biso   1.000  Au
  Au86     1.0000 0.00000  0.40000  0.22616  Biso   1.000  Au
  Au87     1.0000 0.20000  0.40000  0.22616  Biso   1.000  Au
  Au88     1.0000 0.40000  0.40000  0.22616  Biso   1.000  Au
  Au89     1.0000 0.60000  0.40000  0.22616  Biso   1.000  Au
  Au90     1.0000 0.80000  0.40000  0.22616  Biso   1.000  Au
  Au91     1.0000 0.00000  0.60000  0.22616  Biso   1.000  Au
  Au92     1.0000 0.20000  0.60000  0.22616  Biso   1.000  Au
  Au93     1.0000 0.40000  0.60000  0.22616  Biso   1.000  Au
  Au94     1.0000 0.60000  0.60000  0.22616  Biso   1.000  Au
  Au95     1.0000 0.80000  0.60000  0.22616  Biso   1.000  Au
  Au96     1.0000 0.00000  0.80000  0.22616  Biso   1.000  Au
  Au97     1.0000 0.20000  0.80000  0.22616  Biso   1.000  Au
  Au98     1.0000 0.40000  0.80000  0.22616  Biso   1.000  Au
  Au99     1.0000 0.60000  0.80000  0.22616  Biso   1.000  Au
  Au100    1.0000 0.80000  0.80000  0.22616  Biso   1.000  Au
  Au101    1.0000 0.26665  0.26663  0.30155  Biso   1.000  Au
  Au102    1.0000 0.46665  0.26663  0.30155  Biso   1.000  Au
  Au103    1.0000 0.26665  0.46663  0.30155  Biso   1.000  Au
  C1       1.0000 0.52036  0.16535  0.43165  Biso   1.000  C
  H1       1.0000 0.56151  0.12002  0.46094  Biso   1.000  H
  H2       1.0000 0.49169  0.12104  0.41169  Biso   1.000  H
  H3       1.0000 0.57564  0.18172  0.41259  Biso   1.000  H
  S1       1.0000 0.40810  0.29670  0.44537  Biso   1.000  S
  C2       1.0000 0.32941  0.25993  0.47935  Biso   1.000  C
  Ge1      1.0000 0.36165  0.25455  0.54265  Biso   1.000  Ge
  Ge2      1.0000 0.55250  0.15327  0.56673  Biso   1.000  Ge
  C3       1.0000 0.62798  0.99437  0.55075  Biso   1.000  C
  F1       1.0000 0.59273  0.97931  0.51173  Biso   1.000  F
  F2       1.0000 0.73617  0.95336  0.54792  Biso   1.000  F
  F3       1.0000 0.60978  0.93580  0.58052  Biso   1.000  F
  C4       1.0000 0.64675  0.20541  0.53893  Biso   1.000  C
  F4       1.0000 0.73672  0.17491  0.56307  Biso   1.000  F
  F5       1.0000 0.59327  0.31446  0.53520  Biso   1.000  F
  F6       1.0000 0.68005  0.16285  0.49875  Biso   1.000  F
  Ge3      1.0000 0.56302  0.17037  0.64570  Biso   1.000  Ge
  C5       1.0000 0.64590  0.24785  0.65921  Biso   1.000  C
  F7       1.0000 0.61658  0.33444  0.63312  Biso   1.000  F
  F8       1.0000 0.75377  0.18012  0.65465  Biso   1.000  F
  F9       1.0000 0.62732  0.28379  0.70085  Biso   1.000  F
  C6       1.0000 0.66164  0.02440  0.67307  Biso   1.000  C
  F10      1.0000 0.75332  0.96569  0.64993  Biso   1.000  F
  F11      1.0000 0.61310  0.96426  0.67780  Biso   1.000  F
  F12      1.0000 0.69085  0.04072  0.71313  Biso   1.000  F
  Ge4      1.0000 0.26708  0.17206  0.58004  Biso   1.000  Ge
  C7       1.0000 0.31321  0.02577  0.55371  Biso   1.000  C
  F13      1.0000 0.42186  0.96169  0.55089  Biso   1.000  F
  F14      1.0000 0.27405  0.97266  0.57705  Biso   1.000  F
  F15      1.0000 0.27226  0.03985  0.51283  Biso   1.000  F
  C8       1.0000 0.10656  0.25063  0.56691  Biso   1.000  C
  F16      1.0000 0.08693  0.28764  0.52545  Biso   1.000  F
  F17      1.0000 0.06548  0.18396  0.57207  Biso   1.000  F
  F18      1.0000 0.05188  0.33668  0.59359  Biso   1.000  F
  Ge5      1.0000 0.29286  0.15760  0.65898  Biso   1.000  Ge
  C9       1.0000 0.14691  0.20914  0.68692  Biso   1.000  C
  F19      1.0000 0.08743  0.31771  0.69143  Biso   1.000  F
  F20      1.0000 0.16051  0.16439  0.72694  Biso   1.000  F
  F21      1.0000 0.08918  0.17608  0.66308  Biso   1.000  F
  C10      1.0000 0.37379  0.99858  0.67498  Biso   1.000  C
  F22      1.0000 0.42472  0.98194  0.71396  Biso   1.000  F
  F23      1.0000 0.30582  0.95861  0.67782  Biso   1.000  F
  F24      1.0000 0.45001  0.94038  0.64486  Biso   1.000  F
  Ge6      1.0000 0.27503  0.44049  0.65241  Biso   1.000  Ge
  C11      1.0000 0.32749  0.53362  0.68090  Biso   1.000  C
  F25      1.0000 0.43710  0.48356  0.68264  Biso   1.000  F
  F26      1.0000 0.29036  0.55253  0.72247  Biso   1.000  F
  F27      1.0000 0.29060  0.63005  0.66107  Biso   1.000  F
  C12      1.0000 0.11613  0.51996  0.66860  Biso   1.000  C
  F28      1.0000 0.05905  0.49051  0.64224  Biso   1.000  F
  F29      1.0000 0.09925  0.50106  0.70998  Biso   1.000  F
  F30      1.0000 0.07522  0.62808  0.66396  Biso   1.000  F
  Ge7      1.0000 0.28507  0.43931  0.57270  Biso   1.000  Ge
  C13      1.0000 0.36286  0.52069  0.55727  Biso   1.000  C
  F31      1.0000 0.44638  0.49348  0.58503  Biso   1.000  F
  F32      1.0000 0.29313  0.62854  0.56139  Biso   1.000  F
  F33      1.0000 0.40276  0.50197  0.51658  Biso   1.000  F
  C14      1.0000 0.13758  0.53203  0.54555  Biso   1.000  C
  F34      1.0000 0.15113  0.55728  0.50440  Biso   1.000  F
  F35      1.0000 0.07697  0.62549  0.56737  Biso   1.000  F
  F36      1.0000 0.08078  0.47927  0.54283  Biso   1.000  F
  H4       1.0000 0.33769  0.18205  0.46938  Biso   1.000  H
  H5       1.0000 0.24390  0.32354  0.47619  Biso   1.000  H
  H6       1.0000 0.48084  0.18148  0.75576  Biso   1.000  H
  H7       1.0000 0.43451  0.32282  0.74969  Biso   1.000  H
  C15      1.0000 0.31517  0.16569  0.79440  Biso   1.000  C
  H8       1.0000 0.31968  0.12018  0.76514  Biso   1.000  H
  H9       1.0000 0.24289  0.18245  0.81311  Biso   1.000  H
  H10      1.0000 0.38753  0.12127  0.81470  Biso   1.000  H
  S2       1.0000 0.29657  0.29680  0.78060  Biso   1.000  S
  C16      1.0000 0.41155  0.26012  0.74624  Biso   1.000  C
  Ge8      1.0000 0.38461  0.25630  0.68282  Biso   1.000  Ge
  Au104    1.0000 0.33332  0.33329  0.37214  Biso   1.000  Au
  Au105    1.0000 0.33332  0.33329  0.85403  Biso   1.000  Au
  Au106    1.0000 0.26665  0.46663  0.92461  Biso   1.000  Au
  Au107    1.0000 0.46665  0.26663  0.92461  Biso   1.000  Au
  Au108    1.0000 0.26665  0.26663  0.92461  Biso   1.000  Au
