# Supplementary material for: Substituent Control of σ-Interference Effects in the Transmission of Saturated Molecules
Source: ACS Phys Chem Au. 2022 Apr 14;2(4):282–8. doi: 10.1021/acsphyschemau.2c00016 (PMC9955259; doi:10.1021/acsphyschemau.2c00016)
Supplement: Supplementary file 2 — pg2c00016_si_002.zip [file pg2c00016_si_002.zip › structures/junctions_cif/Ge4_f.cif]

data_image0
_cell_length_a       14.425
_cell_length_b       14.425
_cell_length_c       33.342
_cell_angle_alpha    90
_cell_angle_beta     90
_cell_angle_gamma    60

_symmetry_space_group_name_H-M    "P 1"
_symmetry_int_tables_number       1

loop_
  _symmetry_equiv_pos_as_xyz
  'x, y, z'

loop_
  _atom_site_label
  _atom_site_occupancy
  _atom_site_fract_x
  _atom_site_fract_y
  _atom_site_fract_z
  _atom_site_thermal_displace_type
  _atom_site_B_iso_or_equiv
  _atom_site_type_symbol
  Au1      1.0000 0.00000  0.00000  0.00000  Biso   1.000  Au
  Au2      1.0000 0.20000  0.00000  0.00000  Biso   1.000  Au
  Au3      1.0000 0.40000  0.00000  0.00000  Biso   1.000  Au
  Au4      1.0000 0.60000  0.00000  0.00000  Biso   1.000  Au
  Au5      1.0000 0.80000  0.00000  0.00000  Biso   1.000  Au
  Au6      1.0000 0.00000  0.20000  0.00000  Biso   1.000  Au
  Au7      1.0000 0.20000  0.20000  0.00000  Biso   1.000  Au
  Au8      1.0000 0.40000  0.20000  0.00000  Biso   1.000  Au
  Au9      1.0000 0.60000  0.20000  0.00000  Biso   1.000  Au
  Au10     1.0000 0.80000  0.20000  0.00000  Biso   1.000  Au
  Au11     1.0000 0.00000  0.40000  0.00000  Biso   1.000  Au
  Au12     1.0000 0.20000  0.40000  0.00000  Biso   1.000  Au
  Au13     1.0000 0.40000  0.40000  0.00000  Biso   1.000  Au
  Au14     1.0000 0.60000  0.40000  0.00000  Biso   1.000  Au
  Au15     1.0000 0.80000  0.40000  0.00000  Biso   1.000  Au
  Au16     1.0000 0.00000  0.60000  0.00000  Biso   1.000  Au
  Au17     1.0000 0.20000  0.60000  0.00000  Biso   1.000  Au
  Au18     1.0000 0.40000  0.60000  0.00000  Biso   1.000  Au
  Au19     1.0000 0.60000  0.60000  0.00000  Biso   1.000  Au
  Au20     1.0000 0.80000  0.60000  0.00000  Biso   1.000  Au
  Au21     1.0000 0.00000  0.80000  0.00000  Biso   1.000  Au
  Au22     1.0000 0.20000  0.80000  0.00000  Biso   1.000  Au
  Au23     1.0000 0.40000  0.80000  0.00000  Biso   1.000  Au
  Au24     1.0000 0.60000  0.80000  0.00000  Biso   1.000  Au
  Au25     1.0000 0.80000  0.80000  0.00000  Biso   1.000  Au
  Au26     1.0000 0.06667  0.06667  0.07065  Biso   1.000  Au
  Au27     1.0000 0.26667  0.06667  0.07065  Biso   1.000  Au
  Au28     1.0000 0.46667  0.06667  0.07065  Biso   1.000  Au
  Au29     1.0000 0.66667  0.06667  0.07065  Biso   1.000  Au
  Au30     1.0000 0.86667  0.06667  0.07065  Biso   1.000  Au
  Au31     1.0000 0.06667  0.26667  0.07065  Biso   1.000  Au
  Au32     1.0000 0.26667  0.26667  0.07065  Biso   1.000  Au
  Au33     1.0000 0.46667  0.26667  0.07065  Biso   1.000  Au
  Au34     1.0000 0.66667  0.26667  0.07065  Biso   1.000  Au
  Au35     1.0000 0.86667  0.26667  0.07065  Biso   1.000  Au
  Au36     1.0000 0.06667  0.46667  0.07065  Biso   1.000  Au
  Au37     1.0000 0.26667  0.46667  0.07065  Biso   1.000  Au
  Au38     1.0000 0.46667  0.46667  0.07065  Biso   1.000  Au
  Au39     1.0000 0.66667  0.46667  0.07065  Biso   1.000  Au
  Au40     1.0000 0.86667  0.46667  0.07065  Biso   1.000  Au
  Au41     1.0000 0.06667  0.66667  0.07065  Biso   1.000  Au
  Au42     1.0000 0.26667  0.66667  0.07065  Biso   1.000  Au
  Au43     1.0000 0.46667  0.66667  0.07065  Biso   1.000  Au
  Au44     1.0000 0.66667  0.66667  0.07065  Biso   1.000  Au
  Au45     1.0000 0.86667  0.66667  0.07065  Biso   1.000  Au
  Au46     1.0000 0.06667  0.86667  0.07065  Biso   1.000  Au
  Au47     1.0000 0.26667  0.86667  0.07065  Biso   1.000  Au
  Au48     1.0000 0.46667  0.86667  0.07065  Biso   1.000  Au
  Au49     1.0000 0.66667  0.86667  0.07065  Biso   1.000  Au
  Au50     1.0000 0.86667  0.86667  0.07065  Biso   1.000  Au
  Au51     1.0000 0.93333  0.13333  0.14130  Biso   1.000  Au
  Au52     1.0000 0.13333  0.13333  0.14130  Biso   1.000  Au
  Au53     1.0000 0.33333  0.13333  0.14130  Biso   1.000  Au
  Au54     1.0000 0.53333  0.13333  0.14130  Biso   1.000  Au
  Au55     1.0000 0.73333  0.13333  0.14130  Biso   1.000  Au
  Au56     1.0000 0.93333  0.33333  0.14130  Biso   1.000  Au
  Au57     1.0000 0.13333  0.33333  0.14130  Biso   1.000  Au
  Au58     1.0000 0.33333  0.33333  0.14130  Biso   1.000  Au
  Au59     1.0000 0.53333  0.33333  0.14130  Biso   1.000  Au
  Au60     1.0000 0.73333  0.33333  0.14130  Biso   1.000  Au
  Au61     1.0000 0.93333  0.53333  0.14130  Biso   1.000  Au
  Au62     1.0000 0.13333  0.53333  0.14130  Biso   1.000  Au
  Au63     1.0000 0.33333  0.53333  0.14130  Biso   1.000  Au
  Au64     1.0000 0.53333  0.53333  0.14130  Biso   1.000  Au
  Au65     1.0000 0.73333  0.53333  0.14130  Biso   1.000  Au
  Au66     1.0000 0.93333  0.73333  0.14130  Biso   1.000  Au
  Au67     1.0000 0.13333  0.73333  0.14130  Biso   1.000  Au
  Au68     1.0000 0.33333  0.73333  0.14130  Biso   1.000  Au
  Au69     1.0000 0.53333  0.73333  0.14130  Biso   1.000  Au
  Au70     1.0000 0.73333  0.73333  0.14130  Biso   1.000  Au
  Au71     1.0000 0.93333  0.93333  0.14130  Biso   1.000  Au
  Au72     1.0000 0.13333  0.93333  0.14130  Biso   1.000  Au
  Au73     1.0000 0.33333  0.93333  0.14130  Biso   1.000  Au
  Au74     1.0000 0.53333  0.93333  0.14130  Biso   1.000  Au
  Au75     1.0000 0.73333  0.93333  0.14130  Biso   1.000  Au
  Au76     1.0000 0.00000  0.00000  0.21195  Biso   1.000  Au
  Au77     1.0000 0.20000  0.00000  0.21195  Biso   1.000  Au
  Au78     1.0000 0.40000  0.00000  0.21195  Biso   1.000  Au
  Au79     1.0000 0.60000  0.00000  0.21195  Biso   1.000  Au
  Au80     1.0000 0.80000  0.00000  0.21195  Biso   1.000  Au
  Au81     1.0000 0.00000  0.20000  0.21195  Biso   1.000  Au
  Au82     1.0000 0.20000  0.20000  0.21195  Biso   1.000  Au
  Au83     1.0000 0.40000  0.20000  0.21195  Biso   1.000  Au
  Au84     1.0000 0.60000  0.20000  0.21195  Biso   1.000  Au
  Au85     1.0000 0.80000  0.20000  0.21195  Biso   1.000  Au
  Au86     1.0000 0.00000  0.40000  0.21195  Biso   1.000  Au
  Au87     1.0000 0.20000  0.40000  0.21195  Biso   1.000  Au
  Au88     1.0000 0.40000  0.40000  0.21195  Biso   1.000  Au
  Au89     1.0000 0.60000  0.40000  0.21195  Biso   1.000  Au
  Au90     1.0000 0.80000  0.40000  0.21195  Biso   1.000  Au
  Au91     1.0000 0.00000  0.60000  0.21195  Biso   1.000  Au
  Au92     1.0000 0.20000  0.60000  0.21195  Biso   1.000  Au
  Au93     1.0000 0.40000  0.60000  0.21195  Biso   1.000  Au
  Au94     1.0000 0.60000  0.60000  0.21195  Biso   1.000  Au
  Au95     1.0000 0.80000  0.60000  0.21195  Biso   1.000  Au
  Au96     1.0000 0.00000  0.80000  0.21195  Biso   1.000  Au
  Au97     1.0000 0.20000  0.80000  0.21195  Biso   1.000  Au
  Au98     1.0000 0.40000  0.80000  0.21195  Biso   1.000  Au
  Au99     1.0000 0.60000  0.80000  0.21195  Biso   1.000  Au
  Au100    1.0000 0.80000  0.80000  0.21195  Biso   1.000  Au
  Au101    1.0000 0.26665  0.26663  0.28260  Biso   1.000  Au
  Au102    1.0000 0.46665  0.26663  0.28260  Biso   1.000  Au
  Au103    1.0000 0.26665  0.46663  0.28260  Biso   1.000  Au
  C1       1.0000 0.44662  0.16248  0.42580  Biso   1.000  C
  H1       1.0000 0.48309  0.14315  0.45622  Biso   1.000  H
  H2       1.0000 0.50505  0.10897  0.40296  Biso   1.000  H
  H3       1.0000 0.37280  0.15662  0.42437  Biso   1.000  H
  S1       1.0000 0.41800  0.29709  0.41337  Biso   1.000  S
  C2       1.0000 0.32136  0.37441  0.45163  Biso   1.000  C
  Ge1      1.0000 0.39528  0.36620  0.50367  Biso   1.000  Ge
  F1       1.0000 0.47583  0.42583  0.49433  Biso   1.000  F
  F2       1.0000 0.49127  0.22695  0.51076  Biso   1.000  F
  Ge2      1.0000 0.28844  0.42990  0.56802  Biso   1.000  Ge
  F3       1.0000 0.19602  0.56908  0.55962  Biso   1.000  F
  F4       1.0000 0.20616  0.36982  0.56149  Biso   1.000  F
  Ge3      1.0000 0.34248  0.39912  0.64213  Biso   1.000  Ge
  F5       1.0000 0.41868  0.46426  0.65132  Biso   1.000  F
  F6       1.0000 0.44262  0.25980  0.64439  Biso   1.000  F
  F7       1.0000 0.14616  0.55958  0.71527  Biso   1.000  F
  F8       1.0000 0.17196  0.35508  0.70584  Biso   1.000  F
  H4       1.0000 0.28082  0.45987  0.44221  Biso   1.000  H
  H5       1.0000 0.26084  0.34907  0.45631  Biso   1.000  H
  H6       1.0000 0.38151  0.40997  0.76358  Biso   1.000  H
  H7       1.0000 0.37658  0.28665  0.75911  Biso   1.000  H
  C3       1.0000 0.19301  0.55163  0.80848  Biso   1.000  C
  H8       1.0000 0.15076  0.59459  0.78066  Biso   1.000  H
  H9       1.0000 0.13732  0.57900  0.83446  Biso   1.000  H
  H10      1.0000 0.26252  0.56217  0.81511  Biso   1.000  H
  S2       1.0000 0.23582  0.41041  0.80195  Biso   1.000  S
  C4       1.0000 0.32791  0.37553  0.76054  Biso   1.000  C
  Ge4      1.0000 0.24747  0.42212  0.70840  Biso   1.000  Ge
  Au104    1.0000 0.33332  0.33329  0.34875  Biso   1.000  Au
  Au105    1.0000 0.33332  0.33329  0.86320  Biso   1.000  Au
  Au106    1.0000 0.26665  0.46663  0.92935  Biso   1.000  Au
  Au107    1.0000 0.46665  0.26663  0.92935  Biso   1.000  Au
  Au108    1.0000 0.26665  0.26663  0.92935  Biso   1.000  Au
