# Supplementary material for: Substituent Control of σ-Interference Effects in the Transmission of Saturated Molecules
Source: ACS Phys Chem Au. 2022 Apr 14;2(4):282–8. doi: 10.1021/acsphyschemau.2c00016 (PMC9955259; doi:10.1021/acsphyschemau.2c00016)
Supplement: Supplementary file 2 — pg2c00016_si_002.zip [file pg2c00016_si_002.zip › structures/junctions_cif/Si222_sub10_anti.cif]

data_image0
_cell_length_a       14.425
_cell_length_b       14.425
_cell_length_c       30.5363
_cell_angle_alpha    90
_cell_angle_beta     90
_cell_angle_gamma    60

_symmetry_space_group_name_H-M    "P 1"
_symmetry_int_tables_number       1

loop_
  _symmetry_equiv_pos_as_xyz
  'x, y, z'

loop_
  _atom_site_label
  _atom_site_occupancy
  _atom_site_fract_x
  _atom_site_fract_y
  _atom_site_fract_z
  _atom_site_thermal_displace_type
  _atom_site_B_iso_or_equiv
  _atom_site_type_symbol
  Au1      1.0000 0.00000  0.00000  0.00000  Biso   1.000  Au
  Au2      1.0000 0.20000  0.00000  0.00000  Biso   1.000  Au
  Au3      1.0000 0.40000  0.00000  0.00000  Biso   1.000  Au
  Au4      1.0000 0.60000  0.00000  0.00000  Biso   1.000  Au
  Au5      1.0000 0.80000  0.00000  0.00000  Biso   1.000  Au
  Au6      1.0000 0.00000  0.20000  0.00000  Biso   1.000  Au
  Au7      1.0000 0.20000  0.20000  0.00000  Biso   1.000  Au
  Au8      1.0000 0.40000  0.20000  0.00000  Biso   1.000  Au
  Au9      1.0000 0.60000  0.20000  0.00000  Biso   1.000  Au
  Au10     1.0000 0.80000  0.20000  0.00000  Biso   1.000  Au
  Au11     1.0000 0.00000  0.40000  0.00000  Biso   1.000  Au
  Au12     1.0000 0.20000  0.40000  0.00000  Biso   1.000  Au
  Au13     1.0000 0.40000  0.40000  0.00000  Biso   1.000  Au
  Au14     1.0000 0.60000  0.40000  0.00000  Biso   1.000  Au
  Au15     1.0000 0.80000  0.40000  0.00000  Biso   1.000  Au
  Au16     1.0000 0.00000  0.60000  0.00000  Biso   1.000  Au
  Au17     1.0000 0.20000  0.60000  0.00000  Biso   1.000  Au
  Au18     1.0000 0.40000  0.60000  0.00000  Biso   1.000  Au
  Au19     1.0000 0.60000  0.60000  0.00000  Biso   1.000  Au
  Au20     1.0000 0.80000  0.60000  0.00000  Biso   1.000  Au
  Au21     1.0000 0.00000  0.80000  0.00000  Biso   1.000  Au
  Au22     1.0000 0.20000  0.80000  0.00000  Biso   1.000  Au
  Au23     1.0000 0.40000  0.80000  0.00000  Biso   1.000  Au
  Au24     1.0000 0.60000  0.80000  0.00000  Biso   1.000  Au
  Au25     1.0000 0.80000  0.80000  0.00000  Biso   1.000  Au
  Au26     1.0000 0.06667  0.06667  0.07714  Biso   1.000  Au
  Au27     1.0000 0.26667  0.06667  0.07714  Biso   1.000  Au
  Au28     1.0000 0.46667  0.06667  0.07714  Biso   1.000  Au
  Au29     1.0000 0.66667  0.06667  0.07714  Biso   1.000  Au
  Au30     1.0000 0.86667  0.06667  0.07714  Biso   1.000  Au
  Au31     1.0000 0.06667  0.26667  0.07714  Biso   1.000  Au
  Au32     1.0000 0.26667  0.26667  0.07714  Biso   1.000  Au
  Au33     1.0000 0.46667  0.26667  0.07714  Biso   1.000  Au
  Au34     1.0000 0.66667  0.26667  0.07714  Biso   1.000  Au
  Au35     1.0000 0.86667  0.26667  0.07714  Biso   1.000  Au
  Au36     1.0000 0.06667  0.46667  0.07714  Biso   1.000  Au
  Au37     1.0000 0.26667  0.46667  0.07714  Biso   1.000  Au
  Au38     1.0000 0.46667  0.46667  0.07714  Biso   1.000  Au
  Au39     1.0000 0.66667  0.46667  0.07714  Biso   1.000  Au
  Au40     1.0000 0.86667  0.46667  0.07714  Biso   1.000  Au
  Au41     1.0000 0.06667  0.66667  0.07714  Biso   1.000  Au
  Au42     1.0000 0.26667  0.66667  0.07714  Biso   1.000  Au
  Au43     1.0000 0.46667  0.66667  0.07714  Biso   1.000  Au
  Au44     1.0000 0.66667  0.66667  0.07714  Biso   1.000  Au
  Au45     1.0000 0.86667  0.66667  0.07714  Biso   1.000  Au
  Au46     1.0000 0.06667  0.86667  0.07714  Biso   1.000  Au
  Au47     1.0000 0.26667  0.86667  0.07714  Biso   1.000  Au
  Au48     1.0000 0.46667  0.86667  0.07714  Biso   1.000  Au
  Au49     1.0000 0.66667  0.86667  0.07714  Biso   1.000  Au
  Au50     1.0000 0.86667  0.86667  0.07714  Biso   1.000  Au
  Au51     1.0000 0.93333  0.13333  0.15428  Biso   1.000  Au
  Au52     1.0000 0.13333  0.13333  0.15428  Biso   1.000  Au
  Au53     1.0000 0.33333  0.13333  0.15428  Biso   1.000  Au
  Au54     1.0000 0.53333  0.13333  0.15428  Biso   1.000  Au
  Au55     1.0000 0.73333  0.13333  0.15428  Biso   1.000  Au
  Au56     1.0000 0.93333  0.33333  0.15428  Biso   1.000  Au
  Au57     1.0000 0.13333  0.33333  0.15428  Biso   1.000  Au
  Au58     1.0000 0.33333  0.33333  0.15428  Biso   1.000  Au
  Au59     1.0000 0.53333  0.33333  0.15428  Biso   1.000  Au
  Au60     1.0000 0.73333  0.33333  0.15428  Biso   1.000  Au
  Au61     1.0000 0.93333  0.53333  0.15428  Biso   1.000  Au
  Au62     1.0000 0.13333  0.53333  0.15428  Biso   1.000  Au
  Au63     1.0000 0.33333  0.53333  0.15428  Biso   1.000  Au
  Au64     1.0000 0.53333  0.53333  0.15428  Biso   1.000  Au
  Au65     1.0000 0.73333  0.53333  0.15428  Biso   1.000  Au
  Au66     1.0000 0.93333  0.73333  0.15428  Biso   1.000  Au
  Au67     1.0000 0.13333  0.73333  0.15428  Biso   1.000  Au
  Au68     1.0000 0.33333  0.73333  0.15428  Biso   1.000  Au
  Au69     1.0000 0.53333  0.73333  0.15428  Biso   1.000  Au
  Au70     1.0000 0.73333  0.73333  0.15428  Biso   1.000  Au
  Au71     1.0000 0.93333  0.93333  0.15428  Biso   1.000  Au
  Au72     1.0000 0.13333  0.93333  0.15428  Biso   1.000  Au
  Au73     1.0000 0.33333  0.93333  0.15428  Biso   1.000  Au
  Au74     1.0000 0.53333  0.93333  0.15428  Biso   1.000  Au
  Au75     1.0000 0.73333  0.93333  0.15428  Biso   1.000  Au
  Au76     1.0000 0.00000  0.00000  0.23142  Biso   1.000  Au
  Au77     1.0000 0.20000  0.00000  0.23142  Biso   1.000  Au
  Au78     1.0000 0.40000  0.00000  0.23142  Biso   1.000  Au
  Au79     1.0000 0.60000  0.00000  0.23142  Biso   1.000  Au
  Au80     1.0000 0.80000  0.00000  0.23142  Biso   1.000  Au
  Au81     1.0000 0.00000  0.20000  0.23142  Biso   1.000  Au
  Au82     1.0000 0.20000  0.20000  0.23142  Biso   1.000  Au
  Au83     1.0000 0.40000  0.20000  0.23142  Biso   1.000  Au
  Au84     1.0000 0.60000  0.20000  0.23142  Biso   1.000  Au
  Au85     1.0000 0.80000  0.20000  0.23142  Biso   1.000  Au
  Au86     1.0000 0.00000  0.40000  0.23142  Biso   1.000  Au
  Au87     1.0000 0.20000  0.40000  0.23142  Biso   1.000  Au
  Au88     1.0000 0.40000  0.40000  0.23142  Biso   1.000  Au
  Au89     1.0000 0.60000  0.40000  0.23142  Biso   1.000  Au
  Au90     1.0000 0.80000  0.40000  0.23142  Biso   1.000  Au
  Au91     1.0000 0.00000  0.60000  0.23142  Biso   1.000  Au
  Au92     1.0000 0.20000  0.60000  0.23142  Biso   1.000  Au
  Au93     1.0000 0.40000  0.60000  0.23142  Biso   1.000  Au
  Au94     1.0000 0.60000  0.60000  0.23142  Biso   1.000  Au
  Au95     1.0000 0.80000  0.60000  0.23142  Biso   1.000  Au
  Au96     1.0000 0.00000  0.80000  0.23142  Biso   1.000  Au
  Au97     1.0000 0.20000  0.80000  0.23142  Biso   1.000  Au
  Au98     1.0000 0.40000  0.80000  0.23142  Biso   1.000  Au
  Au99     1.0000 0.60000  0.80000  0.23142  Biso   1.000  Au
  Au100    1.0000 0.80000  0.80000  0.23142  Biso   1.000  Au
  Au101    1.0000 0.26665  0.26663  0.30856  Biso   1.000  Au
  Au102    1.0000 0.46665  0.26663  0.30856  Biso   1.000  Au
  Au103    1.0000 0.26665  0.46663  0.30856  Biso   1.000  Au
  C1       1.0000 0.22393  0.26942  0.45646  Biso   1.000  C
  H1       1.0000 0.26451  0.18612  0.44365  Biso   1.000  H
  H2       1.0000 0.15871  0.32300  0.43379  Biso   1.000  H
  H3       1.0000 0.19184  0.27093  0.48970  Biso   1.000  H
  S1       1.0000 0.32764  0.30595  0.45883  Biso   1.000  S
  C2       1.0000 0.25953  0.43586  0.48680  Biso   1.000  C
  Si1      1.0000 0.26969  0.42471  0.54990  Biso   1.000  Si
  Si2      1.0000 0.18804  0.60396  0.57701  Biso   1.000  Si
  Si3      1.0000 0.01796  0.71354  0.54488  Biso   1.000  Si
  Si4      1.0000 0.27557  0.69777  0.55468  Biso   1.000  Si
  Si5      1.0000 0.18070  0.60324  0.65476  Biso   1.000  Si
  Si6      1.0000 0.00022  0.68201  0.67767  Biso   1.000  Si
  Si7      1.0000 0.22575  0.72413  0.68768  Biso   1.000  Si
  Si8      1.0000 0.45309  0.33278  0.57070  Biso   1.000  Si
  Si9      1.0000 0.55332  0.39543  0.53236  Biso   1.000  Si
  Si10     1.0000 0.54738  0.14762  0.55263  Biso   1.000  Si
  Si11     1.0000 0.46617  0.35615  0.64749  Biso   1.000  Si
  Si12     1.0000 0.54632  0.46121  0.66275  Biso   1.000  Si
  Si13     1.0000 0.60598  0.18561  0.67070  Biso   1.000  Si
  Si14     1.0000 0.22056  0.31764  0.66049  Biso   1.000  Si
  Si15     1.0000 0.32786  0.13330  0.67866  Biso   1.000  Si
  Si16     1.0000 0.06072  0.36411  0.69873  Biso   1.000  Si
  Si17     1.0000 0.18350  0.33793  0.58370  Biso   1.000  Si
  Si18     1.0000 0.23175  0.16137  0.56139  Biso   1.000  Si
  Si19     1.0000 0.99814  0.42858  0.56770  Biso   1.000  Si
  H4       1.0000 0.30378  0.47711  0.47621  Biso   1.000  H
  H5       1.0000 0.17609  0.48480  0.47434  Biso   1.000  H
  H6       1.0000 0.94100  0.67279  0.55093  Biso   1.000  H
  H7       1.0000 0.96958  0.82413  0.56432  Biso   1.000  H
  H8       1.0000 0.03347  0.72139  0.49641  Biso   1.000  H
  H9       1.0000 0.37188  0.67085  0.58257  Biso   1.000  H
  H10      1.0000 0.30877  0.67681  0.50726  Biso   1.000  H
  H11      1.0000 0.19647  0.81563  0.55987  Biso   1.000  H
  H12      1.0000 0.99296  0.65911  0.72532  Biso   1.000  H
  H13      1.0000 0.95109  0.80149  0.67224  Biso   1.000  H
  H14      1.0000 0.93632  0.64649  0.65061  Biso   1.000  H
  H15      1.0000 0.34369  0.68671  0.68703  Biso   1.000  H
  H16      1.0000 0.18948  0.73867  0.73482  Biso   1.000  H
  H17      1.0000 0.16634  0.83122  0.66511  Biso   1.000  H
  H18      1.0000 0.66655  0.33766  0.54947  Biso   1.000  H
  H19      1.0000 0.55513  0.37062  0.48429  Biso   1.000  H
  H20      1.0000 0.50937  0.51388  0.53760  Biso   1.000  H
  H21      1.0000 0.66555  0.10997  0.55167  Biso   1.000  H
  H22      1.0000 0.51510  0.13027  0.50793  Biso   1.000  H
  H23      1.0000 0.52803  0.08127  0.58559  Biso   1.000  H
  H24      1.0000 0.66448  0.39323  0.65332  Biso   1.000  H
  H25      1.0000 0.50168  0.56264  0.63629  Biso   1.000  H
  H26      1.0000 0.53309  0.48922  0.71089  Biso   1.000  H
  H27      1.0000 0.67838  0.19897  0.70262  Biso   1.000  H
  H28      1.0000 0.67382  0.12791  0.63148  Biso   1.000  H
  H29      1.0000 0.56565  0.11766  0.69151  Biso   1.000  H
  H30      1.0000 0.37561  0.12187  0.72348  Biso   1.000  H
  H31      1.0000 0.25773  0.08324  0.67946  Biso   1.000  H
  H32      1.0000 0.41662  0.07330  0.64600  Biso   1.000  H
  H33      1.0000 0.08705  0.32854  0.74574  Biso   1.000  H
  H34      1.0000 0.98146  0.48233  0.69798  Biso   1.000  H
  H35      1.0000 0.00918  0.30617  0.67802  Biso   1.000  H
  H36      1.0000 0.15131  0.16405  0.52903  Biso   1.000  H
  H37      1.0000 0.22701  0.10187  0.60108  Biso   1.000  H
  H38      1.0000 0.34206  0.10053  0.54154  Biso   1.000  H
  H39      1.0000 0.95706  0.35198  0.57505  Biso   1.000  H
  H40      1.0000 0.98298  0.45967  0.51987  Biso   1.000  H
  H41      1.0000 0.93380  0.52748  0.59498  Biso   1.000  H
  H42      1.0000 0.31782  0.49443  0.75676  Biso   1.000  H
  H43      1.0000 0.20944  0.46751  0.75580  Biso   1.000  H
  C3       1.0000 0.50421  0.29492  0.77634  Biso   1.000  C
  H44      1.0000 0.50400  0.35366  0.79985  Biso   1.000  H
  H45      1.0000 0.55785  0.21243  0.78864  Biso   1.000  H
  H46      1.0000 0.53178  0.30403  0.74350  Biso   1.000  H
  S2       1.0000 0.37225  0.30800  0.77260  Biso   1.000  S
  C4       1.0000 0.29356  0.43683  0.74463  Biso   1.000  C
  Si20     1.0000 0.29446  0.42588  0.68148  Biso   1.000  Si
  Au104    1.0000 0.33332  0.33329  0.38079  Biso   1.000  Au
  Au105    1.0000 0.33332  0.33329  0.85063  Biso   1.000  Au
  Au106    1.0000 0.26665  0.46663  0.92286  Biso   1.000  Au
  Au107    1.0000 0.46665  0.26663  0.92286  Biso   1.000  Au
  Au108    1.0000 0.26665  0.26663  0.92286  Biso   1.000  Au
