# Supplementary material for: Substituent Control of σ-Interference Effects in the Transmission of Saturated Molecules
Source: ACS Phys Chem Au. 2022 Apr 14;2(4):282–8. doi: 10.1021/acsphyschemau.2c00016 (PMC9955259; doi:10.1021/acsphyschemau.2c00016)
Supplement: Supplementary file 2 — pg2c00016_si_002.zip [file pg2c00016_si_002.zip › structures/junctions_cif/Si222_sub11_anti.cif]

data_image0
_cell_length_a       14.425
_cell_length_b       14.425
_cell_length_c       30.3683
_cell_angle_alpha    90
_cell_angle_beta     90
_cell_angle_gamma    60

_symmetry_space_group_name_H-M    "P 1"
_symmetry_int_tables_number       1

loop_
  _symmetry_equiv_pos_as_xyz
  'x, y, z'

loop_
  _atom_site_label
  _atom_site_occupancy
  _atom_site_fract_x
  _atom_site_fract_y
  _atom_site_fract_z
  _atom_site_thermal_displace_type
  _atom_site_B_iso_or_equiv
  _atom_site_type_symbol
  Au1      1.0000 0.00000  0.00000  0.00000  Biso   1.000  Au
  Au2      1.0000 0.20000  0.00000  0.00000  Biso   1.000  Au
  Au3      1.0000 0.40000  0.00000  0.00000  Biso   1.000  Au
  Au4      1.0000 0.60000  0.00000  0.00000  Biso   1.000  Au
  Au5      1.0000 0.80000  0.00000  0.00000  Biso   1.000  Au
  Au6      1.0000 0.00000  0.20000  0.00000  Biso   1.000  Au
  Au7      1.0000 0.20000  0.20000  0.00000  Biso   1.000  Au
  Au8      1.0000 0.40000  0.20000  0.00000  Biso   1.000  Au
  Au9      1.0000 0.60000  0.20000  0.00000  Biso   1.000  Au
  Au10     1.0000 0.80000  0.20000  0.00000  Biso   1.000  Au
  Au11     1.0000 0.00000  0.40000  0.00000  Biso   1.000  Au
  Au12     1.0000 0.20000  0.40000  0.00000  Biso   1.000  Au
  Au13     1.0000 0.40000  0.40000  0.00000  Biso   1.000  Au
  Au14     1.0000 0.60000  0.40000  0.00000  Biso   1.000  Au
  Au15     1.0000 0.80000  0.40000  0.00000  Biso   1.000  Au
  Au16     1.0000 0.00000  0.60000  0.00000  Biso   1.000  Au
  Au17     1.0000 0.20000  0.60000  0.00000  Biso   1.000  Au
  Au18     1.0000 0.40000  0.60000  0.00000  Biso   1.000  Au
  Au19     1.0000 0.60000  0.60000  0.00000  Biso   1.000  Au
  Au20     1.0000 0.80000  0.60000  0.00000  Biso   1.000  Au
  Au21     1.0000 0.00000  0.80000  0.00000  Biso   1.000  Au
  Au22     1.0000 0.20000  0.80000  0.00000  Biso   1.000  Au
  Au23     1.0000 0.40000  0.80000  0.00000  Biso   1.000  Au
  Au24     1.0000 0.60000  0.80000  0.00000  Biso   1.000  Au
  Au25     1.0000 0.80000  0.80000  0.00000  Biso   1.000  Au
  Au26     1.0000 0.06667  0.06667  0.07757  Biso   1.000  Au
  Au27     1.0000 0.26667  0.06667  0.07757  Biso   1.000  Au
  Au28     1.0000 0.46667  0.06667  0.07757  Biso   1.000  Au
  Au29     1.0000 0.66667  0.06667  0.07757  Biso   1.000  Au
  Au30     1.0000 0.86667  0.06667  0.07757  Biso   1.000  Au
  Au31     1.0000 0.06667  0.26667  0.07757  Biso   1.000  Au
  Au32     1.0000 0.26667  0.26667  0.07757  Biso   1.000  Au
  Au33     1.0000 0.46667  0.26667  0.07757  Biso   1.000  Au
  Au34     1.0000 0.66667  0.26667  0.07757  Biso   1.000  Au
  Au35     1.0000 0.86667  0.26667  0.07757  Biso   1.000  Au
  Au36     1.0000 0.06667  0.46667  0.07757  Biso   1.000  Au
  Au37     1.0000 0.26667  0.46667  0.07757  Biso   1.000  Au
  Au38     1.0000 0.46667  0.46667  0.07757  Biso   1.000  Au
  Au39     1.0000 0.66667  0.46667  0.07757  Biso   1.000  Au
  Au40     1.0000 0.86667  0.46667  0.07757  Biso   1.000  Au
  Au41     1.0000 0.06667  0.66667  0.07757  Biso   1.000  Au
  Au42     1.0000 0.26667  0.66667  0.07757  Biso   1.000  Au
  Au43     1.0000 0.46667  0.66667  0.07757  Biso   1.000  Au
  Au44     1.0000 0.66667  0.66667  0.07757  Biso   1.000  Au
  Au45     1.0000 0.86667  0.66667  0.07757  Biso   1.000  Au
  Au46     1.0000 0.06667  0.86667  0.07757  Biso   1.000  Au
  Au47     1.0000 0.26667  0.86667  0.07757  Biso   1.000  Au
  Au48     1.0000 0.46667  0.86667  0.07757  Biso   1.000  Au
  Au49     1.0000 0.66667  0.86667  0.07757  Biso   1.000  Au
  Au50     1.0000 0.86667  0.86667  0.07757  Biso   1.000  Au
  Au51     1.0000 0.93333  0.13333  0.15513  Biso   1.000  Au
  Au52     1.0000 0.13333  0.13333  0.15513  Biso   1.000  Au
  Au53     1.0000 0.33333  0.13333  0.15513  Biso   1.000  Au
  Au54     1.0000 0.53333  0.13333  0.15513  Biso   1.000  Au
  Au55     1.0000 0.73333  0.13333  0.15513  Biso   1.000  Au
  Au56     1.0000 0.93333  0.33333  0.15513  Biso   1.000  Au
  Au57     1.0000 0.13333  0.33333  0.15513  Biso   1.000  Au
  Au58     1.0000 0.33333  0.33333  0.15513  Biso   1.000  Au
  Au59     1.0000 0.53333  0.33333  0.15513  Biso   1.000  Au
  Au60     1.0000 0.73333  0.33333  0.15513  Biso   1.000  Au
  Au61     1.0000 0.93333  0.53333  0.15513  Biso   1.000  Au
  Au62     1.0000 0.13333  0.53333  0.15513  Biso   1.000  Au
  Au63     1.0000 0.33333  0.53333  0.15513  Biso   1.000  Au
  Au64     1.0000 0.53333  0.53333  0.15513  Biso   1.000  Au
  Au65     1.0000 0.73333  0.53333  0.15513  Biso   1.000  Au
  Au66     1.0000 0.93333  0.73333  0.15513  Biso   1.000  Au
  Au67     1.0000 0.13333  0.73333  0.15513  Biso   1.000  Au
  Au68     1.0000 0.33333  0.73333  0.15513  Biso   1.000  Au
  Au69     1.0000 0.53333  0.73333  0.15513  Biso   1.000  Au
  Au70     1.0000 0.73333  0.73333  0.15513  Biso   1.000  Au
  Au71     1.0000 0.93333  0.93333  0.15513  Biso   1.000  Au
  Au72     1.0000 0.13333  0.93333  0.15513  Biso   1.000  Au
  Au73     1.0000 0.33333  0.93333  0.15513  Biso   1.000  Au
  Au74     1.0000 0.53333  0.93333  0.15513  Biso   1.000  Au
  Au75     1.0000 0.73333  0.93333  0.15513  Biso   1.000  Au
  Au76     1.0000 0.00000  0.00000  0.23270  Biso   1.000  Au
  Au77     1.0000 0.20000  0.00000  0.23270  Biso   1.000  Au
  Au78     1.0000 0.40000  0.00000  0.23270  Biso   1.000  Au
  Au79     1.0000 0.60000  0.00000  0.23270  Biso   1.000  Au
  Au80     1.0000 0.80000  0.00000  0.23270  Biso   1.000  Au
  Au81     1.0000 0.00000  0.20000  0.23270  Biso   1.000  Au
  Au82     1.0000 0.20000  0.20000  0.23270  Biso   1.000  Au
  Au83     1.0000 0.40000  0.20000  0.23270  Biso   1.000  Au
  Au84     1.0000 0.60000  0.20000  0.23270  Biso   1.000  Au
  Au85     1.0000 0.80000  0.20000  0.23270  Biso   1.000  Au
  Au86     1.0000 0.00000  0.40000  0.23270  Biso   1.000  Au
  Au87     1.0000 0.20000  0.40000  0.23270  Biso   1.000  Au
  Au88     1.0000 0.40000  0.40000  0.23270  Biso   1.000  Au
  Au89     1.0000 0.60000  0.40000  0.23270  Biso   1.000  Au
  Au90     1.0000 0.80000  0.40000  0.23270  Biso   1.000  Au
  Au91     1.0000 0.00000  0.60000  0.23270  Biso   1.000  Au
  Au92     1.0000 0.20000  0.60000  0.23270  Biso   1.000  Au
  Au93     1.0000 0.40000  0.60000  0.23270  Biso   1.000  Au
  Au94     1.0000 0.60000  0.60000  0.23270  Biso   1.000  Au
  Au95     1.0000 0.80000  0.60000  0.23270  Biso   1.000  Au
  Au96     1.0000 0.00000  0.80000  0.23270  Biso   1.000  Au
  Au97     1.0000 0.20000  0.80000  0.23270  Biso   1.000  Au
  Au98     1.0000 0.40000  0.80000  0.23270  Biso   1.000  Au
  Au99     1.0000 0.60000  0.80000  0.23270  Biso   1.000  Au
  Au100    1.0000 0.80000  0.80000  0.23270  Biso   1.000  Au
  Au101    1.0000 0.26665  0.26663  0.31027  Biso   1.000  Au
  Au102    1.0000 0.46665  0.26663  0.31027  Biso   1.000  Au
  Au103    1.0000 0.26665  0.46663  0.31027  Biso   1.000  Au
  C1       1.0000 0.49433  0.27549  0.46482  Biso   1.000  C
  H1       1.0000 0.52161  0.27457  0.49908  Biso   1.000  H
  H2       1.0000 0.53395  0.19243  0.45171  Biso   1.000  H
  H3       1.0000 0.51314  0.32599  0.44320  Biso   1.000  H
  S1       1.0000 0.35161  0.32153  0.46286  Biso   1.000  S
  C2       1.0000 0.29306  0.46035  0.48208  Biso   1.000  C
  Si1      1.0000 0.27851  0.46871  0.54542  Biso   1.000  Si
  Si2      1.0000 0.20473  0.63955  0.57892  Biso   1.000  Si
  F1       1.0000 0.10182  0.72562  0.54955  Biso   1.000  F
  F2       1.0000 0.29388  0.67884  0.57879  Biso   1.000  F
  Si3      1.0000 0.15345  0.63912  0.65374  Biso   1.000  Si
  F3       1.0000 0.02592  0.67441  0.65353  Biso   1.000  F
  F4       1.0000 0.16572  0.72757  0.68339  Biso   1.000  F
  Si4      1.0000 0.44013  0.36319  0.58406  Biso   1.000  Si
  F5       1.0000 0.53691  0.37361  0.55982  Biso   1.000  F
  F6       1.0000 0.47374  0.23603  0.58052  Biso   1.000  F
  Si5      1.0000 0.42745  0.40823  0.65973  Biso   1.000  Si
  F7       1.0000 0.45231  0.50748  0.66385  Biso   1.000  F
  F8       1.0000 0.51874  0.30735  0.68841  Biso   1.000  F
  Si6      1.0000 0.19529  0.36567  0.64803  Biso   1.000  Si
  F9       1.0000 0.28912  0.23883  0.65173  Biso   1.000  F
  F10      1.0000 0.08782  0.37786  0.67258  Biso   1.000  F
  Si7      1.0000 0.16221  0.41129  0.57256  Biso   1.000  Si
  F11      1.0000 0.17051  0.31260  0.54273  Biso   1.000  F
  F12      1.0000 0.03766  0.51066  0.57010  Biso   1.000  F
  H4       1.0000 0.21222  0.50511  0.46663  Biso   1.000  H
  H5       1.0000 0.34122  0.49582  0.46975  Biso   1.000  H
  H6       1.0000 0.16285  0.49642  0.76235  Biso   1.000  H
  H7       1.0000 0.28302  0.50500  0.76530  Biso   1.000  H
  C3       1.0000 0.22921  0.27638  0.76772  Biso   1.000  C
  H8       1.0000 0.27200  0.19328  0.78078  Biso   1.000  H
  H9       1.0000 0.20280  0.27612  0.73341  Biso   1.000  H
  H10      1.0000 0.16005  0.32716  0.78938  Biso   1.000  H
  S2       1.0000 0.32641  0.32174  0.76977  Biso   1.000  S
  C4       1.0000 0.24668  0.46026  0.75016  Biso   1.000  C
  Si8      1.0000 0.25336  0.46837  0.68691  Biso   1.000  Si
  Au104    1.0000 0.33332  0.33329  0.38290  Biso   1.000  Au
  Au105    1.0000 0.33332  0.33329  0.84980  Biso   1.000  Au
  Au106    1.0000 0.26665  0.46663  0.92243  Biso   1.000  Au
  Au107    1.0000 0.46665  0.26663  0.92243  Biso   1.000  Au
  Au108    1.0000 0.26665  0.26663  0.92243  Biso   1.000  Au
