# Supplementary material for: Substituent Control of σ-Interference Effects in the Transmission of Saturated Molecules
Source: ACS Phys Chem Au. 2022 Apr 14;2(4):282–8. doi: 10.1021/acsphyschemau.2c00016 (PMC9955259; doi:10.1021/acsphyschemau.2c00016)
Supplement: Supplementary file 2 — pg2c00016_si_002.zip [file pg2c00016_si_002.zip › structures/junctions_cif/Si222_sub0_cis.cif]

data_image0
_cell_length_a       14.425
_cell_length_b       14.425
_cell_length_c       30.6011
_cell_angle_alpha    90
_cell_angle_beta     90
_cell_angle_gamma    60

_symmetry_space_group_name_H-M    "P 1"
_symmetry_int_tables_number       1

loop_
  _symmetry_equiv_pos_as_xyz
  'x, y, z'

loop_
  _atom_site_label
  _atom_site_occupancy
  _atom_site_fract_x
  _atom_site_fract_y
  _atom_site_fract_z
  _atom_site_thermal_displace_type
  _atom_site_B_iso_or_equiv
  _atom_site_type_symbol
  Au1      1.0000 0.00000  0.00000  0.00000  Biso   1.000  Au
  Au2      1.0000 0.20000  0.00000  0.00000  Biso   1.000  Au
  Au3      1.0000 0.40000  0.00000  0.00000  Biso   1.000  Au
  Au4      1.0000 0.60000  0.00000  0.00000  Biso   1.000  Au
  Au5      1.0000 0.80000  0.00000  0.00000  Biso   1.000  Au
  Au6      1.0000 0.00000  0.20000  0.00000  Biso   1.000  Au
  Au7      1.0000 0.20000  0.20000  0.00000  Biso   1.000  Au
  Au8      1.0000 0.40000  0.20000  0.00000  Biso   1.000  Au
  Au9      1.0000 0.60000  0.20000  0.00000  Biso   1.000  Au
  Au10     1.0000 0.80000  0.20000  0.00000  Biso   1.000  Au
  Au11     1.0000 0.00000  0.40000  0.00000  Biso   1.000  Au
  Au12     1.0000 0.20000  0.40000  0.00000  Biso   1.000  Au
  Au13     1.0000 0.40000  0.40000  0.00000  Biso   1.000  Au
  Au14     1.0000 0.60000  0.40000  0.00000  Biso   1.000  Au
  Au15     1.0000 0.80000  0.40000  0.00000  Biso   1.000  Au
  Au16     1.0000 0.00000  0.60000  0.00000  Biso   1.000  Au
  Au17     1.0000 0.20000  0.60000  0.00000  Biso   1.000  Au
  Au18     1.0000 0.40000  0.60000  0.00000  Biso   1.000  Au
  Au19     1.0000 0.60000  0.60000  0.00000  Biso   1.000  Au
  Au20     1.0000 0.80000  0.60000  0.00000  Biso   1.000  Au
  Au21     1.0000 0.00000  0.80000  0.00000  Biso   1.000  Au
  Au22     1.0000 0.20000  0.80000  0.00000  Biso   1.000  Au
  Au23     1.0000 0.40000  0.80000  0.00000  Biso   1.000  Au
  Au24     1.0000 0.60000  0.80000  0.00000  Biso   1.000  Au
  Au25     1.0000 0.80000  0.80000  0.00000  Biso   1.000  Au
  Au26     1.0000 0.06667  0.06667  0.07698  Biso   1.000  Au
  Au27     1.0000 0.26667  0.06667  0.07698  Biso   1.000  Au
  Au28     1.0000 0.46667  0.06667  0.07698  Biso   1.000  Au
  Au29     1.0000 0.66667  0.06667  0.07698  Biso   1.000  Au
  Au30     1.0000 0.86667  0.06667  0.07698  Biso   1.000  Au
  Au31     1.0000 0.06667  0.26667  0.07698  Biso   1.000  Au
  Au32     1.0000 0.26667  0.26667  0.07698  Biso   1.000  Au
  Au33     1.0000 0.46667  0.26667  0.07698  Biso   1.000  Au
  Au34     1.0000 0.66667  0.26667  0.07698  Biso   1.000  Au
  Au35     1.0000 0.86667  0.26667  0.07698  Biso   1.000  Au
  Au36     1.0000 0.06667  0.46667  0.07698  Biso   1.000  Au
  Au37     1.0000 0.26667  0.46667  0.07698  Biso   1.000  Au
  Au38     1.0000 0.46667  0.46667  0.07698  Biso   1.000  Au
  Au39     1.0000 0.66667  0.46667  0.07698  Biso   1.000  Au
  Au40     1.0000 0.86667  0.46667  0.07698  Biso   1.000  Au
  Au41     1.0000 0.06667  0.66667  0.07698  Biso   1.000  Au
  Au42     1.0000 0.26667  0.66667  0.07698  Biso   1.000  Au
  Au43     1.0000 0.46667  0.66667  0.07698  Biso   1.000  Au
  Au44     1.0000 0.66667  0.66667  0.07698  Biso   1.000  Au
  Au45     1.0000 0.86667  0.66667  0.07698  Biso   1.000  Au
  Au46     1.0000 0.06667  0.86667  0.07698  Biso   1.000  Au
  Au47     1.0000 0.26667  0.86667  0.07698  Biso   1.000  Au
  Au48     1.0000 0.46667  0.86667  0.07698  Biso   1.000  Au
  Au49     1.0000 0.66667  0.86667  0.07698  Biso   1.000  Au
  Au50     1.0000 0.86667  0.86667  0.07698  Biso   1.000  Au
  Au51     1.0000 0.93333  0.13333  0.15395  Biso   1.000  Au
  Au52     1.0000 0.13333  0.13333  0.15395  Biso   1.000  Au
  Au53     1.0000 0.33333  0.13333  0.15395  Biso   1.000  Au
  Au54     1.0000 0.53333  0.13333  0.15395  Biso   1.000  Au
  Au55     1.0000 0.73333  0.13333  0.15395  Biso   1.000  Au
  Au56     1.0000 0.93333  0.33333  0.15395  Biso   1.000  Au
  Au57     1.0000 0.13333  0.33333  0.15395  Biso   1.000  Au
  Au58     1.0000 0.33333  0.33333  0.15395  Biso   1.000  Au
  Au59     1.0000 0.53333  0.33333  0.15395  Biso   1.000  Au
  Au60     1.0000 0.73333  0.33333  0.15395  Biso   1.000  Au
  Au61     1.0000 0.93333  0.53333  0.15395  Biso   1.000  Au
  Au62     1.0000 0.13333  0.53333  0.15395  Biso   1.000  Au
  Au63     1.0000 0.33333  0.53333  0.15395  Biso   1.000  Au
  Au64     1.0000 0.53333  0.53333  0.15395  Biso   1.000  Au
  Au65     1.0000 0.73333  0.53333  0.15395  Biso   1.000  Au
  Au66     1.0000 0.93333  0.73333  0.15395  Biso   1.000  Au
  Au67     1.0000 0.13333  0.73333  0.15395  Biso   1.000  Au
  Au68     1.0000 0.33333  0.73333  0.15395  Biso   1.000  Au
  Au69     1.0000 0.53333  0.73333  0.15395  Biso   1.000  Au
  Au70     1.0000 0.73333  0.73333  0.15395  Biso   1.000  Au
  Au71     1.0000 0.93333  0.93333  0.15395  Biso   1.000  Au
  Au72     1.0000 0.13333  0.93333  0.15395  Biso   1.000  Au
  Au73     1.0000 0.33333  0.93333  0.15395  Biso   1.000  Au
  Au74     1.0000 0.53333  0.93333  0.15395  Biso   1.000  Au
  Au75     1.0000 0.73333  0.93333  0.15395  Biso   1.000  Au
  Au76     1.0000 0.00000  0.00000  0.23093  Biso   1.000  Au
  Au77     1.0000 0.20000  0.00000  0.23093  Biso   1.000  Au
  Au78     1.0000 0.40000  0.00000  0.23093  Biso   1.000  Au
  Au79     1.0000 0.60000  0.00000  0.23093  Biso   1.000  Au
  Au80     1.0000 0.80000  0.00000  0.23093  Biso   1.000  Au
  Au81     1.0000 0.00000  0.20000  0.23093  Biso   1.000  Au
  Au82     1.0000 0.20000  0.20000  0.23093  Biso   1.000  Au
  Au83     1.0000 0.40000  0.20000  0.23093  Biso   1.000  Au
  Au84     1.0000 0.60000  0.20000  0.23093  Biso   1.000  Au
  Au85     1.0000 0.80000  0.20000  0.23093  Biso   1.000  Au
  Au86     1.0000 0.00000  0.40000  0.23093  Biso   1.000  Au
  Au87     1.0000 0.20000  0.40000  0.23093  Biso   1.000  Au
  Au88     1.0000 0.40000  0.40000  0.23093  Biso   1.000  Au
  Au89     1.0000 0.60000  0.40000  0.23093  Biso   1.000  Au
  Au90     1.0000 0.80000  0.40000  0.23093  Biso   1.000  Au
  Au91     1.0000 0.00000  0.60000  0.23093  Biso   1.000  Au
  Au92     1.0000 0.20000  0.60000  0.23093  Biso   1.000  Au
  Au93     1.0000 0.40000  0.60000  0.23093  Biso   1.000  Au
  Au94     1.0000 0.60000  0.60000  0.23093  Biso   1.000  Au
  Au95     1.0000 0.80000  0.60000  0.23093  Biso   1.000  Au
  Au96     1.0000 0.00000  0.80000  0.23093  Biso   1.000  Au
  Au97     1.0000 0.20000  0.80000  0.23093  Biso   1.000  Au
  Au98     1.0000 0.40000  0.80000  0.23093  Biso   1.000  Au
  Au99     1.0000 0.60000  0.80000  0.23093  Biso   1.000  Au
  Au100    1.0000 0.80000  0.80000  0.23093  Biso   1.000  Au
  Au101    1.0000 0.26665  0.26663  0.30791  Biso   1.000  Au
  Au102    1.0000 0.46665  0.26663  0.30791  Biso   1.000  Au
  Au103    1.0000 0.26665  0.46663  0.30791  Biso   1.000  Au
  C1       1.0000 0.24746  0.42451  0.48628  Biso   1.000  C
  Si1      1.0000 0.26863  0.42355  0.54862  Biso   1.000  Si
  Si2      1.0000 0.38076  0.49185  0.56969  Biso   1.000  Si
  Si3      1.0000 0.36585  0.52901  0.64555  Biso   1.000  Si
  Si4      1.0000 0.30696  0.42327  0.68200  Biso   1.000  Si
  Si5      1.0000 0.40489  0.24969  0.65145  Biso   1.000  Si
  Si6      1.0000 0.12655  0.49063  0.66111  Biso   1.000  Si
  C2       1.0000 0.32715  0.42405  0.74429  Biso   1.000  C
  Si7      1.0000 0.34594  0.24963  0.57898  Biso   1.000  Si
  Si8      1.0000 0.10402  0.52798  0.58528  Biso   1.000  Si
  S1       1.0000 0.27543  0.34991  0.77475  Biso   1.000  S
  H1       1.0000 0.29080  0.50669  0.75787  Biso   1.000  H
  H2       1.0000 0.41456  0.38267  0.75165  Biso   1.000  H
  C3       1.0000 0.13761  0.45508  0.78439  Biso   1.000  C
  H3       1.0000 0.09422  0.48503  0.75288  Biso   1.000  H
  H4       1.0000 0.13634  0.52105  0.80364  Biso   1.000  H
  H5       1.0000 0.10025  0.41750  0.80392  Biso   1.000  H
  S2       1.0000 0.37354  0.35096  0.45597  Biso   1.000  S
  H6       1.0000 0.20065  0.50723  0.47285  Biso   1.000  H
  H7       1.0000 0.20179  0.38287  0.47896  Biso   1.000  H
  C4       1.0000 0.40558  0.45658  0.44652  Biso   1.000  C
  H8       1.0000 0.41846  0.48664  0.47809  Biso   1.000  H
  H9       1.0000 0.34092  0.52270  0.42723  Biso   1.000  H
  H10      1.0000 0.48082  0.41927  0.42710  Biso   1.000  H
  H11      1.0000 0.01931  0.50557  0.56770  Biso   1.000  H
  H12      1.0000 0.06536  0.64568  0.57899  Biso   1.000  H
  H13      1.0000 0.05361  0.59191  0.68602  Biso   1.000  H
  H14      1.0000 0.09389  0.40900  0.67237  Biso   1.000  H
  H15      1.0000 0.49529  0.41051  0.55854  Biso   1.000  H
  H16      1.0000 0.35213  0.59330  0.54484  Biso   1.000  H
  H17      1.0000 0.47278  0.50721  0.66311  Biso   1.000  H
  H18      1.0000 0.28625  0.64647  0.65214  Biso   1.000  H
  H19      1.0000 0.26319  0.21455  0.58020  Biso   1.000  H
  H20      1.0000 0.43919  0.17022  0.55160  Biso   1.000  H
  H21      1.0000 0.52244  0.21578  0.65036  Biso   1.000  H
  H22      1.0000 0.39197  0.16962  0.67874  Biso   1.000  H
  Au104    1.0000 0.33332  0.33329  0.37998  Biso   1.000  Au
  Au105    1.0000 0.33332  0.33329  0.85095  Biso   1.000  Au
  Au106    1.0000 0.26665  0.46663  0.92302  Biso   1.000  Au
  Au107    1.0000 0.46665  0.26663  0.92302  Biso   1.000  Au
  Au108    1.0000 0.26665  0.26663  0.92302  Biso   1.000  Au
