# Supplementary material for: Substituent Control of σ-Interference Effects in the Transmission of Saturated Molecules
Source: ACS Phys Chem Au. 2022 Apr 14;2(4):282–8. doi: 10.1021/acsphyschemau.2c00016 (PMC9955259; doi:10.1021/acsphyschemau.2c00016)
Supplement: Supplementary file 2 — pg2c00016_si_002.zip [file pg2c00016_si_002.zip › structures/junctions_cif/Ge4_cl.cif]

data_image0
_cell_length_a       14.425
_cell_length_b       14.425
_cell_length_c       33.1761
_cell_angle_alpha    90
_cell_angle_beta     90
_cell_angle_gamma    60

_symmetry_space_group_name_H-M    "P 1"
_symmetry_int_tables_number       1

loop_
  _symmetry_equiv_pos_as_xyz
  'x, y, z'

loop_
  _atom_site_label
  _atom_site_occupancy
  _atom_site_fract_x
  _atom_site_fract_y
  _atom_site_fract_z
  _atom_site_thermal_displace_type
  _atom_site_B_iso_or_equiv
  _atom_site_type_symbol
  Au1      1.0000 0.00000  0.00000  0.00000  Biso   1.000  Au
  Au2      1.0000 0.20000  0.00000  0.00000  Biso   1.000  Au
  Au3      1.0000 0.40000  0.00000  0.00000  Biso   1.000  Au
  Au4      1.0000 0.60000  0.00000  0.00000  Biso   1.000  Au
  Au5      1.0000 0.80000  0.00000  0.00000  Biso   1.000  Au
  Au6      1.0000 0.00000  0.20000  0.00000  Biso   1.000  Au
  Au7      1.0000 0.20000  0.20000  0.00000  Biso   1.000  Au
  Au8      1.0000 0.40000  0.20000  0.00000  Biso   1.000  Au
  Au9      1.0000 0.60000  0.20000  0.00000  Biso   1.000  Au
  Au10     1.0000 0.80000  0.20000  0.00000  Biso   1.000  Au
  Au11     1.0000 0.00000  0.40000  0.00000  Biso   1.000  Au
  Au12     1.0000 0.20000  0.40000  0.00000  Biso   1.000  Au
  Au13     1.0000 0.40000  0.40000  0.00000  Biso   1.000  Au
  Au14     1.0000 0.60000  0.40000  0.00000  Biso   1.000  Au
  Au15     1.0000 0.80000  0.40000  0.00000  Biso   1.000  Au
  Au16     1.0000 0.00000  0.60000  0.00000  Biso   1.000  Au
  Au17     1.0000 0.20000  0.60000  0.00000  Biso   1.000  Au
  Au18     1.0000 0.40000  0.60000  0.00000  Biso   1.000  Au
  Au19     1.0000 0.60000  0.60000  0.00000  Biso   1.000  Au
  Au20     1.0000 0.80000  0.60000  0.00000  Biso   1.000  Au
  Au21     1.0000 0.00000  0.80000  0.00000  Biso   1.000  Au
  Au22     1.0000 0.20000  0.80000  0.00000  Biso   1.000  Au
  Au23     1.0000 0.40000  0.80000  0.00000  Biso   1.000  Au
  Au24     1.0000 0.60000  0.80000  0.00000  Biso   1.000  Au
  Au25     1.0000 0.80000  0.80000  0.00000  Biso   1.000  Au
  Au26     1.0000 0.06667  0.06667  0.07100  Biso   1.000  Au
  Au27     1.0000 0.26667  0.06667  0.07100  Biso   1.000  Au
  Au28     1.0000 0.46667  0.06667  0.07100  Biso   1.000  Au
  Au29     1.0000 0.66667  0.06667  0.07100  Biso   1.000  Au
  Au30     1.0000 0.86667  0.06667  0.07100  Biso   1.000  Au
  Au31     1.0000 0.06667  0.26667  0.07100  Biso   1.000  Au
  Au32     1.0000 0.26667  0.26667  0.07100  Biso   1.000  Au
  Au33     1.0000 0.46667  0.26667  0.07100  Biso   1.000  Au
  Au34     1.0000 0.66667  0.26667  0.07100  Biso   1.000  Au
  Au35     1.0000 0.86667  0.26667  0.07100  Biso   1.000  Au
  Au36     1.0000 0.06667  0.46667  0.07100  Biso   1.000  Au
  Au37     1.0000 0.26667  0.46667  0.07100  Biso   1.000  Au
  Au38     1.0000 0.46667  0.46667  0.07100  Biso   1.000  Au
  Au39     1.0000 0.66667  0.46667  0.07100  Biso   1.000  Au
  Au40     1.0000 0.86667  0.46667  0.07100  Biso   1.000  Au
  Au41     1.0000 0.06667  0.66667  0.07100  Biso   1.000  Au
  Au42     1.0000 0.26667  0.66667  0.07100  Biso   1.000  Au
  Au43     1.0000 0.46667  0.66667  0.07100  Biso   1.000  Au
  Au44     1.0000 0.66667  0.66667  0.07100  Biso   1.000  Au
  Au45     1.0000 0.86667  0.66667  0.07100  Biso   1.000  Au
  Au46     1.0000 0.06667  0.86667  0.07100  Biso   1.000  Au
  Au47     1.0000 0.26667  0.86667  0.07100  Biso   1.000  Au
  Au48     1.0000 0.46667  0.86667  0.07100  Biso   1.000  Au
  Au49     1.0000 0.66667  0.86667  0.07100  Biso   1.000  Au
  Au50     1.0000 0.86667  0.86667  0.07100  Biso   1.000  Au
  Au51     1.0000 0.93333  0.13333  0.14201  Biso   1.000  Au
  Au52     1.0000 0.13333  0.13333  0.14201  Biso   1.000  Au
  Au53     1.0000 0.33333  0.13333  0.14201  Biso   1.000  Au
  Au54     1.0000 0.53333  0.13333  0.14201  Biso   1.000  Au
  Au55     1.0000 0.73333  0.13333  0.14201  Biso   1.000  Au
  Au56     1.0000 0.93333  0.33333  0.14201  Biso   1.000  Au
  Au57     1.0000 0.13333  0.33333  0.14201  Biso   1.000  Au
  Au58     1.0000 0.33333  0.33333  0.14201  Biso   1.000  Au
  Au59     1.0000 0.53333  0.33333  0.14201  Biso   1.000  Au
  Au60     1.0000 0.73333  0.33333  0.14201  Biso   1.000  Au
  Au61     1.0000 0.93333  0.53333  0.14201  Biso   1.000  Au
  Au62     1.0000 0.13333  0.53333  0.14201  Biso   1.000  Au
  Au63     1.0000 0.33333  0.53333  0.14201  Biso   1.000  Au
  Au64     1.0000 0.53333  0.53333  0.14201  Biso   1.000  Au
  Au65     1.0000 0.73333  0.53333  0.14201  Biso   1.000  Au
  Au66     1.0000 0.93333  0.73333  0.14201  Biso   1.000  Au
  Au67     1.0000 0.13333  0.73333  0.14201  Biso   1.000  Au
  Au68     1.0000 0.33333  0.73333  0.14201  Biso   1.000  Au
  Au69     1.0000 0.53333  0.73333  0.14201  Biso   1.000  Au
  Au70     1.0000 0.73333  0.73333  0.14201  Biso   1.000  Au
  Au71     1.0000 0.93333  0.93333  0.14201  Biso   1.000  Au
  Au72     1.0000 0.13333  0.93333  0.14201  Biso   1.000  Au
  Au73     1.0000 0.33333  0.93333  0.14201  Biso   1.000  Au
  Au74     1.0000 0.53333  0.93333  0.14201  Biso   1.000  Au
  Au75     1.0000 0.73333  0.93333  0.14201  Biso   1.000  Au
  Au76     1.0000 0.00000  0.00000  0.21301  Biso   1.000  Au
  Au77     1.0000 0.20000  0.00000  0.21301  Biso   1.000  Au
  Au78     1.0000 0.40000  0.00000  0.21301  Biso   1.000  Au
  Au79     1.0000 0.60000  0.00000  0.21301  Biso   1.000  Au
  Au80     1.0000 0.80000  0.00000  0.21301  Biso   1.000  Au
  Au81     1.0000 0.00000  0.20000  0.21301  Biso   1.000  Au
  Au82     1.0000 0.20000  0.20000  0.21301  Biso   1.000  Au
  Au83     1.0000 0.40000  0.20000  0.21301  Biso   1.000  Au
  Au84     1.0000 0.60000  0.20000  0.21301  Biso   1.000  Au
  Au85     1.0000 0.80000  0.20000  0.21301  Biso   1.000  Au
  Au86     1.0000 0.00000  0.40000  0.21301  Biso   1.000  Au
  Au87     1.0000 0.20000  0.40000  0.21301  Biso   1.000  Au
  Au88     1.0000 0.40000  0.40000  0.21301  Biso   1.000  Au
  Au89     1.0000 0.60000  0.40000  0.21301  Biso   1.000  Au
  Au90     1.0000 0.80000  0.40000  0.21301  Biso   1.000  Au
  Au91     1.0000 0.00000  0.60000  0.21301  Biso   1.000  Au
  Au92     1.0000 0.20000  0.60000  0.21301  Biso   1.000  Au
  Au93     1.0000 0.40000  0.60000  0.21301  Biso   1.000  Au
  Au94     1.0000 0.60000  0.60000  0.21301  Biso   1.000  Au
  Au95     1.0000 0.80000  0.60000  0.21301  Biso   1.000  Au
  Au96     1.0000 0.00000  0.80000  0.21301  Biso   1.000  Au
  Au97     1.0000 0.20000  0.80000  0.21301  Biso   1.000  Au
  Au98     1.0000 0.40000  0.80000  0.21301  Biso   1.000  Au
  Au99     1.0000 0.60000  0.80000  0.21301  Biso   1.000  Au
  Au100    1.0000 0.80000  0.80000  0.21301  Biso   1.000  Au
  Au101    1.0000 0.26665  0.26663  0.28401  Biso   1.000  Au
  Au102    1.0000 0.46665  0.26663  0.28401  Biso   1.000  Au
  Au103    1.0000 0.26665  0.46663  0.28401  Biso   1.000  Au
  C1       1.0000 0.54140  0.27276  0.40473  Biso   1.000  C
  H1       1.0000 0.51271  0.35909  0.39984  Biso   1.000  H
  H2       1.0000 0.58210  0.22698  0.37701  Biso   1.000  H
  H3       1.0000 0.59571  0.24115  0.43119  Biso   1.000  H
  S1       1.0000 0.42835  0.25147  0.41268  Biso   1.000  S
  C2       1.0000 0.36551  0.33501  0.45616  Biso   1.000  C
  Ge1      1.0000 0.42926  0.25951  0.50883  Biso   1.000  Ge
  Cl1      1.0000 0.60299  0.19939  0.50940  Biso   1.000  Cl
  Cl2      1.0000 0.40760  0.11977  0.51141  Biso   1.000  Cl
  Ge2      1.0000 0.34470  0.37591  0.57017  Biso   1.000  Ge
  Cl3      1.0000 0.37133  0.51297  0.56264  Biso   1.000  Cl
  Cl4      1.0000 0.17116  0.43940  0.56237  Biso   1.000  Cl
  Ge3      1.0000 0.39163  0.31241  0.64266  Biso   1.000  Ge
  Cl5      1.0000 0.35201  0.18412  0.65084  Biso   1.000  Cl
  Cl6      1.0000 0.56692  0.23815  0.64931  Biso   1.000  Cl
  Cl7      1.0000 0.35734  0.55558  0.70376  Biso   1.000  Cl
  Cl8      1.0000 0.13797  0.50960  0.70060  Biso   1.000  Cl
  H4       1.0000 0.28086  0.35327  0.45699  Biso   1.000  H
  H5       1.0000 0.36761  0.41110  0.45498  Biso   1.000  H
  H6       1.0000 0.44663  0.29918  0.75760  Biso   1.000  H
  H7       1.0000 0.32341  0.29379  0.75512  Biso   1.000  H
  C3       1.0000 0.39957  0.47625  0.80837  Biso   1.000  C
  H8       1.0000 0.37185  0.52703  0.83588  Biso   1.000  H
  H9       1.0000 0.39906  0.52379  0.78191  Biso   1.000  H
  H10      1.0000 0.48024  0.40590  0.81370  Biso   1.000  H
  S2       1.0000 0.30230  0.43269  0.80014  Biso   1.000  S
  C4       1.0000 0.35764  0.34784  0.75640  Biso   1.000  C
  Ge4      1.0000 0.31280  0.43004  0.70402  Biso   1.000  Ge
  Au104    1.0000 0.33332  0.33329  0.35049  Biso   1.000  Au
  Au105    1.0000 0.33332  0.33329  0.86252  Biso   1.000  Au
  Au106    1.0000 0.26665  0.46663  0.92900  Biso   1.000  Au
  Au107    1.0000 0.46665  0.26663  0.92900  Biso   1.000  Au
  Au108    1.0000 0.26665  0.26663  0.92900  Biso   1.000  Au
