# Supplementary material for: Substituent Control of σ-Interference Effects in the Transmission of Saturated Molecules
Source: ACS Phys Chem Au. 2022 Apr 14;2(4):282–8. doi: 10.1021/acsphyschemau.2c00016 (PMC9955259; doi:10.1021/acsphyschemau.2c00016)
Supplement: Supplementary file 2 — pg2c00016_si_002.zip [file pg2c00016_si_002.zip › structures/junctions_cif/Ge222_sub14_anti.cif]

data_image0
_cell_length_a       14.425
_cell_length_b       14.425
_cell_length_c       31.3348
_cell_angle_alpha    90
_cell_angle_beta     90
_cell_angle_gamma    60

_symmetry_space_group_name_H-M    "P 1"
_symmetry_int_tables_number       1

loop_
  _symmetry_equiv_pos_as_xyz
  'x, y, z'

loop_
  _atom_site_label
  _atom_site_occupancy
  _atom_site_fract_x
  _atom_site_fract_y
  _atom_site_fract_z
  _atom_site_thermal_displace_type
  _atom_site_B_iso_or_equiv
  _atom_site_type_symbol
  Au1      1.0000 0.00000  0.00000  0.00000  Biso   1.000  Au
  Au2      1.0000 0.20000  0.00000  0.00000  Biso   1.000  Au
  Au3      1.0000 0.40000  0.00000  0.00000  Biso   1.000  Au
  Au4      1.0000 0.60000  0.00000  0.00000  Biso   1.000  Au
  Au5      1.0000 0.80000  0.00000  0.00000  Biso   1.000  Au
  Au6      1.0000 0.00000  0.20000  0.00000  Biso   1.000  Au
  Au7      1.0000 0.20000  0.20000  0.00000  Biso   1.000  Au
  Au8      1.0000 0.40000  0.20000  0.00000  Biso   1.000  Au
  Au9      1.0000 0.60000  0.20000  0.00000  Biso   1.000  Au
  Au10     1.0000 0.80000  0.20000  0.00000  Biso   1.000  Au
  Au11     1.0000 0.00000  0.40000  0.00000  Biso   1.000  Au
  Au12     1.0000 0.20000  0.40000  0.00000  Biso   1.000  Au
  Au13     1.0000 0.40000  0.40000  0.00000  Biso   1.000  Au
  Au14     1.0000 0.60000  0.40000  0.00000  Biso   1.000  Au
  Au15     1.0000 0.80000  0.40000  0.00000  Biso   1.000  Au
  Au16     1.0000 0.00000  0.60000  0.00000  Biso   1.000  Au
  Au17     1.0000 0.20000  0.60000  0.00000  Biso   1.000  Au
  Au18     1.0000 0.40000  0.60000  0.00000  Biso   1.000  Au
  Au19     1.0000 0.60000  0.60000  0.00000  Biso   1.000  Au
  Au20     1.0000 0.80000  0.60000  0.00000  Biso   1.000  Au
  Au21     1.0000 0.00000  0.80000  0.00000  Biso   1.000  Au
  Au22     1.0000 0.20000  0.80000  0.00000  Biso   1.000  Au
  Au23     1.0000 0.40000  0.80000  0.00000  Biso   1.000  Au
  Au24     1.0000 0.60000  0.80000  0.00000  Biso   1.000  Au
  Au25     1.0000 0.80000  0.80000  0.00000  Biso   1.000  Au
  Au26     1.0000 0.06667  0.06667  0.07517  Biso   1.000  Au
  Au27     1.0000 0.26667  0.06667  0.07517  Biso   1.000  Au
  Au28     1.0000 0.46667  0.06667  0.07517  Biso   1.000  Au
  Au29     1.0000 0.66667  0.06667  0.07517  Biso   1.000  Au
  Au30     1.0000 0.86667  0.06667  0.07517  Biso   1.000  Au
  Au31     1.0000 0.06667  0.26667  0.07517  Biso   1.000  Au
  Au32     1.0000 0.26667  0.26667  0.07517  Biso   1.000  Au
  Au33     1.0000 0.46667  0.26667  0.07517  Biso   1.000  Au
  Au34     1.0000 0.66667  0.26667  0.07517  Biso   1.000  Au
  Au35     1.0000 0.86667  0.26667  0.07517  Biso   1.000  Au
  Au36     1.0000 0.06667  0.46667  0.07517  Biso   1.000  Au
  Au37     1.0000 0.26667  0.46667  0.07517  Biso   1.000  Au
  Au38     1.0000 0.46667  0.46667  0.07517  Biso   1.000  Au
  Au39     1.0000 0.66667  0.46667  0.07517  Biso   1.000  Au
  Au40     1.0000 0.86667  0.46667  0.07517  Biso   1.000  Au
  Au41     1.0000 0.06667  0.66667  0.07517  Biso   1.000  Au
  Au42     1.0000 0.26667  0.66667  0.07517  Biso   1.000  Au
  Au43     1.0000 0.46667  0.66667  0.07517  Biso   1.000  Au
  Au44     1.0000 0.66667  0.66667  0.07517  Biso   1.000  Au
  Au45     1.0000 0.86667  0.66667  0.07517  Biso   1.000  Au
  Au46     1.0000 0.06667  0.86667  0.07517  Biso   1.000  Au
  Au47     1.0000 0.26667  0.86667  0.07517  Biso   1.000  Au
  Au48     1.0000 0.46667  0.86667  0.07517  Biso   1.000  Au
  Au49     1.0000 0.66667  0.86667  0.07517  Biso   1.000  Au
  Au50     1.0000 0.86667  0.86667  0.07517  Biso   1.000  Au
  Au51     1.0000 0.93333  0.13333  0.15035  Biso   1.000  Au
  Au52     1.0000 0.13333  0.13333  0.15035  Biso   1.000  Au
  Au53     1.0000 0.33333  0.13333  0.15035  Biso   1.000  Au
  Au54     1.0000 0.53333  0.13333  0.15035  Biso   1.000  Au
  Au55     1.0000 0.73333  0.13333  0.15035  Biso   1.000  Au
  Au56     1.0000 0.93333  0.33333  0.15035  Biso   1.000  Au
  Au57     1.0000 0.13333  0.33333  0.15035  Biso   1.000  Au
  Au58     1.0000 0.33333  0.33333  0.15035  Biso   1.000  Au
  Au59     1.0000 0.53333  0.33333  0.15035  Biso   1.000  Au
  Au60     1.0000 0.73333  0.33333  0.15035  Biso   1.000  Au
  Au61     1.0000 0.93333  0.53333  0.15035  Biso   1.000  Au
  Au62     1.0000 0.13333  0.53333  0.15035  Biso   1.000  Au
  Au63     1.0000 0.33333  0.53333  0.15035  Biso   1.000  Au
  Au64     1.0000 0.53333  0.53333  0.15035  Biso   1.000  Au
  Au65     1.0000 0.73333  0.53333  0.15035  Biso   1.000  Au
  Au66     1.0000 0.93333  0.73333  0.15035  Biso   1.000  Au
  Au67     1.0000 0.13333  0.73333  0.15035  Biso   1.000  Au
  Au68     1.0000 0.33333  0.73333  0.15035  Biso   1.000  Au
  Au69     1.0000 0.53333  0.73333  0.15035  Biso   1.000  Au
  Au70     1.0000 0.73333  0.73333  0.15035  Biso   1.000  Au
  Au71     1.0000 0.93333  0.93333  0.15035  Biso   1.000  Au
  Au72     1.0000 0.13333  0.93333  0.15035  Biso   1.000  Au
  Au73     1.0000 0.33333  0.93333  0.15035  Biso   1.000  Au
  Au74     1.0000 0.53333  0.93333  0.15035  Biso   1.000  Au
  Au75     1.0000 0.73333  0.93333  0.15035  Biso   1.000  Au
  Au76     1.0000 0.00000  0.00000  0.22552  Biso   1.000  Au
  Au77     1.0000 0.20000  0.00000  0.22552  Biso   1.000  Au
  Au78     1.0000 0.40000  0.00000  0.22552  Biso   1.000  Au
  Au79     1.0000 0.60000  0.00000  0.22552  Biso   1.000  Au
  Au80     1.0000 0.80000  0.00000  0.22552  Biso   1.000  Au
  Au81     1.0000 0.00000  0.20000  0.22552  Biso   1.000  Au
  Au82     1.0000 0.20000  0.20000  0.22552  Biso   1.000  Au
  Au83     1.0000 0.40000  0.20000  0.22552  Biso   1.000  Au
  Au84     1.0000 0.60000  0.20000  0.22552  Biso   1.000  Au
  Au85     1.0000 0.80000  0.20000  0.22552  Biso   1.000  Au
  Au86     1.0000 0.00000  0.40000  0.22552  Biso   1.000  Au
  Au87     1.0000 0.20000  0.40000  0.22552  Biso   1.000  Au
  Au88     1.0000 0.40000  0.40000  0.22552  Biso   1.000  Au
  Au89     1.0000 0.60000  0.40000  0.22552  Biso   1.000  Au
  Au90     1.0000 0.80000  0.40000  0.22552  Biso   1.000  Au
  Au91     1.0000 0.00000  0.60000  0.22552  Biso   1.000  Au
  Au92     1.0000 0.20000  0.60000  0.22552  Biso   1.000  Au
  Au93     1.0000 0.40000  0.60000  0.22552  Biso   1.000  Au
  Au94     1.0000 0.60000  0.60000  0.22552  Biso   1.000  Au
  Au95     1.0000 0.80000  0.60000  0.22552  Biso   1.000  Au
  Au96     1.0000 0.00000  0.80000  0.22552  Biso   1.000  Au
  Au97     1.0000 0.20000  0.80000  0.22552  Biso   1.000  Au
  Au98     1.0000 0.40000  0.80000  0.22552  Biso   1.000  Au
  Au99     1.0000 0.60000  0.80000  0.22552  Biso   1.000  Au
  Au100    1.0000 0.80000  0.80000  0.22552  Biso   1.000  Au
  Au101    1.0000 0.26665  0.26663  0.30070  Biso   1.000  Au
  Au102    1.0000 0.46665  0.26663  0.30070  Biso   1.000  Au
  Au103    1.0000 0.26665  0.46663  0.30070  Biso   1.000  Au
  C1       1.0000 0.51038  0.22796  0.44558  Biso   1.000  C
  H1       1.0000 0.54252  0.21457  0.47857  Biso   1.000  H
  H2       1.0000 0.54020  0.15002  0.42898  Biso   1.000  H
  H3       1.0000 0.53323  0.27924  0.42718  Biso   1.000  H
  S1       1.0000 0.36554  0.28752  0.44698  Biso   1.000  S
  C2       1.0000 0.32464  0.40924  0.47731  Biso   1.000  C
  Ge1      1.0000 0.32035  0.39597  0.54159  Biso   1.000  Ge
  Ge2      1.0000 0.20184  0.57909  0.57250  Biso   1.000  Ge
  O1       1.0000 0.24936  0.67463  0.56475  Biso   1.000  O
  C3       1.0000 0.34614  0.65290  0.58664  Biso   1.000  C
  O2       1.0000 0.08342  0.63345  0.53807  Biso   1.000  O
  C4       1.0000 0.99169  0.73383  0.55083  Biso   1.000  C
  Ge3      1.0000 0.16400  0.56656  0.65073  Biso   1.000  Ge
  O3       1.0000 0.01961  0.61060  0.64894  Biso   1.000  O
  C5       1.0000 0.97378  0.58103  0.68351  Biso   1.000  C
  O4       1.0000 0.18748  0.65554  0.68613  Biso   1.000  O
  C6       1.0000 0.12553  0.76890  0.67752  Biso   1.000  C
  Ge4      1.0000 0.49333  0.31638  0.58185  Biso   1.000  Ge
  O5       1.0000 0.56224  0.37534  0.55273  Biso   1.000  O
  C7       1.0000 0.65613  0.36863  0.57244  Biso   1.000  C
  O6       1.0000 0.57910  0.16943  0.58514  Biso   1.000  O
  C8       1.0000 0.60564  0.10106  0.54832  Biso   1.000  C
  Ge5      1.0000 0.46695  0.34815  0.66104  Biso   1.000  Ge
  O7       1.0000 0.49712  0.45742  0.66779  Biso   1.000  O
  C9       1.0000 0.47648  0.50817  0.70917  Biso   1.000  C
  O8       1.0000 0.56085  0.23468  0.69425  Biso   1.000  O
  C10      1.0000 0.67212  0.17896  0.68172  Biso   1.000  C
  Ge6      1.0000 0.23777  0.26370  0.64634  Biso   1.000  Ge
  O9       1.0000 0.32728  0.12397  0.66336  Biso   1.000  O
  C11      1.0000 0.44088  0.08317  0.65812  Biso   1.000  C
  O10      1.0000 0.10475  0.28584  0.65995  Biso   1.000  O
  C12      1.0000 0.09040  0.24332  0.69925  Biso   1.000  C
  Ge7      1.0000 0.23789  0.28910  0.56651  Biso   1.000  Ge
  O11      1.0000 0.09706  0.34058  0.55202  Biso   1.000  O
  C13      1.0000 0.06024  0.39847  0.51242  Biso   1.000  C
  O12      1.0000 0.32610  0.15763  0.54185  Biso   1.000  O
  C14      1.0000 0.29534  0.07752  0.54860  Biso   1.000  C
  H4       1.0000 0.37481  0.44556  0.46935  Biso   1.000  H
  H5       1.0000 0.24041  0.46633  0.46792  Biso   1.000  H
  H6       1.0000 0.35604  0.72408  0.58194  Biso   1.000  H
  H7       1.0000 0.34311  0.64026  0.62175  Biso   1.000  H
  H8       1.0000 0.41832  0.58142  0.57313  Biso   1.000  H
  H9       1.0000 0.95906  0.72645  0.58220  Biso   1.000  H
  H10      1.0000 0.92922  0.75453  0.52590  Biso   1.000  H
  H11      1.0000 0.01092  0.79975  0.55242  Biso   1.000  H
  H12      1.0000 0.98859  0.60640  0.71533  Biso   1.000  H
  H13      1.0000 0.00363  0.49294  0.68385  Biso   1.000  H
  H14      1.0000 0.88561  0.62320  0.67816  Biso   1.000  H
  H15      1.0000 0.14633  0.78981  0.64590  Biso   1.000  H
  H16      1.0000 0.14500  0.81034  0.70301  Biso   1.000  H
  H17      1.0000 0.03755  0.79899  0.67829  Biso   1.000  H
  H18      1.0000 0.63736  0.40938  0.60423  Biso   1.000  H
  H19      1.0000 0.72213  0.28401  0.57637  Biso   1.000  H
  H20      1.0000 0.68463  0.41020  0.55067  Biso   1.000  H
  H21      1.0000 0.65158  0.01667  0.55993  Biso   1.000  H
  H22      1.0000 0.65796  0.11339  0.52539  Biso   1.000  H
  H23      1.0000 0.53262  0.11154  0.53146  Biso   1.000  H
  H24      1.0000 0.51688  0.55679  0.70990  Biso   1.000  H
  H25      1.0000 0.50993  0.44856  0.73573  Biso   1.000  H
  H26      1.0000 0.38875  0.56296  0.71440  Biso   1.000  H
  H27      1.0000 0.71579  0.11550  0.70610  Biso   1.000  H
  H28      1.0000 0.68309  0.14049  0.64975  Biso   1.000  H
  H29      1.0000 0.70719  0.23270  0.68120  Biso   1.000  H
  H30      1.0000 0.47179  0.12232  0.68033  Biso   1.000  H
  H31      1.0000 0.46267  0.09268  0.62481  Biso   1.000  H
  H32      1.0000 0.48198  0.99605  0.66573  Biso   1.000  H
  H33      1.0000 0.14857  0.15604  0.70290  Biso   1.000  H
  H34      1.0000 0.09706  0.28642  0.72779  Biso   1.000  H
  H35      1.0000 0.00771  0.25565  0.69871  Biso   1.000  H
  H36      1.0000 0.11048  0.35165  0.48459  Biso   1.000  H
  H37      1.0000 0.97763  0.41295  0.50709  Biso   1.000  H
  H38      1.0000 0.05694  0.47755  0.51401  Biso   1.000  H
  H39      1.0000 0.21296  0.10398  0.53648  Biso   1.000  H
  H40      1.0000 0.29910  0.05611  0.58314  Biso   1.000  H
  H41      1.0000 0.35317  0.00481  0.53053  Biso   1.000  H
  H42      1.0000 0.27443  0.46946  0.75915  Biso   1.000  H
  H43      1.0000 0.18329  0.41760  0.75796  Biso   1.000  H
  C15      1.0000 0.31900  0.19071  0.77481  Biso   1.000  C
  H44      1.0000 0.23561  0.22632  0.78688  Biso   1.000  H
  H45      1.0000 0.37285  0.12256  0.79574  Biso   1.000  H
  H46      1.0000 0.32532  0.16276  0.74123  Biso   1.000  H
  S2       1.0000 0.36629  0.28599  0.77928  Biso   1.000  S
  C16      1.0000 0.26549  0.40011  0.74942  Biso   1.000  C
  Ge8      1.0000 0.28387  0.38852  0.68511  Biso   1.000  Ge
  Au104    1.0000 0.33332  0.33329  0.37109  Biso   1.000  Au
  Au105    1.0000 0.33332  0.33329  0.85444  Biso   1.000  Au
  Au106    1.0000 0.26665  0.46663  0.92483  Biso   1.000  Au
  Au107    1.0000 0.46665  0.26663  0.92483  Biso   1.000  Au
  Au108    1.0000 0.26665  0.26663  0.92483  Biso   1.000  Au
