# Supplementary material for: Substituent Control of σ-Interference Effects in the Transmission of Saturated Molecules
Source: ACS Phys Chem Au. 2022 Apr 14;2(4):282–8. doi: 10.1021/acsphyschemau.2c00016 (PMC9955259; doi:10.1021/acsphyschemau.2c00016)
Supplement: Supplementary file 2 — pg2c00016_si_002.zip [file pg2c00016_si_002.zip › structures/junctions_cif/C222_sub8_anti.cif]

data_image0
_cell_length_a       14.425
_cell_length_b       14.425
_cell_length_c       28.8201
_cell_angle_alpha    90
_cell_angle_beta     90
_cell_angle_gamma    60

_symmetry_space_group_name_H-M    "P 1"
_symmetry_int_tables_number       1

loop_
  _symmetry_equiv_pos_as_xyz
  'x, y, z'

loop_
  _atom_site_label
  _atom_site_occupancy
  _atom_site_fract_x
  _atom_site_fract_y
  _atom_site_fract_z
  _atom_site_thermal_displace_type
  _atom_site_B_iso_or_equiv
  _atom_site_type_symbol
  Au1      1.0000 0.00000  0.00000  0.00000  Biso   1.000  Au
  Au2      1.0000 0.20000  0.00000  0.00000  Biso   1.000  Au
  Au3      1.0000 0.40000  0.00000  0.00000  Biso   1.000  Au
  Au4      1.0000 0.60000  0.00000  0.00000  Biso   1.000  Au
  Au5      1.0000 0.80000  0.00000  0.00000  Biso   1.000  Au
  Au6      1.0000 0.00000  0.20000  0.00000  Biso   1.000  Au
  Au7      1.0000 0.20000  0.20000  0.00000  Biso   1.000  Au
  Au8      1.0000 0.40000  0.20000  0.00000  Biso   1.000  Au
  Au9      1.0000 0.60000  0.20000  0.00000  Biso   1.000  Au
  Au10     1.0000 0.80000  0.20000  0.00000  Biso   1.000  Au
  Au11     1.0000 0.00000  0.40000  0.00000  Biso   1.000  Au
  Au12     1.0000 0.20000  0.40000  0.00000  Biso   1.000  Au
  Au13     1.0000 0.40000  0.40000  0.00000  Biso   1.000  Au
  Au14     1.0000 0.60000  0.40000  0.00000  Biso   1.000  Au
  Au15     1.0000 0.80000  0.40000  0.00000  Biso   1.000  Au
  Au16     1.0000 0.00000  0.60000  0.00000  Biso   1.000  Au
  Au17     1.0000 0.20000  0.60000  0.00000  Biso   1.000  Au
  Au18     1.0000 0.40000  0.60000  0.00000  Biso   1.000  Au
  Au19     1.0000 0.60000  0.60000  0.00000  Biso   1.000  Au
  Au20     1.0000 0.80000  0.60000  0.00000  Biso   1.000  Au
  Au21     1.0000 0.00000  0.80000  0.00000  Biso   1.000  Au
  Au22     1.0000 0.20000  0.80000  0.00000  Biso   1.000  Au
  Au23     1.0000 0.40000  0.80000  0.00000  Biso   1.000  Au
  Au24     1.0000 0.60000  0.80000  0.00000  Biso   1.000  Au
  Au25     1.0000 0.80000  0.80000  0.00000  Biso   1.000  Au
  Au26     1.0000 0.06667  0.06667  0.08173  Biso   1.000  Au
  Au27     1.0000 0.26667  0.06667  0.08173  Biso   1.000  Au
  Au28     1.0000 0.46667  0.06667  0.08173  Biso   1.000  Au
  Au29     1.0000 0.66667  0.06667  0.08173  Biso   1.000  Au
  Au30     1.0000 0.86667  0.06667  0.08173  Biso   1.000  Au
  Au31     1.0000 0.06667  0.26667  0.08173  Biso   1.000  Au
  Au32     1.0000 0.26667  0.26667  0.08173  Biso   1.000  Au
  Au33     1.0000 0.46667  0.26667  0.08173  Biso   1.000  Au
  Au34     1.0000 0.66667  0.26667  0.08173  Biso   1.000  Au
  Au35     1.0000 0.86667  0.26667  0.08173  Biso   1.000  Au
  Au36     1.0000 0.06667  0.46667  0.08173  Biso   1.000  Au
  Au37     1.0000 0.26667  0.46667  0.08173  Biso   1.000  Au
  Au38     1.0000 0.46667  0.46667  0.08173  Biso   1.000  Au
  Au39     1.0000 0.66667  0.46667  0.08173  Biso   1.000  Au
  Au40     1.0000 0.86667  0.46667  0.08173  Biso   1.000  Au
  Au41     1.0000 0.06667  0.66667  0.08173  Biso   1.000  Au
  Au42     1.0000 0.26667  0.66667  0.08173  Biso   1.000  Au
  Au43     1.0000 0.46667  0.66667  0.08173  Biso   1.000  Au
  Au44     1.0000 0.66667  0.66667  0.08173  Biso   1.000  Au
  Au45     1.0000 0.86667  0.66667  0.08173  Biso   1.000  Au
  Au46     1.0000 0.06667  0.86667  0.08173  Biso   1.000  Au
  Au47     1.0000 0.26667  0.86667  0.08173  Biso   1.000  Au
  Au48     1.0000 0.46667  0.86667  0.08173  Biso   1.000  Au
  Au49     1.0000 0.66667  0.86667  0.08173  Biso   1.000  Au
  Au50     1.0000 0.86667  0.86667  0.08173  Biso   1.000  Au
  Au51     1.0000 0.93333  0.13333  0.16347  Biso   1.000  Au
  Au52     1.0000 0.13333  0.13333  0.16347  Biso   1.000  Au
  Au53     1.0000 0.33333  0.13333  0.16347  Biso   1.000  Au
  Au54     1.0000 0.53333  0.13333  0.16347  Biso   1.000  Au
  Au55     1.0000 0.73333  0.13333  0.16347  Biso   1.000  Au
  Au56     1.0000 0.93333  0.33333  0.16347  Biso   1.000  Au
  Au57     1.0000 0.13333  0.33333  0.16347  Biso   1.000  Au
  Au58     1.0000 0.33333  0.33333  0.16347  Biso   1.000  Au
  Au59     1.0000 0.53333  0.33333  0.16347  Biso   1.000  Au
  Au60     1.0000 0.73333  0.33333  0.16347  Biso   1.000  Au
  Au61     1.0000 0.93333  0.53333  0.16347  Biso   1.000  Au
  Au62     1.0000 0.13333  0.53333  0.16347  Biso   1.000  Au
  Au63     1.0000 0.33333  0.53333  0.16347  Biso   1.000  Au
  Au64     1.0000 0.53333  0.53333  0.16347  Biso   1.000  Au
  Au65     1.0000 0.73333  0.53333  0.16347  Biso   1.000  Au
  Au66     1.0000 0.93333  0.73333  0.16347  Biso   1.000  Au
  Au67     1.0000 0.13333  0.73333  0.16347  Biso   1.000  Au
  Au68     1.0000 0.33333  0.73333  0.16347  Biso   1.000  Au
  Au69     1.0000 0.53333  0.73333  0.16347  Biso   1.000  Au
  Au70     1.0000 0.73333  0.73333  0.16347  Biso   1.000  Au
  Au71     1.0000 0.93333  0.93333  0.16347  Biso   1.000  Au
  Au72     1.0000 0.13333  0.93333  0.16347  Biso   1.000  Au
  Au73     1.0000 0.33333  0.93333  0.16347  Biso   1.000  Au
  Au74     1.0000 0.53333  0.93333  0.16347  Biso   1.000  Au
  Au75     1.0000 0.73333  0.93333  0.16347  Biso   1.000  Au
  Au76     1.0000 0.00000  0.00000  0.24520  Biso   1.000  Au
  Au77     1.0000 0.20000  0.00000  0.24520  Biso   1.000  Au
  Au78     1.0000 0.40000  0.00000  0.24520  Biso   1.000  Au
  Au79     1.0000 0.60000  0.00000  0.24520  Biso   1.000  Au
  Au80     1.0000 0.80000  0.00000  0.24520  Biso   1.000  Au
  Au81     1.0000 0.00000  0.20000  0.24520  Biso   1.000  Au
  Au82     1.0000 0.20000  0.20000  0.24520  Biso   1.000  Au
  Au83     1.0000 0.40000  0.20000  0.24520  Biso   1.000  Au
  Au84     1.0000 0.60000  0.20000  0.24520  Biso   1.000  Au
  Au85     1.0000 0.80000  0.20000  0.24520  Biso   1.000  Au
  Au86     1.0000 0.00000  0.40000  0.24520  Biso   1.000  Au
  Au87     1.0000 0.20000  0.40000  0.24520  Biso   1.000  Au
  Au88     1.0000 0.40000  0.40000  0.24520  Biso   1.000  Au
  Au89     1.0000 0.60000  0.40000  0.24520  Biso   1.000  Au
  Au90     1.0000 0.80000  0.40000  0.24520  Biso   1.000  Au
  Au91     1.0000 0.00000  0.60000  0.24520  Biso   1.000  Au
  Au92     1.0000 0.20000  0.60000  0.24520  Biso   1.000  Au
  Au93     1.0000 0.40000  0.60000  0.24520  Biso   1.000  Au
  Au94     1.0000 0.60000  0.60000  0.24520  Biso   1.000  Au
  Au95     1.0000 0.80000  0.60000  0.24520  Biso   1.000  Au
  Au96     1.0000 0.00000  0.80000  0.24520  Biso   1.000  Au
  Au97     1.0000 0.20000  0.80000  0.24520  Biso   1.000  Au
  Au98     1.0000 0.40000  0.80000  0.24520  Biso   1.000  Au
  Au99     1.0000 0.60000  0.80000  0.24520  Biso   1.000  Au
  Au100    1.0000 0.80000  0.80000  0.24520  Biso   1.000  Au
  Au101    1.0000 0.26665  0.26663  0.32694  Biso   1.000  Au
  Au102    1.0000 0.46665  0.26663  0.32694  Biso   1.000  Au
  Au103    1.0000 0.26665  0.46663  0.32694  Biso   1.000  Au
  C1       1.0000 0.51266  0.30265  0.47529  Biso   1.000  C
  H1       1.0000 0.54969  0.24464  0.44625  Biso   1.000  H
  H2       1.0000 0.56651  0.27498  0.50585  Biso   1.000  H
  H3       1.0000 0.49594  0.38288  0.46354  Biso   1.000  H
  S1       1.0000 0.38815  0.30205  0.48660  Biso   1.000  S
  C2       1.0000 0.30694  0.42425  0.52121  Biso   1.000  C
  C3       1.0000 0.30058  0.41544  0.57524  Biso   1.000  C
  C4       1.0000 0.23811  0.53496  0.59514  Biso   1.000  C
  C5       1.0000 0.13558  0.60378  0.57045  Biso   1.000  C
  N1       1.0000 0.05654  0.66719  0.55140  Biso   1.000  N
  C6       1.0000 0.29834  0.59196  0.58570  Biso   1.000  C
  N2       1.0000 0.33440  0.64556  0.57338  Biso   1.000  N
  C7       1.0000 0.21424  0.53316  0.65017  Biso   1.000  C
  C8       1.0000 0.23596  0.61119  0.67441  Biso   1.000  C
  N3       1.0000 0.24352  0.68128  0.69174  Biso   1.000  N
  C9       1.0000 0.09819  0.57597  0.65890  Biso   1.000  C
  N4       1.0000 0.00723  0.61637  0.66993  Biso   1.000  N
  C10      1.0000 0.41543  0.35367  0.59917  Biso   1.000  C
  C11      1.0000 0.47069  0.23750  0.58807  Biso   1.000  C
  N5       1.0000 0.52256  0.14505  0.57991  Biso   1.000  N
  C12      1.0000 0.48848  0.39036  0.58120  Biso   1.000  C
  N6       1.0000 0.55186  0.41139  0.56608  Biso   1.000  N
  C13      1.0000 0.40430  0.37033  0.65561  Biso   1.000  C
  C14      1.0000 0.48157  0.26915  0.67925  Biso   1.000  C
  N7       1.0000 0.55165  0.19370  0.69798  Biso   1.000  N
  C15      1.0000 0.44412  0.44403  0.66875  Biso   1.000  C
  N8       1.0000 0.48920  0.49102  0.67809  Biso   1.000  N
  C16      1.0000 0.24337  0.34053  0.64678  Biso   1.000  C
  C17      1.0000 0.13754  0.36206  0.66426  Biso   1.000  C
  N9       1.0000 0.05681  0.36913  0.67748  Biso   1.000  N
  C18      1.0000 0.31566  0.22490  0.65713  Biso   1.000  C
  N10      1.0000 0.36421  0.13130  0.66319  Biso   1.000  N
  C19      1.0000 0.23451  0.35925  0.59052  Biso   1.000  C
  C20      1.0000 0.26617  0.25588  0.56712  Biso   1.000  C
  N11      1.0000 0.27322  0.17765  0.55064  Biso   1.000  N
  C21      1.0000 0.11897  0.42396  0.57841  Biso   1.000  C
  N12      1.0000 0.02628  0.46245  0.57119  Biso   1.000  N
  H4       1.0000 0.22404  0.45925  0.50731  Biso   1.000  H
  H5       1.0000 0.33520  0.48164  0.51329  Biso   1.000  H
  H6       1.0000 0.30809  0.46293  0.73903  Biso   1.000  H
  H7       1.0000 0.17916  0.47422  0.73172  Biso   1.000  H
  C22      1.0000 0.19274  0.29140  0.77099  Biso   1.000  C
  H8       1.0000 0.16973  0.25895  0.74112  Biso   1.000  H
  H9       1.0000 0.12589  0.37089  0.78172  Biso   1.000  H
  H10      1.0000 0.21623  0.23541  0.80094  Biso   1.000  H
  S2       1.0000 0.31372  0.29840  0.75885  Biso   1.000  S
  C23      1.0000 0.26619  0.42220  0.72449  Biso   1.000  C
  C24      1.0000 0.28306  0.41410  0.67053  Biso   1.000  C
  Au104    1.0000 0.33332  0.33329  0.40347  Biso   1.000  Au
  Au105    1.0000 0.33332  0.33329  0.84174  Biso   1.000  Au
  Au106    1.0000 0.26665  0.46663  0.91827  Biso   1.000  Au
  Au107    1.0000 0.46665  0.26663  0.91827  Biso   1.000  Au
  Au108    1.0000 0.26665  0.26663  0.91827  Biso   1.000  Au
