# Supplementary material for: Substituent Control of σ-Interference Effects in the Transmission of Saturated Molecules
Source: ACS Phys Chem Au. 2022 Apr 14;2(4):282–8. doi: 10.1021/acsphyschemau.2c00016 (PMC9955259; doi:10.1021/acsphyschemau.2c00016)
Supplement: Supplementary file 2 — pg2c00016_si_002.zip [file pg2c00016_si_002.zip › structures/junctions_cif/C222_sub9_anti.cif]

data_image0
_cell_length_a       14.425
_cell_length_b       14.425
_cell_length_c       28.7567
_cell_angle_alpha    90
_cell_angle_beta     90
_cell_angle_gamma    60

_symmetry_space_group_name_H-M    "P 1"
_symmetry_int_tables_number       1

loop_
  _symmetry_equiv_pos_as_xyz
  'x, y, z'

loop_
  _atom_site_label
  _atom_site_occupancy
  _atom_site_fract_x
  _atom_site_fract_y
  _atom_site_fract_z
  _atom_site_thermal_displace_type
  _atom_site_B_iso_or_equiv
  _atom_site_type_symbol
  Au1      1.0000 0.00000  0.00000  0.00000  Biso   1.000  Au
  Au2      1.0000 0.20000  0.00000  0.00000  Biso   1.000  Au
  Au3      1.0000 0.40000  0.00000  0.00000  Biso   1.000  Au
  Au4      1.0000 0.60000  0.00000  0.00000  Biso   1.000  Au
  Au5      1.0000 0.80000  0.00000  0.00000  Biso   1.000  Au
  Au6      1.0000 0.00000  0.20000  0.00000  Biso   1.000  Au
  Au7      1.0000 0.20000  0.20000  0.00000  Biso   1.000  Au
  Au8      1.0000 0.40000  0.20000  0.00000  Biso   1.000  Au
  Au9      1.0000 0.60000  0.20000  0.00000  Biso   1.000  Au
  Au10     1.0000 0.80000  0.20000  0.00000  Biso   1.000  Au
  Au11     1.0000 0.00000  0.40000  0.00000  Biso   1.000  Au
  Au12     1.0000 0.20000  0.40000  0.00000  Biso   1.000  Au
  Au13     1.0000 0.40000  0.40000  0.00000  Biso   1.000  Au
  Au14     1.0000 0.60000  0.40000  0.00000  Biso   1.000  Au
  Au15     1.0000 0.80000  0.40000  0.00000  Biso   1.000  Au
  Au16     1.0000 0.00000  0.60000  0.00000  Biso   1.000  Au
  Au17     1.0000 0.20000  0.60000  0.00000  Biso   1.000  Au
  Au18     1.0000 0.40000  0.60000  0.00000  Biso   1.000  Au
  Au19     1.0000 0.60000  0.60000  0.00000  Biso   1.000  Au
  Au20     1.0000 0.80000  0.60000  0.00000  Biso   1.000  Au
  Au21     1.0000 0.00000  0.80000  0.00000  Biso   1.000  Au
  Au22     1.0000 0.20000  0.80000  0.00000  Biso   1.000  Au
  Au23     1.0000 0.40000  0.80000  0.00000  Biso   1.000  Au
  Au24     1.0000 0.60000  0.80000  0.00000  Biso   1.000  Au
  Au25     1.0000 0.80000  0.80000  0.00000  Biso   1.000  Au
  Au26     1.0000 0.06667  0.06667  0.08191  Biso   1.000  Au
  Au27     1.0000 0.26667  0.06667  0.08191  Biso   1.000  Au
  Au28     1.0000 0.46667  0.06667  0.08191  Biso   1.000  Au
  Au29     1.0000 0.66667  0.06667  0.08191  Biso   1.000  Au
  Au30     1.0000 0.86667  0.06667  0.08191  Biso   1.000  Au
  Au31     1.0000 0.06667  0.26667  0.08191  Biso   1.000  Au
  Au32     1.0000 0.26667  0.26667  0.08191  Biso   1.000  Au
  Au33     1.0000 0.46667  0.26667  0.08191  Biso   1.000  Au
  Au34     1.0000 0.66667  0.26667  0.08191  Biso   1.000  Au
  Au35     1.0000 0.86667  0.26667  0.08191  Biso   1.000  Au
  Au36     1.0000 0.06667  0.46667  0.08191  Biso   1.000  Au
  Au37     1.0000 0.26667  0.46667  0.08191  Biso   1.000  Au
  Au38     1.0000 0.46667  0.46667  0.08191  Biso   1.000  Au
  Au39     1.0000 0.66667  0.46667  0.08191  Biso   1.000  Au
  Au40     1.0000 0.86667  0.46667  0.08191  Biso   1.000  Au
  Au41     1.0000 0.06667  0.66667  0.08191  Biso   1.000  Au
  Au42     1.0000 0.26667  0.66667  0.08191  Biso   1.000  Au
  Au43     1.0000 0.46667  0.66667  0.08191  Biso   1.000  Au
  Au44     1.0000 0.66667  0.66667  0.08191  Biso   1.000  Au
  Au45     1.0000 0.86667  0.66667  0.08191  Biso   1.000  Au
  Au46     1.0000 0.06667  0.86667  0.08191  Biso   1.000  Au
  Au47     1.0000 0.26667  0.86667  0.08191  Biso   1.000  Au
  Au48     1.0000 0.46667  0.86667  0.08191  Biso   1.000  Au
  Au49     1.0000 0.66667  0.86667  0.08191  Biso   1.000  Au
  Au50     1.0000 0.86667  0.86667  0.08191  Biso   1.000  Au
  Au51     1.0000 0.93333  0.13333  0.16383  Biso   1.000  Au
  Au52     1.0000 0.13333  0.13333  0.16383  Biso   1.000  Au
  Au53     1.0000 0.33333  0.13333  0.16383  Biso   1.000  Au
  Au54     1.0000 0.53333  0.13333  0.16383  Biso   1.000  Au
  Au55     1.0000 0.73333  0.13333  0.16383  Biso   1.000  Au
  Au56     1.0000 0.93333  0.33333  0.16383  Biso   1.000  Au
  Au57     1.0000 0.13333  0.33333  0.16383  Biso   1.000  Au
  Au58     1.0000 0.33333  0.33333  0.16383  Biso   1.000  Au
  Au59     1.0000 0.53333  0.33333  0.16383  Biso   1.000  Au
  Au60     1.0000 0.73333  0.33333  0.16383  Biso   1.000  Au
  Au61     1.0000 0.93333  0.53333  0.16383  Biso   1.000  Au
  Au62     1.0000 0.13333  0.53333  0.16383  Biso   1.000  Au
  Au63     1.0000 0.33333  0.53333  0.16383  Biso   1.000  Au
  Au64     1.0000 0.53333  0.53333  0.16383  Biso   1.000  Au
  Au65     1.0000 0.73333  0.53333  0.16383  Biso   1.000  Au
  Au66     1.0000 0.93333  0.73333  0.16383  Biso   1.000  Au
  Au67     1.0000 0.13333  0.73333  0.16383  Biso   1.000  Au
  Au68     1.0000 0.33333  0.73333  0.16383  Biso   1.000  Au
  Au69     1.0000 0.53333  0.73333  0.16383  Biso   1.000  Au
  Au70     1.0000 0.73333  0.73333  0.16383  Biso   1.000  Au
  Au71     1.0000 0.93333  0.93333  0.16383  Biso   1.000  Au
  Au72     1.0000 0.13333  0.93333  0.16383  Biso   1.000  Au
  Au73     1.0000 0.33333  0.93333  0.16383  Biso   1.000  Au
  Au74     1.0000 0.53333  0.93333  0.16383  Biso   1.000  Au
  Au75     1.0000 0.73333  0.93333  0.16383  Biso   1.000  Au
  Au76     1.0000 0.00000  0.00000  0.24574  Biso   1.000  Au
  Au77     1.0000 0.20000  0.00000  0.24574  Biso   1.000  Au
  Au78     1.0000 0.40000  0.00000  0.24574  Biso   1.000  Au
  Au79     1.0000 0.60000  0.00000  0.24574  Biso   1.000  Au
  Au80     1.0000 0.80000  0.00000  0.24574  Biso   1.000  Au
  Au81     1.0000 0.00000  0.20000  0.24574  Biso   1.000  Au
  Au82     1.0000 0.20000  0.20000  0.24574  Biso   1.000  Au
  Au83     1.0000 0.40000  0.20000  0.24574  Biso   1.000  Au
  Au84     1.0000 0.60000  0.20000  0.24574  Biso   1.000  Au
  Au85     1.0000 0.80000  0.20000  0.24574  Biso   1.000  Au
  Au86     1.0000 0.00000  0.40000  0.24574  Biso   1.000  Au
  Au87     1.0000 0.20000  0.40000  0.24574  Biso   1.000  Au
  Au88     1.0000 0.40000  0.40000  0.24574  Biso   1.000  Au
  Au89     1.0000 0.60000  0.40000  0.24574  Biso   1.000  Au
  Au90     1.0000 0.80000  0.40000  0.24574  Biso   1.000  Au
  Au91     1.0000 0.00000  0.60000  0.24574  Biso   1.000  Au
  Au92     1.0000 0.20000  0.60000  0.24574  Biso   1.000  Au
  Au93     1.0000 0.40000  0.60000  0.24574  Biso   1.000  Au
  Au94     1.0000 0.60000  0.60000  0.24574  Biso   1.000  Au
  Au95     1.0000 0.80000  0.60000  0.24574  Biso   1.000  Au
  Au96     1.0000 0.00000  0.80000  0.24574  Biso   1.000  Au
  Au97     1.0000 0.20000  0.80000  0.24574  Biso   1.000  Au
  Au98     1.0000 0.40000  0.80000  0.24574  Biso   1.000  Au
  Au99     1.0000 0.60000  0.80000  0.24574  Biso   1.000  Au
  Au100    1.0000 0.80000  0.80000  0.24574  Biso   1.000  Au
  Au101    1.0000 0.26665  0.26663  0.32766  Biso   1.000  Au
  Au102    1.0000 0.46665  0.26663  0.32766  Biso   1.000  Au
  Au103    1.0000 0.26665  0.46663  0.32766  Biso   1.000  Au
  C1       1.0000 0.50926  0.27125  0.48415  Biso   1.000  C
  H1       1.0000 0.51121  0.33812  0.46592  Biso   1.000  H
  H2       1.0000 0.54622  0.25703  0.51913  Biso   1.000  H
  H3       1.0000 0.55180  0.19754  0.46267  Biso   1.000  H
  S1       1.0000 0.37285  0.29580  0.48810  Biso   1.000  S
  C2       1.0000 0.30291  0.42229  0.52101  Biso   1.000  C
  C3       1.0000 0.29862  0.41572  0.57494  Biso   1.000  C
  C4       1.0000 0.24558  0.53221  0.59563  Biso   1.000  C
  F1       1.0000 0.15224  0.59965  0.57286  Biso   1.000  F
  F2       1.0000 0.31382  0.57181  0.58963  Biso   1.000  F
  C5       1.0000 0.22134  0.53232  0.64973  Biso   1.000  C
  F3       1.0000 0.11359  0.57178  0.65552  Biso   1.000  F
  F4       1.0000 0.24628  0.60011  0.67260  Biso   1.000  F
  C6       1.0000 0.41054  0.35047  0.59871  Biso   1.000  C
  F5       1.0000 0.45188  0.24284  0.59046  Biso   1.000  F
  F6       1.0000 0.48162  0.37813  0.58043  Biso   1.000  F
  C7       1.0000 0.40330  0.36851  0.65334  Biso   1.000  C
  F7       1.0000 0.43806  0.43933  0.66380  Biso   1.000  F
  F8       1.0000 0.47181  0.27390  0.67472  Biso   1.000  F
  C8       1.0000 0.23760  0.35088  0.64672  Biso   1.000  C
  F9       1.0000 0.30339  0.24330  0.65545  Biso   1.000  F
  F10      1.0000 0.13833  0.37955  0.66439  Biso   1.000  F
  C9       1.0000 0.22808  0.36810  0.59190  Biso   1.000  C
  F11      1.0000 0.25656  0.27277  0.57061  Biso   1.000  F
  F12      1.0000 0.12274  0.43775  0.58058  Biso   1.000  F
  H4       1.0000 0.33811  0.47295  0.51166  Biso   1.000  H
  H5       1.0000 0.21903  0.46330  0.50788  Biso   1.000  H
  H6       1.0000 0.18889  0.47281  0.73419  Biso   1.000  H
  H7       1.0000 0.31750  0.46340  0.73749  Biso   1.000  H
  C10      1.0000 0.22005  0.27091  0.76161  Biso   1.000  C
  H8       1.0000 0.19823  0.25575  0.72662  Biso   1.000  H
  H9       1.0000 0.15080  0.33813  0.77952  Biso   1.000  H
  H10      1.0000 0.25073  0.19767  0.78339  Biso   1.000  H
  S2       1.0000 0.33188  0.29585  0.75757  Biso   1.000  S
  C11      1.0000 0.27462  0.42233  0.72454  Biso   1.000  C
  C12      1.0000 0.28507  0.41569  0.67054  Biso   1.000  C
  Au104    1.0000 0.33332  0.33329  0.40436  Biso   1.000  Au
  Au105    1.0000 0.33332  0.33329  0.84139  Biso   1.000  Au
  Au106    1.0000 0.26665  0.46663  0.91809  Biso   1.000  Au
  Au107    1.0000 0.46665  0.26663  0.91809  Biso   1.000  Au
  Au108    1.0000 0.26665  0.26663  0.91809  Biso   1.000  Au
