# Supplementary material for: Substituent Control of σ-Interference Effects in the Transmission of Saturated Molecules
Source: ACS Phys Chem Au. 2022 Apr 14;2(4):282–8. doi: 10.1021/acsphyschemau.2c00016 (PMC9955259; doi:10.1021/acsphyschemau.2c00016)
Supplement: Supplementary file 2 — pg2c00016_si_002.zip [file pg2c00016_si_002.zip › structures/junctions_cif/C4_f.cif]

data_image0
_cell_length_a       14.425
_cell_length_b       14.425
_cell_length_c       29.778
_cell_angle_alpha    90
_cell_angle_beta     90
_cell_angle_gamma    60

_symmetry_space_group_name_H-M    "P 1"
_symmetry_int_tables_number       1

loop_
  _symmetry_equiv_pos_as_xyz
  'x, y, z'

loop_
  _atom_site_label
  _atom_site_occupancy
  _atom_site_fract_x
  _atom_site_fract_y
  _atom_site_fract_z
  _atom_site_thermal_displace_type
  _atom_site_B_iso_or_equiv
  _atom_site_type_symbol
  Au1      1.0000 0.00000  0.00000  0.00000  Biso   1.000  Au
  Au2      1.0000 0.20000  0.00000  0.00000  Biso   1.000  Au
  Au3      1.0000 0.40000  0.00000  0.00000  Biso   1.000  Au
  Au4      1.0000 0.60000  0.00000  0.00000  Biso   1.000  Au
  Au5      1.0000 0.80000  0.00000  0.00000  Biso   1.000  Au
  Au6      1.0000 0.00000  0.20000  0.00000  Biso   1.000  Au
  Au7      1.0000 0.20000  0.20000  0.00000  Biso   1.000  Au
  Au8      1.0000 0.40000  0.20000  0.00000  Biso   1.000  Au
  Au9      1.0000 0.60000  0.20000  0.00000  Biso   1.000  Au
  Au10     1.0000 0.80000  0.20000  0.00000  Biso   1.000  Au
  Au11     1.0000 0.00000  0.40000  0.00000  Biso   1.000  Au
  Au12     1.0000 0.20000  0.40000  0.00000  Biso   1.000  Au
  Au13     1.0000 0.40000  0.40000  0.00000  Biso   1.000  Au
  Au14     1.0000 0.60000  0.40000  0.00000  Biso   1.000  Au
  Au15     1.0000 0.80000  0.40000  0.00000  Biso   1.000  Au
  Au16     1.0000 0.00000  0.60000  0.00000  Biso   1.000  Au
  Au17     1.0000 0.20000  0.60000  0.00000  Biso   1.000  Au
  Au18     1.0000 0.40000  0.60000  0.00000  Biso   1.000  Au
  Au19     1.0000 0.60000  0.60000  0.00000  Biso   1.000  Au
  Au20     1.0000 0.80000  0.60000  0.00000  Biso   1.000  Au
  Au21     1.0000 0.00000  0.80000  0.00000  Biso   1.000  Au
  Au22     1.0000 0.20000  0.80000  0.00000  Biso   1.000  Au
  Au23     1.0000 0.40000  0.80000  0.00000  Biso   1.000  Au
  Au24     1.0000 0.60000  0.80000  0.00000  Biso   1.000  Au
  Au25     1.0000 0.80000  0.80000  0.00000  Biso   1.000  Au
  Au26     1.0000 0.06667  0.06667  0.07910  Biso   1.000  Au
  Au27     1.0000 0.26667  0.06667  0.07910  Biso   1.000  Au
  Au28     1.0000 0.46667  0.06667  0.07910  Biso   1.000  Au
  Au29     1.0000 0.66667  0.06667  0.07910  Biso   1.000  Au
  Au30     1.0000 0.86667  0.06667  0.07910  Biso   1.000  Au
  Au31     1.0000 0.06667  0.26667  0.07910  Biso   1.000  Au
  Au32     1.0000 0.26667  0.26667  0.07910  Biso   1.000  Au
  Au33     1.0000 0.46667  0.26667  0.07910  Biso   1.000  Au
  Au34     1.0000 0.66667  0.26667  0.07910  Biso   1.000  Au
  Au35     1.0000 0.86667  0.26667  0.07910  Biso   1.000  Au
  Au36     1.0000 0.06667  0.46667  0.07910  Biso   1.000  Au
  Au37     1.0000 0.26667  0.46667  0.07910  Biso   1.000  Au
  Au38     1.0000 0.46667  0.46667  0.07910  Biso   1.000  Au
  Au39     1.0000 0.66667  0.46667  0.07910  Biso   1.000  Au
  Au40     1.0000 0.86667  0.46667  0.07910  Biso   1.000  Au
  Au41     1.0000 0.06667  0.66667  0.07910  Biso   1.000  Au
  Au42     1.0000 0.26667  0.66667  0.07910  Biso   1.000  Au
  Au43     1.0000 0.46667  0.66667  0.07910  Biso   1.000  Au
  Au44     1.0000 0.66667  0.66667  0.07910  Biso   1.000  Au
  Au45     1.0000 0.86667  0.66667  0.07910  Biso   1.000  Au
  Au46     1.0000 0.06667  0.86667  0.07910  Biso   1.000  Au
  Au47     1.0000 0.26667  0.86667  0.07910  Biso   1.000  Au
  Au48     1.0000 0.46667  0.86667  0.07910  Biso   1.000  Au
  Au49     1.0000 0.66667  0.86667  0.07910  Biso   1.000  Au
  Au50     1.0000 0.86667  0.86667  0.07910  Biso   1.000  Au
  Au51     1.0000 0.93333  0.13333  0.15821  Biso   1.000  Au
  Au52     1.0000 0.13333  0.13333  0.15821  Biso   1.000  Au
  Au53     1.0000 0.33333  0.13333  0.15821  Biso   1.000  Au
  Au54     1.0000 0.53333  0.13333  0.15821  Biso   1.000  Au
  Au55     1.0000 0.73333  0.13333  0.15821  Biso   1.000  Au
  Au56     1.0000 0.93333  0.33333  0.15821  Biso   1.000  Au
  Au57     1.0000 0.13333  0.33333  0.15821  Biso   1.000  Au
  Au58     1.0000 0.33333  0.33333  0.15821  Biso   1.000  Au
  Au59     1.0000 0.53333  0.33333  0.15821  Biso   1.000  Au
  Au60     1.0000 0.73333  0.33333  0.15821  Biso   1.000  Au
  Au61     1.0000 0.93333  0.53333  0.15821  Biso   1.000  Au
  Au62     1.0000 0.13333  0.53333  0.15821  Biso   1.000  Au
  Au63     1.0000 0.33333  0.53333  0.15821  Biso   1.000  Au
  Au64     1.0000 0.53333  0.53333  0.15821  Biso   1.000  Au
  Au65     1.0000 0.73333  0.53333  0.15821  Biso   1.000  Au
  Au66     1.0000 0.93333  0.73333  0.15821  Biso   1.000  Au
  Au67     1.0000 0.13333  0.73333  0.15821  Biso   1.000  Au
  Au68     1.0000 0.33333  0.73333  0.15821  Biso   1.000  Au
  Au69     1.0000 0.53333  0.73333  0.15821  Biso   1.000  Au
  Au70     1.0000 0.73333  0.73333  0.15821  Biso   1.000  Au
  Au71     1.0000 0.93333  0.93333  0.15821  Biso   1.000  Au
  Au72     1.0000 0.13333  0.93333  0.15821  Biso   1.000  Au
  Au73     1.0000 0.33333  0.93333  0.15821  Biso   1.000  Au
  Au74     1.0000 0.53333  0.93333  0.15821  Biso   1.000  Au
  Au75     1.0000 0.73333  0.93333  0.15821  Biso   1.000  Au
  Au76     1.0000 0.00000  0.00000  0.23731  Biso   1.000  Au
  Au77     1.0000 0.20000  0.00000  0.23731  Biso   1.000  Au
  Au78     1.0000 0.40000  0.00000  0.23731  Biso   1.000  Au
  Au79     1.0000 0.60000  0.00000  0.23731  Biso   1.000  Au
  Au80     1.0000 0.80000  0.00000  0.23731  Biso   1.000  Au
  Au81     1.0000 0.00000  0.20000  0.23731  Biso   1.000  Au
  Au82     1.0000 0.20000  0.20000  0.23731  Biso   1.000  Au
  Au83     1.0000 0.40000  0.20000  0.23731  Biso   1.000  Au
  Au84     1.0000 0.60000  0.20000  0.23731  Biso   1.000  Au
  Au85     1.0000 0.80000  0.20000  0.23731  Biso   1.000  Au
  Au86     1.0000 0.00000  0.40000  0.23731  Biso   1.000  Au
  Au87     1.0000 0.20000  0.40000  0.23731  Biso   1.000  Au
  Au88     1.0000 0.40000  0.40000  0.23731  Biso   1.000  Au
  Au89     1.0000 0.60000  0.40000  0.23731  Biso   1.000  Au
  Au90     1.0000 0.80000  0.40000  0.23731  Biso   1.000  Au
  Au91     1.0000 0.00000  0.60000  0.23731  Biso   1.000  Au
  Au92     1.0000 0.20000  0.60000  0.23731  Biso   1.000  Au
  Au93     1.0000 0.40000  0.60000  0.23731  Biso   1.000  Au
  Au94     1.0000 0.60000  0.60000  0.23731  Biso   1.000  Au
  Au95     1.0000 0.80000  0.60000  0.23731  Biso   1.000  Au
  Au96     1.0000 0.00000  0.80000  0.23731  Biso   1.000  Au
  Au97     1.0000 0.20000  0.80000  0.23731  Biso   1.000  Au
  Au98     1.0000 0.40000  0.80000  0.23731  Biso   1.000  Au
  Au99     1.0000 0.60000  0.80000  0.23731  Biso   1.000  Au
  Au100    1.0000 0.80000  0.80000  0.23731  Biso   1.000  Au
  Au101    1.0000 0.26665  0.26663  0.31642  Biso   1.000  Au
  Au102    1.0000 0.46665  0.26663  0.31642  Biso   1.000  Au
  Au103    1.0000 0.26665  0.46663  0.31642  Biso   1.000  Au
  C1       1.0000 0.53231  0.17430  0.45790  Biso   1.000  C
  H1       1.0000 0.55245  0.11814  0.42920  Biso   1.000  H
  H2       1.0000 0.57091  0.12945  0.48913  Biso   1.000  H
  H3       1.0000 0.55747  0.23366  0.44982  Biso   1.000  H
  S1       1.0000 0.38745  0.23949  0.46353  Biso   1.000  S
  C2       1.0000 0.36303  0.33275  0.50953  Biso   1.000  C
  C3       1.0000 0.37527  0.27956  0.55546  Biso   1.000  C
  F1       1.0000 0.31408  0.23089  0.55730  Biso   1.000  F
  F2       1.0000 0.48118  0.20211  0.56301  Biso   1.000  F
  C4       1.0000 0.33839  0.36301  0.59468  Biso   1.000  C
  F3       1.0000 0.22917  0.42766  0.59097  Biso   1.000  F
  F4       1.0000 0.38542  0.42492  0.58885  Biso   1.000  F
  C5       1.0000 0.36694  0.31351  0.64309  Biso   1.000  C
  F5       1.0000 0.34919  0.22845  0.64575  Biso   1.000  F
  F6       1.0000 0.47436  0.27644  0.65037  Biso   1.000  F
  F7       1.0000 0.29955  0.48854  0.67481  Biso   1.000  F
  F8       1.0000 0.19815  0.41152  0.67976  Biso   1.000  F
  H4       1.0000 0.27867  0.39884  0.50601  Biso   1.000  H
  H5       1.0000 0.41707  0.36677  0.50739  Biso   1.000  H
  H6       1.0000 0.43156  0.33732  0.73062  Biso   1.000  H
  H7       1.0000 0.35867  0.26518  0.73109  Biso   1.000  H
  C6       1.0000 0.30575  0.52668  0.77973  Biso   1.000  C
  H8       1.0000 0.39260  0.48826  0.78740  Biso   1.000  H
  H9       1.0000 0.28531  0.57485  0.74844  Biso   1.000  H
  H10      1.0000 0.25912  0.57764  0.80856  Biso   1.000  H
  S2       1.0000 0.26558  0.42588  0.77437  Biso   1.000  S
  C7       1.0000 0.35087  0.34569  0.72805  Biso   1.000  C
  C8       1.0000 0.30166  0.39249  0.68210  Biso   1.000  C
  Au104    1.0000 0.33332  0.33329  0.39049  Biso   1.000  Au
  Au105    1.0000 0.33332  0.33329  0.84683  Biso   1.000  Au
  Au106    1.0000 0.26665  0.46663  0.92090  Biso   1.000  Au
  Au107    1.0000 0.46665  0.26663  0.92090  Biso   1.000  Au
  Au108    1.0000 0.26665  0.26663  0.92090  Biso   1.000  Au
