# Supplementary material for: Substituent Control of σ-Interference Effects in the Transmission of Saturated Molecules
Source: ACS Phys Chem Au. 2022 Apr 14;2(4):282–8. doi: 10.1021/acsphyschemau.2c00016 (PMC9955259; doi:10.1021/acsphyschemau.2c00016)
Supplement: Supplementary file 2 — pg2c00016_si_002.zip [file pg2c00016_si_002.zip › structures/junctions_cif/C222_sub7_ortho.cif]

data_image0
_cell_length_a       14.425
_cell_length_b       14.425
_cell_length_c       29.0117
_cell_angle_alpha    90
_cell_angle_beta     90
_cell_angle_gamma    60

_symmetry_space_group_name_H-M    "P 1"
_symmetry_int_tables_number       1

loop_
  _symmetry_equiv_pos_as_xyz
  'x, y, z'

loop_
  _atom_site_label
  _atom_site_occupancy
  _atom_site_fract_x
  _atom_site_fract_y
  _atom_site_fract_z
  _atom_site_thermal_displace_type
  _atom_site_B_iso_or_equiv
  _atom_site_type_symbol
  Au1      1.0000 0.00000  0.00000  0.00000  Biso   1.000  Au
  Au2      1.0000 0.20000  0.00000  0.00000  Biso   1.000  Au
  Au3      1.0000 0.40000  0.00000  0.00000  Biso   1.000  Au
  Au4      1.0000 0.60000  0.00000  0.00000  Biso   1.000  Au
  Au5      1.0000 0.80000  0.00000  0.00000  Biso   1.000  Au
  Au6      1.0000 0.00000  0.20000  0.00000  Biso   1.000  Au
  Au7      1.0000 0.20000  0.20000  0.00000  Biso   1.000  Au
  Au8      1.0000 0.40000  0.20000  0.00000  Biso   1.000  Au
  Au9      1.0000 0.60000  0.20000  0.00000  Biso   1.000  Au
  Au10     1.0000 0.80000  0.20000  0.00000  Biso   1.000  Au
  Au11     1.0000 0.00000  0.40000  0.00000  Biso   1.000  Au
  Au12     1.0000 0.20000  0.40000  0.00000  Biso   1.000  Au
  Au13     1.0000 0.40000  0.40000  0.00000  Biso   1.000  Au
  Au14     1.0000 0.60000  0.40000  0.00000  Biso   1.000  Au
  Au15     1.0000 0.80000  0.40000  0.00000  Biso   1.000  Au
  Au16     1.0000 0.00000  0.60000  0.00000  Biso   1.000  Au
  Au17     1.0000 0.20000  0.60000  0.00000  Biso   1.000  Au
  Au18     1.0000 0.40000  0.60000  0.00000  Biso   1.000  Au
  Au19     1.0000 0.60000  0.60000  0.00000  Biso   1.000  Au
  Au20     1.0000 0.80000  0.60000  0.00000  Biso   1.000  Au
  Au21     1.0000 0.00000  0.80000  0.00000  Biso   1.000  Au
  Au22     1.0000 0.20000  0.80000  0.00000  Biso   1.000  Au
  Au23     1.0000 0.40000  0.80000  0.00000  Biso   1.000  Au
  Au24     1.0000 0.60000  0.80000  0.00000  Biso   1.000  Au
  Au25     1.0000 0.80000  0.80000  0.00000  Biso   1.000  Au
  Au26     1.0000 0.06667  0.06667  0.08119  Biso   1.000  Au
  Au27     1.0000 0.26667  0.06667  0.08119  Biso   1.000  Au
  Au28     1.0000 0.46667  0.06667  0.08119  Biso   1.000  Au
  Au29     1.0000 0.66667  0.06667  0.08119  Biso   1.000  Au
  Au30     1.0000 0.86667  0.06667  0.08119  Biso   1.000  Au
  Au31     1.0000 0.06667  0.26667  0.08119  Biso   1.000  Au
  Au32     1.0000 0.26667  0.26667  0.08119  Biso   1.000  Au
  Au33     1.0000 0.46667  0.26667  0.08119  Biso   1.000  Au
  Au34     1.0000 0.66667  0.26667  0.08119  Biso   1.000  Au
  Au35     1.0000 0.86667  0.26667  0.08119  Biso   1.000  Au
  Au36     1.0000 0.06667  0.46667  0.08119  Biso   1.000  Au
  Au37     1.0000 0.26667  0.46667  0.08119  Biso   1.000  Au
  Au38     1.0000 0.46667  0.46667  0.08119  Biso   1.000  Au
  Au39     1.0000 0.66667  0.46667  0.08119  Biso   1.000  Au
  Au40     1.0000 0.86667  0.46667  0.08119  Biso   1.000  Au
  Au41     1.0000 0.06667  0.66667  0.08119  Biso   1.000  Au
  Au42     1.0000 0.26667  0.66667  0.08119  Biso   1.000  Au
  Au43     1.0000 0.46667  0.66667  0.08119  Biso   1.000  Au
  Au44     1.0000 0.66667  0.66667  0.08119  Biso   1.000  Au
  Au45     1.0000 0.86667  0.66667  0.08119  Biso   1.000  Au
  Au46     1.0000 0.06667  0.86667  0.08119  Biso   1.000  Au
  Au47     1.0000 0.26667  0.86667  0.08119  Biso   1.000  Au
  Au48     1.0000 0.46667  0.86667  0.08119  Biso   1.000  Au
  Au49     1.0000 0.66667  0.86667  0.08119  Biso   1.000  Au
  Au50     1.0000 0.86667  0.86667  0.08119  Biso   1.000  Au
  Au51     1.0000 0.93333  0.13333  0.16239  Biso   1.000  Au
  Au52     1.0000 0.13333  0.13333  0.16239  Biso   1.000  Au
  Au53     1.0000 0.33333  0.13333  0.16239  Biso   1.000  Au
  Au54     1.0000 0.53333  0.13333  0.16239  Biso   1.000  Au
  Au55     1.0000 0.73333  0.13333  0.16239  Biso   1.000  Au
  Au56     1.0000 0.93333  0.33333  0.16239  Biso   1.000  Au
  Au57     1.0000 0.13333  0.33333  0.16239  Biso   1.000  Au
  Au58     1.0000 0.33333  0.33333  0.16239  Biso   1.000  Au
  Au59     1.0000 0.53333  0.33333  0.16239  Biso   1.000  Au
  Au60     1.0000 0.73333  0.33333  0.16239  Biso   1.000  Au
  Au61     1.0000 0.93333  0.53333  0.16239  Biso   1.000  Au
  Au62     1.0000 0.13333  0.53333  0.16239  Biso   1.000  Au
  Au63     1.0000 0.33333  0.53333  0.16239  Biso   1.000  Au
  Au64     1.0000 0.53333  0.53333  0.16239  Biso   1.000  Au
  Au65     1.0000 0.73333  0.53333  0.16239  Biso   1.000  Au
  Au66     1.0000 0.93333  0.73333  0.16239  Biso   1.000  Au
  Au67     1.0000 0.13333  0.73333  0.16239  Biso   1.000  Au
  Au68     1.0000 0.33333  0.73333  0.16239  Biso   1.000  Au
  Au69     1.0000 0.53333  0.73333  0.16239  Biso   1.000  Au
  Au70     1.0000 0.73333  0.73333  0.16239  Biso   1.000  Au
  Au71     1.0000 0.93333  0.93333  0.16239  Biso   1.000  Au
  Au72     1.0000 0.13333  0.93333  0.16239  Biso   1.000  Au
  Au73     1.0000 0.33333  0.93333  0.16239  Biso   1.000  Au
  Au74     1.0000 0.53333  0.93333  0.16239  Biso   1.000  Au
  Au75     1.0000 0.73333  0.93333  0.16239  Biso   1.000  Au
  Au76     1.0000 0.00000  0.00000  0.24358  Biso   1.000  Au
  Au77     1.0000 0.20000  0.00000  0.24358  Biso   1.000  Au
  Au78     1.0000 0.40000  0.00000  0.24358  Biso   1.000  Au
  Au79     1.0000 0.60000  0.00000  0.24358  Biso   1.000  Au
  Au80     1.0000 0.80000  0.00000  0.24358  Biso   1.000  Au
  Au81     1.0000 0.00000  0.20000  0.24358  Biso   1.000  Au
  Au82     1.0000 0.20000  0.20000  0.24358  Biso   1.000  Au
  Au83     1.0000 0.40000  0.20000  0.24358  Biso   1.000  Au
  Au84     1.0000 0.60000  0.20000  0.24358  Biso   1.000  Au
  Au85     1.0000 0.80000  0.20000  0.24358  Biso   1.000  Au
  Au86     1.0000 0.00000  0.40000  0.24358  Biso   1.000  Au
  Au87     1.0000 0.20000  0.40000  0.24358  Biso   1.000  Au
  Au88     1.0000 0.40000  0.40000  0.24358  Biso   1.000  Au
  Au89     1.0000 0.60000  0.40000  0.24358  Biso   1.000  Au
  Au90     1.0000 0.80000  0.40000  0.24358  Biso   1.000  Au
  Au91     1.0000 0.00000  0.60000  0.24358  Biso   1.000  Au
  Au92     1.0000 0.20000  0.60000  0.24358  Biso   1.000  Au
  Au93     1.0000 0.40000  0.60000  0.24358  Biso   1.000  Au
  Au94     1.0000 0.60000  0.60000  0.24358  Biso   1.000  Au
  Au95     1.0000 0.80000  0.60000  0.24358  Biso   1.000  Au
  Au96     1.0000 0.00000  0.80000  0.24358  Biso   1.000  Au
  Au97     1.0000 0.20000  0.80000  0.24358  Biso   1.000  Au
  Au98     1.0000 0.40000  0.80000  0.24358  Biso   1.000  Au
  Au99     1.0000 0.60000  0.80000  0.24358  Biso   1.000  Au
  Au100    1.0000 0.80000  0.80000  0.24358  Biso   1.000  Au
  Au101    1.0000 0.26665  0.26663  0.32478  Biso   1.000  Au
  Au102    1.0000 0.46665  0.26663  0.32478  Biso   1.000  Au
  Au103    1.0000 0.26665  0.46663  0.32478  Biso   1.000  Au
  C1       1.0000 0.16089  0.31428  0.45891  Biso   1.000  C
  H1       1.0000 0.12421  0.34529  0.42450  Biso   1.000  H
  H2       1.0000 0.09868  0.32872  0.48481  Biso   1.000  H
  H3       1.0000 0.21978  0.22745  0.45609  Biso   1.000  H
  S1       1.0000 0.22800  0.38897  0.47392  Biso   1.000  S
  C2       1.0000 0.31866  0.31133  0.52156  Biso   1.000  C
  C3       1.0000 0.29609  0.33254  0.57462  Biso   1.000  C
  C4       1.0000 0.28212  0.44267  0.59261  Biso   1.000  C
  O1       1.0000 0.37559  0.45304  0.59106  Biso   1.000  O
  C5       1.0000 0.41187  0.46753  0.54688  Biso   1.000  C
  O2       1.0000 0.20127  0.51859  0.56318  Biso   1.000  O
  C6       1.0000 0.16357  0.63104  0.56888  Biso   1.000  C
  C7       1.0000 0.25354  0.45338  0.64801  Biso   1.000  C
  O3       1.0000 0.31136  0.48886  0.67523  Biso   1.000  O
  C8       1.0000 0.29457  0.59486  0.66857  Biso   1.000  C
  O4       1.0000 0.14209  0.52947  0.64962  Biso   1.000  O
  C9       1.0000 0.09105  0.57319  0.69304  Biso   1.000  C
  C10      1.0000 0.40614  0.23458  0.59653  Biso   1.000  C
  O5       1.0000 0.49759  0.23707  0.57710  Biso   1.000  O
  C11      1.0000 0.56670  0.15526  0.54528  Biso   1.000  C
  O6       1.0000 0.40349  0.14283  0.58272  Biso   1.000  O
  C12      1.0000 0.47995  0.03692  0.59826  Biso   1.000  C
  C13      1.0000 0.40861  0.25233  0.65198  Biso   1.000  C
  O7       1.0000 0.44042  0.15150  0.67475  Biso   1.000  O
  C14      1.0000 0.54006  0.09882  0.69906  Biso   1.000  C
  O8       1.0000 0.46835  0.29803  0.66789  Biso   1.000  O
  C15      1.0000 0.57537  0.26772  0.65348  Biso   1.000  C
  C16      1.0000 0.21145  0.29416  0.64737  Biso   1.000  C
  O9       1.0000 0.12001  0.34729  0.67630  Biso   1.000  O
  C17      1.0000 0.02708  0.33778  0.66729  Biso   1.000  C
  O10      1.0000 0.25055  0.18204  0.64556  Biso   1.000  O
  C18      1.0000 0.25367  0.12476  0.68643  Biso   1.000  C
  C19      1.0000 0.19328  0.32511  0.59247  Biso   1.000  C
  O11      1.0000 0.09304  0.42115  0.59376  Biso   1.000  O
  C20      1.0000 0.03348  0.47013  0.55268  Biso   1.000  C
  O12      1.0000 0.19101  0.24912  0.56190  Biso   1.000  O
  C21      1.0000 0.11123  0.21848  0.56741  Biso   1.000  C
  H4       1.0000 0.39030  0.31757  0.51335  Biso   1.000  H
  H5       1.0000 0.33957  0.22726  0.51524  Biso   1.000  H
  H6       1.0000 0.44135  0.52497  0.55193  Biso   1.000  H
  H7       1.0000 0.47942  0.39030  0.53413  Biso   1.000  H
  H8       1.0000 0.34663  0.50134  0.52076  Biso   1.000  H
  H9       1.0000 0.22991  0.64822  0.57452  Biso   1.000  H
  H10      1.0000 0.10546  0.66482  0.59787  Biso   1.000  H
  H11      1.0000 0.12278  0.66889  0.53590  Biso   1.000  H
  H12      1.0000 0.31888  0.61605  0.70156  Biso   1.000  H
  H13      1.0000 0.20927  0.65503  0.66164  Biso   1.000  H
  H14      1.0000 0.34534  0.59663  0.64006  Biso   1.000  H
  H15      1.0000 0.05567  0.52646  0.70777  Biso   1.000  H
  H16      1.0000 0.02495  0.65582  0.68555  Biso   1.000  H
  H17      1.0000 0.14594  0.57798  0.71864  Biso   1.000  H
  H18      1.0000 0.60004  0.19271  0.52199  Biso   1.000  H
  H19      1.0000 0.52438  0.12371  0.52409  Biso   1.000  H
  H20      1.0000 0.63502  0.08677  0.56342  Biso   1.000  H
  H21      1.0000 0.44398  0.01147  0.62584  Biso   1.000  H
  H22      1.0000 0.49850  0.98383  0.56759  Biso   1.000  H
  H23      1.0000 0.55582  0.02944  0.61129  Biso   1.000  H
  H24      1.0000 0.55314  0.15408  0.72131  Biso   1.000  H
  H25      1.0000 0.53533  0.03871  0.72144  Biso   1.000  H
  H26      1.0000 0.61032  0.05566  0.67542  Biso   1.000  H
  H27      1.0000 0.61368  0.27894  0.68471  Biso   1.000  H
  H28      1.0000 0.57293  0.32156  0.62552  Biso   1.000  H
  H29      1.0000 0.62372  0.18325  0.64183  Biso   1.000  H
  H30      1.0000 0.97525  0.39704  0.64088  Biso   1.000  H
  H31      1.0000 0.04785  0.25594  0.65591  Biso   1.000  H
  H32      1.0000 0.98313  0.35522  0.70061  Biso   1.000  H
  H33      1.0000 0.26827  0.04546  0.67408  Biso   1.000  H
  H34      1.0000 0.17603  0.16455  0.70524  Biso   1.000  H
  H35      1.0000 0.31969  0.11285  0.71004  Biso   1.000  H
  H36      1.0000 0.96784  0.54998  0.56400  Biso   1.000  H
  H37      1.0000 0.99655  0.42452  0.53810  Biso   1.000  H
  H38      1.0000 0.08159  0.48210  0.52583  Biso   1.000  H
  H39      1.0000 0.13695  0.15189  0.59266  Biso   1.000  H
  H40      1.0000 0.10211  0.19025  0.53288  Biso   1.000  H
  H41      1.0000 0.03239  0.28660  0.57815  Biso   1.000  H
  H42      1.0000 0.19677  0.40359  0.73172  Biso   1.000  H
  H43      1.0000 0.32640  0.39113  0.73024  Biso   1.000  H
  C22      1.0000 0.21787  0.23410  0.78763  Biso   1.000  C
  H44      1.0000 0.14197  0.30900  0.77988  Biso   1.000  H
  H45      1.0000 0.21814  0.16434  0.77153  Biso   1.000  H
  H46      1.0000 0.22736  0.22272  0.82571  Biso   1.000  H
  S2       1.0000 0.33277  0.24493  0.76784  Biso   1.000  S
  C23      1.0000 0.28146  0.34937  0.72231  Biso   1.000  C
  C24      1.0000 0.28946  0.33276  0.66850  Biso   1.000  C
  Au104    1.0000 0.33332  0.33329  0.40080  Biso   1.000  Au
  Au105    1.0000 0.33332  0.33329  0.84278  Biso   1.000  Au
  Au106    1.0000 0.26665  0.46663  0.91881  Biso   1.000  Au
  Au107    1.0000 0.46665  0.26663  0.91881  Biso   1.000  Au
  Au108    1.0000 0.26665  0.26663  0.91881  Biso   1.000  Au
