# Supplementary material for: Substituent Control of σ-Interference Effects in the Transmission of Saturated Molecules
Source: ACS Phys Chem Au. 2022 Apr 14;2(4):282–8. doi: 10.1021/acsphyschemau.2c00016 (PMC9955259; doi:10.1021/acsphyschemau.2c00016)
Supplement: Supplementary file 2 — pg2c00016_si_002.zip [file pg2c00016_si_002.zip › structures/junctions_cif/Ge222_sub8_anti.cif]

data_image0
_cell_length_a       14.425
_cell_length_b       14.425
_cell_length_c       30.8527
_cell_angle_alpha    90
_cell_angle_beta     90
_cell_angle_gamma    60

_symmetry_space_group_name_H-M    "P 1"
_symmetry_int_tables_number       1

loop_
  _symmetry_equiv_pos_as_xyz
  'x, y, z'

loop_
  _atom_site_label
  _atom_site_occupancy
  _atom_site_fract_x
  _atom_site_fract_y
  _atom_site_fract_z
  _atom_site_thermal_displace_type
  _atom_site_B_iso_or_equiv
  _atom_site_type_symbol
  Au1      1.0000 0.00000  0.00000  0.00000  Biso   1.000  Au
  Au2      1.0000 0.20000  0.00000  0.00000  Biso   1.000  Au
  Au3      1.0000 0.40000  0.00000  0.00000  Biso   1.000  Au
  Au4      1.0000 0.60000  0.00000  0.00000  Biso   1.000  Au
  Au5      1.0000 0.80000  0.00000  0.00000  Biso   1.000  Au
  Au6      1.0000 0.00000  0.20000  0.00000  Biso   1.000  Au
  Au7      1.0000 0.20000  0.20000  0.00000  Biso   1.000  Au
  Au8      1.0000 0.40000  0.20000  0.00000  Biso   1.000  Au
  Au9      1.0000 0.60000  0.20000  0.00000  Biso   1.000  Au
  Au10     1.0000 0.80000  0.20000  0.00000  Biso   1.000  Au
  Au11     1.0000 0.00000  0.40000  0.00000  Biso   1.000  Au
  Au12     1.0000 0.20000  0.40000  0.00000  Biso   1.000  Au
  Au13     1.0000 0.40000  0.40000  0.00000  Biso   1.000  Au
  Au14     1.0000 0.60000  0.40000  0.00000  Biso   1.000  Au
  Au15     1.0000 0.80000  0.40000  0.00000  Biso   1.000  Au
  Au16     1.0000 0.00000  0.60000  0.00000  Biso   1.000  Au
  Au17     1.0000 0.20000  0.60000  0.00000  Biso   1.000  Au
  Au18     1.0000 0.40000  0.60000  0.00000  Biso   1.000  Au
  Au19     1.0000 0.60000  0.60000  0.00000  Biso   1.000  Au
  Au20     1.0000 0.80000  0.60000  0.00000  Biso   1.000  Au
  Au21     1.0000 0.00000  0.80000  0.00000  Biso   1.000  Au
  Au22     1.0000 0.20000  0.80000  0.00000  Biso   1.000  Au
  Au23     1.0000 0.40000  0.80000  0.00000  Biso   1.000  Au
  Au24     1.0000 0.60000  0.80000  0.00000  Biso   1.000  Au
  Au25     1.0000 0.80000  0.80000  0.00000  Biso   1.000  Au
  Au26     1.0000 0.06667  0.06667  0.07635  Biso   1.000  Au
  Au27     1.0000 0.26667  0.06667  0.07635  Biso   1.000  Au
  Au28     1.0000 0.46667  0.06667  0.07635  Biso   1.000  Au
  Au29     1.0000 0.66667  0.06667  0.07635  Biso   1.000  Au
  Au30     1.0000 0.86667  0.06667  0.07635  Biso   1.000  Au
  Au31     1.0000 0.06667  0.26667  0.07635  Biso   1.000  Au
  Au32     1.0000 0.26667  0.26667  0.07635  Biso   1.000  Au
  Au33     1.0000 0.46667  0.26667  0.07635  Biso   1.000  Au
  Au34     1.0000 0.66667  0.26667  0.07635  Biso   1.000  Au
  Au35     1.0000 0.86667  0.26667  0.07635  Biso   1.000  Au
  Au36     1.0000 0.06667  0.46667  0.07635  Biso   1.000  Au
  Au37     1.0000 0.26667  0.46667  0.07635  Biso   1.000  Au
  Au38     1.0000 0.46667  0.46667  0.07635  Biso   1.000  Au
  Au39     1.0000 0.66667  0.46667  0.07635  Biso   1.000  Au
  Au40     1.0000 0.86667  0.46667  0.07635  Biso   1.000  Au
  Au41     1.0000 0.06667  0.66667  0.07635  Biso   1.000  Au
  Au42     1.0000 0.26667  0.66667  0.07635  Biso   1.000  Au
  Au43     1.0000 0.46667  0.66667  0.07635  Biso   1.000  Au
  Au44     1.0000 0.66667  0.66667  0.07635  Biso   1.000  Au
  Au45     1.0000 0.86667  0.66667  0.07635  Biso   1.000  Au
  Au46     1.0000 0.06667  0.86667  0.07635  Biso   1.000  Au
  Au47     1.0000 0.26667  0.86667  0.07635  Biso   1.000  Au
  Au48     1.0000 0.46667  0.86667  0.07635  Biso   1.000  Au
  Au49     1.0000 0.66667  0.86667  0.07635  Biso   1.000  Au
  Au50     1.0000 0.86667  0.86667  0.07635  Biso   1.000  Au
  Au51     1.0000 0.93333  0.13333  0.15270  Biso   1.000  Au
  Au52     1.0000 0.13333  0.13333  0.15270  Biso   1.000  Au
  Au53     1.0000 0.33333  0.13333  0.15270  Biso   1.000  Au
  Au54     1.0000 0.53333  0.13333  0.15270  Biso   1.000  Au
  Au55     1.0000 0.73333  0.13333  0.15270  Biso   1.000  Au
  Au56     1.0000 0.93333  0.33333  0.15270  Biso   1.000  Au
  Au57     1.0000 0.13333  0.33333  0.15270  Biso   1.000  Au
  Au58     1.0000 0.33333  0.33333  0.15270  Biso   1.000  Au
  Au59     1.0000 0.53333  0.33333  0.15270  Biso   1.000  Au
  Au60     1.0000 0.73333  0.33333  0.15270  Biso   1.000  Au
  Au61     1.0000 0.93333  0.53333  0.15270  Biso   1.000  Au
  Au62     1.0000 0.13333  0.53333  0.15270  Biso   1.000  Au
  Au63     1.0000 0.33333  0.53333  0.15270  Biso   1.000  Au
  Au64     1.0000 0.53333  0.53333  0.15270  Biso   1.000  Au
  Au65     1.0000 0.73333  0.53333  0.15270  Biso   1.000  Au
  Au66     1.0000 0.93333  0.73333  0.15270  Biso   1.000  Au
  Au67     1.0000 0.13333  0.73333  0.15270  Biso   1.000  Au
  Au68     1.0000 0.33333  0.73333  0.15270  Biso   1.000  Au
  Au69     1.0000 0.53333  0.73333  0.15270  Biso   1.000  Au
  Au70     1.0000 0.73333  0.73333  0.15270  Biso   1.000  Au
  Au71     1.0000 0.93333  0.93333  0.15270  Biso   1.000  Au
  Au72     1.0000 0.13333  0.93333  0.15270  Biso   1.000  Au
  Au73     1.0000 0.33333  0.93333  0.15270  Biso   1.000  Au
  Au74     1.0000 0.53333  0.93333  0.15270  Biso   1.000  Au
  Au75     1.0000 0.73333  0.93333  0.15270  Biso   1.000  Au
  Au76     1.0000 0.00000  0.00000  0.22905  Biso   1.000  Au
  Au77     1.0000 0.20000  0.00000  0.22905  Biso   1.000  Au
  Au78     1.0000 0.40000  0.00000  0.22905  Biso   1.000  Au
  Au79     1.0000 0.60000  0.00000  0.22905  Biso   1.000  Au
  Au80     1.0000 0.80000  0.00000  0.22905  Biso   1.000  Au
  Au81     1.0000 0.00000  0.20000  0.22905  Biso   1.000  Au
  Au82     1.0000 0.20000  0.20000  0.22905  Biso   1.000  Au
  Au83     1.0000 0.40000  0.20000  0.22905  Biso   1.000  Au
  Au84     1.0000 0.60000  0.20000  0.22905  Biso   1.000  Au
  Au85     1.0000 0.80000  0.20000  0.22905  Biso   1.000  Au
  Au86     1.0000 0.00000  0.40000  0.22905  Biso   1.000  Au
  Au87     1.0000 0.20000  0.40000  0.22905  Biso   1.000  Au
  Au88     1.0000 0.40000  0.40000  0.22905  Biso   1.000  Au
  Au89     1.0000 0.60000  0.40000  0.22905  Biso   1.000  Au
  Au90     1.0000 0.80000  0.40000  0.22905  Biso   1.000  Au
  Au91     1.0000 0.00000  0.60000  0.22905  Biso   1.000  Au
  Au92     1.0000 0.20000  0.60000  0.22905  Biso   1.000  Au
  Au93     1.0000 0.40000  0.60000  0.22905  Biso   1.000  Au
  Au94     1.0000 0.60000  0.60000  0.22905  Biso   1.000  Au
  Au95     1.0000 0.80000  0.60000  0.22905  Biso   1.000  Au
  Au96     1.0000 0.00000  0.80000  0.22905  Biso   1.000  Au
  Au97     1.0000 0.20000  0.80000  0.22905  Biso   1.000  Au
  Au98     1.0000 0.40000  0.80000  0.22905  Biso   1.000  Au
  Au99     1.0000 0.60000  0.80000  0.22905  Biso   1.000  Au
  Au100    1.0000 0.80000  0.80000  0.22905  Biso   1.000  Au
  Au101    1.0000 0.26665  0.26663  0.30540  Biso   1.000  Au
  Au102    1.0000 0.46665  0.26663  0.30540  Biso   1.000  Au
  Au103    1.0000 0.26665  0.46663  0.30540  Biso   1.000  Au
  C1       1.0000 0.37336  0.48276  0.44431  Biso   1.000  C
  H1       1.0000 0.30393  0.54427  0.42558  Biso   1.000  H
  H2       1.0000 0.38126  0.51451  0.47610  Biso   1.000  H
  H3       1.0000 0.44803  0.45569  0.42530  Biso   1.000  H
  S1       1.0000 0.36154  0.36400  0.45280  Biso   1.000  S
  C2       1.0000 0.23239  0.42152  0.48050  Biso   1.000  C
  Ge1      1.0000 0.23865  0.41867  0.54643  Biso   1.000  Ge
  Ge2      1.0000 0.05181  0.49996  0.57414  Biso   1.000  Ge
  C3       1.0000 0.99530  0.40283  0.56182  Biso   1.000  C
  C4       1.0000 0.93389  0.41167  0.52725  Biso   1.000  C
  C5       1.0000 0.96008  0.63988  0.54599  Biso   1.000  C
  C6       1.0000 0.85375  0.68263  0.53964  Biso   1.000  C
  Ge3      1.0000 0.05166  0.52582  0.65419  Biso   1.000  Ge
  C7       1.0000 0.96421  0.47200  0.68196  Biso   1.000  C
  C8       1.0000 0.88527  0.53035  0.71053  Biso   1.000  C
  C9       1.0000 0.98248  0.68114  0.66610  Biso   1.000  C
  C10      1.0000 0.01605  0.72750  0.69543  Biso   1.000  C
  Ge4      1.0000 0.31547  0.52620  0.57662  Biso   1.000  Ge
  C11      1.0000 0.20386  0.67907  0.57269  Biso   1.000  C
  C12      1.0000 0.19900  0.74792  0.54189  Biso   1.000  C
  C13      1.0000 0.44834  0.50100  0.54746  Biso   1.000  C
  C14      1.0000 0.48126  0.57378  0.54573  Biso   1.000  C
  Ge5      1.0000 0.35564  0.48586  0.65494  Biso   1.000  Ge
  C15      1.0000 0.50498  0.37244  0.66762  Biso   1.000  C
  C16      1.0000 0.58972  0.33953  0.64078  Biso   1.000  C
  C17      1.0000 0.32718  0.62170  0.68212  Biso   1.000  C
  C18      1.0000 0.40401  0.63706  0.69987  Biso   1.000  C
  Ge6      1.0000 0.30853  0.23498  0.65473  Biso   1.000  Ge
  C19      1.0000 0.20388  0.18920  0.66955  Biso   1.000  C
  C20      1.0000 0.16010  0.14926  0.64183  Biso   1.000  C
  C21      1.0000 0.44308  0.13361  0.68421  Biso   1.000  C
  C22      1.0000 0.45931  0.04031  0.70110  Biso   1.000  C
  Ge7      1.0000 0.34401  0.23334  0.57539  Biso   1.000  Ge
  C23      1.0000 0.49894  0.17968  0.56952  Biso   1.000  C
  C24      1.0000 0.55960  0.10743  0.53906  Biso   1.000  C
  C25      1.0000 0.31699  0.12964  0.54402  Biso   1.000  C
  C26      1.0000 0.23735  0.15339  0.51539  Biso   1.000  C
  H4       1.0000 0.19664  0.37215  0.47034  Biso   1.000  H
  H5       1.0000 0.17937  0.50474  0.46864  Biso   1.000  H
  H6       1.0000 0.01814  0.33614  0.58518  Biso   1.000  H
  H7       1.0000 0.90989  0.47633  0.50292  Biso   1.000  H
  H8       1.0000 0.90528  0.35408  0.52172  Biso   1.000  H
  H9       1.0000 0.99987  0.68559  0.53607  Biso   1.000  H
  H10      1.0000 0.81060  0.64039  0.54948  Biso   1.000  H
  H11      1.0000 0.80469  0.76243  0.52433  Biso   1.000  H
  H12      1.0000 0.98361  0.38924  0.67358  Biso   1.000  H
  H13      1.0000 0.86460  0.61289  0.71968  Biso   1.000  H
  H14      1.0000 0.83823  0.49786  0.72618  Biso   1.000  H
  H15      1.0000 0.90968  0.73246  0.64649  Biso   1.000  H
  H16      1.0000 0.08804  0.68015  0.71586  Biso   1.000  H
  H17      1.0000 0.97272  0.81538  0.70084  Biso   1.000  H
  H18      1.0000 0.13912  0.70768  0.59748  Biso   1.000  H
  H19      1.0000 0.13209  0.83204  0.54085  Biso   1.000  H
  H20      1.0000 0.26085  0.72423  0.51629  Biso   1.000  H
  H21      1.0000 0.49977  0.41983  0.53342  Biso   1.000  H
  H22      1.0000 0.43311  0.65500  0.55985  Biso   1.000  H
  H23      1.0000 0.55838  0.55506  0.53037  Biso   1.000  H
  H24      1.0000 0.51646  0.33087  0.69928  Biso   1.000  H
  H25      1.0000 0.66998  0.27234  0.64970  Biso   1.000  H
  H26      1.0000 0.58326  0.37786  0.60890  Biso   1.000  H
  H27      1.0000 0.24281  0.68861  0.68135  Biso   1.000  H
  H28      1.0000 0.48910  0.57232  0.70055  Biso   1.000  H
  H29      1.0000 0.38572  0.71475  0.71447  Biso   1.000  H
  H30      1.0000 0.18105  0.19741  0.70442  Biso   1.000  H
  H31      1.0000 0.18046  0.13827  0.60684  Biso   1.000  H
  H32      1.0000 0.10229  0.12504  0.65327  Biso   1.000  H
  H33      1.0000 0.50709  0.15489  0.68605  Biso   1.000  H
  H34      1.0000 0.39689  0.01691  0.69958  Biso   1.000  H
  H35      1.0000 0.53575  0.98312  0.71716  Biso   1.000  H
  H36      1.0000 0.53572  0.21110  0.59264  Biso   1.000  H
  H37      1.0000 0.64669  0.07785  0.53613  Biso   1.000  H
  H38      1.0000 0.52490  0.07519  0.51543  Biso   1.000  H
  H39      1.0000 0.37486  0.04415  0.55151  Biso   1.000  H
  H40      1.0000 0.17654  0.23694  0.50698  Biso   1.000  H
  H41      1.0000 0.22832  0.08962  0.49923  Biso   1.000  H
  H42      1.0000 0.18834  0.50156  0.76258  Biso   1.000  H
  H43      1.0000 0.18656  0.37816  0.75837  Biso   1.000  H
  C27      1.0000 0.40088  0.44593  0.78141  Biso   1.000  C
  H44      1.0000 0.40670  0.47854  0.74959  Biso   1.000  H
  H45      1.0000 0.48067  0.40431  0.79739  Biso   1.000  H
  H46      1.0000 0.34296  0.51118  0.80288  Biso   1.000  H
  S2       1.0000 0.36304  0.34363  0.77483  Biso   1.000  S
  C28      1.0000 0.23177  0.41900  0.74896  Biso   1.000  C
  Ge8      1.0000 0.23727  0.42052  0.68314  Biso   1.000  Ge
  Au104    1.0000 0.33332  0.33329  0.37689  Biso   1.000  Au
  Au105    1.0000 0.33332  0.33329  0.85216  Biso   1.000  Au
  Au106    1.0000 0.26665  0.46663  0.92365  Biso   1.000  Au
  Au107    1.0000 0.46665  0.26663  0.92365  Biso   1.000  Au
  Au108    1.0000 0.26665  0.26663  0.92365  Biso   1.000  Au
