# Supplementary material for: Substituent Control of σ-Interference Effects in the Transmission of Saturated Molecules
Source: ACS Phys Chem Au. 2022 Apr 14;2(4):282–8. doi: 10.1021/acsphyschemau.2c00016 (PMC9955259; doi:10.1021/acsphyschemau.2c00016)
Supplement: Supplementary file 2 — pg2c00016_si_002.zip [file pg2c00016_si_002.zip › structures/junctions_cif/Ge222_sub9_anti.cif]

data_image0
_cell_length_a       14.425
_cell_length_b       14.425
_cell_length_c       31.0294
_cell_angle_alpha    90
_cell_angle_beta     90
_cell_angle_gamma    60

_symmetry_space_group_name_H-M    "P 1"
_symmetry_int_tables_number       1

loop_
  _symmetry_equiv_pos_as_xyz
  'x, y, z'

loop_
  _atom_site_label
  _atom_site_occupancy
  _atom_site_fract_x
  _atom_site_fract_y
  _atom_site_fract_z
  _atom_site_thermal_displace_type
  _atom_site_B_iso_or_equiv
  _atom_site_type_symbol
  Au1      1.0000 0.00000  0.00000  0.00000  Biso   1.000  Au
  Au2      1.0000 0.20000  0.00000  0.00000  Biso   1.000  Au
  Au3      1.0000 0.40000  0.00000  0.00000  Biso   1.000  Au
  Au4      1.0000 0.60000  0.00000  0.00000  Biso   1.000  Au
  Au5      1.0000 0.80000  0.00000  0.00000  Biso   1.000  Au
  Au6      1.0000 0.00000  0.20000  0.00000  Biso   1.000  Au
  Au7      1.0000 0.20000  0.20000  0.00000  Biso   1.000  Au
  Au8      1.0000 0.40000  0.20000  0.00000  Biso   1.000  Au
  Au9      1.0000 0.60000  0.20000  0.00000  Biso   1.000  Au
  Au10     1.0000 0.80000  0.20000  0.00000  Biso   1.000  Au
  Au11     1.0000 0.00000  0.40000  0.00000  Biso   1.000  Au
  Au12     1.0000 0.20000  0.40000  0.00000  Biso   1.000  Au
  Au13     1.0000 0.40000  0.40000  0.00000  Biso   1.000  Au
  Au14     1.0000 0.60000  0.40000  0.00000  Biso   1.000  Au
  Au15     1.0000 0.80000  0.40000  0.00000  Biso   1.000  Au
  Au16     1.0000 0.00000  0.60000  0.00000  Biso   1.000  Au
  Au17     1.0000 0.20000  0.60000  0.00000  Biso   1.000  Au
  Au18     1.0000 0.40000  0.60000  0.00000  Biso   1.000  Au
  Au19     1.0000 0.60000  0.60000  0.00000  Biso   1.000  Au
  Au20     1.0000 0.80000  0.60000  0.00000  Biso   1.000  Au
  Au21     1.0000 0.00000  0.80000  0.00000  Biso   1.000  Au
  Au22     1.0000 0.20000  0.80000  0.00000  Biso   1.000  Au
  Au23     1.0000 0.40000  0.80000  0.00000  Biso   1.000  Au
  Au24     1.0000 0.60000  0.80000  0.00000  Biso   1.000  Au
  Au25     1.0000 0.80000  0.80000  0.00000  Biso   1.000  Au
  Au26     1.0000 0.06667  0.06667  0.07591  Biso   1.000  Au
  Au27     1.0000 0.26667  0.06667  0.07591  Biso   1.000  Au
  Au28     1.0000 0.46667  0.06667  0.07591  Biso   1.000  Au
  Au29     1.0000 0.66667  0.06667  0.07591  Biso   1.000  Au
  Au30     1.0000 0.86667  0.06667  0.07591  Biso   1.000  Au
  Au31     1.0000 0.06667  0.26667  0.07591  Biso   1.000  Au
  Au32     1.0000 0.26667  0.26667  0.07591  Biso   1.000  Au
  Au33     1.0000 0.46667  0.26667  0.07591  Biso   1.000  Au
  Au34     1.0000 0.66667  0.26667  0.07591  Biso   1.000  Au
  Au35     1.0000 0.86667  0.26667  0.07591  Biso   1.000  Au
  Au36     1.0000 0.06667  0.46667  0.07591  Biso   1.000  Au
  Au37     1.0000 0.26667  0.46667  0.07591  Biso   1.000  Au
  Au38     1.0000 0.46667  0.46667  0.07591  Biso   1.000  Au
  Au39     1.0000 0.66667  0.46667  0.07591  Biso   1.000  Au
  Au40     1.0000 0.86667  0.46667  0.07591  Biso   1.000  Au
  Au41     1.0000 0.06667  0.66667  0.07591  Biso   1.000  Au
  Au42     1.0000 0.26667  0.66667  0.07591  Biso   1.000  Au
  Au43     1.0000 0.46667  0.66667  0.07591  Biso   1.000  Au
  Au44     1.0000 0.66667  0.66667  0.07591  Biso   1.000  Au
  Au45     1.0000 0.86667  0.66667  0.07591  Biso   1.000  Au
  Au46     1.0000 0.06667  0.86667  0.07591  Biso   1.000  Au
  Au47     1.0000 0.26667  0.86667  0.07591  Biso   1.000  Au
  Au48     1.0000 0.46667  0.86667  0.07591  Biso   1.000  Au
  Au49     1.0000 0.66667  0.86667  0.07591  Biso   1.000  Au
  Au50     1.0000 0.86667  0.86667  0.07591  Biso   1.000  Au
  Au51     1.0000 0.93333  0.13333  0.15183  Biso   1.000  Au
  Au52     1.0000 0.13333  0.13333  0.15183  Biso   1.000  Au
  Au53     1.0000 0.33333  0.13333  0.15183  Biso   1.000  Au
  Au54     1.0000 0.53333  0.13333  0.15183  Biso   1.000  Au
  Au55     1.0000 0.73333  0.13333  0.15183  Biso   1.000  Au
  Au56     1.0000 0.93333  0.33333  0.15183  Biso   1.000  Au
  Au57     1.0000 0.13333  0.33333  0.15183  Biso   1.000  Au
  Au58     1.0000 0.33333  0.33333  0.15183  Biso   1.000  Au
  Au59     1.0000 0.53333  0.33333  0.15183  Biso   1.000  Au
  Au60     1.0000 0.73333  0.33333  0.15183  Biso   1.000  Au
  Au61     1.0000 0.93333  0.53333  0.15183  Biso   1.000  Au
  Au62     1.0000 0.13333  0.53333  0.15183  Biso   1.000  Au
  Au63     1.0000 0.33333  0.53333  0.15183  Biso   1.000  Au
  Au64     1.0000 0.53333  0.53333  0.15183  Biso   1.000  Au
  Au65     1.0000 0.73333  0.53333  0.15183  Biso   1.000  Au
  Au66     1.0000 0.93333  0.73333  0.15183  Biso   1.000  Au
  Au67     1.0000 0.13333  0.73333  0.15183  Biso   1.000  Au
  Au68     1.0000 0.33333  0.73333  0.15183  Biso   1.000  Au
  Au69     1.0000 0.53333  0.73333  0.15183  Biso   1.000  Au
  Au70     1.0000 0.73333  0.73333  0.15183  Biso   1.000  Au
  Au71     1.0000 0.93333  0.93333  0.15183  Biso   1.000  Au
  Au72     1.0000 0.13333  0.93333  0.15183  Biso   1.000  Au
  Au73     1.0000 0.33333  0.93333  0.15183  Biso   1.000  Au
  Au74     1.0000 0.53333  0.93333  0.15183  Biso   1.000  Au
  Au75     1.0000 0.73333  0.93333  0.15183  Biso   1.000  Au
  Au76     1.0000 0.00000  0.00000  0.22774  Biso   1.000  Au
  Au77     1.0000 0.20000  0.00000  0.22774  Biso   1.000  Au
  Au78     1.0000 0.40000  0.00000  0.22774  Biso   1.000  Au
  Au79     1.0000 0.60000  0.00000  0.22774  Biso   1.000  Au
  Au80     1.0000 0.80000  0.00000  0.22774  Biso   1.000  Au
  Au81     1.0000 0.00000  0.20000  0.22774  Biso   1.000  Au
  Au82     1.0000 0.20000  0.20000  0.22774  Biso   1.000  Au
  Au83     1.0000 0.40000  0.20000  0.22774  Biso   1.000  Au
  Au84     1.0000 0.60000  0.20000  0.22774  Biso   1.000  Au
  Au85     1.0000 0.80000  0.20000  0.22774  Biso   1.000  Au
  Au86     1.0000 0.00000  0.40000  0.22774  Biso   1.000  Au
  Au87     1.0000 0.20000  0.40000  0.22774  Biso   1.000  Au
  Au88     1.0000 0.40000  0.40000  0.22774  Biso   1.000  Au
  Au89     1.0000 0.60000  0.40000  0.22774  Biso   1.000  Au
  Au90     1.0000 0.80000  0.40000  0.22774  Biso   1.000  Au
  Au91     1.0000 0.00000  0.60000  0.22774  Biso   1.000  Au
  Au92     1.0000 0.20000  0.60000  0.22774  Biso   1.000  Au
  Au93     1.0000 0.40000  0.60000  0.22774  Biso   1.000  Au
  Au94     1.0000 0.60000  0.60000  0.22774  Biso   1.000  Au
  Au95     1.0000 0.80000  0.60000  0.22774  Biso   1.000  Au
  Au96     1.0000 0.00000  0.80000  0.22774  Biso   1.000  Au
  Au97     1.0000 0.20000  0.80000  0.22774  Biso   1.000  Au
  Au98     1.0000 0.40000  0.80000  0.22774  Biso   1.000  Au
  Au99     1.0000 0.60000  0.80000  0.22774  Biso   1.000  Au
  Au100    1.0000 0.80000  0.80000  0.22774  Biso   1.000  Au
  Au101    1.0000 0.26665  0.26663  0.30366  Biso   1.000  Au
  Au102    1.0000 0.46665  0.26663  0.30366  Biso   1.000  Au
  Au103    1.0000 0.26665  0.46663  0.30366  Biso   1.000  Au
  C1       1.0000 0.50522  0.25544  0.45314  Biso   1.000  C
  H1       1.0000 0.53708  0.23752  0.48656  Biso   1.000  H
  H2       1.0000 0.54361  0.18090  0.43362  Biso   1.000  H
  H3       1.0000 0.52064  0.31606  0.43788  Biso   1.000  H
  S1       1.0000 0.36288  0.29935  0.45242  Biso   1.000  S
  C2       1.0000 0.30508  0.42824  0.47966  Biso   1.000  C
  Ge1      1.0000 0.29909  0.42121  0.54463  Biso   1.000  Ge
  Ge2      1.0000 0.21546  0.60618  0.57473  Biso   1.000  Ge
  C3       1.0000 0.08791  0.70164  0.54363  Biso   1.000  C
  C4       1.0000 0.00431  0.75904  0.52372  Biso   1.000  C
  C5       1.0000 0.31682  0.65423  0.56689  Biso   1.000  C
  C6       1.0000 0.39022  0.67358  0.56154  Biso   1.000  C
  Ge3      1.0000 0.17623  0.60750  0.65320  Biso   1.000  Ge
  C7       1.0000 0.20945  0.70237  0.68412  Biso   1.000  C
  C8       1.0000 0.23651  0.75901  0.70409  Biso   1.000  C
  C9       1.0000 0.02661  0.65608  0.66084  Biso   1.000  C
  C10      1.0000 0.93438  0.67351  0.66583  Biso   1.000  C
  Ge4      1.0000 0.47655  0.31541  0.58014  Biso   1.000  Ge
  C11      1.0000 0.57510  0.34931  0.55254  Biso   1.000  C
  C12      1.0000 0.63148  0.37748  0.53306  Biso   1.000  C
  C13      1.0000 0.52570  0.16668  0.56938  Biso   1.000  C
  C14      1.0000 0.54322  0.07466  0.56360  Biso   1.000  C
  Ge5      1.0000 0.46728  0.34517  0.65956  Biso   1.000  Ge
  C15      1.0000 0.51212  0.44776  0.67000  Biso   1.000  C
  C16      1.0000 0.53127  0.52177  0.67313  Biso   1.000  C
  C17      1.0000 0.56583  0.21345  0.68700  Biso   1.000  C
  C18      1.0000 0.63213  0.12669  0.70270  Biso   1.000  C
  Ge6      1.0000 0.20806  0.31581  0.64836  Biso   1.000  Ge
  C19      1.0000 0.30823  0.16717  0.65887  Biso   1.000  C
  C20      1.0000 0.38149  0.07420  0.66397  Biso   1.000  C
  C21      1.0000 0.07553  0.34883  0.67552  Biso   1.000  C
  C22      1.0000 0.99180  0.37424  0.69519  Biso   1.000  C
  Ge7      1.0000 0.18749  0.34456  0.56897  Biso   1.000  Ge
  C23      1.0000 0.04028  0.44722  0.55809  Biso   1.000  C
  C24      1.0000 0.94783  0.52244  0.55451  Biso   1.000  C
  C25      1.0000 0.22110  0.21296  0.54128  Biso   1.000  C
  C26      1.0000 0.24232  0.12667  0.52488  Biso   1.000  C
  H4       1.0000 0.34677  0.47246  0.47006  Biso   1.000  H
  H5       1.0000 0.22024  0.47443  0.46882  Biso   1.000  H
  H6       1.0000 0.93162  0.81163  0.50563  Biso   1.000  H
  H7       1.0000 0.45264  0.69408  0.55631  Biso   1.000  H
  H8       1.0000 0.25784  0.81076  0.72209  Biso   1.000  H
  H9       1.0000 0.85184  0.69258  0.67103  Biso   1.000  H
  H10      1.0000 0.68416  0.39880  0.51580  Biso   1.000  H
  H11      1.0000 0.56234  0.99233  0.55783  Biso   1.000  H
  H12      1.0000 0.55086  0.58526  0.67670  Biso   1.000  H
  H13      1.0000 0.69192  0.05098  0.71705  Biso   1.000  H
  H14      1.0000 0.44446  0.99143  0.66904  Biso   1.000  H
  H15      1.0000 0.91783  0.39437  0.71224  Biso   1.000  H
  H16      1.0000 0.86555  0.58748  0.55048  Biso   1.000  H
  H17      1.0000 0.25850  0.05152  0.50990  Biso   1.000  H
  H18      1.0000 0.17998  0.47279  0.75840  Biso   1.000  H
  H19      1.0000 0.30382  0.47588  0.75983  Biso   1.000  H
  C27      1.0000 0.23993  0.25505  0.77446  Biso   1.000  C
  H20      1.0000 0.22771  0.23577  0.74103  Biso   1.000  H
  H21      1.0000 0.16310  0.31611  0.78906  Biso   1.000  H
  H22      1.0000 0.27564  0.18110  0.79437  Biso   1.000  H
  S2       1.0000 0.33753  0.29997  0.77571  Biso   1.000  S
  C28      1.0000 0.26587  0.42923  0.74876  Biso   1.000  C
  Ge8      1.0000 0.27860  0.42273  0.68380  Biso   1.000  Ge
  Au104    1.0000 0.33332  0.33329  0.37474  Biso   1.000  Au
  Au105    1.0000 0.33332  0.33329  0.85300  Biso   1.000  Au
  Au106    1.0000 0.26665  0.46663  0.92409  Biso   1.000  Au
  Au107    1.0000 0.46665  0.26663  0.92409  Biso   1.000  Au
  Au108    1.0000 0.26665  0.26663  0.92409  Biso   1.000  Au
