# Supplementary material for: Substituent Control of σ-Interference Effects in the Transmission of Saturated Molecules
Source: ACS Phys Chem Au. 2022 Apr 14;2(4):282–8. doi: 10.1021/acsphyschemau.2c00016 (PMC9955259; doi:10.1021/acsphyschemau.2c00016)
Supplement: Supplementary file 2 — pg2c00016_si_002.zip [file pg2c00016_si_002.zip › structures/junctions_cif/Ge222_sub0_ortho.cif]

data_image0
_cell_length_a       14.425
_cell_length_b       14.425
_cell_length_c       30.996
_cell_angle_alpha    90
_cell_angle_beta     90
_cell_angle_gamma    60

_symmetry_space_group_name_H-M    "P 1"
_symmetry_int_tables_number       1

loop_
  _symmetry_equiv_pos_as_xyz
  'x, y, z'

loop_
  _atom_site_label
  _atom_site_occupancy
  _atom_site_fract_x
  _atom_site_fract_y
  _atom_site_fract_z
  _atom_site_thermal_displace_type
  _atom_site_B_iso_or_equiv
  _atom_site_type_symbol
  Au1      1.0000 0.00000  0.00000  0.00000  Biso   1.000  Au
  Au2      1.0000 0.20000  0.00000  0.00000  Biso   1.000  Au
  Au3      1.0000 0.40000  0.00000  0.00000  Biso   1.000  Au
  Au4      1.0000 0.60000  0.00000  0.00000  Biso   1.000  Au
  Au5      1.0000 0.80000  0.00000  0.00000  Biso   1.000  Au
  Au6      1.0000 0.00000  0.20000  0.00000  Biso   1.000  Au
  Au7      1.0000 0.20000  0.20000  0.00000  Biso   1.000  Au
  Au8      1.0000 0.40000  0.20000  0.00000  Biso   1.000  Au
  Au9      1.0000 0.60000  0.20000  0.00000  Biso   1.000  Au
  Au10     1.0000 0.80000  0.20000  0.00000  Biso   1.000  Au
  Au11     1.0000 0.00000  0.40000  0.00000  Biso   1.000  Au
  Au12     1.0000 0.20000  0.40000  0.00000  Biso   1.000  Au
  Au13     1.0000 0.40000  0.40000  0.00000  Biso   1.000  Au
  Au14     1.0000 0.60000  0.40000  0.00000  Biso   1.000  Au
  Au15     1.0000 0.80000  0.40000  0.00000  Biso   1.000  Au
  Au16     1.0000 0.00000  0.60000  0.00000  Biso   1.000  Au
  Au17     1.0000 0.20000  0.60000  0.00000  Biso   1.000  Au
  Au18     1.0000 0.40000  0.60000  0.00000  Biso   1.000  Au
  Au19     1.0000 0.60000  0.60000  0.00000  Biso   1.000  Au
  Au20     1.0000 0.80000  0.60000  0.00000  Biso   1.000  Au
  Au21     1.0000 0.00000  0.80000  0.00000  Biso   1.000  Au
  Au22     1.0000 0.20000  0.80000  0.00000  Biso   1.000  Au
  Au23     1.0000 0.40000  0.80000  0.00000  Biso   1.000  Au
  Au24     1.0000 0.60000  0.80000  0.00000  Biso   1.000  Au
  Au25     1.0000 0.80000  0.80000  0.00000  Biso   1.000  Au
  Au26     1.0000 0.06667  0.06667  0.07600  Biso   1.000  Au
  Au27     1.0000 0.26667  0.06667  0.07600  Biso   1.000  Au
  Au28     1.0000 0.46667  0.06667  0.07600  Biso   1.000  Au
  Au29     1.0000 0.66667  0.06667  0.07600  Biso   1.000  Au
  Au30     1.0000 0.86667  0.06667  0.07600  Biso   1.000  Au
  Au31     1.0000 0.06667  0.26667  0.07600  Biso   1.000  Au
  Au32     1.0000 0.26667  0.26667  0.07600  Biso   1.000  Au
  Au33     1.0000 0.46667  0.26667  0.07600  Biso   1.000  Au
  Au34     1.0000 0.66667  0.26667  0.07600  Biso   1.000  Au
  Au35     1.0000 0.86667  0.26667  0.07600  Biso   1.000  Au
  Au36     1.0000 0.06667  0.46667  0.07600  Biso   1.000  Au
  Au37     1.0000 0.26667  0.46667  0.07600  Biso   1.000  Au
  Au38     1.0000 0.46667  0.46667  0.07600  Biso   1.000  Au
  Au39     1.0000 0.66667  0.46667  0.07600  Biso   1.000  Au
  Au40     1.0000 0.86667  0.46667  0.07600  Biso   1.000  Au
  Au41     1.0000 0.06667  0.66667  0.07600  Biso   1.000  Au
  Au42     1.0000 0.26667  0.66667  0.07600  Biso   1.000  Au
  Au43     1.0000 0.46667  0.66667  0.07600  Biso   1.000  Au
  Au44     1.0000 0.66667  0.66667  0.07600  Biso   1.000  Au
  Au45     1.0000 0.86667  0.66667  0.07600  Biso   1.000  Au
  Au46     1.0000 0.06667  0.86667  0.07600  Biso   1.000  Au
  Au47     1.0000 0.26667  0.86667  0.07600  Biso   1.000  Au
  Au48     1.0000 0.46667  0.86667  0.07600  Biso   1.000  Au
  Au49     1.0000 0.66667  0.86667  0.07600  Biso   1.000  Au
  Au50     1.0000 0.86667  0.86667  0.07600  Biso   1.000  Au
  Au51     1.0000 0.93333  0.13333  0.15199  Biso   1.000  Au
  Au52     1.0000 0.13333  0.13333  0.15199  Biso   1.000  Au
  Au53     1.0000 0.33333  0.13333  0.15199  Biso   1.000  Au
  Au54     1.0000 0.53333  0.13333  0.15199  Biso   1.000  Au
  Au55     1.0000 0.73333  0.13333  0.15199  Biso   1.000  Au
  Au56     1.0000 0.93333  0.33333  0.15199  Biso   1.000  Au
  Au57     1.0000 0.13333  0.33333  0.15199  Biso   1.000  Au
  Au58     1.0000 0.33333  0.33333  0.15199  Biso   1.000  Au
  Au59     1.0000 0.53333  0.33333  0.15199  Biso   1.000  Au
  Au60     1.0000 0.73333  0.33333  0.15199  Biso   1.000  Au
  Au61     1.0000 0.93333  0.53333  0.15199  Biso   1.000  Au
  Au62     1.0000 0.13333  0.53333  0.15199  Biso   1.000  Au
  Au63     1.0000 0.33333  0.53333  0.15199  Biso   1.000  Au
  Au64     1.0000 0.53333  0.53333  0.15199  Biso   1.000  Au
  Au65     1.0000 0.73333  0.53333  0.15199  Biso   1.000  Au
  Au66     1.0000 0.93333  0.73333  0.15199  Biso   1.000  Au
  Au67     1.0000 0.13333  0.73333  0.15199  Biso   1.000  Au
  Au68     1.0000 0.33333  0.73333  0.15199  Biso   1.000  Au
  Au69     1.0000 0.53333  0.73333  0.15199  Biso   1.000  Au
  Au70     1.0000 0.73333  0.73333  0.15199  Biso   1.000  Au
  Au71     1.0000 0.93333  0.93333  0.15199  Biso   1.000  Au
  Au72     1.0000 0.13333  0.93333  0.15199  Biso   1.000  Au
  Au73     1.0000 0.33333  0.93333  0.15199  Biso   1.000  Au
  Au74     1.0000 0.53333  0.93333  0.15199  Biso   1.000  Au
  Au75     1.0000 0.73333  0.93333  0.15199  Biso   1.000  Au
  Au76     1.0000 0.00000  0.00000  0.22799  Biso   1.000  Au
  Au77     1.0000 0.20000  0.00000  0.22799  Biso   1.000  Au
  Au78     1.0000 0.40000  0.00000  0.22799  Biso   1.000  Au
  Au79     1.0000 0.60000  0.00000  0.22799  Biso   1.000  Au
  Au80     1.0000 0.80000  0.00000  0.22799  Biso   1.000  Au
  Au81     1.0000 0.00000  0.20000  0.22799  Biso   1.000  Au
  Au82     1.0000 0.20000  0.20000  0.22799  Biso   1.000  Au
  Au83     1.0000 0.40000  0.20000  0.22799  Biso   1.000  Au
  Au84     1.0000 0.60000  0.20000  0.22799  Biso   1.000  Au
  Au85     1.0000 0.80000  0.20000  0.22799  Biso   1.000  Au
  Au86     1.0000 0.00000  0.40000  0.22799  Biso   1.000  Au
  Au87     1.0000 0.20000  0.40000  0.22799  Biso   1.000  Au
  Au88     1.0000 0.40000  0.40000  0.22799  Biso   1.000  Au
  Au89     1.0000 0.60000  0.40000  0.22799  Biso   1.000  Au
  Au90     1.0000 0.80000  0.40000  0.22799  Biso   1.000  Au
  Au91     1.0000 0.00000  0.60000  0.22799  Biso   1.000  Au
  Au92     1.0000 0.20000  0.60000  0.22799  Biso   1.000  Au
  Au93     1.0000 0.40000  0.60000  0.22799  Biso   1.000  Au
  Au94     1.0000 0.60000  0.60000  0.22799  Biso   1.000  Au
  Au95     1.0000 0.80000  0.60000  0.22799  Biso   1.000  Au
  Au96     1.0000 0.00000  0.80000  0.22799  Biso   1.000  Au
  Au97     1.0000 0.20000  0.80000  0.22799  Biso   1.000  Au
  Au98     1.0000 0.40000  0.80000  0.22799  Biso   1.000  Au
  Au99     1.0000 0.60000  0.80000  0.22799  Biso   1.000  Au
  Au100    1.0000 0.80000  0.80000  0.22799  Biso   1.000  Au
  Au101    1.0000 0.26665  0.26663  0.30399  Biso   1.000  Au
  Au102    1.0000 0.46665  0.26663  0.30399  Biso   1.000  Au
  Au103    1.0000 0.26665  0.46663  0.30399  Biso   1.000  Au
  C1       1.0000 0.28153  0.31277  0.48471  Biso   1.000  C
  Ge1      1.0000 0.31596  0.30900  0.54834  Biso   1.000  Ge
  Ge2      1.0000 0.21225  0.24801  0.59149  Biso   1.000  Ge
  Ge3      1.0000 0.27973  0.21044  0.66642  Biso   1.000  Ge
  Ge4      1.0000 0.37923  0.30582  0.68043  Biso   1.000  Ge
  Ge5      1.0000 0.27074  0.49034  0.65311  Biso   1.000  Ge
  Ge6      1.0000 0.54670  0.21561  0.63786  Biso   1.000  Ge
  C2       1.0000 0.41216  0.30567  0.74405  Biso   1.000  C
  Ge7      1.0000 0.27181  0.48830  0.57391  Biso   1.000  Ge
  Ge8      1.0000 0.50763  0.18534  0.56317  Biso   1.000  Ge
  S1       1.0000 0.29119  0.37487  0.77691  Biso   1.000  S
  H1       1.0000 0.46433  0.34107  0.74949  Biso   1.000  H
  H2       1.0000 0.45576  0.22104  0.75528  Biso   1.000  H
  C3       1.0000 0.26796  0.51123  0.77667  Biso   1.000  C
  H3       1.0000 0.25535  0.54198  0.74302  Biso   1.000  H
  H4       1.0000 0.33557  0.51482  0.79214  Biso   1.000  H
  H5       1.0000 0.19393  0.55975  0.79584  Biso   1.000  H
  S2       1.0000 0.35237  0.36177  0.45135  Biso   1.000  S
  H6       1.0000 0.19370  0.36158  0.47901  Biso   1.000  H
  H7       1.0000 0.30900  0.22927  0.47404  Biso   1.000  H
  C4       1.0000 0.25887  0.50565  0.45105  Biso   1.000  C
  H8       1.0000 0.24593  0.53800  0.48442  Biso   1.000  H
  H9       1.0000 0.18218  0.52356  0.43558  Biso   1.000  H
  H10      1.0000 0.29778  0.54090  0.43127  Biso   1.000  H
  H11      1.0000 0.58150  0.20070  0.53048  Biso   1.000  H
  H12      1.0000 0.53217  0.06692  0.55881  Biso   1.000  H
  H13      1.0000 0.62776  0.10658  0.65965  Biso   1.000  H
  H14      1.0000 0.60082  0.28649  0.63739  Biso   1.000  H
  H15      1.0000 0.18487  0.24498  0.69880  Biso   1.000  H
  H16      1.0000 0.35659  0.08698  0.67185  Biso   1.000  H
  H17      1.0000 0.09124  0.33705  0.59119  Biso   1.000  H
  H18      1.0000 0.22006  0.14569  0.57030  Biso   1.000  H
  H19      1.0000 0.35594  0.51773  0.55662  Biso   1.000  H
  H20      1.0000 0.15994  0.57532  0.55618  Biso   1.000  H
  H21      1.0000 0.15262  0.54128  0.66976  Biso   1.000  H
  H22      1.0000 0.31619  0.56198  0.67032  Biso   1.000  H
  Au104    1.0000 0.33332  0.33329  0.37514  Biso   1.000  Au
  Au105    1.0000 0.33332  0.33329  0.85285  Biso   1.000  Au
  Au106    1.0000 0.26665  0.46663  0.92400  Biso   1.000  Au
  Au107    1.0000 0.46665  0.26663  0.92400  Biso   1.000  Au
  Au108    1.0000 0.26665  0.26663  0.92400  Biso   1.000  Au
