# Supplementary material for: Substituent Control of σ-Interference Effects in the Transmission of Saturated Molecules
Source: ACS Phys Chem Au. 2022 Apr 14;2(4):282–8. doi: 10.1021/acsphyschemau.2c00016 (PMC9955259; doi:10.1021/acsphyschemau.2c00016)
Supplement: Supplementary file 2 — pg2c00016_si_002.zip [file pg2c00016_si_002.zip › structures/junctions_cif/Si222_sub1_cis.cif]

data_image0
_cell_length_a       14.425
_cell_length_b       14.425
_cell_length_c       30.7074
_cell_angle_alpha    90
_cell_angle_beta     90
_cell_angle_gamma    60

_symmetry_space_group_name_H-M    "P 1"
_symmetry_int_tables_number       1

loop_
  _symmetry_equiv_pos_as_xyz
  'x, y, z'

loop_
  _atom_site_label
  _atom_site_occupancy
  _atom_site_fract_x
  _atom_site_fract_y
  _atom_site_fract_z
  _atom_site_thermal_displace_type
  _atom_site_B_iso_or_equiv
  _atom_site_type_symbol
  Au1      1.0000 0.00000  0.00000  0.00000  Biso   1.000  Au
  Au2      1.0000 0.20000  0.00000  0.00000  Biso   1.000  Au
  Au3      1.0000 0.40000  0.00000  0.00000  Biso   1.000  Au
  Au4      1.0000 0.60000  0.00000  0.00000  Biso   1.000  Au
  Au5      1.0000 0.80000  0.00000  0.00000  Biso   1.000  Au
  Au6      1.0000 0.00000  0.20000  0.00000  Biso   1.000  Au
  Au7      1.0000 0.20000  0.20000  0.00000  Biso   1.000  Au
  Au8      1.0000 0.40000  0.20000  0.00000  Biso   1.000  Au
  Au9      1.0000 0.60000  0.20000  0.00000  Biso   1.000  Au
  Au10     1.0000 0.80000  0.20000  0.00000  Biso   1.000  Au
  Au11     1.0000 0.00000  0.40000  0.00000  Biso   1.000  Au
  Au12     1.0000 0.20000  0.40000  0.00000  Biso   1.000  Au
  Au13     1.0000 0.40000  0.40000  0.00000  Biso   1.000  Au
  Au14     1.0000 0.60000  0.40000  0.00000  Biso   1.000  Au
  Au15     1.0000 0.80000  0.40000  0.00000  Biso   1.000  Au
  Au16     1.0000 0.00000  0.60000  0.00000  Biso   1.000  Au
  Au17     1.0000 0.20000  0.60000  0.00000  Biso   1.000  Au
  Au18     1.0000 0.40000  0.60000  0.00000  Biso   1.000  Au
  Au19     1.0000 0.60000  0.60000  0.00000  Biso   1.000  Au
  Au20     1.0000 0.80000  0.60000  0.00000  Biso   1.000  Au
  Au21     1.0000 0.00000  0.80000  0.00000  Biso   1.000  Au
  Au22     1.0000 0.20000  0.80000  0.00000  Biso   1.000  Au
  Au23     1.0000 0.40000  0.80000  0.00000  Biso   1.000  Au
  Au24     1.0000 0.60000  0.80000  0.00000  Biso   1.000  Au
  Au25     1.0000 0.80000  0.80000  0.00000  Biso   1.000  Au
  Au26     1.0000 0.06667  0.06667  0.07671  Biso   1.000  Au
  Au27     1.0000 0.26667  0.06667  0.07671  Biso   1.000  Au
  Au28     1.0000 0.46667  0.06667  0.07671  Biso   1.000  Au
  Au29     1.0000 0.66667  0.06667  0.07671  Biso   1.000  Au
  Au30     1.0000 0.86667  0.06667  0.07671  Biso   1.000  Au
  Au31     1.0000 0.06667  0.26667  0.07671  Biso   1.000  Au
  Au32     1.0000 0.26667  0.26667  0.07671  Biso   1.000  Au
  Au33     1.0000 0.46667  0.26667  0.07671  Biso   1.000  Au
  Au34     1.0000 0.66667  0.26667  0.07671  Biso   1.000  Au
  Au35     1.0000 0.86667  0.26667  0.07671  Biso   1.000  Au
  Au36     1.0000 0.06667  0.46667  0.07671  Biso   1.000  Au
  Au37     1.0000 0.26667  0.46667  0.07671  Biso   1.000  Au
  Au38     1.0000 0.46667  0.46667  0.07671  Biso   1.000  Au
  Au39     1.0000 0.66667  0.46667  0.07671  Biso   1.000  Au
  Au40     1.0000 0.86667  0.46667  0.07671  Biso   1.000  Au
  Au41     1.0000 0.06667  0.66667  0.07671  Biso   1.000  Au
  Au42     1.0000 0.26667  0.66667  0.07671  Biso   1.000  Au
  Au43     1.0000 0.46667  0.66667  0.07671  Biso   1.000  Au
  Au44     1.0000 0.66667  0.66667  0.07671  Biso   1.000  Au
  Au45     1.0000 0.86667  0.66667  0.07671  Biso   1.000  Au
  Au46     1.0000 0.06667  0.86667  0.07671  Biso   1.000  Au
  Au47     1.0000 0.26667  0.86667  0.07671  Biso   1.000  Au
  Au48     1.0000 0.46667  0.86667  0.07671  Biso   1.000  Au
  Au49     1.0000 0.66667  0.86667  0.07671  Biso   1.000  Au
  Au50     1.0000 0.86667  0.86667  0.07671  Biso   1.000  Au
  Au51     1.0000 0.93333  0.13333  0.15342  Biso   1.000  Au
  Au52     1.0000 0.13333  0.13333  0.15342  Biso   1.000  Au
  Au53     1.0000 0.33333  0.13333  0.15342  Biso   1.000  Au
  Au54     1.0000 0.53333  0.13333  0.15342  Biso   1.000  Au
  Au55     1.0000 0.73333  0.13333  0.15342  Biso   1.000  Au
  Au56     1.0000 0.93333  0.33333  0.15342  Biso   1.000  Au
  Au57     1.0000 0.13333  0.33333  0.15342  Biso   1.000  Au
  Au58     1.0000 0.33333  0.33333  0.15342  Biso   1.000  Au
  Au59     1.0000 0.53333  0.33333  0.15342  Biso   1.000  Au
  Au60     1.0000 0.73333  0.33333  0.15342  Biso   1.000  Au
  Au61     1.0000 0.93333  0.53333  0.15342  Biso   1.000  Au
  Au62     1.0000 0.13333  0.53333  0.15342  Biso   1.000  Au
  Au63     1.0000 0.33333  0.53333  0.15342  Biso   1.000  Au
  Au64     1.0000 0.53333  0.53333  0.15342  Biso   1.000  Au
  Au65     1.0000 0.73333  0.53333  0.15342  Biso   1.000  Au
  Au66     1.0000 0.93333  0.73333  0.15342  Biso   1.000  Au
  Au67     1.0000 0.13333  0.73333  0.15342  Biso   1.000  Au
  Au68     1.0000 0.33333  0.73333  0.15342  Biso   1.000  Au
  Au69     1.0000 0.53333  0.73333  0.15342  Biso   1.000  Au
  Au70     1.0000 0.73333  0.73333  0.15342  Biso   1.000  Au
  Au71     1.0000 0.93333  0.93333  0.15342  Biso   1.000  Au
  Au72     1.0000 0.13333  0.93333  0.15342  Biso   1.000  Au
  Au73     1.0000 0.33333  0.93333  0.15342  Biso   1.000  Au
  Au74     1.0000 0.53333  0.93333  0.15342  Biso   1.000  Au
  Au75     1.0000 0.73333  0.93333  0.15342  Biso   1.000  Au
  Au76     1.0000 0.00000  0.00000  0.23013  Biso   1.000  Au
  Au77     1.0000 0.20000  0.00000  0.23013  Biso   1.000  Au
  Au78     1.0000 0.40000  0.00000  0.23013  Biso   1.000  Au
  Au79     1.0000 0.60000  0.00000  0.23013  Biso   1.000  Au
  Au80     1.0000 0.80000  0.00000  0.23013  Biso   1.000  Au
  Au81     1.0000 0.00000  0.20000  0.23013  Biso   1.000  Au
  Au82     1.0000 0.20000  0.20000  0.23013  Biso   1.000  Au
  Au83     1.0000 0.40000  0.20000  0.23013  Biso   1.000  Au
  Au84     1.0000 0.60000  0.20000  0.23013  Biso   1.000  Au
  Au85     1.0000 0.80000  0.20000  0.23013  Biso   1.000  Au
  Au86     1.0000 0.00000  0.40000  0.23013  Biso   1.000  Au
  Au87     1.0000 0.20000  0.40000  0.23013  Biso   1.000  Au
  Au88     1.0000 0.40000  0.40000  0.23013  Biso   1.000  Au
  Au89     1.0000 0.60000  0.40000  0.23013  Biso   1.000  Au
  Au90     1.0000 0.80000  0.40000  0.23013  Biso   1.000  Au
  Au91     1.0000 0.00000  0.60000  0.23013  Biso   1.000  Au
  Au92     1.0000 0.20000  0.60000  0.23013  Biso   1.000  Au
  Au93     1.0000 0.40000  0.60000  0.23013  Biso   1.000  Au
  Au94     1.0000 0.60000  0.60000  0.23013  Biso   1.000  Au
  Au95     1.0000 0.80000  0.60000  0.23013  Biso   1.000  Au
  Au96     1.0000 0.00000  0.80000  0.23013  Biso   1.000  Au
  Au97     1.0000 0.20000  0.80000  0.23013  Biso   1.000  Au
  Au98     1.0000 0.40000  0.80000  0.23013  Biso   1.000  Au
  Au99     1.0000 0.60000  0.80000  0.23013  Biso   1.000  Au
  Au100    1.0000 0.80000  0.80000  0.23013  Biso   1.000  Au
  Au101    1.0000 0.26665  0.26663  0.30684  Biso   1.000  Au
  Au102    1.0000 0.46665  0.26663  0.30684  Biso   1.000  Au
  Au103    1.0000 0.26665  0.46663  0.30684  Biso   1.000  Au
  C1       1.0000 0.41406  0.44396  0.44320  Biso   1.000  C
  H1       1.0000 0.34341  0.51509  0.42894  Biso   1.000  H
  H2       1.0000 0.44196  0.46493  0.47331  Biso   1.000  H
  H3       1.0000 0.47944  0.41028  0.41864  Biso   1.000  H
  S1       1.0000 0.38372  0.33727  0.45386  Biso   1.000  S
  C2       1.0000 0.26284  0.40397  0.48765  Biso   1.000  C
  Si1      1.0000 0.28721  0.39924  0.55005  Biso   1.000  Si
  Si2      1.0000 0.39377  0.47465  0.57041  Biso   1.000  Si
  C3       1.0000 0.53987  0.38170  0.55512  Biso   1.000  C
  C4       1.0000 0.34324  0.61191  0.54460  Biso   1.000  C
  Si3      1.0000 0.38317  0.50070  0.64720  Biso   1.000  Si
  C5       1.0000 0.52164  0.46103  0.66915  Biso   1.000  C
  C6       1.0000 0.29286  0.64947  0.65828  Biso   1.000  C
  Si4      1.0000 0.36751  0.22171  0.57755  Biso   1.000  Si
  C7       1.0000 0.49343  0.12598  0.54630  Biso   1.000  C
  C8       1.0000 0.27249  0.16658  0.57266  Biso   1.000  C
  Si5      1.0000 0.41083  0.22157  0.65266  Biso   1.000  Si
  C9       1.0000 0.56106  0.16585  0.65766  Biso   1.000  C
  C10      1.0000 0.38071  0.12594  0.68403  Biso   1.000  C
  Si6      1.0000 0.13182  0.47468  0.65982  Biso   1.000  Si
  C11      1.0000 0.04501  0.61216  0.68545  Biso   1.000  C
  C12      1.0000 0.07857  0.38188  0.67517  Biso   1.000  C
  Si7      1.0000 0.11647  0.50061  0.58303  Biso   1.000  Si
  C13      1.0000 0.05781  0.64934  0.57185  Biso   1.000  C
  C14      1.0000 0.01797  0.46065  0.56101  Biso   1.000  C
  H4       1.0000 0.21196  0.48732  0.47537  Biso   1.000  H
  H5       1.0000 0.21867  0.36072  0.48040  Biso   1.000  H
  H6       1.0000 0.55035  0.35662  0.52035  Biso   1.000  H
  H7       1.0000 0.58768  0.42165  0.56126  Biso   1.000  H
  H8       1.0000 0.57520  0.30723  0.57499  Biso   1.000  H
  H9       1.0000 0.33870  0.61067  0.50846  Biso   1.000  H
  H10      1.0000 0.39725  0.64353  0.55328  Biso   1.000  H
  H11      1.0000 0.26180  0.67006  0.55679  Biso   1.000  H
  H12      1.0000 0.55215  0.50990  0.65315  Biso   1.000  H
  H13      1.0000 0.51936  0.47527  0.70491  Biso   1.000  H
  H14      1.0000 0.58060  0.37528  0.66295  Biso   1.000  H
  H15      1.0000 0.21178  0.68039  0.64400  Biso   1.000  H
  H16      1.0000 0.32781  0.69577  0.64359  Biso   1.000  H
  H17      1.0000 0.28304  0.66711  0.69385  Biso   1.000  H
  H18      1.0000 0.52762  0.04362  0.55992  Biso   1.000  H
  H19      1.0000 0.55604  0.14935  0.54773  Biso   1.000  H
  H20      1.0000 0.47430  0.12297  0.51137  Biso   1.000  H
  H21      1.0000 0.19713  0.21469  0.59132  Biso   1.000  H
  H22      1.0000 0.25079  0.16396  0.53804  Biso   1.000  H
  H23      1.0000 0.31205  0.08320  0.58555  Biso   1.000  H
  H24      1.0000 0.58497  0.16443  0.69227  Biso   1.000  H
  H25      1.0000 0.60440  0.08185  0.64542  Biso   1.000  H
  H26      1.0000 0.58935  0.21248  0.63858  Biso   1.000  H
  H27      1.0000 0.43001  0.04328  0.67083  Biso   1.000  H
  H28      1.0000 0.40181  0.12408  0.71905  Biso   1.000  H
  H29      1.0000 0.29505  0.14817  0.68229  Biso   1.000  H
  H30      1.0000 0.95944  0.64377  0.67660  Biso   1.000  H
  H31      1.0000 0.06869  0.66989  0.67317  Biso   1.000  H
  H32      1.0000 0.05042  0.61146  0.72160  Biso   1.000  H
  H33      1.0000 0.99087  0.42171  0.66881  Biso   1.000  H
  H34      1.0000 0.09256  0.35731  0.71001  Biso   1.000  H
  H35      1.0000 0.11804  0.30712  0.65548  Biso   1.000  H
  H36      1.0000 0.97668  0.69581  0.58667  Biso   1.000  H
  H37      1.0000 0.10809  0.68029  0.58598  Biso   1.000  H
  H38      1.0000 0.04969  0.66696  0.53629  Biso   1.000  H
  H39      1.0000 0.00658  0.47422  0.52521  Biso   1.000  H
  H40      1.0000 0.04445  0.37510  0.56748  Biso   1.000  H
  H41      1.0000 0.93833  0.51011  0.57677  Biso   1.000  H
  H42      1.0000 0.30070  0.48684  0.75495  Biso   1.000  H
  H43      1.0000 0.42048  0.35983  0.75010  Biso   1.000  H
  C15      1.0000 0.14144  0.44547  0.78716  Biso   1.000  C
  H44      1.0000 0.10846  0.41238  0.81139  Biso   1.000  H
  H45      1.0000 0.09263  0.46788  0.75698  Biso   1.000  H
  H46      1.0000 0.14246  0.51545  0.80178  Biso   1.000  H
  S2       1.0000 0.27767  0.33764  0.77644  Biso   1.000  S
  C16      1.0000 0.33312  0.40358  0.74262  Biso   1.000  C
  Si8      1.0000 0.31384  0.39911  0.68018  Biso   1.000  Si
  Au104    1.0000 0.33332  0.33329  0.37867  Biso   1.000  Au
  Au105    1.0000 0.33332  0.33329  0.85146  Biso   1.000  Au
  Au106    1.0000 0.26665  0.46663  0.92329  Biso   1.000  Au
  Au107    1.0000 0.46665  0.26663  0.92329  Biso   1.000  Au
  Au108    1.0000 0.26665  0.26663  0.92329  Biso   1.000  Au
