# Supplementary material for: Substituent Control of σ-Interference Effects in the Transmission of Saturated Molecules
Source: ACS Phys Chem Au. 2022 Apr 14;2(4):282–8. doi: 10.1021/acsphyschemau.2c00016 (PMC9955259; doi:10.1021/acsphyschemau.2c00016)
Supplement: Supplementary file 2 — pg2c00016_si_002.zip [file pg2c00016_si_002.zip › structures/junctions_cif/Si222_sub14_ortho.cif]

data_image0
_cell_length_a       14.425
_cell_length_b       14.425
_cell_length_c       30.9298
_cell_angle_alpha    90
_cell_angle_beta     90
_cell_angle_gamma    60

_symmetry_space_group_name_H-M    "P 1"
_symmetry_int_tables_number       1

loop_
  _symmetry_equiv_pos_as_xyz
  'x, y, z'

loop_
  _atom_site_label
  _atom_site_occupancy
  _atom_site_fract_x
  _atom_site_fract_y
  _atom_site_fract_z
  _atom_site_thermal_displace_type
  _atom_site_B_iso_or_equiv
  _atom_site_type_symbol
  Au1      1.0000 0.00000  0.00000  0.00000  Biso   1.000  Au
  Au2      1.0000 0.20000  0.00000  0.00000  Biso   1.000  Au
  Au3      1.0000 0.40000  0.00000  0.00000  Biso   1.000  Au
  Au4      1.0000 0.60000  0.00000  0.00000  Biso   1.000  Au
  Au5      1.0000 0.80000  0.00000  0.00000  Biso   1.000  Au
  Au6      1.0000 0.00000  0.20000  0.00000  Biso   1.000  Au
  Au7      1.0000 0.20000  0.20000  0.00000  Biso   1.000  Au
  Au8      1.0000 0.40000  0.20000  0.00000  Biso   1.000  Au
  Au9      1.0000 0.60000  0.20000  0.00000  Biso   1.000  Au
  Au10     1.0000 0.80000  0.20000  0.00000  Biso   1.000  Au
  Au11     1.0000 0.00000  0.40000  0.00000  Biso   1.000  Au
  Au12     1.0000 0.20000  0.40000  0.00000  Biso   1.000  Au
  Au13     1.0000 0.40000  0.40000  0.00000  Biso   1.000  Au
  Au14     1.0000 0.60000  0.40000  0.00000  Biso   1.000  Au
  Au15     1.0000 0.80000  0.40000  0.00000  Biso   1.000  Au
  Au16     1.0000 0.00000  0.60000  0.00000  Biso   1.000  Au
  Au17     1.0000 0.20000  0.60000  0.00000  Biso   1.000  Au
  Au18     1.0000 0.40000  0.60000  0.00000  Biso   1.000  Au
  Au19     1.0000 0.60000  0.60000  0.00000  Biso   1.000  Au
  Au20     1.0000 0.80000  0.60000  0.00000  Biso   1.000  Au
  Au21     1.0000 0.00000  0.80000  0.00000  Biso   1.000  Au
  Au22     1.0000 0.20000  0.80000  0.00000  Biso   1.000  Au
  Au23     1.0000 0.40000  0.80000  0.00000  Biso   1.000  Au
  Au24     1.0000 0.60000  0.80000  0.00000  Biso   1.000  Au
  Au25     1.0000 0.80000  0.80000  0.00000  Biso   1.000  Au
  Au26     1.0000 0.06667  0.06667  0.07616  Biso   1.000  Au
  Au27     1.0000 0.26667  0.06667  0.07616  Biso   1.000  Au
  Au28     1.0000 0.46667  0.06667  0.07616  Biso   1.000  Au
  Au29     1.0000 0.66667  0.06667  0.07616  Biso   1.000  Au
  Au30     1.0000 0.86667  0.06667  0.07616  Biso   1.000  Au
  Au31     1.0000 0.06667  0.26667  0.07616  Biso   1.000  Au
  Au32     1.0000 0.26667  0.26667  0.07616  Biso   1.000  Au
  Au33     1.0000 0.46667  0.26667  0.07616  Biso   1.000  Au
  Au34     1.0000 0.66667  0.26667  0.07616  Biso   1.000  Au
  Au35     1.0000 0.86667  0.26667  0.07616  Biso   1.000  Au
  Au36     1.0000 0.06667  0.46667  0.07616  Biso   1.000  Au
  Au37     1.0000 0.26667  0.46667  0.07616  Biso   1.000  Au
  Au38     1.0000 0.46667  0.46667  0.07616  Biso   1.000  Au
  Au39     1.0000 0.66667  0.46667  0.07616  Biso   1.000  Au
  Au40     1.0000 0.86667  0.46667  0.07616  Biso   1.000  Au
  Au41     1.0000 0.06667  0.66667  0.07616  Biso   1.000  Au
  Au42     1.0000 0.26667  0.66667  0.07616  Biso   1.000  Au
  Au43     1.0000 0.46667  0.66667  0.07616  Biso   1.000  Au
  Au44     1.0000 0.66667  0.66667  0.07616  Biso   1.000  Au
  Au45     1.0000 0.86667  0.66667  0.07616  Biso   1.000  Au
  Au46     1.0000 0.06667  0.86667  0.07616  Biso   1.000  Au
  Au47     1.0000 0.26667  0.86667  0.07616  Biso   1.000  Au
  Au48     1.0000 0.46667  0.86667  0.07616  Biso   1.000  Au
  Au49     1.0000 0.66667  0.86667  0.07616  Biso   1.000  Au
  Au50     1.0000 0.86667  0.86667  0.07616  Biso   1.000  Au
  Au51     1.0000 0.93333  0.13333  0.15232  Biso   1.000  Au
  Au52     1.0000 0.13333  0.13333  0.15232  Biso   1.000  Au
  Au53     1.0000 0.33333  0.13333  0.15232  Biso   1.000  Au
  Au54     1.0000 0.53333  0.13333  0.15232  Biso   1.000  Au
  Au55     1.0000 0.73333  0.13333  0.15232  Biso   1.000  Au
  Au56     1.0000 0.93333  0.33333  0.15232  Biso   1.000  Au
  Au57     1.0000 0.13333  0.33333  0.15232  Biso   1.000  Au
  Au58     1.0000 0.33333  0.33333  0.15232  Biso   1.000  Au
  Au59     1.0000 0.53333  0.33333  0.15232  Biso   1.000  Au
  Au60     1.0000 0.73333  0.33333  0.15232  Biso   1.000  Au
  Au61     1.0000 0.93333  0.53333  0.15232  Biso   1.000  Au
  Au62     1.0000 0.13333  0.53333  0.15232  Biso   1.000  Au
  Au63     1.0000 0.33333  0.53333  0.15232  Biso   1.000  Au
  Au64     1.0000 0.53333  0.53333  0.15232  Biso   1.000  Au
  Au65     1.0000 0.73333  0.53333  0.15232  Biso   1.000  Au
  Au66     1.0000 0.93333  0.73333  0.15232  Biso   1.000  Au
  Au67     1.0000 0.13333  0.73333  0.15232  Biso   1.000  Au
  Au68     1.0000 0.33333  0.73333  0.15232  Biso   1.000  Au
  Au69     1.0000 0.53333  0.73333  0.15232  Biso   1.000  Au
  Au70     1.0000 0.73333  0.73333  0.15232  Biso   1.000  Au
  Au71     1.0000 0.93333  0.93333  0.15232  Biso   1.000  Au
  Au72     1.0000 0.13333  0.93333  0.15232  Biso   1.000  Au
  Au73     1.0000 0.33333  0.93333  0.15232  Biso   1.000  Au
  Au74     1.0000 0.53333  0.93333  0.15232  Biso   1.000  Au
  Au75     1.0000 0.73333  0.93333  0.15232  Biso   1.000  Au
  Au76     1.0000 0.00000  0.00000  0.22848  Biso   1.000  Au
  Au77     1.0000 0.20000  0.00000  0.22848  Biso   1.000  Au
  Au78     1.0000 0.40000  0.00000  0.22848  Biso   1.000  Au
  Au79     1.0000 0.60000  0.00000  0.22848  Biso   1.000  Au
  Au80     1.0000 0.80000  0.00000  0.22848  Biso   1.000  Au
  Au81     1.0000 0.00000  0.20000  0.22848  Biso   1.000  Au
  Au82     1.0000 0.20000  0.20000  0.22848  Biso   1.000  Au
  Au83     1.0000 0.40000  0.20000  0.22848  Biso   1.000  Au
  Au84     1.0000 0.60000  0.20000  0.22848  Biso   1.000  Au
  Au85     1.0000 0.80000  0.20000  0.22848  Biso   1.000  Au
  Au86     1.0000 0.00000  0.40000  0.22848  Biso   1.000  Au
  Au87     1.0000 0.20000  0.40000  0.22848  Biso   1.000  Au
  Au88     1.0000 0.40000  0.40000  0.22848  Biso   1.000  Au
  Au89     1.0000 0.60000  0.40000  0.22848  Biso   1.000  Au
  Au90     1.0000 0.80000  0.40000  0.22848  Biso   1.000  Au
  Au91     1.0000 0.00000  0.60000  0.22848  Biso   1.000  Au
  Au92     1.0000 0.20000  0.60000  0.22848  Biso   1.000  Au
  Au93     1.0000 0.40000  0.60000  0.22848  Biso   1.000  Au
  Au94     1.0000 0.60000  0.60000  0.22848  Biso   1.000  Au
  Au95     1.0000 0.80000  0.60000  0.22848  Biso   1.000  Au
  Au96     1.0000 0.00000  0.80000  0.22848  Biso   1.000  Au
  Au97     1.0000 0.20000  0.80000  0.22848  Biso   1.000  Au
  Au98     1.0000 0.40000  0.80000  0.22848  Biso   1.000  Au
  Au99     1.0000 0.60000  0.80000  0.22848  Biso   1.000  Au
  Au100    1.0000 0.80000  0.80000  0.22848  Biso   1.000  Au
  Au101    1.0000 0.26665  0.26663  0.30464  Biso   1.000  Au
  Au102    1.0000 0.46665  0.26663  0.30464  Biso   1.000  Au
  Au103    1.0000 0.26665  0.46663  0.30464  Biso   1.000  Au
  C1       1.0000 0.46273  0.38048  0.44821  Biso   1.000  C
  H1       1.0000 0.40998  0.45976  0.43313  Biso   1.000  H
  H2       1.0000 0.53385  0.33309  0.42725  Biso   1.000  H
  H3       1.0000 0.48897  0.38955  0.48089  Biso   1.000  H
  S1       1.0000 0.39541  0.30229  0.45090  Biso   1.000  S
  C2       1.0000 0.28433  0.38136  0.48800  Biso   1.000  C
  Si1      1.0000 0.31269  0.34722  0.54895  Biso   1.000  Si
  Si2      1.0000 0.40982  0.16191  0.56564  Biso   1.000  Si
  O1       1.0000 0.34439  0.09383  0.55758  Biso   1.000  O
  C3       1.0000 0.27857  0.11090  0.51989  Biso   1.000  C
  O2       1.0000 0.51917  0.11882  0.53315  Biso   1.000  O
  C4       1.0000 0.58955  0.00665  0.52446  Biso   1.000  C
  Si3      1.0000 0.45038  0.13889  0.64114  Biso   1.000  Si
  O3       1.0000 0.56266  0.14332  0.65408  Biso   1.000  O
  C5       1.0000 0.66195  0.08205  0.63111  Biso   1.000  C
  O4       1.0000 0.46652  0.01724  0.65368  Biso   1.000  O
  C6       1.0000 0.50139  0.97150  0.69608  Biso   1.000  C
  Si4      1.0000 0.14248  0.41312  0.58204  Biso   1.000  Si
  O5       1.0000 0.07675  0.54740  0.59030  Biso   1.000  O
  C7       1.0000 0.06809  0.62139  0.55706  Biso   1.000  C
  O6       1.0000 0.07958  0.37582  0.54525  Biso   1.000  O
  C8       1.0000 0.97833  0.38298  0.55569  Biso   1.000  C
  Si5      1.0000 0.15221  0.34082  0.65217  Biso   1.000  Si
  O7       1.0000 0.13891  0.23366  0.64078  Biso   1.000  O
  C9       1.0000 0.17094  0.14445  0.66957  Biso   1.000  C
  O8       1.0000 0.04859  0.41986  0.68526  Biso   1.000  O
  C10      1.0000 0.01818  0.53060  0.69292  Biso   1.000  C
  Si6      1.0000 0.35871  0.43029  0.66324  Biso   1.000  Si
  O9       1.0000 0.23992  0.54053  0.67424  Biso   1.000  O
  C11      1.0000 0.22132  0.64743  0.66860  Biso   1.000  C
  O10      1.0000 0.44955  0.43931  0.69472  Biso   1.000  O
  C12      1.0000 0.56358  0.36869  0.69286  Biso   1.000  C
  Si7      1.0000 0.39778  0.42557  0.58776  Biso   1.000  Si
  O11      1.0000 0.53345  0.35862  0.58797  Biso   1.000  O
  C13      1.0000 0.60377  0.31668  0.55127  Biso   1.000  C
  O12      1.0000 0.34552  0.54657  0.56237  Biso   1.000  O
  C14      1.0000 0.38810  0.61684  0.56968  Biso   1.000  C
  H4       1.0000 0.22033  0.36344  0.47863  Biso   1.000  H
  H5       1.0000 0.25281  0.46826  0.48199  Biso   1.000  H
  H6       1.0000 0.20492  0.19155  0.52107  Biso   1.000  H
  H7       1.0000 0.32296  0.10314  0.48923  Biso   1.000  H
  H8       1.0000 0.25458  0.04859  0.52002  Biso   1.000  H
  H9       1.0000 0.63625  0.00044  0.49488  Biso   1.000  H
  H10      1.0000 0.54428  0.96375  0.51874  Biso   1.000  H
  H11      1.0000 0.64636  0.96677  0.55189  Biso   1.000  H
  H12      1.0000 0.65374  0.10885  0.59679  Biso   1.000  H
  H13      1.0000 0.72323  0.09549  0.64729  Biso   1.000  H
  H14      1.0000 0.68995  0.99449  0.63176  Biso   1.000  H
  H15      1.0000 0.43279  0.00311  0.71931  Biso   1.000  H
  H16      1.0000 0.53552  0.88337  0.69338  Biso   1.000  H
  H17      1.0000 0.56386  0.98754  0.70952  Biso   1.000  H
  H18      1.0000 0.14794  0.61229  0.54942  Biso   1.000  H
  H19      1.0000 0.01474  0.70386  0.56954  Biso   1.000  H
  H20      1.0000 0.03184  0.61068  0.52695  Biso   1.000  H
  H21      1.0000 0.91561  0.46693  0.56336  Biso   1.000  H
  H22      1.0000 0.95208  0.35595  0.52686  Biso   1.000  H
  H23      1.0000 0.98731  0.33028  0.58370  Biso   1.000  H
  H24      1.0000 0.13814  0.09468  0.65662  Biso   1.000  H
  H25      1.0000 0.13901  0.17039  0.70300  Biso   1.000  H
  H26      1.0000 0.26007  0.09370  0.67078  Biso   1.000  H
  H27      1.0000 0.08172  0.53718  0.71088  Biso   1.000  H
  H28      1.0000 0.00318  0.57507  0.66186  Biso   1.000  H
  H29      1.0000 0.94348  0.56675  0.71257  Biso   1.000  H
  H30      1.0000 0.21580  0.66856  0.63358  Biso   1.000  H
  H31      1.0000 0.28495  0.65843  0.68421  Biso   1.000  H
  H32      1.0000 0.14354  0.70315  0.68436  Biso   1.000  H
  H33      1.0000 0.60035  0.40154  0.71534  Biso   1.000  H
  H34      1.0000 0.58613  0.28597  0.70334  Biso   1.000  H
  H35      1.0000 0.59524  0.36435  0.65955  Biso   1.000  H
  H36      1.0000 0.59922  0.38196  0.53027  Biso   1.000  H
  H37      1.0000 0.68740  0.26969  0.56362  Biso   1.000  H
  H38      1.0000 0.58620  0.26251  0.53145  Biso   1.000  H
  H39      1.0000 0.34233  0.68900  0.54901  Biso   1.000  H
  H40      1.0000 0.47448  0.57811  0.56067  Biso   1.000  H
  H41      1.0000 0.37952  0.64301  0.60416  Biso   1.000  H
  H42      1.0000 0.33341  0.19325  0.75375  Biso   1.000  H
  H43      1.0000 0.43083  0.23592  0.75060  Biso   1.000  H
  C15      1.0000 0.14427  0.37011  0.78496  Biso   1.000  C
  H44      1.0000 0.08862  0.44347  0.80326  Biso   1.000  H
  H45      1.0000 0.15993  0.29860  0.80419  Biso   1.000  H
  H46      1.0000 0.10920  0.37124  0.75276  Biso   1.000  H
  S2       1.0000 0.26628  0.37638  0.77821  Biso   1.000  S
  C16      1.0000 0.34603  0.26007  0.74336  Biso   1.000  C
  Si8      1.0000 0.32345  0.28982  0.68193  Biso   1.000  Si
  Au104    1.0000 0.33332  0.33329  0.37595  Biso   1.000  Au
  Au105    1.0000 0.33332  0.33329  0.85253  Biso   1.000  Au
  Au106    1.0000 0.26665  0.46663  0.92384  Biso   1.000  Au
  Au107    1.0000 0.46665  0.26663  0.92384  Biso   1.000  Au
  Au108    1.0000 0.26665  0.26663  0.92384  Biso   1.000  Au
