# Supplementary material for: Substituent Control of σ-Interference Effects in the Transmission of Saturated Molecules
Source: ACS Phys Chem Au. 2022 Apr 14;2(4):282–8. doi: 10.1021/acsphyschemau.2c00016 (PMC9955259; doi:10.1021/acsphyschemau.2c00016)
Supplement: Supplementary file 2 — pg2c00016_si_002.zip [file pg2c00016_si_002.zip › structures/junctions_cif/Si222_sub8_cis.cif]

data_image0
_cell_length_a       14.425
_cell_length_b       14.425
_cell_length_c       30.9026
_cell_angle_alpha    90
_cell_angle_beta     90
_cell_angle_gamma    60

_symmetry_space_group_name_H-M    "P 1"
_symmetry_int_tables_number       1

loop_
  _symmetry_equiv_pos_as_xyz
  'x, y, z'

loop_
  _atom_site_label
  _atom_site_occupancy
  _atom_site_fract_x
  _atom_site_fract_y
  _atom_site_fract_z
  _atom_site_thermal_displace_type
  _atom_site_B_iso_or_equiv
  _atom_site_type_symbol
  Au1      1.0000 0.00000  0.00000  0.00000  Biso   1.000  Au
  Au2      1.0000 0.20000  0.00000  0.00000  Biso   1.000  Au
  Au3      1.0000 0.40000  0.00000  0.00000  Biso   1.000  Au
  Au4      1.0000 0.60000  0.00000  0.00000  Biso   1.000  Au
  Au5      1.0000 0.80000  0.00000  0.00000  Biso   1.000  Au
  Au6      1.0000 0.00000  0.20000  0.00000  Biso   1.000  Au
  Au7      1.0000 0.20000  0.20000  0.00000  Biso   1.000  Au
  Au8      1.0000 0.40000  0.20000  0.00000  Biso   1.000  Au
  Au9      1.0000 0.60000  0.20000  0.00000  Biso   1.000  Au
  Au10     1.0000 0.80000  0.20000  0.00000  Biso   1.000  Au
  Au11     1.0000 0.00000  0.40000  0.00000  Biso   1.000  Au
  Au12     1.0000 0.20000  0.40000  0.00000  Biso   1.000  Au
  Au13     1.0000 0.40000  0.40000  0.00000  Biso   1.000  Au
  Au14     1.0000 0.60000  0.40000  0.00000  Biso   1.000  Au
  Au15     1.0000 0.80000  0.40000  0.00000  Biso   1.000  Au
  Au16     1.0000 0.00000  0.60000  0.00000  Biso   1.000  Au
  Au17     1.0000 0.20000  0.60000  0.00000  Biso   1.000  Au
  Au18     1.0000 0.40000  0.60000  0.00000  Biso   1.000  Au
  Au19     1.0000 0.60000  0.60000  0.00000  Biso   1.000  Au
  Au20     1.0000 0.80000  0.60000  0.00000  Biso   1.000  Au
  Au21     1.0000 0.00000  0.80000  0.00000  Biso   1.000  Au
  Au22     1.0000 0.20000  0.80000  0.00000  Biso   1.000  Au
  Au23     1.0000 0.40000  0.80000  0.00000  Biso   1.000  Au
  Au24     1.0000 0.60000  0.80000  0.00000  Biso   1.000  Au
  Au25     1.0000 0.80000  0.80000  0.00000  Biso   1.000  Au
  Au26     1.0000 0.06667  0.06667  0.07623  Biso   1.000  Au
  Au27     1.0000 0.26667  0.06667  0.07623  Biso   1.000  Au
  Au28     1.0000 0.46667  0.06667  0.07623  Biso   1.000  Au
  Au29     1.0000 0.66667  0.06667  0.07623  Biso   1.000  Au
  Au30     1.0000 0.86667  0.06667  0.07623  Biso   1.000  Au
  Au31     1.0000 0.06667  0.26667  0.07623  Biso   1.000  Au
  Au32     1.0000 0.26667  0.26667  0.07623  Biso   1.000  Au
  Au33     1.0000 0.46667  0.26667  0.07623  Biso   1.000  Au
  Au34     1.0000 0.66667  0.26667  0.07623  Biso   1.000  Au
  Au35     1.0000 0.86667  0.26667  0.07623  Biso   1.000  Au
  Au36     1.0000 0.06667  0.46667  0.07623  Biso   1.000  Au
  Au37     1.0000 0.26667  0.46667  0.07623  Biso   1.000  Au
  Au38     1.0000 0.46667  0.46667  0.07623  Biso   1.000  Au
  Au39     1.0000 0.66667  0.46667  0.07623  Biso   1.000  Au
  Au40     1.0000 0.86667  0.46667  0.07623  Biso   1.000  Au
  Au41     1.0000 0.06667  0.66667  0.07623  Biso   1.000  Au
  Au42     1.0000 0.26667  0.66667  0.07623  Biso   1.000  Au
  Au43     1.0000 0.46667  0.66667  0.07623  Biso   1.000  Au
  Au44     1.0000 0.66667  0.66667  0.07623  Biso   1.000  Au
  Au45     1.0000 0.86667  0.66667  0.07623  Biso   1.000  Au
  Au46     1.0000 0.06667  0.86667  0.07623  Biso   1.000  Au
  Au47     1.0000 0.26667  0.86667  0.07623  Biso   1.000  Au
  Au48     1.0000 0.46667  0.86667  0.07623  Biso   1.000  Au
  Au49     1.0000 0.66667  0.86667  0.07623  Biso   1.000  Au
  Au50     1.0000 0.86667  0.86667  0.07623  Biso   1.000  Au
  Au51     1.0000 0.93333  0.13333  0.15245  Biso   1.000  Au
  Au52     1.0000 0.13333  0.13333  0.15245  Biso   1.000  Au
  Au53     1.0000 0.33333  0.13333  0.15245  Biso   1.000  Au
  Au54     1.0000 0.53333  0.13333  0.15245  Biso   1.000  Au
  Au55     1.0000 0.73333  0.13333  0.15245  Biso   1.000  Au
  Au56     1.0000 0.93333  0.33333  0.15245  Biso   1.000  Au
  Au57     1.0000 0.13333  0.33333  0.15245  Biso   1.000  Au
  Au58     1.0000 0.33333  0.33333  0.15245  Biso   1.000  Au
  Au59     1.0000 0.53333  0.33333  0.15245  Biso   1.000  Au
  Au60     1.0000 0.73333  0.33333  0.15245  Biso   1.000  Au
  Au61     1.0000 0.93333  0.53333  0.15245  Biso   1.000  Au
  Au62     1.0000 0.13333  0.53333  0.15245  Biso   1.000  Au
  Au63     1.0000 0.33333  0.53333  0.15245  Biso   1.000  Au
  Au64     1.0000 0.53333  0.53333  0.15245  Biso   1.000  Au
  Au65     1.0000 0.73333  0.53333  0.15245  Biso   1.000  Au
  Au66     1.0000 0.93333  0.73333  0.15245  Biso   1.000  Au
  Au67     1.0000 0.13333  0.73333  0.15245  Biso   1.000  Au
  Au68     1.0000 0.33333  0.73333  0.15245  Biso   1.000  Au
  Au69     1.0000 0.53333  0.73333  0.15245  Biso   1.000  Au
  Au70     1.0000 0.73333  0.73333  0.15245  Biso   1.000  Au
  Au71     1.0000 0.93333  0.93333  0.15245  Biso   1.000  Au
  Au72     1.0000 0.13333  0.93333  0.15245  Biso   1.000  Au
  Au73     1.0000 0.33333  0.93333  0.15245  Biso   1.000  Au
  Au74     1.0000 0.53333  0.93333  0.15245  Biso   1.000  Au
  Au75     1.0000 0.73333  0.93333  0.15245  Biso   1.000  Au
  Au76     1.0000 0.00000  0.00000  0.22868  Biso   1.000  Au
  Au77     1.0000 0.20000  0.00000  0.22868  Biso   1.000  Au
  Au78     1.0000 0.40000  0.00000  0.22868  Biso   1.000  Au
  Au79     1.0000 0.60000  0.00000  0.22868  Biso   1.000  Au
  Au80     1.0000 0.80000  0.00000  0.22868  Biso   1.000  Au
  Au81     1.0000 0.00000  0.20000  0.22868  Biso   1.000  Au
  Au82     1.0000 0.20000  0.20000  0.22868  Biso   1.000  Au
  Au83     1.0000 0.40000  0.20000  0.22868  Biso   1.000  Au
  Au84     1.0000 0.60000  0.20000  0.22868  Biso   1.000  Au
  Au85     1.0000 0.80000  0.20000  0.22868  Biso   1.000  Au
  Au86     1.0000 0.00000  0.40000  0.22868  Biso   1.000  Au
  Au87     1.0000 0.20000  0.40000  0.22868  Biso   1.000  Au
  Au88     1.0000 0.40000  0.40000  0.22868  Biso   1.000  Au
  Au89     1.0000 0.60000  0.40000  0.22868  Biso   1.000  Au
  Au90     1.0000 0.80000  0.40000  0.22868  Biso   1.000  Au
  Au91     1.0000 0.00000  0.60000  0.22868  Biso   1.000  Au
  Au92     1.0000 0.20000  0.60000  0.22868  Biso   1.000  Au
  Au93     1.0000 0.40000  0.60000  0.22868  Biso   1.000  Au
  Au94     1.0000 0.60000  0.60000  0.22868  Biso   1.000  Au
  Au95     1.0000 0.80000  0.60000  0.22868  Biso   1.000  Au
  Au96     1.0000 0.00000  0.80000  0.22868  Biso   1.000  Au
  Au97     1.0000 0.20000  0.80000  0.22868  Biso   1.000  Au
  Au98     1.0000 0.40000  0.80000  0.22868  Biso   1.000  Au
  Au99     1.0000 0.60000  0.80000  0.22868  Biso   1.000  Au
  Au100    1.0000 0.80000  0.80000  0.22868  Biso   1.000  Au
  Au101    1.0000 0.26665  0.26663  0.30490  Biso   1.000  Au
  Au102    1.0000 0.46665  0.26663  0.30490  Biso   1.000  Au
  Au103    1.0000 0.26665  0.46663  0.30490  Biso   1.000  Au
  C1       1.0000 0.40353  0.45537  0.44416  Biso   1.000  C
  H1       1.0000 0.46414  0.43628  0.41827  Biso   1.000  H
  H2       1.0000 0.32604  0.52479  0.43377  Biso   1.000  H
  H3       1.0000 0.43202  0.47226  0.47495  Biso   1.000  H
  S1       1.0000 0.39187  0.33616  0.44983  Biso   1.000  S
  C2       1.0000 0.27719  0.38083  0.48640  Biso   1.000  C
  Si1      1.0000 0.30425  0.37686  0.54813  Biso   1.000  Si
  Si2      1.0000 0.38281  0.47858  0.57210  Biso   1.000  Si
  C3       1.0000 0.31034  0.61910  0.54970  Biso   1.000  C
  C4       1.0000 0.35688  0.66457  0.52652  Biso   1.000  C
  C5       1.0000 0.53022  0.41648  0.55992  Biso   1.000  C
  C6       1.0000 0.58962  0.32901  0.53503  Biso   1.000  C
  Si3      1.0000 0.35884  0.49842  0.64897  Biso   1.000  Si
  C7       1.0000 0.24324  0.63708  0.66035  Biso   1.000  C
  C8       1.0000 0.23741  0.69984  0.69405  Biso   1.000  C
  C9       1.0000 0.48671  0.47899  0.67429  Biso   1.000  C
  C10      1.0000 0.51190  0.55711  0.67916  Biso   1.000  C
  Si4      1.0000 0.40112  0.19877  0.57612  Biso   1.000  Si
  C11      1.0000 0.31409  0.13521  0.57643  Biso   1.000  C
  C12      1.0000 0.33671  0.04279  0.55637  Biso   1.000  C
  C13      1.0000 0.52936  0.11178  0.54534  Biso   1.000  C
  C14      1.0000 0.53556  0.07502  0.50450  Biso   1.000  C
  Si5      1.0000 0.44819  0.20405  0.64992  Biso   1.000  Si
  C15      1.0000 0.46881  0.07640  0.67583  Biso   1.000  C
  C16      1.0000 0.45324  0.06041  0.71772  Biso   1.000  C
  C17      1.0000 0.58234  0.19757  0.64914  Biso   1.000  C
  C18      1.0000 0.66845  0.12585  0.67219  Biso   1.000  C
  Si6      1.0000 0.13970  0.42740  0.65604  Biso   1.000  Si
  C19      1.0000 0.04396  0.55580  0.68474  Biso   1.000  C
  C20      1.0000 0.95245  0.57497  0.70473  Biso   1.000  C
  C21      1.0000 0.09463  0.32646  0.66510  Biso   1.000  C
  C22      1.0000 0.14892  0.23278  0.68689  Biso   1.000  C
  Si7      1.0000 0.13005  0.46007  0.57958  Biso   1.000  Si
  C23      1.0000 0.05752  0.60701  0.56442  Biso   1.000  C
  C24      1.0000 0.97729  0.68814  0.58683  Biso   1.000  C
  C25      1.0000 0.05564  0.39729  0.55419  Biso   1.000  C
  C26      1.0000 0.95870  0.45409  0.53500  Biso   1.000  C
  H4       1.0000 0.21322  0.46181  0.47588  Biso   1.000  H
  H5       1.0000 0.24625  0.32515  0.47970  Biso   1.000  H
  H6       1.0000 0.22336  0.66864  0.55695  Biso   1.000  H
  H7       1.0000 0.44335  0.62034  0.51822  Biso   1.000  H
  H8       1.0000 0.31066  0.74822  0.51459  Biso   1.000  H
  H9       1.0000 0.57143  0.45570  0.57548  Biso   1.000  H
  H10      1.0000 0.67653  0.29724  0.52983  Biso   1.000  H
  H11      1.0000 0.55446  0.28537  0.51852  Biso   1.000  H
  H12      1.0000 0.17371  0.66835  0.63784  Biso   1.000  H
  H13      1.0000 0.16636  0.78012  0.69931  Biso   1.000  H
  H14      1.0000 0.30341  0.67401  0.71781  Biso   1.000  H
  H15      1.0000 0.54652  0.39657  0.68493  Biso   1.000  H
  H16      1.0000 0.45636  0.64083  0.66904  Biso   1.000  H
  H17      1.0000 0.58909  0.54099  0.69346  Biso   1.000  H
  H18      1.0000 0.24043  0.17528  0.59671  Biso   1.000  H
  H19      1.0000 0.28348  0.00819  0.55944  Biso   1.000  H
  H20      1.0000 0.40972  0.99729  0.53637  Biso   1.000  H
  H21      1.0000 0.60571  0.08802  0.56268  Biso   1.000  H
  H22      1.0000 0.46334  0.09560  0.48489  Biso   1.000  H
  H23      1.0000 0.61355  0.02276  0.48844  Biso   1.000  H
  H24      1.0000 0.50028  0.00622  0.65361  Biso   1.000  H
  H25      1.0000 0.42128  0.12611  0.74185  Biso   1.000  H
  H26      1.0000 0.47109  0.98074  0.72984  Biso   1.000  H
  H27      1.0000 0.59209  0.25388  0.62752  Biso   1.000  H
  H28      1.0000 0.74654  0.12317  0.67015  Biso   1.000  H
  H29      1.0000 0.66418  0.06711  0.69406  Biso   1.000  H
  H30      1.0000 0.06562  0.61974  0.68544  Biso   1.000  H
  H31      1.0000 0.89948  0.65226  0.72111  Biso   1.000  H
  H32      1.0000 0.92633  0.51456  0.70585  Biso   1.000  H
  H33      1.0000 0.01601  0.34655  0.65062  Biso   1.000  H
  H34      1.0000 0.22830  0.20619  0.70182  Biso   1.000  H
  H35      1.0000 0.11609  0.17819  0.69084  Biso   1.000  H
  H36      1.0000 0.08108  0.62777  0.53312  Biso   1.000  H
  H37      1.0000 0.94821  0.67449  0.61806  Biso   1.000  H
  H38      1.0000 0.93679  0.77178  0.57469  Biso   1.000  H
  H39      1.0000 0.09419  0.30844  0.55496  Biso   1.000  H
  H40      1.0000 0.91702  0.41469  0.52038  Biso   1.000  H
  H41      1.0000 0.91701  0.54273  0.53313  Biso   1.000  H
  H42      1.0000 0.28388  0.47594  0.75054  Biso   1.000  H
  H43      1.0000 0.41428  0.35893  0.74936  Biso   1.000  H
  C27      1.0000 0.14470  0.40013  0.78241  Biso   1.000  C
  H44      1.0000 0.12336  0.48274  0.79178  Biso   1.000  H
  H45      1.0000 0.10570  0.39934  0.75160  Biso   1.000  H
  H46      1.0000 0.12051  0.36409  0.80873  Biso   1.000  H
  S2       1.0000 0.28914  0.31537  0.77825  Biso   1.000  S
  C28      1.0000 0.32836  0.38951  0.74138  Biso   1.000  C
  Si8      1.0000 0.31702  0.37181  0.67973  Biso   1.000  Si
  Au104    1.0000 0.33332  0.33329  0.37628  Biso   1.000  Au
  Au105    1.0000 0.33332  0.33329  0.85240  Biso   1.000  Au
  Au106    1.0000 0.26665  0.46663  0.92377  Biso   1.000  Au
  Au107    1.0000 0.46665  0.26663  0.92377  Biso   1.000  Au
  Au108    1.0000 0.26665  0.26663  0.92377  Biso   1.000  Au
