# Supplementary material for: Substituent Control of σ-Interference Effects in the Transmission of Saturated Molecules
Source: ACS Phys Chem Au. 2022 Apr 14;2(4):282–8. doi: 10.1021/acsphyschemau.2c00016 (PMC9955259; doi:10.1021/acsphyschemau.2c00016)
Supplement: Supplementary file 2 — pg2c00016_si_002.zip [file pg2c00016_si_002.zip › structures/junctions_cif/Ge4_oh.cif]

data_image0
_cell_length_a       14.425
_cell_length_b       14.425
_cell_length_c       31.353
_cell_angle_alpha    90
_cell_angle_beta     90
_cell_angle_gamma    60

_symmetry_space_group_name_H-M    "P 1"
_symmetry_int_tables_number       1

loop_
  _symmetry_equiv_pos_as_xyz
  'x, y, z'

loop_
  _atom_site_label
  _atom_site_occupancy
  _atom_site_fract_x
  _atom_site_fract_y
  _atom_site_fract_z
  _atom_site_thermal_displace_type
  _atom_site_B_iso_or_equiv
  _atom_site_type_symbol
  Au1      1.0000 0.00000  0.00000  0.00000  Biso   1.000  Au
  Au2      1.0000 0.20000  0.00000  0.00000  Biso   1.000  Au
  Au3      1.0000 0.40000  0.00000  0.00000  Biso   1.000  Au
  Au4      1.0000 0.60000  0.00000  0.00000  Biso   1.000  Au
  Au5      1.0000 0.80000  0.00000  0.00000  Biso   1.000  Au
  Au6      1.0000 0.00000  0.20000  0.00000  Biso   1.000  Au
  Au7      1.0000 0.20000  0.20000  0.00000  Biso   1.000  Au
  Au8      1.0000 0.40000  0.20000  0.00000  Biso   1.000  Au
  Au9      1.0000 0.60000  0.20000  0.00000  Biso   1.000  Au
  Au10     1.0000 0.80000  0.20000  0.00000  Biso   1.000  Au
  Au11     1.0000 0.00000  0.40000  0.00000  Biso   1.000  Au
  Au12     1.0000 0.20000  0.40000  0.00000  Biso   1.000  Au
  Au13     1.0000 0.40000  0.40000  0.00000  Biso   1.000  Au
  Au14     1.0000 0.60000  0.40000  0.00000  Biso   1.000  Au
  Au15     1.0000 0.80000  0.40000  0.00000  Biso   1.000  Au
  Au16     1.0000 0.00000  0.60000  0.00000  Biso   1.000  Au
  Au17     1.0000 0.20000  0.60000  0.00000  Biso   1.000  Au
  Au18     1.0000 0.40000  0.60000  0.00000  Biso   1.000  Au
  Au19     1.0000 0.60000  0.60000  0.00000  Biso   1.000  Au
  Au20     1.0000 0.80000  0.60000  0.00000  Biso   1.000  Au
  Au21     1.0000 0.00000  0.80000  0.00000  Biso   1.000  Au
  Au22     1.0000 0.20000  0.80000  0.00000  Biso   1.000  Au
  Au23     1.0000 0.40000  0.80000  0.00000  Biso   1.000  Au
  Au24     1.0000 0.60000  0.80000  0.00000  Biso   1.000  Au
  Au25     1.0000 0.80000  0.80000  0.00000  Biso   1.000  Au
  Au26     1.0000 0.06667  0.06667  0.07513  Biso   1.000  Au
  Au27     1.0000 0.26667  0.06667  0.07513  Biso   1.000  Au
  Au28     1.0000 0.46667  0.06667  0.07513  Biso   1.000  Au
  Au29     1.0000 0.66667  0.06667  0.07513  Biso   1.000  Au
  Au30     1.0000 0.86667  0.06667  0.07513  Biso   1.000  Au
  Au31     1.0000 0.06667  0.26667  0.07513  Biso   1.000  Au
  Au32     1.0000 0.26667  0.26667  0.07513  Biso   1.000  Au
  Au33     1.0000 0.46667  0.26667  0.07513  Biso   1.000  Au
  Au34     1.0000 0.66667  0.26667  0.07513  Biso   1.000  Au
  Au35     1.0000 0.86667  0.26667  0.07513  Biso   1.000  Au
  Au36     1.0000 0.06667  0.46667  0.07513  Biso   1.000  Au
  Au37     1.0000 0.26667  0.46667  0.07513  Biso   1.000  Au
  Au38     1.0000 0.46667  0.46667  0.07513  Biso   1.000  Au
  Au39     1.0000 0.66667  0.46667  0.07513  Biso   1.000  Au
  Au40     1.0000 0.86667  0.46667  0.07513  Biso   1.000  Au
  Au41     1.0000 0.06667  0.66667  0.07513  Biso   1.000  Au
  Au42     1.0000 0.26667  0.66667  0.07513  Biso   1.000  Au
  Au43     1.0000 0.46667  0.66667  0.07513  Biso   1.000  Au
  Au44     1.0000 0.66667  0.66667  0.07513  Biso   1.000  Au
  Au45     1.0000 0.86667  0.66667  0.07513  Biso   1.000  Au
  Au46     1.0000 0.06667  0.86667  0.07513  Biso   1.000  Au
  Au47     1.0000 0.26667  0.86667  0.07513  Biso   1.000  Au
  Au48     1.0000 0.46667  0.86667  0.07513  Biso   1.000  Au
  Au49     1.0000 0.66667  0.86667  0.07513  Biso   1.000  Au
  Au50     1.0000 0.86667  0.86667  0.07513  Biso   1.000  Au
  Au51     1.0000 0.93333  0.13333  0.15026  Biso   1.000  Au
  Au52     1.0000 0.13333  0.13333  0.15026  Biso   1.000  Au
  Au53     1.0000 0.33333  0.13333  0.15026  Biso   1.000  Au
  Au54     1.0000 0.53333  0.13333  0.15026  Biso   1.000  Au
  Au55     1.0000 0.73333  0.13333  0.15026  Biso   1.000  Au
  Au56     1.0000 0.93333  0.33333  0.15026  Biso   1.000  Au
  Au57     1.0000 0.13333  0.33333  0.15026  Biso   1.000  Au
  Au58     1.0000 0.33333  0.33333  0.15026  Biso   1.000  Au
  Au59     1.0000 0.53333  0.33333  0.15026  Biso   1.000  Au
  Au60     1.0000 0.73333  0.33333  0.15026  Biso   1.000  Au
  Au61     1.0000 0.93333  0.53333  0.15026  Biso   1.000  Au
  Au62     1.0000 0.13333  0.53333  0.15026  Biso   1.000  Au
  Au63     1.0000 0.33333  0.53333  0.15026  Biso   1.000  Au
  Au64     1.0000 0.53333  0.53333  0.15026  Biso   1.000  Au
  Au65     1.0000 0.73333  0.53333  0.15026  Biso   1.000  Au
  Au66     1.0000 0.93333  0.73333  0.15026  Biso   1.000  Au
  Au67     1.0000 0.13333  0.73333  0.15026  Biso   1.000  Au
  Au68     1.0000 0.33333  0.73333  0.15026  Biso   1.000  Au
  Au69     1.0000 0.53333  0.73333  0.15026  Biso   1.000  Au
  Au70     1.0000 0.73333  0.73333  0.15026  Biso   1.000  Au
  Au71     1.0000 0.93333  0.93333  0.15026  Biso   1.000  Au
  Au72     1.0000 0.13333  0.93333  0.15026  Biso   1.000  Au
  Au73     1.0000 0.33333  0.93333  0.15026  Biso   1.000  Au
  Au74     1.0000 0.53333  0.93333  0.15026  Biso   1.000  Au
  Au75     1.0000 0.73333  0.93333  0.15026  Biso   1.000  Au
  Au76     1.0000 0.00000  0.00000  0.22539  Biso   1.000  Au
  Au77     1.0000 0.20000  0.00000  0.22539  Biso   1.000  Au
  Au78     1.0000 0.40000  0.00000  0.22539  Biso   1.000  Au
  Au79     1.0000 0.60000  0.00000  0.22539  Biso   1.000  Au
  Au80     1.0000 0.80000  0.00000  0.22539  Biso   1.000  Au
  Au81     1.0000 0.00000  0.20000  0.22539  Biso   1.000  Au
  Au82     1.0000 0.20000  0.20000  0.22539  Biso   1.000  Au
  Au83     1.0000 0.40000  0.20000  0.22539  Biso   1.000  Au
  Au84     1.0000 0.60000  0.20000  0.22539  Biso   1.000  Au
  Au85     1.0000 0.80000  0.20000  0.22539  Biso   1.000  Au
  Au86     1.0000 0.00000  0.40000  0.22539  Biso   1.000  Au
  Au87     1.0000 0.20000  0.40000  0.22539  Biso   1.000  Au
  Au88     1.0000 0.40000  0.40000  0.22539  Biso   1.000  Au
  Au89     1.0000 0.60000  0.40000  0.22539  Biso   1.000  Au
  Au90     1.0000 0.80000  0.40000  0.22539  Biso   1.000  Au
  Au91     1.0000 0.00000  0.60000  0.22539  Biso   1.000  Au
  Au92     1.0000 0.20000  0.60000  0.22539  Biso   1.000  Au
  Au93     1.0000 0.40000  0.60000  0.22539  Biso   1.000  Au
  Au94     1.0000 0.60000  0.60000  0.22539  Biso   1.000  Au
  Au95     1.0000 0.80000  0.60000  0.22539  Biso   1.000  Au
  Au96     1.0000 0.00000  0.80000  0.22539  Biso   1.000  Au
  Au97     1.0000 0.20000  0.80000  0.22539  Biso   1.000  Au
  Au98     1.0000 0.40000  0.80000  0.22539  Biso   1.000  Au
  Au99     1.0000 0.60000  0.80000  0.22539  Biso   1.000  Au
  Au100    1.0000 0.80000  0.80000  0.22539  Biso   1.000  Au
  Au101    1.0000 0.26665  0.26663  0.30052  Biso   1.000  Au
  Au102    1.0000 0.46665  0.26663  0.30052  Biso   1.000  Au
  Au103    1.0000 0.26665  0.46663  0.30052  Biso   1.000  Au
  C1       1.0000 0.13637  0.50981  0.43475  Biso   1.000  C
  H1       1.0000 0.15215  0.56331  0.41425  Biso   1.000  H
  H2       1.0000 0.08005  0.49027  0.41831  Biso   1.000  H
  H3       1.0000 0.10277  0.54784  0.46610  Biso   1.000  H
  S1       1.0000 0.25833  0.38195  0.44333  Biso   1.000  S
  C2       1.0000 0.34269  0.42478  0.47016  Biso   1.000  C
  Ge1      1.0000 0.31089  0.45203  0.53228  Biso   1.000  Ge
  O1       1.0000 0.20291  0.59148  0.53432  Biso   1.000  O
  O2       1.0000 0.26786  0.35843  0.55073  Biso   1.000  O
  Ge2      1.0000 0.44182  0.39922  0.59259  Biso   1.000  Ge
  O3       1.0000 0.49975  0.25040  0.59011  Biso   1.000  O
  O4       1.0000 0.56486  0.40523  0.60189  Biso   1.000  O
  Ge3      1.0000 0.35387  0.42911  0.66296  Biso   1.000  Ge
  O5       1.0000 0.28040  0.56428  0.68487  Biso   1.000  O
  O6       1.0000 0.24819  0.40574  0.64015  Biso   1.000  O
  O7       1.0000 0.54564  0.15854  0.67374  Biso   1.000  O
  O8       1.0000 0.60774  0.32853  0.69535  Biso   1.000  O
  H4       1.0000 0.42653  0.35845  0.46619  Biso   1.000  H
  H5       1.0000 0.33446  0.49858  0.45529  Biso   1.000  H
  H6       1.0000 0.16612  0.60376  0.56211  Biso   1.000  H
  H7       1.0000 0.25101  0.37204  0.58200  Biso   1.000  H
  H8       1.0000 0.44277  0.24084  0.57645  Biso   1.000  H
  H9       1.0000 0.62118  0.35115  0.58312  Biso   1.000  H
  H10      1.0000 0.29725  0.56056  0.71554  Biso   1.000  H
  H11      1.0000 0.21133  0.38904  0.66282  Biso   1.000  H
  H12      1.0000 0.53654  0.17787  0.64253  Biso   1.000  H
  H13      1.0000 0.60685  0.35014  0.66496  Biso   1.000  H
  H14      1.0000 0.55629  0.26372  0.78281  Biso   1.000  H
  H15      1.0000 0.48988  0.19023  0.76708  Biso   1.000  H
  C3       1.0000 0.39348  0.47897  0.79088  Biso   1.000  C
  H16      1.0000 0.31714  0.55207  0.79933  Biso   1.000  H
  H17      1.0000 0.42923  0.49333  0.76188  Biso   1.000  H
  H18      1.0000 0.44945  0.45655  0.81834  Biso   1.000  H
  S2       1.0000 0.36074  0.37423  0.78056  Biso   1.000  S
  C4       1.0000 0.49122  0.26615  0.76291  Biso   1.000  C
  Ge4      1.0000 0.51105  0.28263  0.70097  Biso   1.000  Ge
  Au104    1.0000 0.33332  0.33329  0.37087  Biso   1.000  Au
  Au105    1.0000 0.33332  0.33329  0.85452  Biso   1.000  Au
  Au106    1.0000 0.26665  0.46663  0.92487  Biso   1.000  Au
  Au107    1.0000 0.46665  0.26663  0.92487  Biso   1.000  Au
  Au108    1.0000 0.26665  0.26663  0.92487  Biso   1.000  Au
