# Supplementary material for: Substituent Control of σ-Interference Effects in the Transmission of Saturated Molecules
Source: ACS Phys Chem Au. 2022 Apr 14;2(4):282–8. doi: 10.1021/acsphyschemau.2c00016 (PMC9955259; doi:10.1021/acsphyschemau.2c00016)
Supplement: Supplementary file 2 — pg2c00016_si_002.zip [file pg2c00016_si_002.zip › structures/junctions_cif/Ge222_sub2_anti.cif]

data_image0
_cell_length_a       14.425
_cell_length_b       14.425
_cell_length_c       30.9677
_cell_angle_alpha    90
_cell_angle_beta     90
_cell_angle_gamma    60

_symmetry_space_group_name_H-M    "P 1"
_symmetry_int_tables_number       1

loop_
  _symmetry_equiv_pos_as_xyz
  'x, y, z'

loop_
  _atom_site_label
  _atom_site_occupancy
  _atom_site_fract_x
  _atom_site_fract_y
  _atom_site_fract_z
  _atom_site_thermal_displace_type
  _atom_site_B_iso_or_equiv
  _atom_site_type_symbol
  Au1      1.0000 0.00000  0.00000  0.00000  Biso   1.000  Au
  Au2      1.0000 0.20000  0.00000  0.00000  Biso   1.000  Au
  Au3      1.0000 0.40000  0.00000  0.00000  Biso   1.000  Au
  Au4      1.0000 0.60000  0.00000  0.00000  Biso   1.000  Au
  Au5      1.0000 0.80000  0.00000  0.00000  Biso   1.000  Au
  Au6      1.0000 0.00000  0.20000  0.00000  Biso   1.000  Au
  Au7      1.0000 0.20000  0.20000  0.00000  Biso   1.000  Au
  Au8      1.0000 0.40000  0.20000  0.00000  Biso   1.000  Au
  Au9      1.0000 0.60000  0.20000  0.00000  Biso   1.000  Au
  Au10     1.0000 0.80000  0.20000  0.00000  Biso   1.000  Au
  Au11     1.0000 0.00000  0.40000  0.00000  Biso   1.000  Au
  Au12     1.0000 0.20000  0.40000  0.00000  Biso   1.000  Au
  Au13     1.0000 0.40000  0.40000  0.00000  Biso   1.000  Au
  Au14     1.0000 0.60000  0.40000  0.00000  Biso   1.000  Au
  Au15     1.0000 0.80000  0.40000  0.00000  Biso   1.000  Au
  Au16     1.0000 0.00000  0.60000  0.00000  Biso   1.000  Au
  Au17     1.0000 0.20000  0.60000  0.00000  Biso   1.000  Au
  Au18     1.0000 0.40000  0.60000  0.00000  Biso   1.000  Au
  Au19     1.0000 0.60000  0.60000  0.00000  Biso   1.000  Au
  Au20     1.0000 0.80000  0.60000  0.00000  Biso   1.000  Au
  Au21     1.0000 0.00000  0.80000  0.00000  Biso   1.000  Au
  Au22     1.0000 0.20000  0.80000  0.00000  Biso   1.000  Au
  Au23     1.0000 0.40000  0.80000  0.00000  Biso   1.000  Au
  Au24     1.0000 0.60000  0.80000  0.00000  Biso   1.000  Au
  Au25     1.0000 0.80000  0.80000  0.00000  Biso   1.000  Au
  Au26     1.0000 0.06667  0.06667  0.07607  Biso   1.000  Au
  Au27     1.0000 0.26667  0.06667  0.07607  Biso   1.000  Au
  Au28     1.0000 0.46667  0.06667  0.07607  Biso   1.000  Au
  Au29     1.0000 0.66667  0.06667  0.07607  Biso   1.000  Au
  Au30     1.0000 0.86667  0.06667  0.07607  Biso   1.000  Au
  Au31     1.0000 0.06667  0.26667  0.07607  Biso   1.000  Au
  Au32     1.0000 0.26667  0.26667  0.07607  Biso   1.000  Au
  Au33     1.0000 0.46667  0.26667  0.07607  Biso   1.000  Au
  Au34     1.0000 0.66667  0.26667  0.07607  Biso   1.000  Au
  Au35     1.0000 0.86667  0.26667  0.07607  Biso   1.000  Au
  Au36     1.0000 0.06667  0.46667  0.07607  Biso   1.000  Au
  Au37     1.0000 0.26667  0.46667  0.07607  Biso   1.000  Au
  Au38     1.0000 0.46667  0.46667  0.07607  Biso   1.000  Au
  Au39     1.0000 0.66667  0.46667  0.07607  Biso   1.000  Au
  Au40     1.0000 0.86667  0.46667  0.07607  Biso   1.000  Au
  Au41     1.0000 0.06667  0.66667  0.07607  Biso   1.000  Au
  Au42     1.0000 0.26667  0.66667  0.07607  Biso   1.000  Au
  Au43     1.0000 0.46667  0.66667  0.07607  Biso   1.000  Au
  Au44     1.0000 0.66667  0.66667  0.07607  Biso   1.000  Au
  Au45     1.0000 0.86667  0.66667  0.07607  Biso   1.000  Au
  Au46     1.0000 0.06667  0.86667  0.07607  Biso   1.000  Au
  Au47     1.0000 0.26667  0.86667  0.07607  Biso   1.000  Au
  Au48     1.0000 0.46667  0.86667  0.07607  Biso   1.000  Au
  Au49     1.0000 0.66667  0.86667  0.07607  Biso   1.000  Au
  Au50     1.0000 0.86667  0.86667  0.07607  Biso   1.000  Au
  Au51     1.0000 0.93333  0.13333  0.15213  Biso   1.000  Au
  Au52     1.0000 0.13333  0.13333  0.15213  Biso   1.000  Au
  Au53     1.0000 0.33333  0.13333  0.15213  Biso   1.000  Au
  Au54     1.0000 0.53333  0.13333  0.15213  Biso   1.000  Au
  Au55     1.0000 0.73333  0.13333  0.15213  Biso   1.000  Au
  Au56     1.0000 0.93333  0.33333  0.15213  Biso   1.000  Au
  Au57     1.0000 0.13333  0.33333  0.15213  Biso   1.000  Au
  Au58     1.0000 0.33333  0.33333  0.15213  Biso   1.000  Au
  Au59     1.0000 0.53333  0.33333  0.15213  Biso   1.000  Au
  Au60     1.0000 0.73333  0.33333  0.15213  Biso   1.000  Au
  Au61     1.0000 0.93333  0.53333  0.15213  Biso   1.000  Au
  Au62     1.0000 0.13333  0.53333  0.15213  Biso   1.000  Au
  Au63     1.0000 0.33333  0.53333  0.15213  Biso   1.000  Au
  Au64     1.0000 0.53333  0.53333  0.15213  Biso   1.000  Au
  Au65     1.0000 0.73333  0.53333  0.15213  Biso   1.000  Au
  Au66     1.0000 0.93333  0.73333  0.15213  Biso   1.000  Au
  Au67     1.0000 0.13333  0.73333  0.15213  Biso   1.000  Au
  Au68     1.0000 0.33333  0.73333  0.15213  Biso   1.000  Au
  Au69     1.0000 0.53333  0.73333  0.15213  Biso   1.000  Au
  Au70     1.0000 0.73333  0.73333  0.15213  Biso   1.000  Au
  Au71     1.0000 0.93333  0.93333  0.15213  Biso   1.000  Au
  Au72     1.0000 0.13333  0.93333  0.15213  Biso   1.000  Au
  Au73     1.0000 0.33333  0.93333  0.15213  Biso   1.000  Au
  Au74     1.0000 0.53333  0.93333  0.15213  Biso   1.000  Au
  Au75     1.0000 0.73333  0.93333  0.15213  Biso   1.000  Au
  Au76     1.0000 0.00000  0.00000  0.22820  Biso   1.000  Au
  Au77     1.0000 0.20000  0.00000  0.22820  Biso   1.000  Au
  Au78     1.0000 0.40000  0.00000  0.22820  Biso   1.000  Au
  Au79     1.0000 0.60000  0.00000  0.22820  Biso   1.000  Au
  Au80     1.0000 0.80000  0.00000  0.22820  Biso   1.000  Au
  Au81     1.0000 0.00000  0.20000  0.22820  Biso   1.000  Au
  Au82     1.0000 0.20000  0.20000  0.22820  Biso   1.000  Au
  Au83     1.0000 0.40000  0.20000  0.22820  Biso   1.000  Au
  Au84     1.0000 0.60000  0.20000  0.22820  Biso   1.000  Au
  Au85     1.0000 0.80000  0.20000  0.22820  Biso   1.000  Au
  Au86     1.0000 0.00000  0.40000  0.22820  Biso   1.000  Au
  Au87     1.0000 0.20000  0.40000  0.22820  Biso   1.000  Au
  Au88     1.0000 0.40000  0.40000  0.22820  Biso   1.000  Au
  Au89     1.0000 0.60000  0.40000  0.22820  Biso   1.000  Au
  Au90     1.0000 0.80000  0.40000  0.22820  Biso   1.000  Au
  Au91     1.0000 0.00000  0.60000  0.22820  Biso   1.000  Au
  Au92     1.0000 0.20000  0.60000  0.22820  Biso   1.000  Au
  Au93     1.0000 0.40000  0.60000  0.22820  Biso   1.000  Au
  Au94     1.0000 0.60000  0.60000  0.22820  Biso   1.000  Au
  Au95     1.0000 0.80000  0.60000  0.22820  Biso   1.000  Au
  Au96     1.0000 0.00000  0.80000  0.22820  Biso   1.000  Au
  Au97     1.0000 0.20000  0.80000  0.22820  Biso   1.000  Au
  Au98     1.0000 0.40000  0.80000  0.22820  Biso   1.000  Au
  Au99     1.0000 0.60000  0.80000  0.22820  Biso   1.000  Au
  Au100    1.0000 0.80000  0.80000  0.22820  Biso   1.000  Au
  Au101    1.0000 0.26665  0.26663  0.30426  Biso   1.000  Au
  Au102    1.0000 0.46665  0.26663  0.30426  Biso   1.000  Au
  Au103    1.0000 0.26665  0.46663  0.30426  Biso   1.000  Au
  C1       1.0000 0.49503  0.22674  0.45368  Biso   1.000  C
  H1       1.0000 0.51925  0.14975  0.43698  Biso   1.000  H
  H2       1.0000 0.52267  0.21173  0.48770  Biso   1.000  H
  H3       1.0000 0.52809  0.27098  0.43618  Biso   1.000  H
  S1       1.0000 0.34960  0.30102  0.45257  Biso   1.000  S
  C2       1.0000 0.31924  0.42354  0.48116  Biso   1.000  C
  Ge1      1.0000 0.31317  0.41558  0.54717  Biso   1.000  Ge
  Ge2      1.0000 0.25871  0.59544  0.57802  Biso   1.000  Ge
  C3       1.0000 0.13844  0.71069  0.54325  Biso   1.000  C
  C4       1.0000 0.10476  0.82490  0.55798  Biso   1.000  C
  C5       1.0000 0.38137  0.62431  0.57619  Biso   1.000  C
  C6       1.0000 0.41069  0.64281  0.53061  Biso   1.000  C
  Ge3      1.0000 0.20363  0.59401  0.65441  Biso   1.000  Ge
  C7       1.0000 0.25619  0.67029  0.69311  Biso   1.000  C
  C8       1.0000 0.20650  0.79030  0.68360  Biso   1.000  C
  C9       1.0000 0.04277  0.67525  0.65822  Biso   1.000  C
  C10      1.0000 0.99717  0.69044  0.70412  Biso   1.000  C
  Ge4      1.0000 0.48746  0.27892  0.57981  Biso   1.000  Ge
  C11      1.0000 0.61054  0.30190  0.56436  Biso   1.000  C
  C12      1.0000 0.63051  0.32127  0.51748  Biso   1.000  C
  C13      1.0000 0.51582  0.13179  0.56209  Biso   1.000  C
  C14      1.0000 0.63071  0.05085  0.54835  Biso   1.000  C
  Ge5      1.0000 0.47176  0.29963  0.66029  Biso   1.000  Ge
  C15      1.0000 0.53829  0.38672  0.67986  Biso   1.000  C
  C16      1.0000 0.66105  0.32905  0.68165  Biso   1.000  C
  C17      1.0000 0.54212  0.15743  0.69088  Biso   1.000  C
  C18      1.0000 0.65326  0.07483  0.67381  Biso   1.000  C
  Ge6      1.0000 0.17991  0.32714  0.64391  Biso   1.000  Ge
  C19      1.0000 0.03438  0.38827  0.67138  Biso   1.000  C
  C20      1.0000 0.96497  0.34330  0.65433  Biso   1.000  C
  C21      1.0000 0.25544  0.16593  0.64364  Biso   1.000  C
  C22      1.0000 0.27162  0.10669  0.68652  Biso   1.000  C
  Ge7      1.0000 0.16882  0.37384  0.56566  Biso   1.000  Ge
  C23      1.0000 0.18352  0.24855  0.53143  Biso   1.000  C
  C24      1.0000 0.08805  0.23006  0.53599  Biso   1.000  C
  C25      1.0000 0.02372  0.50037  0.55272  Biso   1.000  C
  C26      1.0000 0.00172  0.53093  0.50485  Biso   1.000  C
  H4       1.0000 0.37501  0.45111  0.47026  Biso   1.000  H
  H5       1.0000 0.23739  0.48337  0.46979  Biso   1.000  H
  H6       1.0000 0.16656  0.69773  0.50904  Biso   1.000  H
  H7       1.0000 0.06992  0.69562  0.54461  Biso   1.000  H
  H8       1.0000 0.03904  0.88601  0.53742  Biso   1.000  H
  H9       1.0000 0.17226  0.84151  0.55619  Biso   1.000  H
  H10      1.0000 0.07530  0.83988  0.59196  Biso   1.000  H
  H11      1.0000 0.45079  0.55517  0.59214  Biso   1.000  H
  H12      1.0000 0.35902  0.69519  0.59725  Biso   1.000  H
  H13      1.0000 0.43344  0.57264  0.50912  Biso   1.000  H
  H14      1.0000 0.47969  0.65730  0.53110  Biso   1.000  H
  H15      1.0000 0.34287  0.71347  0.51463  Biso   1.000  H
  H16      1.0000 0.34507  0.62796  0.69024  Biso   1.000  H
  H17      1.0000 0.23796  0.65732  0.72685  Biso   1.000  H
  H18      1.0000 0.22518  0.80529  0.65026  Biso   1.000  H
  H19      1.0000 0.11756  0.83381  0.68674  Biso   1.000  H
  H20      1.0000 0.23691  0.82895  0.70637  Biso   1.000  H
  H21      1.0000 0.01707  0.75424  0.64267  Biso   1.000  H
  H22      1.0000 0.01221  0.63364  0.63722  Biso   1.000  H
  H23      1.0000 0.02792  0.73067  0.72579  Biso   1.000  H
  H24      1.0000 0.90811  0.74065  0.70404  Biso   1.000  H
  H25      1.0000 0.01736  0.61271  0.71953  Biso   1.000  H
  H26      1.0000 0.59643  0.37189  0.58446  Biso   1.000  H
  H27      1.0000 0.68318  0.23130  0.57805  Biso   1.000  H
  H28      1.0000 0.69380  0.34404  0.51596  Biso   1.000  H
  H29      1.0000 0.65811  0.24898  0.49684  Biso   1.000  H
  H30      1.0000 0.55743  0.38756  0.50219  Biso   1.000  H
  H31      1.0000 0.49062  0.10083  0.59005  Biso   1.000  H
  H32      1.0000 0.45818  0.14444  0.53563  Biso   1.000  H
  H33      1.0000 0.65760  0.07897  0.52001  Biso   1.000  H
  H34      1.0000 0.69009  0.03393  0.57454  Biso   1.000  H
  H35      1.0000 0.63759  0.97300  0.53909  Biso   1.000  H
  H36      1.0000 0.50365  0.41925  0.71234  Biso   1.000  H
  H37      1.0000 0.50627  0.45715  0.65773  Biso   1.000  H
  H38      1.0000 0.68943  0.38452  0.69236  Biso   1.000  H
  H39      1.0000 0.69825  0.29661  0.64958  Biso   1.000  H
  H40      1.0000 0.69440  0.26089  0.70482  Biso   1.000  H
  H41      1.0000 0.48577  0.12585  0.68896  Biso   1.000  H
  H42      1.0000 0.54550  0.17580  0.72566  Biso   1.000  H
  H43      1.0000 0.69015  0.00049  0.69380  Biso   1.000  H
  H44      1.0000 0.64872  0.05054  0.64011  Biso   1.000  H
  H45      1.0000 0.70984  0.10611  0.67384  Biso   1.000  H
  H46      1.0000 0.99405  0.47670  0.66677  Biso   1.000  H
  H47      1.0000 0.04780  0.37425  0.70684  Biso   1.000  H
  H48      1.0000 0.94575  0.36162  0.61942  Biso   1.000  H
  H49      1.0000 0.00543  0.25461  0.65791  Biso   1.000  H
  H50      1.0000 0.88738  0.37743  0.67208  Biso   1.000  H
  H51      1.0000 0.20742  0.14631  0.62104  Biso   1.000  H
  H52      1.0000 0.33365  0.13898  0.62714  Biso   1.000  H
  H53      1.0000 0.31135  0.01841  0.68125  Biso   1.000  H
  H54      1.0000 0.19422  0.13109  0.70313  Biso   1.000  H
  H55      1.0000 0.32301  0.12103  0.70927  Biso   1.000  H
  H56      1.0000 0.25940  0.17710  0.54221  Biso   1.000  H
  H57      1.0000 0.19645  0.26233  0.49709  Biso   1.000  H
  H58      1.0000 0.09989  0.15956  0.51678  Biso   1.000  H
  H59      1.0000 0.01214  0.30022  0.52441  Biso   1.000  H
  H60      1.0000 0.07439  0.21525  0.57012  Biso   1.000  H
  H61      1.0000 0.96468  0.47914  0.56584  Biso   1.000  H
  H62      1.0000 0.01490  0.56886  0.57253  Biso   1.000  H
  H63      1.0000 0.05547  0.55896  0.49177  Biso   1.000  H
  H64      1.0000 0.01275  0.46255  0.48443  Biso   1.000  H
  H65      1.0000 0.91801  0.59732  0.49963  Biso   1.000  H
  H66      1.0000 0.18293  0.47053  0.75631  Biso   1.000  H
  H67      1.0000 0.31402  0.45587  0.75629  Biso   1.000  H
  C27      1.0000 0.20852  0.27328  0.78056  Biso   1.000  C
  H68      1.0000 0.23577  0.19755  0.79870  Biso   1.000  H
  H69      1.0000 0.18275  0.26531  0.74762  Biso   1.000  H
  H70      1.0000 0.14245  0.34050  0.79853  Biso   1.000  H
  S2       1.0000 0.32365  0.29271  0.77660  Biso   1.000  S
  C28      1.0000 0.26732  0.41730  0.74589  Biso   1.000  C
  Ge8      1.0000 0.27937  0.40496  0.68001  Biso   1.000  Ge
  Au104    1.0000 0.33332  0.33329  0.37549  Biso   1.000  Au
  Au105    1.0000 0.33332  0.33329  0.85271  Biso   1.000  Au
  Au106    1.0000 0.26665  0.46663  0.92393  Biso   1.000  Au
  Au107    1.0000 0.46665  0.26663  0.92393  Biso   1.000  Au
  Au108    1.0000 0.26665  0.26663  0.92393  Biso   1.000  Au
