# Supplementary material for: Substituent Control of σ-Interference Effects in the Transmission of Saturated Molecules
Source: ACS Phys Chem Au. 2022 Apr 14;2(4):282–8. doi: 10.1021/acsphyschemau.2c00016 (PMC9955259; doi:10.1021/acsphyschemau.2c00016)
Supplement: Supplementary file 2 — pg2c00016_si_002.zip [file pg2c00016_si_002.zip › structures/junctions_cif/C222_sub4_cis.cif]

data_image0
_cell_length_a       14.425
_cell_length_b       14.425
_cell_length_c       28.9594
_cell_angle_alpha    90
_cell_angle_beta     90
_cell_angle_gamma    60

_symmetry_space_group_name_H-M    "P 1"
_symmetry_int_tables_number       1

loop_
  _symmetry_equiv_pos_as_xyz
  'x, y, z'

loop_
  _atom_site_label
  _atom_site_occupancy
  _atom_site_fract_x
  _atom_site_fract_y
  _atom_site_fract_z
  _atom_site_thermal_displace_type
  _atom_site_B_iso_or_equiv
  _atom_site_type_symbol
  Au1      1.0000 0.00000  0.00000  0.00000  Biso   1.000  Au
  Au2      1.0000 0.20000  0.00000  0.00000  Biso   1.000  Au
  Au3      1.0000 0.40000  0.00000  0.00000  Biso   1.000  Au
  Au4      1.0000 0.60000  0.00000  0.00000  Biso   1.000  Au
  Au5      1.0000 0.80000  0.00000  0.00000  Biso   1.000  Au
  Au6      1.0000 0.00000  0.20000  0.00000  Biso   1.000  Au
  Au7      1.0000 0.20000  0.20000  0.00000  Biso   1.000  Au
  Au8      1.0000 0.40000  0.20000  0.00000  Biso   1.000  Au
  Au9      1.0000 0.60000  0.20000  0.00000  Biso   1.000  Au
  Au10     1.0000 0.80000  0.20000  0.00000  Biso   1.000  Au
  Au11     1.0000 0.00000  0.40000  0.00000  Biso   1.000  Au
  Au12     1.0000 0.20000  0.40000  0.00000  Biso   1.000  Au
  Au13     1.0000 0.40000  0.40000  0.00000  Biso   1.000  Au
  Au14     1.0000 0.60000  0.40000  0.00000  Biso   1.000  Au
  Au15     1.0000 0.80000  0.40000  0.00000  Biso   1.000  Au
  Au16     1.0000 0.00000  0.60000  0.00000  Biso   1.000  Au
  Au17     1.0000 0.20000  0.60000  0.00000  Biso   1.000  Au
  Au18     1.0000 0.40000  0.60000  0.00000  Biso   1.000  Au
  Au19     1.0000 0.60000  0.60000  0.00000  Biso   1.000  Au
  Au20     1.0000 0.80000  0.60000  0.00000  Biso   1.000  Au
  Au21     1.0000 0.00000  0.80000  0.00000  Biso   1.000  Au
  Au22     1.0000 0.20000  0.80000  0.00000  Biso   1.000  Au
  Au23     1.0000 0.40000  0.80000  0.00000  Biso   1.000  Au
  Au24     1.0000 0.60000  0.80000  0.00000  Biso   1.000  Au
  Au25     1.0000 0.80000  0.80000  0.00000  Biso   1.000  Au
  Au26     1.0000 0.06667  0.06667  0.08134  Biso   1.000  Au
  Au27     1.0000 0.26667  0.06667  0.08134  Biso   1.000  Au
  Au28     1.0000 0.46667  0.06667  0.08134  Biso   1.000  Au
  Au29     1.0000 0.66667  0.06667  0.08134  Biso   1.000  Au
  Au30     1.0000 0.86667  0.06667  0.08134  Biso   1.000  Au
  Au31     1.0000 0.06667  0.26667  0.08134  Biso   1.000  Au
  Au32     1.0000 0.26667  0.26667  0.08134  Biso   1.000  Au
  Au33     1.0000 0.46667  0.26667  0.08134  Biso   1.000  Au
  Au34     1.0000 0.66667  0.26667  0.08134  Biso   1.000  Au
  Au35     1.0000 0.86667  0.26667  0.08134  Biso   1.000  Au
  Au36     1.0000 0.06667  0.46667  0.08134  Biso   1.000  Au
  Au37     1.0000 0.26667  0.46667  0.08134  Biso   1.000  Au
  Au38     1.0000 0.46667  0.46667  0.08134  Biso   1.000  Au
  Au39     1.0000 0.66667  0.46667  0.08134  Biso   1.000  Au
  Au40     1.0000 0.86667  0.46667  0.08134  Biso   1.000  Au
  Au41     1.0000 0.06667  0.66667  0.08134  Biso   1.000  Au
  Au42     1.0000 0.26667  0.66667  0.08134  Biso   1.000  Au
  Au43     1.0000 0.46667  0.66667  0.08134  Biso   1.000  Au
  Au44     1.0000 0.66667  0.66667  0.08134  Biso   1.000  Au
  Au45     1.0000 0.86667  0.66667  0.08134  Biso   1.000  Au
  Au46     1.0000 0.06667  0.86667  0.08134  Biso   1.000  Au
  Au47     1.0000 0.26667  0.86667  0.08134  Biso   1.000  Au
  Au48     1.0000 0.46667  0.86667  0.08134  Biso   1.000  Au
  Au49     1.0000 0.66667  0.86667  0.08134  Biso   1.000  Au
  Au50     1.0000 0.86667  0.86667  0.08134  Biso   1.000  Au
  Au51     1.0000 0.93333  0.13333  0.16268  Biso   1.000  Au
  Au52     1.0000 0.13333  0.13333  0.16268  Biso   1.000  Au
  Au53     1.0000 0.33333  0.13333  0.16268  Biso   1.000  Au
  Au54     1.0000 0.53333  0.13333  0.16268  Biso   1.000  Au
  Au55     1.0000 0.73333  0.13333  0.16268  Biso   1.000  Au
  Au56     1.0000 0.93333  0.33333  0.16268  Biso   1.000  Au
  Au57     1.0000 0.13333  0.33333  0.16268  Biso   1.000  Au
  Au58     1.0000 0.33333  0.33333  0.16268  Biso   1.000  Au
  Au59     1.0000 0.53333  0.33333  0.16268  Biso   1.000  Au
  Au60     1.0000 0.73333  0.33333  0.16268  Biso   1.000  Au
  Au61     1.0000 0.93333  0.53333  0.16268  Biso   1.000  Au
  Au62     1.0000 0.13333  0.53333  0.16268  Biso   1.000  Au
  Au63     1.0000 0.33333  0.53333  0.16268  Biso   1.000  Au
  Au64     1.0000 0.53333  0.53333  0.16268  Biso   1.000  Au
  Au65     1.0000 0.73333  0.53333  0.16268  Biso   1.000  Au
  Au66     1.0000 0.93333  0.73333  0.16268  Biso   1.000  Au
  Au67     1.0000 0.13333  0.73333  0.16268  Biso   1.000  Au
  Au68     1.0000 0.33333  0.73333  0.16268  Biso   1.000  Au
  Au69     1.0000 0.53333  0.73333  0.16268  Biso   1.000  Au
  Au70     1.0000 0.73333  0.73333  0.16268  Biso   1.000  Au
  Au71     1.0000 0.93333  0.93333  0.16268  Biso   1.000  Au
  Au72     1.0000 0.13333  0.93333  0.16268  Biso   1.000  Au
  Au73     1.0000 0.33333  0.93333  0.16268  Biso   1.000  Au
  Au74     1.0000 0.53333  0.93333  0.16268  Biso   1.000  Au
  Au75     1.0000 0.73333  0.93333  0.16268  Biso   1.000  Au
  Au76     1.0000 0.00000  0.00000  0.24402  Biso   1.000  Au
  Au77     1.0000 0.20000  0.00000  0.24402  Biso   1.000  Au
  Au78     1.0000 0.40000  0.00000  0.24402  Biso   1.000  Au
  Au79     1.0000 0.60000  0.00000  0.24402  Biso   1.000  Au
  Au80     1.0000 0.80000  0.00000  0.24402  Biso   1.000  Au
  Au81     1.0000 0.00000  0.20000  0.24402  Biso   1.000  Au
  Au82     1.0000 0.20000  0.20000  0.24402  Biso   1.000  Au
  Au83     1.0000 0.40000  0.20000  0.24402  Biso   1.000  Au
  Au84     1.0000 0.60000  0.20000  0.24402  Biso   1.000  Au
  Au85     1.0000 0.80000  0.20000  0.24402  Biso   1.000  Au
  Au86     1.0000 0.00000  0.40000  0.24402  Biso   1.000  Au
  Au87     1.0000 0.20000  0.40000  0.24402  Biso   1.000  Au
  Au88     1.0000 0.40000  0.40000  0.24402  Biso   1.000  Au
  Au89     1.0000 0.60000  0.40000  0.24402  Biso   1.000  Au
  Au90     1.0000 0.80000  0.40000  0.24402  Biso   1.000  Au
  Au91     1.0000 0.00000  0.60000  0.24402  Biso   1.000  Au
  Au92     1.0000 0.20000  0.60000  0.24402  Biso   1.000  Au
  Au93     1.0000 0.40000  0.60000  0.24402  Biso   1.000  Au
  Au94     1.0000 0.60000  0.60000  0.24402  Biso   1.000  Au
  Au95     1.0000 0.80000  0.60000  0.24402  Biso   1.000  Au
  Au96     1.0000 0.00000  0.80000  0.24402  Biso   1.000  Au
  Au97     1.0000 0.20000  0.80000  0.24402  Biso   1.000  Au
  Au98     1.0000 0.40000  0.80000  0.24402  Biso   1.000  Au
  Au99     1.0000 0.60000  0.80000  0.24402  Biso   1.000  Au
  Au100    1.0000 0.80000  0.80000  0.24402  Biso   1.000  Au
  Au101    1.0000 0.26665  0.26663  0.32536  Biso   1.000  Au
  Au102    1.0000 0.46665  0.26663  0.32536  Biso   1.000  Au
  Au103    1.0000 0.26665  0.46663  0.32536  Biso   1.000  Au
  C1       1.0000 0.41481  0.45426  0.46342  Biso   1.000  C
  H1       1.0000 0.46340  0.42759  0.43125  Biso   1.000  H
  H2       1.0000 0.33598  0.52573  0.45564  Biso   1.000  H
  H3       1.0000 0.45724  0.47157  0.49102  Biso   1.000  H
  S1       1.0000 0.39972  0.34021  0.47969  Biso   1.000  S
  C2       1.0000 0.28721  0.39455  0.52103  Biso   1.000  C
  C3       1.0000 0.30324  0.38760  0.57470  Biso   1.000  C
  C4       1.0000 0.37293  0.43850  0.59238  Biso   1.000  C
  C5       1.0000 0.48731  0.37084  0.57998  Biso   1.000  C
  C6       1.0000 0.58128  0.32659  0.56800  Biso   1.000  C
  C7       1.0000 0.34456  0.54169  0.56999  Biso   1.000  C
  C8       1.0000 0.33600  0.62200  0.55153  Biso   1.000  C
  C9       1.0000 0.35846  0.45646  0.64882  Biso   1.000  C
  C10      1.0000 0.29204  0.57174  0.66003  Biso   1.000  C
  C11      1.0000 0.25104  0.66564  0.67182  Biso   1.000  C
  C12      1.0000 0.46175  0.43110  0.67048  Biso   1.000  C
  C13      1.0000 0.53928  0.42869  0.68901  Biso   1.000  C
  C14      1.0000 0.35423  0.26809  0.59400  Biso   1.000  C
  C15      1.0000 0.45371  0.19017  0.56998  Biso   1.000  C
  C16      1.0000 0.52726  0.11608  0.54905  Biso   1.000  C
  C17      1.0000 0.28460  0.22180  0.58486  Biso   1.000  C
  C18      1.0000 0.24099  0.17022  0.57500  Biso   1.000  C
  C19      1.0000 0.37650  0.26819  0.65011  Biso   1.000  C
  C20      1.0000 0.49244  0.22204  0.65906  Biso   1.000  C
  C21      1.0000 0.58791  0.17089  0.66855  Biso   1.000  C
  C22      1.0000 0.35435  0.19070  0.67414  Biso   1.000  C
  C23      1.0000 0.35359  0.11691  0.69474  Biso   1.000  C
  C24      1.0000 0.18761  0.43829  0.65195  Biso   1.000  C
  C25      1.0000 0.11314  0.54170  0.67426  Biso   1.000  C
  C26      1.0000 0.04196  0.62260  0.69263  Biso   1.000  C
  C27      1.0000 0.14081  0.37087  0.66450  Biso   1.000  C
  C28      1.0000 0.09024  0.32756  0.67651  Biso   1.000  C
  C29      1.0000 0.18392  0.45602  0.59549  Biso   1.000  C
  C30      1.0000 0.10622  0.43028  0.57381  Biso   1.000  C
  C31      1.0000 0.03165  0.42712  0.55511  Biso   1.000  C
  C32      1.0000 0.13523  0.57110  0.58418  Biso   1.000  C
  C33      1.0000 0.08379  0.66497  0.57222  Biso   1.000  C
  H4       1.0000 0.23316  0.48000  0.51175  Biso   1.000  H
  H5       1.0000 0.24461  0.35041  0.51243  Biso   1.000  H
  H6       1.0000 0.66444  0.28060  0.55691  Biso   1.000  H
  H7       1.0000 0.32209  0.69535  0.53463  Biso   1.000  H
  H8       1.0000 0.20805  0.74972  0.68174  Biso   1.000  H
  H9       1.0000 0.61093  0.42026  0.70555  Biso   1.000  H
  H10      1.0000 0.59524  0.05434  0.52996  Biso   1.000  H
  H11      1.0000 0.19564  0.13044  0.56701  Biso   1.000  H
  H12      1.0000 0.67315  0.13201  0.67622  Biso   1.000  H
  H13      1.0000 0.34593  0.05573  0.71357  Biso   1.000  H
  H14      1.0000 0.98248  0.69607  0.70943  Biso   1.000  H
  H15      1.0000 0.05232  0.28229  0.68755  Biso   1.000  H
  H16      1.0000 0.96914  0.41716  0.53873  Biso   1.000  H
  H17      1.0000 0.04348  0.74875  0.56195  Biso   1.000  H
  H18      1.0000 0.40462  0.34832  0.73167  Biso   1.000  H
  H19      1.0000 0.28775  0.47902  0.73263  Biso   1.000  H
  C34      1.0000 0.13023  0.45587  0.78127  Biso   1.000  C
  H20      1.0000 0.07011  0.47447  0.75370  Biso   1.000  H
  H21      1.0000 0.13985  0.52587  0.78937  Biso   1.000  H
  H22      1.0000 0.10781  0.42932  0.81334  Biso   1.000  H
  S2       1.0000 0.25825  0.34044  0.76474  Biso   1.000  S
  C35      1.0000 0.31768  0.39383  0.72328  Biso   1.000  C
  C36      1.0000 0.30809  0.38760  0.66955  Biso   1.000  C
  Au104    1.0000 0.33332  0.33329  0.40153  Biso   1.000  Au
  Au105    1.0000 0.33332  0.33329  0.84250  Biso   1.000  Au
  Au106    1.0000 0.26665  0.46663  0.91866  Biso   1.000  Au
  Au107    1.0000 0.46665  0.26663  0.91866  Biso   1.000  Au
  Au108    1.0000 0.26665  0.26663  0.91866  Biso   1.000  Au
