# Supplementary material for: Substituent Control of σ-Interference Effects in the Transmission of Saturated Molecules
Source: ACS Phys Chem Au. 2022 Apr 14;2(4):282–8. doi: 10.1021/acsphyschemau.2c00016 (PMC9955259; doi:10.1021/acsphyschemau.2c00016)
Supplement: Supplementary file 2 — pg2c00016_si_002.zip [file pg2c00016_si_002.zip › structures/junctions_cif/Si4_f.cif]

data_image0
_cell_length_a       14.425
_cell_length_b       14.425
_cell_length_c       31.7501
_cell_angle_alpha    90
_cell_angle_beta     90
_cell_angle_gamma    60

_symmetry_space_group_name_H-M    "P 1"
_symmetry_int_tables_number       1

loop_
  _symmetry_equiv_pos_as_xyz
  'x, y, z'

loop_
  _atom_site_label
  _atom_site_occupancy
  _atom_site_fract_x
  _atom_site_fract_y
  _atom_site_fract_z
  _atom_site_thermal_displace_type
  _atom_site_B_iso_or_equiv
  _atom_site_type_symbol
  Au1      1.0000 0.00000  0.00000  0.00000  Biso   1.000  Au
  Au2      1.0000 0.20000  0.00000  0.00000  Biso   1.000  Au
  Au3      1.0000 0.40000  0.00000  0.00000  Biso   1.000  Au
  Au4      1.0000 0.60000  0.00000  0.00000  Biso   1.000  Au
  Au5      1.0000 0.80000  0.00000  0.00000  Biso   1.000  Au
  Au6      1.0000 0.00000  0.20000  0.00000  Biso   1.000  Au
  Au7      1.0000 0.20000  0.20000  0.00000  Biso   1.000  Au
  Au8      1.0000 0.40000  0.20000  0.00000  Biso   1.000  Au
  Au9      1.0000 0.60000  0.20000  0.00000  Biso   1.000  Au
  Au10     1.0000 0.80000  0.20000  0.00000  Biso   1.000  Au
  Au11     1.0000 0.00000  0.40000  0.00000  Biso   1.000  Au
  Au12     1.0000 0.20000  0.40000  0.00000  Biso   1.000  Au
  Au13     1.0000 0.40000  0.40000  0.00000  Biso   1.000  Au
  Au14     1.0000 0.60000  0.40000  0.00000  Biso   1.000  Au
  Au15     1.0000 0.80000  0.40000  0.00000  Biso   1.000  Au
  Au16     1.0000 0.00000  0.60000  0.00000  Biso   1.000  Au
  Au17     1.0000 0.20000  0.60000  0.00000  Biso   1.000  Au
  Au18     1.0000 0.40000  0.60000  0.00000  Biso   1.000  Au
  Au19     1.0000 0.60000  0.60000  0.00000  Biso   1.000  Au
  Au20     1.0000 0.80000  0.60000  0.00000  Biso   1.000  Au
  Au21     1.0000 0.00000  0.80000  0.00000  Biso   1.000  Au
  Au22     1.0000 0.20000  0.80000  0.00000  Biso   1.000  Au
  Au23     1.0000 0.40000  0.80000  0.00000  Biso   1.000  Au
  Au24     1.0000 0.60000  0.80000  0.00000  Biso   1.000  Au
  Au25     1.0000 0.80000  0.80000  0.00000  Biso   1.000  Au
  Au26     1.0000 0.06667  0.06667  0.07419  Biso   1.000  Au
  Au27     1.0000 0.26667  0.06667  0.07419  Biso   1.000  Au
  Au28     1.0000 0.46667  0.06667  0.07419  Biso   1.000  Au
  Au29     1.0000 0.66667  0.06667  0.07419  Biso   1.000  Au
  Au30     1.0000 0.86667  0.06667  0.07419  Biso   1.000  Au
  Au31     1.0000 0.06667  0.26667  0.07419  Biso   1.000  Au
  Au32     1.0000 0.26667  0.26667  0.07419  Biso   1.000  Au
  Au33     1.0000 0.46667  0.26667  0.07419  Biso   1.000  Au
  Au34     1.0000 0.66667  0.26667  0.07419  Biso   1.000  Au
  Au35     1.0000 0.86667  0.26667  0.07419  Biso   1.000  Au
  Au36     1.0000 0.06667  0.46667  0.07419  Biso   1.000  Au
  Au37     1.0000 0.26667  0.46667  0.07419  Biso   1.000  Au
  Au38     1.0000 0.46667  0.46667  0.07419  Biso   1.000  Au
  Au39     1.0000 0.66667  0.46667  0.07419  Biso   1.000  Au
  Au40     1.0000 0.86667  0.46667  0.07419  Biso   1.000  Au
  Au41     1.0000 0.06667  0.66667  0.07419  Biso   1.000  Au
  Au42     1.0000 0.26667  0.66667  0.07419  Biso   1.000  Au
  Au43     1.0000 0.46667  0.66667  0.07419  Biso   1.000  Au
  Au44     1.0000 0.66667  0.66667  0.07419  Biso   1.000  Au
  Au45     1.0000 0.86667  0.66667  0.07419  Biso   1.000  Au
  Au46     1.0000 0.06667  0.86667  0.07419  Biso   1.000  Au
  Au47     1.0000 0.26667  0.86667  0.07419  Biso   1.000  Au
  Au48     1.0000 0.46667  0.86667  0.07419  Biso   1.000  Au
  Au49     1.0000 0.66667  0.86667  0.07419  Biso   1.000  Au
  Au50     1.0000 0.86667  0.86667  0.07419  Biso   1.000  Au
  Au51     1.0000 0.93333  0.13333  0.14838  Biso   1.000  Au
  Au52     1.0000 0.13333  0.13333  0.14838  Biso   1.000  Au
  Au53     1.0000 0.33333  0.13333  0.14838  Biso   1.000  Au
  Au54     1.0000 0.53333  0.13333  0.14838  Biso   1.000  Au
  Au55     1.0000 0.73333  0.13333  0.14838  Biso   1.000  Au
  Au56     1.0000 0.93333  0.33333  0.14838  Biso   1.000  Au
  Au57     1.0000 0.13333  0.33333  0.14838  Biso   1.000  Au
  Au58     1.0000 0.33333  0.33333  0.14838  Biso   1.000  Au
  Au59     1.0000 0.53333  0.33333  0.14838  Biso   1.000  Au
  Au60     1.0000 0.73333  0.33333  0.14838  Biso   1.000  Au
  Au61     1.0000 0.93333  0.53333  0.14838  Biso   1.000  Au
  Au62     1.0000 0.13333  0.53333  0.14838  Biso   1.000  Au
  Au63     1.0000 0.33333  0.53333  0.14838  Biso   1.000  Au
  Au64     1.0000 0.53333  0.53333  0.14838  Biso   1.000  Au
  Au65     1.0000 0.73333  0.53333  0.14838  Biso   1.000  Au
  Au66     1.0000 0.93333  0.73333  0.14838  Biso   1.000  Au
  Au67     1.0000 0.13333  0.73333  0.14838  Biso   1.000  Au
  Au68     1.0000 0.33333  0.73333  0.14838  Biso   1.000  Au
  Au69     1.0000 0.53333  0.73333  0.14838  Biso   1.000  Au
  Au70     1.0000 0.73333  0.73333  0.14838  Biso   1.000  Au
  Au71     1.0000 0.93333  0.93333  0.14838  Biso   1.000  Au
  Au72     1.0000 0.13333  0.93333  0.14838  Biso   1.000  Au
  Au73     1.0000 0.33333  0.93333  0.14838  Biso   1.000  Au
  Au74     1.0000 0.53333  0.93333  0.14838  Biso   1.000  Au
  Au75     1.0000 0.73333  0.93333  0.14838  Biso   1.000  Au
  Au76     1.0000 0.00000  0.00000  0.22257  Biso   1.000  Au
  Au77     1.0000 0.20000  0.00000  0.22257  Biso   1.000  Au
  Au78     1.0000 0.40000  0.00000  0.22257  Biso   1.000  Au
  Au79     1.0000 0.60000  0.00000  0.22257  Biso   1.000  Au
  Au80     1.0000 0.80000  0.00000  0.22257  Biso   1.000  Au
  Au81     1.0000 0.00000  0.20000  0.22257  Biso   1.000  Au
  Au82     1.0000 0.20000  0.20000  0.22257  Biso   1.000  Au
  Au83     1.0000 0.40000  0.20000  0.22257  Biso   1.000  Au
  Au84     1.0000 0.60000  0.20000  0.22257  Biso   1.000  Au
  Au85     1.0000 0.80000  0.20000  0.22257  Biso   1.000  Au
  Au86     1.0000 0.00000  0.40000  0.22257  Biso   1.000  Au
  Au87     1.0000 0.20000  0.40000  0.22257  Biso   1.000  Au
  Au88     1.0000 0.40000  0.40000  0.22257  Biso   1.000  Au
  Au89     1.0000 0.60000  0.40000  0.22257  Biso   1.000  Au
  Au90     1.0000 0.80000  0.40000  0.22257  Biso   1.000  Au
  Au91     1.0000 0.00000  0.60000  0.22257  Biso   1.000  Au
  Au92     1.0000 0.20000  0.60000  0.22257  Biso   1.000  Au
  Au93     1.0000 0.40000  0.60000  0.22257  Biso   1.000  Au
  Au94     1.0000 0.60000  0.60000  0.22257  Biso   1.000  Au
  Au95     1.0000 0.80000  0.60000  0.22257  Biso   1.000  Au
  Au96     1.0000 0.00000  0.80000  0.22257  Biso   1.000  Au
  Au97     1.0000 0.20000  0.80000  0.22257  Biso   1.000  Au
  Au98     1.0000 0.40000  0.80000  0.22257  Biso   1.000  Au
  Au99     1.0000 0.60000  0.80000  0.22257  Biso   1.000  Au
  Au100    1.0000 0.80000  0.80000  0.22257  Biso   1.000  Au
  Au101    1.0000 0.26665  0.26663  0.29677  Biso   1.000  Au
  Au102    1.0000 0.46665  0.26663  0.29677  Biso   1.000  Au
  Au103    1.0000 0.26665  0.46663  0.29677  Biso   1.000  Au
  C1       1.0000 0.52582  0.37173  0.40062  Biso   1.000  C
  H1       1.0000 0.57306  0.38822  0.42401  Biso   1.000  H
  H2       1.0000 0.57149  0.28826  0.38854  Biso   1.000  H
  H3       1.0000 0.50286  0.42817  0.37366  Biso   1.000  H
  S1       1.0000 0.40016  0.39717  0.42441  Biso   1.000  S
  C2       1.0000 0.44950  0.29997  0.46751  Biso   1.000  C
  Si1      1.0000 0.48753  0.35281  0.51474  Biso   1.000  Si
  F1       1.0000 0.39566  0.47814  0.52254  Biso   1.000  F
  F2       1.0000 0.60069  0.35017  0.50524  Biso   1.000  F
  Si2      1.0000 0.49170  0.26552  0.57833  Biso   1.000  Si
  F3       1.0000 0.60914  0.15703  0.58437  Biso   1.000  F
  F4       1.0000 0.40141  0.22881  0.57081  Biso   1.000  F
  Si3      1.0000 0.45334  0.36058  0.64312  Biso   1.000  Si
  F5       1.0000 0.32244  0.42812  0.64975  Biso   1.000  F
  F6       1.0000 0.49482  0.44759  0.63847  Biso   1.000  F
  F7       1.0000 0.51994  0.15078  0.69982  Biso   1.000  F
  F8       1.0000 0.64433  0.23214  0.71569  Biso   1.000  F
  H4       1.0000 0.51662  0.22124  0.45663  Biso   1.000  H
  H5       1.0000 0.38176  0.28756  0.47653  Biso   1.000  H
  H6       1.0000 0.44815  0.40266  0.76420  Biso   1.000  H
  H7       1.0000 0.34940  0.37122  0.74493  Biso   1.000  H
  C3       1.0000 0.57867  0.23430  0.82067  Biso   1.000  C
  H8       1.0000 0.56417  0.31480  0.82994  Biso   1.000  H
  H9       1.0000 0.64634  0.19467  0.79811  Biso   1.000  H
  H10      1.0000 0.59443  0.18488  0.84962  Biso   1.000  H
  S2       1.0000 0.45874  0.24389  0.79730  Biso   1.000  S
  C4       1.0000 0.43534  0.33600  0.75374  Biso   1.000  C
  Si4      1.0000 0.52001  0.26340  0.70663  Biso   1.000  Si
  Au104    1.0000 0.33332  0.33329  0.36623  Biso   1.000  Au
  Au105    1.0000 0.33332  0.33329  0.85634  Biso   1.000  Au
  Au106    1.0000 0.26665  0.46663  0.92581  Biso   1.000  Au
  Au107    1.0000 0.46665  0.26663  0.92581  Biso   1.000  Au
  Au108    1.0000 0.26665  0.26663  0.92581  Biso   1.000  Au
