# Supplementary material for: Substituent Control of σ-Interference Effects in the Transmission of Saturated Molecules
Source: ACS Phys Chem Au. 2022 Apr 14;2(4):282–8. doi: 10.1021/acsphyschemau.2c00016 (PMC9955259; doi:10.1021/acsphyschemau.2c00016)
Supplement: Supplementary file 2 — pg2c00016_si_002.zip [file pg2c00016_si_002.zip › structures/junctions_cif/Ge4_ome.cif]

data_image0
_cell_length_a       14.425
_cell_length_b       14.425
_cell_length_c       32.8449
_cell_angle_alpha    90
_cell_angle_beta     90
_cell_angle_gamma    60

_symmetry_space_group_name_H-M    "P 1"
_symmetry_int_tables_number       1

loop_
  _symmetry_equiv_pos_as_xyz
  'x, y, z'

loop_
  _atom_site_label
  _atom_site_occupancy
  _atom_site_fract_x
  _atom_site_fract_y
  _atom_site_fract_z
  _atom_site_thermal_displace_type
  _atom_site_B_iso_or_equiv
  _atom_site_type_symbol
  Au1      1.0000 0.00000  0.00000  0.00000  Biso   1.000  Au
  Au2      1.0000 0.20000  0.00000  0.00000  Biso   1.000  Au
  Au3      1.0000 0.40000  0.00000  0.00000  Biso   1.000  Au
  Au4      1.0000 0.60000  0.00000  0.00000  Biso   1.000  Au
  Au5      1.0000 0.80000  0.00000  0.00000  Biso   1.000  Au
  Au6      1.0000 0.00000  0.20000  0.00000  Biso   1.000  Au
  Au7      1.0000 0.20000  0.20000  0.00000  Biso   1.000  Au
  Au8      1.0000 0.40000  0.20000  0.00000  Biso   1.000  Au
  Au9      1.0000 0.60000  0.20000  0.00000  Biso   1.000  Au
  Au10     1.0000 0.80000  0.20000  0.00000  Biso   1.000  Au
  Au11     1.0000 0.00000  0.40000  0.00000  Biso   1.000  Au
  Au12     1.0000 0.20000  0.40000  0.00000  Biso   1.000  Au
  Au13     1.0000 0.40000  0.40000  0.00000  Biso   1.000  Au
  Au14     1.0000 0.60000  0.40000  0.00000  Biso   1.000  Au
  Au15     1.0000 0.80000  0.40000  0.00000  Biso   1.000  Au
  Au16     1.0000 0.00000  0.60000  0.00000  Biso   1.000  Au
  Au17     1.0000 0.20000  0.60000  0.00000  Biso   1.000  Au
  Au18     1.0000 0.40000  0.60000  0.00000  Biso   1.000  Au
  Au19     1.0000 0.60000  0.60000  0.00000  Biso   1.000  Au
  Au20     1.0000 0.80000  0.60000  0.00000  Biso   1.000  Au
  Au21     1.0000 0.00000  0.80000  0.00000  Biso   1.000  Au
  Au22     1.0000 0.20000  0.80000  0.00000  Biso   1.000  Au
  Au23     1.0000 0.40000  0.80000  0.00000  Biso   1.000  Au
  Au24     1.0000 0.60000  0.80000  0.00000  Biso   1.000  Au
  Au25     1.0000 0.80000  0.80000  0.00000  Biso   1.000  Au
  Au26     1.0000 0.06667  0.06667  0.07172  Biso   1.000  Au
  Au27     1.0000 0.26667  0.06667  0.07172  Biso   1.000  Au
  Au28     1.0000 0.46667  0.06667  0.07172  Biso   1.000  Au
  Au29     1.0000 0.66667  0.06667  0.07172  Biso   1.000  Au
  Au30     1.0000 0.86667  0.06667  0.07172  Biso   1.000  Au
  Au31     1.0000 0.06667  0.26667  0.07172  Biso   1.000  Au
  Au32     1.0000 0.26667  0.26667  0.07172  Biso   1.000  Au
  Au33     1.0000 0.46667  0.26667  0.07172  Biso   1.000  Au
  Au34     1.0000 0.66667  0.26667  0.07172  Biso   1.000  Au
  Au35     1.0000 0.86667  0.26667  0.07172  Biso   1.000  Au
  Au36     1.0000 0.06667  0.46667  0.07172  Biso   1.000  Au
  Au37     1.0000 0.26667  0.46667  0.07172  Biso   1.000  Au
  Au38     1.0000 0.46667  0.46667  0.07172  Biso   1.000  Au
  Au39     1.0000 0.66667  0.46667  0.07172  Biso   1.000  Au
  Au40     1.0000 0.86667  0.46667  0.07172  Biso   1.000  Au
  Au41     1.0000 0.06667  0.66667  0.07172  Biso   1.000  Au
  Au42     1.0000 0.26667  0.66667  0.07172  Biso   1.000  Au
  Au43     1.0000 0.46667  0.66667  0.07172  Biso   1.000  Au
  Au44     1.0000 0.66667  0.66667  0.07172  Biso   1.000  Au
  Au45     1.0000 0.86667  0.66667  0.07172  Biso   1.000  Au
  Au46     1.0000 0.06667  0.86667  0.07172  Biso   1.000  Au
  Au47     1.0000 0.26667  0.86667  0.07172  Biso   1.000  Au
  Au48     1.0000 0.46667  0.86667  0.07172  Biso   1.000  Au
  Au49     1.0000 0.66667  0.86667  0.07172  Biso   1.000  Au
  Au50     1.0000 0.86667  0.86667  0.07172  Biso   1.000  Au
  Au51     1.0000 0.93333  0.13333  0.14344  Biso   1.000  Au
  Au52     1.0000 0.13333  0.13333  0.14344  Biso   1.000  Au
  Au53     1.0000 0.33333  0.13333  0.14344  Biso   1.000  Au
  Au54     1.0000 0.53333  0.13333  0.14344  Biso   1.000  Au
  Au55     1.0000 0.73333  0.13333  0.14344  Biso   1.000  Au
  Au56     1.0000 0.93333  0.33333  0.14344  Biso   1.000  Au
  Au57     1.0000 0.13333  0.33333  0.14344  Biso   1.000  Au
  Au58     1.0000 0.33333  0.33333  0.14344  Biso   1.000  Au
  Au59     1.0000 0.53333  0.33333  0.14344  Biso   1.000  Au
  Au60     1.0000 0.73333  0.33333  0.14344  Biso   1.000  Au
  Au61     1.0000 0.93333  0.53333  0.14344  Biso   1.000  Au
  Au62     1.0000 0.13333  0.53333  0.14344  Biso   1.000  Au
  Au63     1.0000 0.33333  0.53333  0.14344  Biso   1.000  Au
  Au64     1.0000 0.53333  0.53333  0.14344  Biso   1.000  Au
  Au65     1.0000 0.73333  0.53333  0.14344  Biso   1.000  Au
  Au66     1.0000 0.93333  0.73333  0.14344  Biso   1.000  Au
  Au67     1.0000 0.13333  0.73333  0.14344  Biso   1.000  Au
  Au68     1.0000 0.33333  0.73333  0.14344  Biso   1.000  Au
  Au69     1.0000 0.53333  0.73333  0.14344  Biso   1.000  Au
  Au70     1.0000 0.73333  0.73333  0.14344  Biso   1.000  Au
  Au71     1.0000 0.93333  0.93333  0.14344  Biso   1.000  Au
  Au72     1.0000 0.13333  0.93333  0.14344  Biso   1.000  Au
  Au73     1.0000 0.33333  0.93333  0.14344  Biso   1.000  Au
  Au74     1.0000 0.53333  0.93333  0.14344  Biso   1.000  Au
  Au75     1.0000 0.73333  0.93333  0.14344  Biso   1.000  Au
  Au76     1.0000 0.00000  0.00000  0.21516  Biso   1.000  Au
  Au77     1.0000 0.20000  0.00000  0.21516  Biso   1.000  Au
  Au78     1.0000 0.40000  0.00000  0.21516  Biso   1.000  Au
  Au79     1.0000 0.60000  0.00000  0.21516  Biso   1.000  Au
  Au80     1.0000 0.80000  0.00000  0.21516  Biso   1.000  Au
  Au81     1.0000 0.00000  0.20000  0.21516  Biso   1.000  Au
  Au82     1.0000 0.20000  0.20000  0.21516  Biso   1.000  Au
  Au83     1.0000 0.40000  0.20000  0.21516  Biso   1.000  Au
  Au84     1.0000 0.60000  0.20000  0.21516  Biso   1.000  Au
  Au85     1.0000 0.80000  0.20000  0.21516  Biso   1.000  Au
  Au86     1.0000 0.00000  0.40000  0.21516  Biso   1.000  Au
  Au87     1.0000 0.20000  0.40000  0.21516  Biso   1.000  Au
  Au88     1.0000 0.40000  0.40000  0.21516  Biso   1.000  Au
  Au89     1.0000 0.60000  0.40000  0.21516  Biso   1.000  Au
  Au90     1.0000 0.80000  0.40000  0.21516  Biso   1.000  Au
  Au91     1.0000 0.00000  0.60000  0.21516  Biso   1.000  Au
  Au92     1.0000 0.20000  0.60000  0.21516  Biso   1.000  Au
  Au93     1.0000 0.40000  0.60000  0.21516  Biso   1.000  Au
  Au94     1.0000 0.60000  0.60000  0.21516  Biso   1.000  Au
  Au95     1.0000 0.80000  0.60000  0.21516  Biso   1.000  Au
  Au96     1.0000 0.00000  0.80000  0.21516  Biso   1.000  Au
  Au97     1.0000 0.20000  0.80000  0.21516  Biso   1.000  Au
  Au98     1.0000 0.40000  0.80000  0.21516  Biso   1.000  Au
  Au99     1.0000 0.60000  0.80000  0.21516  Biso   1.000  Au
  Au100    1.0000 0.80000  0.80000  0.21516  Biso   1.000  Au
  Au101    1.0000 0.26665  0.26663  0.28687  Biso   1.000  Au
  Au102    1.0000 0.46665  0.26663  0.28687  Biso   1.000  Au
  Au103    1.0000 0.26665  0.46663  0.28687  Biso   1.000  Au
  C1       1.0000 0.48526  0.37147  0.42252  Biso   1.000  C
  H1       1.0000 0.54574  0.34803  0.39789  Biso   1.000  H
  H2       1.0000 0.41982  0.45521  0.41763  Biso   1.000  H
  H3       1.0000 0.52324  0.36267  0.45284  Biso   1.000  H
  S1       1.0000 0.43293  0.28002  0.41889  Biso   1.000  S
  C2       1.0000 0.34347  0.32280  0.46245  Biso   1.000  C
  Ge1      1.0000 0.41768  0.25680  0.51565  Biso   1.000  Ge
  O1       1.0000 0.51703  0.29643  0.52899  Biso   1.000  O
  C3       1.0000 0.62921  0.22188  0.52135  Biso   1.000  C
  O2       1.0000 0.49913  0.11072  0.51110  Biso   1.000  O
  C4       1.0000 0.45107  0.05698  0.49075  Biso   1.000  C
  Ge2      1.0000 0.30005  0.31953  0.57799  Biso   1.000  Ge
  O3       1.0000 0.23415  0.46764  0.57801  Biso   1.000  O
  C5       1.0000 0.30386  0.51212  0.58161  Biso   1.000  C
  O4       1.0000 0.18585  0.29682  0.57315  Biso   1.000  O
  C6       1.0000 0.10803  0.35497  0.54186  Biso   1.000  C
  Ge3      1.0000 0.36044  0.24259  0.64831  Biso   1.000  Ge
  O5       1.0000 0.46655  0.26671  0.66694  Biso   1.000  O
  C7       1.0000 0.56190  0.22635  0.64224  Biso   1.000  C
  O6       1.0000 0.42358  0.09590  0.64513  Biso   1.000  O
  C8       1.0000 0.35554  0.05420  0.63284  Biso   1.000  C
  O7       1.0000 0.15789  0.23779  0.70976  Biso   1.000  O
  C9       1.0000 0.07654  0.26374  0.67929  Biso   1.000  C
  O8       1.0000 0.12575  0.45207  0.70245  Biso   1.000  O
  C10      1.0000 0.14061  0.52430  0.67677  Biso   1.000  C
  H4       1.0000 0.29859  0.41171  0.46548  Biso   1.000  H
  H5       1.0000 0.28461  0.29582  0.45663  Biso   1.000  H
  H6       1.0000 0.67627  0.23011  0.54663  Biso   1.000  H
  H7       1.0000 0.64736  0.13726  0.52000  Biso   1.000  H
  H8       1.0000 0.65550  0.24135  0.49211  Biso   1.000  H
  H9       1.0000 0.51236  0.97033  0.48934  Biso   1.000  H
  H10      1.0000 0.42666  0.08580  0.45879  Biso   1.000  H
  H11      1.0000 0.37987  0.06492  0.50750  Biso   1.000  H
  H12      1.0000 0.37211  0.47647  0.55953  Biso   1.000  H
  H13      1.0000 0.25456  0.59958  0.57529  Biso   1.000  H
  H14      1.0000 0.33819  0.50164  0.61298  Biso   1.000  H
  H15      1.0000 0.07415  0.44331  0.54449  Biso   1.000  H
  H16      1.0000 0.04182  0.33691  0.54537  Biso   1.000  H
  H17      1.0000 0.14245  0.32953  0.51053  Biso   1.000  H
  H18      1.0000 0.54403  0.26453  0.61138  Biso   1.000  H
  H19      1.0000 0.61751  0.24687  0.65820  Biso   1.000  H
  H20      1.0000 0.60280  0.13759  0.63848  Biso   1.000  H
  H21      1.0000 0.40889  0.96912  0.62372  Biso   1.000  H
  H22      1.0000 0.30315  0.09802  0.60624  Biso   1.000  H
  H23      1.0000 0.30309  0.05677  0.65841  Biso   1.000  H
  H24      1.0000 0.01061  0.34863  0.68189  Biso   1.000  H
  H25      1.0000 0.10974  0.25027  0.64764  Biso   1.000  H
  H26      1.0000 0.04320  0.20984  0.68465  Biso   1.000  H
  H27      1.0000 0.06331  0.60169  0.67667  Biso   1.000  H
  H28      1.0000 0.16045  0.49618  0.64452  Biso   1.000  H
  H29      1.0000 0.20376  0.54093  0.68853  Biso   1.000  H
  H30      1.0000 0.39201  0.23395  0.75732  Biso   1.000  H
  H31      1.0000 0.27804  0.22567  0.77642  Biso   1.000  H
  C11      1.0000 0.34083  0.44847  0.77242  Biso   1.000  C
  H32      1.0000 0.32821  0.51568  0.79261  Biso   1.000  H
  H33      1.0000 0.42706  0.38640  0.77195  Biso   1.000  H
  H34      1.0000 0.31210  0.47938  0.74118  Biso   1.000  H
  S2       1.0000 0.26099  0.39430  0.79342  Biso   1.000  S
  C12      1.0000 0.30345  0.27820  0.76109  Biso   1.000  C
  Ge4      1.0000 0.23044  0.31140  0.70663  Biso   1.000  Ge
  Au104    1.0000 0.33332  0.33329  0.35403  Biso   1.000  Au
  Au105    1.0000 0.33332  0.33329  0.86113  Biso   1.000  Au
  Au106    1.0000 0.26665  0.46663  0.92828  Biso   1.000  Au
  Au107    1.0000 0.46665  0.26663  0.92828  Biso   1.000  Au
  Au108    1.0000 0.26665  0.26663  0.92828  Biso   1.000  Au
