# Supplementary material for: Substituent Control of σ-Interference Effects in the Transmission of Saturated Molecules
Source: ACS Phys Chem Au. 2022 Apr 14;2(4):282–8. doi: 10.1021/acsphyschemau.2c00016 (PMC9955259; doi:10.1021/acsphyschemau.2c00016)
Supplement: Supplementary file 2 — pg2c00016_si_002.zip [file pg2c00016_si_002.zip › structures/junctions_cif/Ge4_ethynyl.cif]

data_image0
_cell_length_a       14.425
_cell_length_b       14.425
_cell_length_c       32.4531
_cell_angle_alpha    90
_cell_angle_beta     90
_cell_angle_gamma    60

_symmetry_space_group_name_H-M    "P 1"
_symmetry_int_tables_number       1

loop_
  _symmetry_equiv_pos_as_xyz
  'x, y, z'

loop_
  _atom_site_label
  _atom_site_occupancy
  _atom_site_fract_x
  _atom_site_fract_y
  _atom_site_fract_z
  _atom_site_thermal_displace_type
  _atom_site_B_iso_or_equiv
  _atom_site_type_symbol
  Au1      1.0000 0.00000  0.00000  0.00000  Biso   1.000  Au
  Au2      1.0000 0.20000  0.00000  0.00000  Biso   1.000  Au
  Au3      1.0000 0.40000  0.00000  0.00000  Biso   1.000  Au
  Au4      1.0000 0.60000  0.00000  0.00000  Biso   1.000  Au
  Au5      1.0000 0.80000  0.00000  0.00000  Biso   1.000  Au
  Au6      1.0000 0.00000  0.20000  0.00000  Biso   1.000  Au
  Au7      1.0000 0.20000  0.20000  0.00000  Biso   1.000  Au
  Au8      1.0000 0.40000  0.20000  0.00000  Biso   1.000  Au
  Au9      1.0000 0.60000  0.20000  0.00000  Biso   1.000  Au
  Au10     1.0000 0.80000  0.20000  0.00000  Biso   1.000  Au
  Au11     1.0000 0.00000  0.40000  0.00000  Biso   1.000  Au
  Au12     1.0000 0.20000  0.40000  0.00000  Biso   1.000  Au
  Au13     1.0000 0.40000  0.40000  0.00000  Biso   1.000  Au
  Au14     1.0000 0.60000  0.40000  0.00000  Biso   1.000  Au
  Au15     1.0000 0.80000  0.40000  0.00000  Biso   1.000  Au
  Au16     1.0000 0.00000  0.60000  0.00000  Biso   1.000  Au
  Au17     1.0000 0.20000  0.60000  0.00000  Biso   1.000  Au
  Au18     1.0000 0.40000  0.60000  0.00000  Biso   1.000  Au
  Au19     1.0000 0.60000  0.60000  0.00000  Biso   1.000  Au
  Au20     1.0000 0.80000  0.60000  0.00000  Biso   1.000  Au
  Au21     1.0000 0.00000  0.80000  0.00000  Biso   1.000  Au
  Au22     1.0000 0.20000  0.80000  0.00000  Biso   1.000  Au
  Au23     1.0000 0.40000  0.80000  0.00000  Biso   1.000  Au
  Au24     1.0000 0.60000  0.80000  0.00000  Biso   1.000  Au
  Au25     1.0000 0.80000  0.80000  0.00000  Biso   1.000  Au
  Au26     1.0000 0.06667  0.06667  0.07258  Biso   1.000  Au
  Au27     1.0000 0.26667  0.06667  0.07258  Biso   1.000  Au
  Au28     1.0000 0.46667  0.06667  0.07258  Biso   1.000  Au
  Au29     1.0000 0.66667  0.06667  0.07258  Biso   1.000  Au
  Au30     1.0000 0.86667  0.06667  0.07258  Biso   1.000  Au
  Au31     1.0000 0.06667  0.26667  0.07258  Biso   1.000  Au
  Au32     1.0000 0.26667  0.26667  0.07258  Biso   1.000  Au
  Au33     1.0000 0.46667  0.26667  0.07258  Biso   1.000  Au
  Au34     1.0000 0.66667  0.26667  0.07258  Biso   1.000  Au
  Au35     1.0000 0.86667  0.26667  0.07258  Biso   1.000  Au
  Au36     1.0000 0.06667  0.46667  0.07258  Biso   1.000  Au
  Au37     1.0000 0.26667  0.46667  0.07258  Biso   1.000  Au
  Au38     1.0000 0.46667  0.46667  0.07258  Biso   1.000  Au
  Au39     1.0000 0.66667  0.46667  0.07258  Biso   1.000  Au
  Au40     1.0000 0.86667  0.46667  0.07258  Biso   1.000  Au
  Au41     1.0000 0.06667  0.66667  0.07258  Biso   1.000  Au
  Au42     1.0000 0.26667  0.66667  0.07258  Biso   1.000  Au
  Au43     1.0000 0.46667  0.66667  0.07258  Biso   1.000  Au
  Au44     1.0000 0.66667  0.66667  0.07258  Biso   1.000  Au
  Au45     1.0000 0.86667  0.66667  0.07258  Biso   1.000  Au
  Au46     1.0000 0.06667  0.86667  0.07258  Biso   1.000  Au
  Au47     1.0000 0.26667  0.86667  0.07258  Biso   1.000  Au
  Au48     1.0000 0.46667  0.86667  0.07258  Biso   1.000  Au
  Au49     1.0000 0.66667  0.86667  0.07258  Biso   1.000  Au
  Au50     1.0000 0.86667  0.86667  0.07258  Biso   1.000  Au
  Au51     1.0000 0.93333  0.13333  0.14517  Biso   1.000  Au
  Au52     1.0000 0.13333  0.13333  0.14517  Biso   1.000  Au
  Au53     1.0000 0.33333  0.13333  0.14517  Biso   1.000  Au
  Au54     1.0000 0.53333  0.13333  0.14517  Biso   1.000  Au
  Au55     1.0000 0.73333  0.13333  0.14517  Biso   1.000  Au
  Au56     1.0000 0.93333  0.33333  0.14517  Biso   1.000  Au
  Au57     1.0000 0.13333  0.33333  0.14517  Biso   1.000  Au
  Au58     1.0000 0.33333  0.33333  0.14517  Biso   1.000  Au
  Au59     1.0000 0.53333  0.33333  0.14517  Biso   1.000  Au
  Au60     1.0000 0.73333  0.33333  0.14517  Biso   1.000  Au
  Au61     1.0000 0.93333  0.53333  0.14517  Biso   1.000  Au
  Au62     1.0000 0.13333  0.53333  0.14517  Biso   1.000  Au
  Au63     1.0000 0.33333  0.53333  0.14517  Biso   1.000  Au
  Au64     1.0000 0.53333  0.53333  0.14517  Biso   1.000  Au
  Au65     1.0000 0.73333  0.53333  0.14517  Biso   1.000  Au
  Au66     1.0000 0.93333  0.73333  0.14517  Biso   1.000  Au
  Au67     1.0000 0.13333  0.73333  0.14517  Biso   1.000  Au
  Au68     1.0000 0.33333  0.73333  0.14517  Biso   1.000  Au
  Au69     1.0000 0.53333  0.73333  0.14517  Biso   1.000  Au
  Au70     1.0000 0.73333  0.73333  0.14517  Biso   1.000  Au
  Au71     1.0000 0.93333  0.93333  0.14517  Biso   1.000  Au
  Au72     1.0000 0.13333  0.93333  0.14517  Biso   1.000  Au
  Au73     1.0000 0.33333  0.93333  0.14517  Biso   1.000  Au
  Au74     1.0000 0.53333  0.93333  0.14517  Biso   1.000  Au
  Au75     1.0000 0.73333  0.93333  0.14517  Biso   1.000  Au
  Au76     1.0000 0.00000  0.00000  0.21775  Biso   1.000  Au
  Au77     1.0000 0.20000  0.00000  0.21775  Biso   1.000  Au
  Au78     1.0000 0.40000  0.00000  0.21775  Biso   1.000  Au
  Au79     1.0000 0.60000  0.00000  0.21775  Biso   1.000  Au
  Au80     1.0000 0.80000  0.00000  0.21775  Biso   1.000  Au
  Au81     1.0000 0.00000  0.20000  0.21775  Biso   1.000  Au
  Au82     1.0000 0.20000  0.20000  0.21775  Biso   1.000  Au
  Au83     1.0000 0.40000  0.20000  0.21775  Biso   1.000  Au
  Au84     1.0000 0.60000  0.20000  0.21775  Biso   1.000  Au
  Au85     1.0000 0.80000  0.20000  0.21775  Biso   1.000  Au
  Au86     1.0000 0.00000  0.40000  0.21775  Biso   1.000  Au
  Au87     1.0000 0.20000  0.40000  0.21775  Biso   1.000  Au
  Au88     1.0000 0.40000  0.40000  0.21775  Biso   1.000  Au
  Au89     1.0000 0.60000  0.40000  0.21775  Biso   1.000  Au
  Au90     1.0000 0.80000  0.40000  0.21775  Biso   1.000  Au
  Au91     1.0000 0.00000  0.60000  0.21775  Biso   1.000  Au
  Au92     1.0000 0.20000  0.60000  0.21775  Biso   1.000  Au
  Au93     1.0000 0.40000  0.60000  0.21775  Biso   1.000  Au
  Au94     1.0000 0.60000  0.60000  0.21775  Biso   1.000  Au
  Au95     1.0000 0.80000  0.60000  0.21775  Biso   1.000  Au
  Au96     1.0000 0.00000  0.80000  0.21775  Biso   1.000  Au
  Au97     1.0000 0.20000  0.80000  0.21775  Biso   1.000  Au
  Au98     1.0000 0.40000  0.80000  0.21775  Biso   1.000  Au
  Au99     1.0000 0.60000  0.80000  0.21775  Biso   1.000  Au
  Au100    1.0000 0.80000  0.80000  0.21775  Biso   1.000  Au
  Au101    1.0000 0.26665  0.26663  0.29034  Biso   1.000  Au
  Au102    1.0000 0.46665  0.26663  0.29034  Biso   1.000  Au
  Au103    1.0000 0.26665  0.46663  0.29034  Biso   1.000  Au
  C1       1.0000 0.54408  0.30621  0.40478  Biso   1.000  C
  H1       1.0000 0.50135  0.39352  0.39825  Biso   1.000  H
  H2       1.0000 0.58301  0.26160  0.37603  Biso   1.000  H
  H3       1.0000 0.60426  0.28498  0.42969  Biso   1.000  H
  S1       1.0000 0.44842  0.26428  0.41921  Biso   1.000  S
  C2       1.0000 0.38556  0.34820  0.46400  Biso   1.000  C
  Ge1      1.0000 0.46677  0.28315  0.51582  Biso   1.000  Ge
  C3       1.0000 0.48687  0.14204  0.52134  Biso   1.000  C
  C4       1.0000 0.49273  0.05544  0.52862  Biso   1.000  C
  C5       1.0000 0.60423  0.27391  0.51491  Biso   1.000  C
  C6       1.0000 0.68947  0.27425  0.51669  Biso   1.000  C
  Ge2      1.0000 0.35855  0.39113  0.57491  Biso   1.000  Ge
  C7       1.0000 0.21372  0.42458  0.56497  Biso   1.000  C
  C8       1.0000 0.12397  0.43758  0.55785  Biso   1.000  C
  C9       1.0000 0.36261  0.52192  0.57596  Biso   1.000  C
  C10      1.0000 0.37863  0.59822  0.57691  Biso   1.000  C
  Ge3      1.0000 0.41800  0.30180  0.64249  Biso   1.000  Ge
  C11      1.0000 0.56951  0.20556  0.64103  Biso   1.000  C
  C12      1.0000 0.66801  0.15077  0.64024  Biso   1.000  C
  C13      1.0000 0.34892  0.21977  0.65300  Biso   1.000  C
  C14      1.0000 0.29778  0.17437  0.66084  Biso   1.000  C
  C15      1.0000 0.46931  0.48241  0.70349  Biso   1.000  C
  C16      1.0000 0.53276  0.51613  0.70234  Biso   1.000  C
  C17      1.0000 0.23161  0.53641  0.69695  Biso   1.000  C
  C18      1.0000 0.13823  0.60463  0.68921  Biso   1.000  C
  H4       1.0000 0.30639  0.35353  0.46790  Biso   1.000  H
  H5       1.0000 0.37294  0.43015  0.45937  Biso   1.000  H
  H6       1.0000 0.50001  0.97746  0.53425  Biso   1.000  H
  H7       1.0000 0.76580  0.27295  0.51750  Biso   1.000  H
  H8       1.0000 0.04318  0.45229  0.55194  Biso   1.000  H
  H9       1.0000 0.39004  0.66750  0.57787  Biso   1.000  H
  H10      1.0000 0.75500  0.09990  0.63980  Biso   1.000  H
  H11      1.0000 0.25420  0.13224  0.66741  Biso   1.000  H
  H12      1.0000 0.58780  0.54742  0.70179  Biso   1.000  H
  H13      1.0000 0.05579  0.66719  0.68326  Biso   1.000  H
  H14      1.0000 0.47403  0.27611  0.75859  Biso   1.000  H
  H15      1.0000 0.33740  0.30723  0.75052  Biso   1.000  H
  C19      1.0000 0.46094  0.43649  0.81324  Biso   1.000  C
  H16      1.0000 0.43838  0.48709  0.84141  Biso   1.000  H
  H17      1.0000 0.48239  0.47430  0.78795  Biso   1.000  H
  H18      1.0000 0.52829  0.35534  0.82071  Biso   1.000  H
  S2       1.0000 0.34230  0.42962  0.79891  Biso   1.000  S
  C20      1.0000 0.39029  0.34233  0.75409  Biso   1.000  C
  Ge4      1.0000 0.37669  0.42241  0.70223  Biso   1.000  Ge
  Au104    1.0000 0.33332  0.33329  0.35830  Biso   1.000  Au
  Au105    1.0000 0.33332  0.33329  0.85945  Biso   1.000  Au
  Au106    1.0000 0.26665  0.46663  0.92742  Biso   1.000  Au
  Au107    1.0000 0.46665  0.26663  0.92742  Biso   1.000  Au
  Au108    1.0000 0.26665  0.26663  0.92742  Biso   1.000  Au
