# Supplementary material for: Substituent Control of σ-Interference Effects in the Transmission of Saturated Molecules
Source: ACS Phys Chem Au. 2022 Apr 14;2(4):282–8. doi: 10.1021/acsphyschemau.2c00016 (PMC9955259; doi:10.1021/acsphyschemau.2c00016)
Supplement: Supplementary file 2 — pg2c00016_si_002.zip [file pg2c00016_si_002.zip › structures/junctions_cif/C4_cn.cif]

data_image0
_cell_length_a       14.425
_cell_length_b       14.425
_cell_length_c       29.9589
_cell_angle_alpha    90
_cell_angle_beta     90
_cell_angle_gamma    60

_symmetry_space_group_name_H-M    "P 1"
_symmetry_int_tables_number       1

loop_
  _symmetry_equiv_pos_as_xyz
  'x, y, z'

loop_
  _atom_site_label
  _atom_site_occupancy
  _atom_site_fract_x
  _atom_site_fract_y
  _atom_site_fract_z
  _atom_site_thermal_displace_type
  _atom_site_B_iso_or_equiv
  _atom_site_type_symbol
  Au1      1.0000 0.00000  0.00000  0.00000  Biso   1.000  Au
  Au2      1.0000 0.20000  0.00000  0.00000  Biso   1.000  Au
  Au3      1.0000 0.40000  0.00000  0.00000  Biso   1.000  Au
  Au4      1.0000 0.60000  0.00000  0.00000  Biso   1.000  Au
  Au5      1.0000 0.80000  0.00000  0.00000  Biso   1.000  Au
  Au6      1.0000 0.00000  0.20000  0.00000  Biso   1.000  Au
  Au7      1.0000 0.20000  0.20000  0.00000  Biso   1.000  Au
  Au8      1.0000 0.40000  0.20000  0.00000  Biso   1.000  Au
  Au9      1.0000 0.60000  0.20000  0.00000  Biso   1.000  Au
  Au10     1.0000 0.80000  0.20000  0.00000  Biso   1.000  Au
  Au11     1.0000 0.00000  0.40000  0.00000  Biso   1.000  Au
  Au12     1.0000 0.20000  0.40000  0.00000  Biso   1.000  Au
  Au13     1.0000 0.40000  0.40000  0.00000  Biso   1.000  Au
  Au14     1.0000 0.60000  0.40000  0.00000  Biso   1.000  Au
  Au15     1.0000 0.80000  0.40000  0.00000  Biso   1.000  Au
  Au16     1.0000 0.00000  0.60000  0.00000  Biso   1.000  Au
  Au17     1.0000 0.20000  0.60000  0.00000  Biso   1.000  Au
  Au18     1.0000 0.40000  0.60000  0.00000  Biso   1.000  Au
  Au19     1.0000 0.60000  0.60000  0.00000  Biso   1.000  Au
  Au20     1.0000 0.80000  0.60000  0.00000  Biso   1.000  Au
  Au21     1.0000 0.00000  0.80000  0.00000  Biso   1.000  Au
  Au22     1.0000 0.20000  0.80000  0.00000  Biso   1.000  Au
  Au23     1.0000 0.40000  0.80000  0.00000  Biso   1.000  Au
  Au24     1.0000 0.60000  0.80000  0.00000  Biso   1.000  Au
  Au25     1.0000 0.80000  0.80000  0.00000  Biso   1.000  Au
  Au26     1.0000 0.06667  0.06667  0.07863  Biso   1.000  Au
  Au27     1.0000 0.26667  0.06667  0.07863  Biso   1.000  Au
  Au28     1.0000 0.46667  0.06667  0.07863  Biso   1.000  Au
  Au29     1.0000 0.66667  0.06667  0.07863  Biso   1.000  Au
  Au30     1.0000 0.86667  0.06667  0.07863  Biso   1.000  Au
  Au31     1.0000 0.06667  0.26667  0.07863  Biso   1.000  Au
  Au32     1.0000 0.26667  0.26667  0.07863  Biso   1.000  Au
  Au33     1.0000 0.46667  0.26667  0.07863  Biso   1.000  Au
  Au34     1.0000 0.66667  0.26667  0.07863  Biso   1.000  Au
  Au35     1.0000 0.86667  0.26667  0.07863  Biso   1.000  Au
  Au36     1.0000 0.06667  0.46667  0.07863  Biso   1.000  Au
  Au37     1.0000 0.26667  0.46667  0.07863  Biso   1.000  Au
  Au38     1.0000 0.46667  0.46667  0.07863  Biso   1.000  Au
  Au39     1.0000 0.66667  0.46667  0.07863  Biso   1.000  Au
  Au40     1.0000 0.86667  0.46667  0.07863  Biso   1.000  Au
  Au41     1.0000 0.06667  0.66667  0.07863  Biso   1.000  Au
  Au42     1.0000 0.26667  0.66667  0.07863  Biso   1.000  Au
  Au43     1.0000 0.46667  0.66667  0.07863  Biso   1.000  Au
  Au44     1.0000 0.66667  0.66667  0.07863  Biso   1.000  Au
  Au45     1.0000 0.86667  0.66667  0.07863  Biso   1.000  Au
  Au46     1.0000 0.06667  0.86667  0.07863  Biso   1.000  Au
  Au47     1.0000 0.26667  0.86667  0.07863  Biso   1.000  Au
  Au48     1.0000 0.46667  0.86667  0.07863  Biso   1.000  Au
  Au49     1.0000 0.66667  0.86667  0.07863  Biso   1.000  Au
  Au50     1.0000 0.86667  0.86667  0.07863  Biso   1.000  Au
  Au51     1.0000 0.93333  0.13333  0.15725  Biso   1.000  Au
  Au52     1.0000 0.13333  0.13333  0.15725  Biso   1.000  Au
  Au53     1.0000 0.33333  0.13333  0.15725  Biso   1.000  Au
  Au54     1.0000 0.53333  0.13333  0.15725  Biso   1.000  Au
  Au55     1.0000 0.73333  0.13333  0.15725  Biso   1.000  Au
  Au56     1.0000 0.93333  0.33333  0.15725  Biso   1.000  Au
  Au57     1.0000 0.13333  0.33333  0.15725  Biso   1.000  Au
  Au58     1.0000 0.33333  0.33333  0.15725  Biso   1.000  Au
  Au59     1.0000 0.53333  0.33333  0.15725  Biso   1.000  Au
  Au60     1.0000 0.73333  0.33333  0.15725  Biso   1.000  Au
  Au61     1.0000 0.93333  0.53333  0.15725  Biso   1.000  Au
  Au62     1.0000 0.13333  0.53333  0.15725  Biso   1.000  Au
  Au63     1.0000 0.33333  0.53333  0.15725  Biso   1.000  Au
  Au64     1.0000 0.53333  0.53333  0.15725  Biso   1.000  Au
  Au65     1.0000 0.73333  0.53333  0.15725  Biso   1.000  Au
  Au66     1.0000 0.93333  0.73333  0.15725  Biso   1.000  Au
  Au67     1.0000 0.13333  0.73333  0.15725  Biso   1.000  Au
  Au68     1.0000 0.33333  0.73333  0.15725  Biso   1.000  Au
  Au69     1.0000 0.53333  0.73333  0.15725  Biso   1.000  Au
  Au70     1.0000 0.73333  0.73333  0.15725  Biso   1.000  Au
  Au71     1.0000 0.93333  0.93333  0.15725  Biso   1.000  Au
  Au72     1.0000 0.13333  0.93333  0.15725  Biso   1.000  Au
  Au73     1.0000 0.33333  0.93333  0.15725  Biso   1.000  Au
  Au74     1.0000 0.53333  0.93333  0.15725  Biso   1.000  Au
  Au75     1.0000 0.73333  0.93333  0.15725  Biso   1.000  Au
  Au76     1.0000 0.00000  0.00000  0.23588  Biso   1.000  Au
  Au77     1.0000 0.20000  0.00000  0.23588  Biso   1.000  Au
  Au78     1.0000 0.40000  0.00000  0.23588  Biso   1.000  Au
  Au79     1.0000 0.60000  0.00000  0.23588  Biso   1.000  Au
  Au80     1.0000 0.80000  0.00000  0.23588  Biso   1.000  Au
  Au81     1.0000 0.00000  0.20000  0.23588  Biso   1.000  Au
  Au82     1.0000 0.20000  0.20000  0.23588  Biso   1.000  Au
  Au83     1.0000 0.40000  0.20000  0.23588  Biso   1.000  Au
  Au84     1.0000 0.60000  0.20000  0.23588  Biso   1.000  Au
  Au85     1.0000 0.80000  0.20000  0.23588  Biso   1.000  Au
  Au86     1.0000 0.00000  0.40000  0.23588  Biso   1.000  Au
  Au87     1.0000 0.20000  0.40000  0.23588  Biso   1.000  Au
  Au88     1.0000 0.40000  0.40000  0.23588  Biso   1.000  Au
  Au89     1.0000 0.60000  0.40000  0.23588  Biso   1.000  Au
  Au90     1.0000 0.80000  0.40000  0.23588  Biso   1.000  Au
  Au91     1.0000 0.00000  0.60000  0.23588  Biso   1.000  Au
  Au92     1.0000 0.20000  0.60000  0.23588  Biso   1.000  Au
  Au93     1.0000 0.40000  0.60000  0.23588  Biso   1.000  Au
  Au94     1.0000 0.60000  0.60000  0.23588  Biso   1.000  Au
  Au95     1.0000 0.80000  0.60000  0.23588  Biso   1.000  Au
  Au96     1.0000 0.00000  0.80000  0.23588  Biso   1.000  Au
  Au97     1.0000 0.20000  0.80000  0.23588  Biso   1.000  Au
  Au98     1.0000 0.40000  0.80000  0.23588  Biso   1.000  Au
  Au99     1.0000 0.60000  0.80000  0.23588  Biso   1.000  Au
  Au100    1.0000 0.80000  0.80000  0.23588  Biso   1.000  Au
  Au101    1.0000 0.26665  0.26663  0.31451  Biso   1.000  Au
  Au102    1.0000 0.46665  0.26663  0.31451  Biso   1.000  Au
  Au103    1.0000 0.26665  0.46663  0.31451  Biso   1.000  Au
  C1       1.0000 0.32386  0.52154  0.44875  Biso   1.000  C
  H1       1.0000 0.28201  0.56611  0.41798  Biso   1.000  H
  H2       1.0000 0.41087  0.47231  0.44163  Biso   1.000  H
  H3       1.0000 0.30726  0.57790  0.47681  Biso   1.000  H
  S1       1.0000 0.26695  0.43555  0.45957  Biso   1.000  S
  C2       1.0000 0.34741  0.35117  0.50608  Biso   1.000  C
  C3       1.0000 0.29689  0.39829  0.55309  Biso   1.000  C
  C4       1.0000 0.28938  0.50431  0.55782  Biso   1.000  C
  N1       1.0000 0.28908  0.58624  0.55783  Biso   1.000  N
  C5       1.0000 0.18901  0.40977  0.55600  Biso   1.000  C
  N2       1.0000 0.10448  0.41562  0.55757  Biso   1.000  N
  C6       1.0000 0.37430  0.31782  0.59256  Biso   1.000  C
  C7       1.0000 0.47560  0.32053  0.58992  Biso   1.000  C
  N3       1.0000 0.55572  0.32234  0.58442  Biso   1.000  N
  C8       1.0000 0.39822  0.20796  0.58105  Biso   1.000  C
  N4       1.0000 0.41537  0.12191  0.57054  Biso   1.000  N
  C9       1.0000 0.32122  0.34643  0.64225  Biso   1.000  C
  C10      1.0000 0.25922  0.29073  0.64929  Biso   1.000  C
  N5       1.0000 0.21326  0.24481  0.65850  Biso   1.000  N
  C11      1.0000 0.24850  0.46264  0.64899  Biso   1.000  C
  N6       1.0000 0.19227  0.55340  0.65868  Biso   1.000  N
  C12      1.0000 0.45617  0.38049  0.68399  Biso   1.000  C
  N7       1.0000 0.48962  0.44020  0.68588  Biso   1.000  N
  C13      1.0000 0.49400  0.19603  0.67591  Biso   1.000  C
  N8       1.0000 0.55727  0.10415  0.67188  Biso   1.000  N
  H4       1.0000 0.43008  0.33843  0.50450  Biso   1.000  H
  H5       1.0000 0.35006  0.27321  0.50186  Biso   1.000  H
  H6       1.0000 0.28872  0.40338  0.73367  Biso   1.000  H
  H7       1.0000 0.31376  0.26753  0.72791  Biso   1.000  H
  C14      1.0000 0.49096  0.13929  0.78349  Biso   1.000  C
  H8       1.0000 0.42379  0.12316  0.78744  Biso   1.000  H
  H9       1.0000 0.53768  0.11839  0.81508  Biso   1.000  H
  H10      1.0000 0.54392  0.09368  0.75522  Biso   1.000  H
  S2       1.0000 0.44047  0.28265  0.77727  Biso   1.000  S
  C15      1.0000 0.35172  0.31819  0.72882  Biso   1.000  C
  C16      1.0000 0.40945  0.30893  0.68304  Biso   1.000  C
  Au104    1.0000 0.33332  0.33329  0.38813  Biso   1.000  Au
  Au105    1.0000 0.33332  0.33329  0.84775  Biso   1.000  Au
  Au106    1.0000 0.26665  0.46663  0.92137  Biso   1.000  Au
  Au107    1.0000 0.46665  0.26663  0.92137  Biso   1.000  Au
  Au108    1.0000 0.26665  0.26663  0.92137  Biso   1.000  Au
