# Supplementary material for: Substituent Control of σ-Interference Effects in the Transmission of Saturated Molecules
Source: ACS Phys Chem Au. 2022 Apr 14;2(4):282–8. doi: 10.1021/acsphyschemau.2c00016 (PMC9955259; doi:10.1021/acsphyschemau.2c00016)
Supplement: Supplementary file 2 — pg2c00016_si_002.zip [file pg2c00016_si_002.zip › structures/junctions_cif/C4_me.cif]

data_image0
_cell_length_a       14.425
_cell_length_b       14.425
_cell_length_c       29.9451
_cell_angle_alpha    90
_cell_angle_beta     90
_cell_angle_gamma    60

_symmetry_space_group_name_H-M    "P 1"
_symmetry_int_tables_number       1

loop_
  _symmetry_equiv_pos_as_xyz
  'x, y, z'

loop_
  _atom_site_label
  _atom_site_occupancy
  _atom_site_fract_x
  _atom_site_fract_y
  _atom_site_fract_z
  _atom_site_thermal_displace_type
  _atom_site_B_iso_or_equiv
  _atom_site_type_symbol
  Au1      1.0000 0.00000  0.00000  0.00000  Biso   1.000  Au
  Au2      1.0000 0.20000  0.00000  0.00000  Biso   1.000  Au
  Au3      1.0000 0.40000  0.00000  0.00000  Biso   1.000  Au
  Au4      1.0000 0.60000  0.00000  0.00000  Biso   1.000  Au
  Au5      1.0000 0.80000  0.00000  0.00000  Biso   1.000  Au
  Au6      1.0000 0.00000  0.20000  0.00000  Biso   1.000  Au
  Au7      1.0000 0.20000  0.20000  0.00000  Biso   1.000  Au
  Au8      1.0000 0.40000  0.20000  0.00000  Biso   1.000  Au
  Au9      1.0000 0.60000  0.20000  0.00000  Biso   1.000  Au
  Au10     1.0000 0.80000  0.20000  0.00000  Biso   1.000  Au
  Au11     1.0000 0.00000  0.40000  0.00000  Biso   1.000  Au
  Au12     1.0000 0.20000  0.40000  0.00000  Biso   1.000  Au
  Au13     1.0000 0.40000  0.40000  0.00000  Biso   1.000  Au
  Au14     1.0000 0.60000  0.40000  0.00000  Biso   1.000  Au
  Au15     1.0000 0.80000  0.40000  0.00000  Biso   1.000  Au
  Au16     1.0000 0.00000  0.60000  0.00000  Biso   1.000  Au
  Au17     1.0000 0.20000  0.60000  0.00000  Biso   1.000  Au
  Au18     1.0000 0.40000  0.60000  0.00000  Biso   1.000  Au
  Au19     1.0000 0.60000  0.60000  0.00000  Biso   1.000  Au
  Au20     1.0000 0.80000  0.60000  0.00000  Biso   1.000  Au
  Au21     1.0000 0.00000  0.80000  0.00000  Biso   1.000  Au
  Au22     1.0000 0.20000  0.80000  0.00000  Biso   1.000  Au
  Au23     1.0000 0.40000  0.80000  0.00000  Biso   1.000  Au
  Au24     1.0000 0.60000  0.80000  0.00000  Biso   1.000  Au
  Au25     1.0000 0.80000  0.80000  0.00000  Biso   1.000  Au
  Au26     1.0000 0.06667  0.06667  0.07866  Biso   1.000  Au
  Au27     1.0000 0.26667  0.06667  0.07866  Biso   1.000  Au
  Au28     1.0000 0.46667  0.06667  0.07866  Biso   1.000  Au
  Au29     1.0000 0.66667  0.06667  0.07866  Biso   1.000  Au
  Au30     1.0000 0.86667  0.06667  0.07866  Biso   1.000  Au
  Au31     1.0000 0.06667  0.26667  0.07866  Biso   1.000  Au
  Au32     1.0000 0.26667  0.26667  0.07866  Biso   1.000  Au
  Au33     1.0000 0.46667  0.26667  0.07866  Biso   1.000  Au
  Au34     1.0000 0.66667  0.26667  0.07866  Biso   1.000  Au
  Au35     1.0000 0.86667  0.26667  0.07866  Biso   1.000  Au
  Au36     1.0000 0.06667  0.46667  0.07866  Biso   1.000  Au
  Au37     1.0000 0.26667  0.46667  0.07866  Biso   1.000  Au
  Au38     1.0000 0.46667  0.46667  0.07866  Biso   1.000  Au
  Au39     1.0000 0.66667  0.46667  0.07866  Biso   1.000  Au
  Au40     1.0000 0.86667  0.46667  0.07866  Biso   1.000  Au
  Au41     1.0000 0.06667  0.66667  0.07866  Biso   1.000  Au
  Au42     1.0000 0.26667  0.66667  0.07866  Biso   1.000  Au
  Au43     1.0000 0.46667  0.66667  0.07866  Biso   1.000  Au
  Au44     1.0000 0.66667  0.66667  0.07866  Biso   1.000  Au
  Au45     1.0000 0.86667  0.66667  0.07866  Biso   1.000  Au
  Au46     1.0000 0.06667  0.86667  0.07866  Biso   1.000  Au
  Au47     1.0000 0.26667  0.86667  0.07866  Biso   1.000  Au
  Au48     1.0000 0.46667  0.86667  0.07866  Biso   1.000  Au
  Au49     1.0000 0.66667  0.86667  0.07866  Biso   1.000  Au
  Au50     1.0000 0.86667  0.86667  0.07866  Biso   1.000  Au
  Au51     1.0000 0.93333  0.13333  0.15733  Biso   1.000  Au
  Au52     1.0000 0.13333  0.13333  0.15733  Biso   1.000  Au
  Au53     1.0000 0.33333  0.13333  0.15733  Biso   1.000  Au
  Au54     1.0000 0.53333  0.13333  0.15733  Biso   1.000  Au
  Au55     1.0000 0.73333  0.13333  0.15733  Biso   1.000  Au
  Au56     1.0000 0.93333  0.33333  0.15733  Biso   1.000  Au
  Au57     1.0000 0.13333  0.33333  0.15733  Biso   1.000  Au
  Au58     1.0000 0.33333  0.33333  0.15733  Biso   1.000  Au
  Au59     1.0000 0.53333  0.33333  0.15733  Biso   1.000  Au
  Au60     1.0000 0.73333  0.33333  0.15733  Biso   1.000  Au
  Au61     1.0000 0.93333  0.53333  0.15733  Biso   1.000  Au
  Au62     1.0000 0.13333  0.53333  0.15733  Biso   1.000  Au
  Au63     1.0000 0.33333  0.53333  0.15733  Biso   1.000  Au
  Au64     1.0000 0.53333  0.53333  0.15733  Biso   1.000  Au
  Au65     1.0000 0.73333  0.53333  0.15733  Biso   1.000  Au
  Au66     1.0000 0.93333  0.73333  0.15733  Biso   1.000  Au
  Au67     1.0000 0.13333  0.73333  0.15733  Biso   1.000  Au
  Au68     1.0000 0.33333  0.73333  0.15733  Biso   1.000  Au
  Au69     1.0000 0.53333  0.73333  0.15733  Biso   1.000  Au
  Au70     1.0000 0.73333  0.73333  0.15733  Biso   1.000  Au
  Au71     1.0000 0.93333  0.93333  0.15733  Biso   1.000  Au
  Au72     1.0000 0.13333  0.93333  0.15733  Biso   1.000  Au
  Au73     1.0000 0.33333  0.93333  0.15733  Biso   1.000  Au
  Au74     1.0000 0.53333  0.93333  0.15733  Biso   1.000  Au
  Au75     1.0000 0.73333  0.93333  0.15733  Biso   1.000  Au
  Au76     1.0000 0.00000  0.00000  0.23599  Biso   1.000  Au
  Au77     1.0000 0.20000  0.00000  0.23599  Biso   1.000  Au
  Au78     1.0000 0.40000  0.00000  0.23599  Biso   1.000  Au
  Au79     1.0000 0.60000  0.00000  0.23599  Biso   1.000  Au
  Au80     1.0000 0.80000  0.00000  0.23599  Biso   1.000  Au
  Au81     1.0000 0.00000  0.20000  0.23599  Biso   1.000  Au
  Au82     1.0000 0.20000  0.20000  0.23599  Biso   1.000  Au
  Au83     1.0000 0.40000  0.20000  0.23599  Biso   1.000  Au
  Au84     1.0000 0.60000  0.20000  0.23599  Biso   1.000  Au
  Au85     1.0000 0.80000  0.20000  0.23599  Biso   1.000  Au
  Au86     1.0000 0.00000  0.40000  0.23599  Biso   1.000  Au
  Au87     1.0000 0.20000  0.40000  0.23599  Biso   1.000  Au
  Au88     1.0000 0.40000  0.40000  0.23599  Biso   1.000  Au
  Au89     1.0000 0.60000  0.40000  0.23599  Biso   1.000  Au
  Au90     1.0000 0.80000  0.40000  0.23599  Biso   1.000  Au
  Au91     1.0000 0.00000  0.60000  0.23599  Biso   1.000  Au
  Au92     1.0000 0.20000  0.60000  0.23599  Biso   1.000  Au
  Au93     1.0000 0.40000  0.60000  0.23599  Biso   1.000  Au
  Au94     1.0000 0.60000  0.60000  0.23599  Biso   1.000  Au
  Au95     1.0000 0.80000  0.60000  0.23599  Biso   1.000  Au
  Au96     1.0000 0.00000  0.80000  0.23599  Biso   1.000  Au
  Au97     1.0000 0.20000  0.80000  0.23599  Biso   1.000  Au
  Au98     1.0000 0.40000  0.80000  0.23599  Biso   1.000  Au
  Au99     1.0000 0.60000  0.80000  0.23599  Biso   1.000  Au
  Au100    1.0000 0.80000  0.80000  0.23599  Biso   1.000  Au
  Au101    1.0000 0.26665  0.26663  0.31465  Biso   1.000  Au
  Au102    1.0000 0.46665  0.26663  0.31465  Biso   1.000  Au
  Au103    1.0000 0.26665  0.46663  0.31465  Biso   1.000  Au
  C1       1.0000 0.48482  0.12774  0.44621  Biso   1.000  C
  H1       1.0000 0.47932  0.09085  0.41441  Biso   1.000  H
  H2       1.0000 0.51643  0.06592  0.47284  Biso   1.000  H
  H3       1.0000 0.53772  0.16218  0.44108  Biso   1.000  H
  S1       1.0000 0.34720  0.23224  0.45744  Biso   1.000  S
  C2       1.0000 0.35379  0.30408  0.50745  Biso   1.000  C
  C3       1.0000 0.33608  0.26337  0.55382  Biso   1.000  C
  C4       1.0000 0.43599  0.15167  0.56080  Biso   1.000  C
  C5       1.0000 0.23792  0.24768  0.54818  Biso   1.000  C
  C6       1.0000 0.31707  0.35420  0.59176  Biso   1.000  C
  C7       1.0000 0.20264  0.44895  0.58331  Biso   1.000  C
  C8       1.0000 0.39728  0.39360  0.58132  Biso   1.000  C
  C9       1.0000 0.33202  0.31486  0.64418  Biso   1.000  C
  C10      1.0000 0.45359  0.24665  0.65469  Biso   1.000  C
  C11      1.0000 0.28153  0.24362  0.65260  Biso   1.000  C
  C12      1.0000 0.29969  0.50502  0.67509  Biso   1.000  C
  C13      1.0000 0.15697  0.45732  0.68774  Biso   1.000  C
  H4       1.0000 0.43102  0.30351  0.50570  Biso   1.000  H
  H5       1.0000 0.28880  0.38733  0.50053  Biso   1.000  H
  H6       1.0000 0.43959  0.09844  0.53315  Biso   1.000  H
  H7       1.0000 0.51167  0.15452  0.56010  Biso   1.000  H
  H8       1.0000 0.43353  0.11233  0.59220  Biso   1.000  H
  H9       1.0000 0.21751  0.21991  0.57914  Biso   1.000  H
  H10      1.0000 0.25570  0.18621  0.52205  Biso   1.000  H
  H11      1.0000 0.16525  0.32201  0.53707  Biso   1.000  H
  H12      1.0000 0.13942  0.43041  0.59301  Biso   1.000  H
  H13      1.0000 0.19031  0.47140  0.54734  Biso   1.000  H
  H14      1.0000 0.18746  0.52200  0.60162  Biso   1.000  H
  H15      1.0000 0.40069  0.44386  0.60845  Biso   1.000  H
  H16      1.0000 0.37304  0.44372  0.55064  Biso   1.000  H
  H17      1.0000 0.48032  0.32641  0.57610  Biso   1.000  H
  H18      1.0000 0.49196  0.29623  0.65982  Biso   1.000  H
  H19      1.0000 0.49804  0.18916  0.62764  Biso   1.000  H
  H20      1.0000 0.46720  0.19832  0.68545  Biso   1.000  H
  H21      1.0000 0.28540  0.22279  0.68859  Biso   1.000  H
  H22      1.0000 0.32484  0.16640  0.63452  Biso   1.000  H
  H23      1.0000 0.19599  0.28302  0.64265  Biso   1.000  H
  H24      1.0000 0.26013  0.56355  0.70265  Biso   1.000  H
  H25      1.0000 0.26534  0.54962  0.64362  Biso   1.000  H
  H26      1.0000 0.38641  0.47923  0.67593  Biso   1.000  H
  H27      1.0000 0.11156  0.49491  0.65681  Biso   1.000  H
  H28      1.0000 0.12688  0.52009  0.71408  Biso   1.000  H
  H29      1.0000 0.13658  0.39606  0.69867  Biso   1.000  H
  H30      1.0000 0.41791  0.33802  0.73025  Biso   1.000  H
  H31      1.0000 0.32869  0.28575  0.73516  Biso   1.000  H
  C14      1.0000 0.33335  0.51700  0.78969  Biso   1.000  C
  H32      1.0000 0.31833  0.57665  0.76314  Biso   1.000  H
  H33      1.0000 0.29691  0.55917  0.82159  Biso   1.000  H
  H34      1.0000 0.42050  0.46271  0.79483  Biso   1.000  H
  S2       1.0000 0.26602  0.44076  0.77836  Biso   1.000  S
  C15      1.0000 0.33251  0.35954  0.72841  Biso   1.000  C
  C16      1.0000 0.27928  0.41045  0.68206  Biso   1.000  C
  Au104    1.0000 0.33332  0.33329  0.38831  Biso   1.000  Au
  Au105    1.0000 0.33332  0.33329  0.84768  Biso   1.000  Au
  Au106    1.0000 0.26665  0.46663  0.92134  Biso   1.000  Au
  Au107    1.0000 0.46665  0.26663  0.92134  Biso   1.000  Au
  Au108    1.0000 0.26665  0.26663  0.92134  Biso   1.000  Au
