# Supplementary material for: Substituent Control of σ-Interference Effects in the Transmission of Saturated Molecules
Source: ACS Phys Chem Au. 2022 Apr 14;2(4):282–8. doi: 10.1021/acsphyschemau.2c00016 (PMC9955259; doi:10.1021/acsphyschemau.2c00016)
Supplement: Supplementary file 2 — pg2c00016_si_002.zip [file pg2c00016_si_002.zip › structures/junctions_cif/Si222_sub9_anti.cif]

data_image0
_cell_length_a       14.425
_cell_length_b       14.425
_cell_length_c       30.7461
_cell_angle_alpha    90
_cell_angle_beta     90
_cell_angle_gamma    60

_symmetry_space_group_name_H-M    "P 1"
_symmetry_int_tables_number       1

loop_
  _symmetry_equiv_pos_as_xyz
  'x, y, z'

loop_
  _atom_site_label
  _atom_site_occupancy
  _atom_site_fract_x
  _atom_site_fract_y
  _atom_site_fract_z
  _atom_site_thermal_displace_type
  _atom_site_B_iso_or_equiv
  _atom_site_type_symbol
  Au1      1.0000 0.00000  0.00000  0.00000  Biso   1.000  Au
  Au2      1.0000 0.20000  0.00000  0.00000  Biso   1.000  Au
  Au3      1.0000 0.40000  0.00000  0.00000  Biso   1.000  Au
  Au4      1.0000 0.60000  0.00000  0.00000  Biso   1.000  Au
  Au5      1.0000 0.80000  0.00000  0.00000  Biso   1.000  Au
  Au6      1.0000 0.00000  0.20000  0.00000  Biso   1.000  Au
  Au7      1.0000 0.20000  0.20000  0.00000  Biso   1.000  Au
  Au8      1.0000 0.40000  0.20000  0.00000  Biso   1.000  Au
  Au9      1.0000 0.60000  0.20000  0.00000  Biso   1.000  Au
  Au10     1.0000 0.80000  0.20000  0.00000  Biso   1.000  Au
  Au11     1.0000 0.00000  0.40000  0.00000  Biso   1.000  Au
  Au12     1.0000 0.20000  0.40000  0.00000  Biso   1.000  Au
  Au13     1.0000 0.40000  0.40000  0.00000  Biso   1.000  Au
  Au14     1.0000 0.60000  0.40000  0.00000  Biso   1.000  Au
  Au15     1.0000 0.80000  0.40000  0.00000  Biso   1.000  Au
  Au16     1.0000 0.00000  0.60000  0.00000  Biso   1.000  Au
  Au17     1.0000 0.20000  0.60000  0.00000  Biso   1.000  Au
  Au18     1.0000 0.40000  0.60000  0.00000  Biso   1.000  Au
  Au19     1.0000 0.60000  0.60000  0.00000  Biso   1.000  Au
  Au20     1.0000 0.80000  0.60000  0.00000  Biso   1.000  Au
  Au21     1.0000 0.00000  0.80000  0.00000  Biso   1.000  Au
  Au22     1.0000 0.20000  0.80000  0.00000  Biso   1.000  Au
  Au23     1.0000 0.40000  0.80000  0.00000  Biso   1.000  Au
  Au24     1.0000 0.60000  0.80000  0.00000  Biso   1.000  Au
  Au25     1.0000 0.80000  0.80000  0.00000  Biso   1.000  Au
  Au26     1.0000 0.06667  0.06667  0.07661  Biso   1.000  Au
  Au27     1.0000 0.26667  0.06667  0.07661  Biso   1.000  Au
  Au28     1.0000 0.46667  0.06667  0.07661  Biso   1.000  Au
  Au29     1.0000 0.66667  0.06667  0.07661  Biso   1.000  Au
  Au30     1.0000 0.86667  0.06667  0.07661  Biso   1.000  Au
  Au31     1.0000 0.06667  0.26667  0.07661  Biso   1.000  Au
  Au32     1.0000 0.26667  0.26667  0.07661  Biso   1.000  Au
  Au33     1.0000 0.46667  0.26667  0.07661  Biso   1.000  Au
  Au34     1.0000 0.66667  0.26667  0.07661  Biso   1.000  Au
  Au35     1.0000 0.86667  0.26667  0.07661  Biso   1.000  Au
  Au36     1.0000 0.06667  0.46667  0.07661  Biso   1.000  Au
  Au37     1.0000 0.26667  0.46667  0.07661  Biso   1.000  Au
  Au38     1.0000 0.46667  0.46667  0.07661  Biso   1.000  Au
  Au39     1.0000 0.66667  0.46667  0.07661  Biso   1.000  Au
  Au40     1.0000 0.86667  0.46667  0.07661  Biso   1.000  Au
  Au41     1.0000 0.06667  0.66667  0.07661  Biso   1.000  Au
  Au42     1.0000 0.26667  0.66667  0.07661  Biso   1.000  Au
  Au43     1.0000 0.46667  0.66667  0.07661  Biso   1.000  Au
  Au44     1.0000 0.66667  0.66667  0.07661  Biso   1.000  Au
  Au45     1.0000 0.86667  0.66667  0.07661  Biso   1.000  Au
  Au46     1.0000 0.06667  0.86667  0.07661  Biso   1.000  Au
  Au47     1.0000 0.26667  0.86667  0.07661  Biso   1.000  Au
  Au48     1.0000 0.46667  0.86667  0.07661  Biso   1.000  Au
  Au49     1.0000 0.66667  0.86667  0.07661  Biso   1.000  Au
  Au50     1.0000 0.86667  0.86667  0.07661  Biso   1.000  Au
  Au51     1.0000 0.93333  0.13333  0.15323  Biso   1.000  Au
  Au52     1.0000 0.13333  0.13333  0.15323  Biso   1.000  Au
  Au53     1.0000 0.33333  0.13333  0.15323  Biso   1.000  Au
  Au54     1.0000 0.53333  0.13333  0.15323  Biso   1.000  Au
  Au55     1.0000 0.73333  0.13333  0.15323  Biso   1.000  Au
  Au56     1.0000 0.93333  0.33333  0.15323  Biso   1.000  Au
  Au57     1.0000 0.13333  0.33333  0.15323  Biso   1.000  Au
  Au58     1.0000 0.33333  0.33333  0.15323  Biso   1.000  Au
  Au59     1.0000 0.53333  0.33333  0.15323  Biso   1.000  Au
  Au60     1.0000 0.73333  0.33333  0.15323  Biso   1.000  Au
  Au61     1.0000 0.93333  0.53333  0.15323  Biso   1.000  Au
  Au62     1.0000 0.13333  0.53333  0.15323  Biso   1.000  Au
  Au63     1.0000 0.33333  0.53333  0.15323  Biso   1.000  Au
  Au64     1.0000 0.53333  0.53333  0.15323  Biso   1.000  Au
  Au65     1.0000 0.73333  0.53333  0.15323  Biso   1.000  Au
  Au66     1.0000 0.93333  0.73333  0.15323  Biso   1.000  Au
  Au67     1.0000 0.13333  0.73333  0.15323  Biso   1.000  Au
  Au68     1.0000 0.33333  0.73333  0.15323  Biso   1.000  Au
  Au69     1.0000 0.53333  0.73333  0.15323  Biso   1.000  Au
  Au70     1.0000 0.73333  0.73333  0.15323  Biso   1.000  Au
  Au71     1.0000 0.93333  0.93333  0.15323  Biso   1.000  Au
  Au72     1.0000 0.13333  0.93333  0.15323  Biso   1.000  Au
  Au73     1.0000 0.33333  0.93333  0.15323  Biso   1.000  Au
  Au74     1.0000 0.53333  0.93333  0.15323  Biso   1.000  Au
  Au75     1.0000 0.73333  0.93333  0.15323  Biso   1.000  Au
  Au76     1.0000 0.00000  0.00000  0.22984  Biso   1.000  Au
  Au77     1.0000 0.20000  0.00000  0.22984  Biso   1.000  Au
  Au78     1.0000 0.40000  0.00000  0.22984  Biso   1.000  Au
  Au79     1.0000 0.60000  0.00000  0.22984  Biso   1.000  Au
  Au80     1.0000 0.80000  0.00000  0.22984  Biso   1.000  Au
  Au81     1.0000 0.00000  0.20000  0.22984  Biso   1.000  Au
  Au82     1.0000 0.20000  0.20000  0.22984  Biso   1.000  Au
  Au83     1.0000 0.40000  0.20000  0.22984  Biso   1.000  Au
  Au84     1.0000 0.60000  0.20000  0.22984  Biso   1.000  Au
  Au85     1.0000 0.80000  0.20000  0.22984  Biso   1.000  Au
  Au86     1.0000 0.00000  0.40000  0.22984  Biso   1.000  Au
  Au87     1.0000 0.20000  0.40000  0.22984  Biso   1.000  Au
  Au88     1.0000 0.40000  0.40000  0.22984  Biso   1.000  Au
  Au89     1.0000 0.60000  0.40000  0.22984  Biso   1.000  Au
  Au90     1.0000 0.80000  0.40000  0.22984  Biso   1.000  Au
  Au91     1.0000 0.00000  0.60000  0.22984  Biso   1.000  Au
  Au92     1.0000 0.20000  0.60000  0.22984  Biso   1.000  Au
  Au93     1.0000 0.40000  0.60000  0.22984  Biso   1.000  Au
  Au94     1.0000 0.60000  0.60000  0.22984  Biso   1.000  Au
  Au95     1.0000 0.80000  0.60000  0.22984  Biso   1.000  Au
  Au96     1.0000 0.00000  0.80000  0.22984  Biso   1.000  Au
  Au97     1.0000 0.20000  0.80000  0.22984  Biso   1.000  Au
  Au98     1.0000 0.40000  0.80000  0.22984  Biso   1.000  Au
  Au99     1.0000 0.60000  0.80000  0.22984  Biso   1.000  Au
  Au100    1.0000 0.80000  0.80000  0.22984  Biso   1.000  Au
  Au101    1.0000 0.26665  0.26663  0.30646  Biso   1.000  Au
  Au102    1.0000 0.46665  0.26663  0.30646  Biso   1.000  Au
  Au103    1.0000 0.26665  0.46663  0.30646  Biso   1.000  Au
  C1       1.0000 0.50764  0.25205  0.45645  Biso   1.000  C
  H1       1.0000 0.54501  0.18035  0.43504  Biso   1.000  H
  H2       1.0000 0.52236  0.31475  0.44270  Biso   1.000  H
  H3       1.0000 0.54058  0.22934  0.48985  Biso   1.000  H
  S1       1.0000 0.36536  0.29552  0.45592  Biso   1.000  S
  C2       1.0000 0.30674  0.42287  0.48569  Biso   1.000  C
  Si1      1.0000 0.30297  0.41341  0.54827  Biso   1.000  Si
  Si2      1.0000 0.22374  0.59039  0.57716  Biso   1.000  Si
  C3       1.0000 0.32084  0.63584  0.57007  Biso   1.000  C
  C4       1.0000 0.39079  0.65999  0.56410  Biso   1.000  C
  C5       1.0000 0.10162  0.67984  0.54695  Biso   1.000  C
  C6       1.0000 0.01945  0.73745  0.52597  Biso   1.000  C
  Si3      1.0000 0.18470  0.59080  0.65286  Biso   1.000  Si
  C7       1.0000 0.04204  0.63606  0.65953  Biso   1.000  C
  C8       1.0000 0.94771  0.66034  0.66487  Biso   1.000  C
  C9       1.0000 0.21751  0.67984  0.68327  Biso   1.000  C
  C10      1.0000 0.24324  0.73637  0.70431  Biso   1.000  C
  Si4      1.0000 0.47355  0.31227  0.58144  Biso   1.000  Si
  C11      1.0000 0.51978  0.17008  0.57208  Biso   1.000  C
  C12      1.0000 0.53951  0.07738  0.56588  Biso   1.000  C
  C13      1.0000 0.56733  0.34728  0.55631  Biso   1.000  C
  C14      1.0000 0.62572  0.37453  0.53758  Biso   1.000  C
  Si5      1.0000 0.46267  0.34180  0.65823  Biso   1.000  Si
  C15      1.0000 0.55448  0.21565  0.68519  Biso   1.000  C
  C16      1.0000 0.61861  0.12960  0.70225  Biso   1.000  C
  C17      1.0000 0.50420  0.44049  0.66887  Biso   1.000  C
  C18      1.0000 0.52808  0.51083  0.67400  Biso   1.000  C
  Si6      1.0000 0.21455  0.31197  0.64904  Biso   1.000  Si
  C19      1.0000 0.08600  0.34704  0.67437  Biso   1.000  C
  C20      1.0000 0.00105  0.37264  0.69332  Biso   1.000  C
  C21      1.0000 0.31056  0.17006  0.65891  Biso   1.000  C
  C22      1.0000 0.38191  0.07637  0.66474  Biso   1.000  C
  Si7      1.0000 0.19567  0.34092  0.57220  Biso   1.000  Si
  C23      1.0000 0.23040  0.21438  0.54552  Biso   1.000  C
  C24      1.0000 0.25012  0.12894  0.52849  Biso   1.000  C
  C25      1.0000 0.05536  0.43961  0.56147  Biso   1.000  C
  C26      1.0000 0.96177  0.51186  0.55652  Biso   1.000  C
  H4       1.0000 0.22210  0.46957  0.47437  Biso   1.000  H
  H5       1.0000 0.34725  0.46810  0.47577  Biso   1.000  H
  H6       1.0000 0.45123  0.68303  0.55848  Biso   1.000  H
  H7       1.0000 0.94710  0.78978  0.50750  Biso   1.000  H
  H8       1.0000 0.86396  0.68378  0.66992  Biso   1.000  H
  H9       1.0000 0.26480  0.78763  0.72270  Biso   1.000  H
  H10      1.0000 0.55863  0.99488  0.56055  Biso   1.000  H
  H11      1.0000 0.67933  0.39622  0.52116  Biso   1.000  H
  H12      1.0000 0.67581  0.05433  0.71787  Biso   1.000  H
  H13      1.0000 0.55043  0.57185  0.67937  Biso   1.000  H
  H14      1.0000 0.92590  0.39342  0.70971  Biso   1.000  H
  H15      1.0000 0.44405  0.99327  0.66995  Biso   1.000  H
  H16      1.0000 0.26732  0.05464  0.51230  Biso   1.000  H
  H17      1.0000 0.87902  0.57466  0.55113  Biso   1.000  H
  H18      1.0000 0.18369  0.46871  0.75454  Biso   1.000  H
  H19      1.0000 0.30762  0.47016  0.75574  Biso   1.000  H
  C27      1.0000 0.24077  0.25191  0.77357  Biso   1.000  C
  H20      1.0000 0.27456  0.18106  0.79544  Biso   1.000  H
  H21      1.0000 0.23122  0.22778  0.74034  Biso   1.000  H
  H22      1.0000 0.16300  0.31506  0.78691  Biso   1.000  H
  S2       1.0000 0.33901  0.29629  0.77386  Biso   1.000  S
  C28      1.0000 0.26937  0.42375  0.74440  Biso   1.000  C
  Si8      1.0000 0.28275  0.41429  0.68191  Biso   1.000  Si
  Au104    1.0000 0.33332  0.33329  0.37819  Biso   1.000  Au
  Au105    1.0000 0.33332  0.33329  0.85165  Biso   1.000  Au
  Au106    1.0000 0.26665  0.46663  0.92339  Biso   1.000  Au
  Au107    1.0000 0.46665  0.26663  0.92339  Biso   1.000  Au
  Au108    1.0000 0.26665  0.26663  0.92339  Biso   1.000  Au
