# Supplementary material for: Substituent Control of σ-Interference Effects in the Transmission of Saturated Molecules
Source: ACS Phys Chem Au. 2022 Apr 14;2(4):282–8. doi: 10.1021/acsphyschemau.2c00016 (PMC9955259; doi:10.1021/acsphyschemau.2c00016)
Supplement: Supplementary file 2 — pg2c00016_si_002.zip [file pg2c00016_si_002.zip › structures/junctions_cif/Si222_sub8_anti.cif]

data_image0
_cell_length_a       14.425
_cell_length_b       14.425
_cell_length_c       30.6583
_cell_angle_alpha    90
_cell_angle_beta     90
_cell_angle_gamma    60

_symmetry_space_group_name_H-M    "P 1"
_symmetry_int_tables_number       1

loop_
  _symmetry_equiv_pos_as_xyz
  'x, y, z'

loop_
  _atom_site_label
  _atom_site_occupancy
  _atom_site_fract_x
  _atom_site_fract_y
  _atom_site_fract_z
  _atom_site_thermal_displace_type
  _atom_site_B_iso_or_equiv
  _atom_site_type_symbol
  Au1      1.0000 0.00000  0.00000  0.00000  Biso   1.000  Au
  Au2      1.0000 0.20000  0.00000  0.00000  Biso   1.000  Au
  Au3      1.0000 0.40000  0.00000  0.00000  Biso   1.000  Au
  Au4      1.0000 0.60000  0.00000  0.00000  Biso   1.000  Au
  Au5      1.0000 0.80000  0.00000  0.00000  Biso   1.000  Au
  Au6      1.0000 0.00000  0.20000  0.00000  Biso   1.000  Au
  Au7      1.0000 0.20000  0.20000  0.00000  Biso   1.000  Au
  Au8      1.0000 0.40000  0.20000  0.00000  Biso   1.000  Au
  Au9      1.0000 0.60000  0.20000  0.00000  Biso   1.000  Au
  Au10     1.0000 0.80000  0.20000  0.00000  Biso   1.000  Au
  Au11     1.0000 0.00000  0.40000  0.00000  Biso   1.000  Au
  Au12     1.0000 0.20000  0.40000  0.00000  Biso   1.000  Au
  Au13     1.0000 0.40000  0.40000  0.00000  Biso   1.000  Au
  Au14     1.0000 0.60000  0.40000  0.00000  Biso   1.000  Au
  Au15     1.0000 0.80000  0.40000  0.00000  Biso   1.000  Au
  Au16     1.0000 0.00000  0.60000  0.00000  Biso   1.000  Au
  Au17     1.0000 0.20000  0.60000  0.00000  Biso   1.000  Au
  Au18     1.0000 0.40000  0.60000  0.00000  Biso   1.000  Au
  Au19     1.0000 0.60000  0.60000  0.00000  Biso   1.000  Au
  Au20     1.0000 0.80000  0.60000  0.00000  Biso   1.000  Au
  Au21     1.0000 0.00000  0.80000  0.00000  Biso   1.000  Au
  Au22     1.0000 0.20000  0.80000  0.00000  Biso   1.000  Au
  Au23     1.0000 0.40000  0.80000  0.00000  Biso   1.000  Au
  Au24     1.0000 0.60000  0.80000  0.00000  Biso   1.000  Au
  Au25     1.0000 0.80000  0.80000  0.00000  Biso   1.000  Au
  Au26     1.0000 0.06667  0.06667  0.07683  Biso   1.000  Au
  Au27     1.0000 0.26667  0.06667  0.07683  Biso   1.000  Au
  Au28     1.0000 0.46667  0.06667  0.07683  Biso   1.000  Au
  Au29     1.0000 0.66667  0.06667  0.07683  Biso   1.000  Au
  Au30     1.0000 0.86667  0.06667  0.07683  Biso   1.000  Au
  Au31     1.0000 0.06667  0.26667  0.07683  Biso   1.000  Au
  Au32     1.0000 0.26667  0.26667  0.07683  Biso   1.000  Au
  Au33     1.0000 0.46667  0.26667  0.07683  Biso   1.000  Au
  Au34     1.0000 0.66667  0.26667  0.07683  Biso   1.000  Au
  Au35     1.0000 0.86667  0.26667  0.07683  Biso   1.000  Au
  Au36     1.0000 0.06667  0.46667  0.07683  Biso   1.000  Au
  Au37     1.0000 0.26667  0.46667  0.07683  Biso   1.000  Au
  Au38     1.0000 0.46667  0.46667  0.07683  Biso   1.000  Au
  Au39     1.0000 0.66667  0.46667  0.07683  Biso   1.000  Au
  Au40     1.0000 0.86667  0.46667  0.07683  Biso   1.000  Au
  Au41     1.0000 0.06667  0.66667  0.07683  Biso   1.000  Au
  Au42     1.0000 0.26667  0.66667  0.07683  Biso   1.000  Au
  Au43     1.0000 0.46667  0.66667  0.07683  Biso   1.000  Au
  Au44     1.0000 0.66667  0.66667  0.07683  Biso   1.000  Au
  Au45     1.0000 0.86667  0.66667  0.07683  Biso   1.000  Au
  Au46     1.0000 0.06667  0.86667  0.07683  Biso   1.000  Au
  Au47     1.0000 0.26667  0.86667  0.07683  Biso   1.000  Au
  Au48     1.0000 0.46667  0.86667  0.07683  Biso   1.000  Au
  Au49     1.0000 0.66667  0.86667  0.07683  Biso   1.000  Au
  Au50     1.0000 0.86667  0.86667  0.07683  Biso   1.000  Au
  Au51     1.0000 0.93333  0.13333  0.15367  Biso   1.000  Au
  Au52     1.0000 0.13333  0.13333  0.15367  Biso   1.000  Au
  Au53     1.0000 0.33333  0.13333  0.15367  Biso   1.000  Au
  Au54     1.0000 0.53333  0.13333  0.15367  Biso   1.000  Au
  Au55     1.0000 0.73333  0.13333  0.15367  Biso   1.000  Au
  Au56     1.0000 0.93333  0.33333  0.15367  Biso   1.000  Au
  Au57     1.0000 0.13333  0.33333  0.15367  Biso   1.000  Au
  Au58     1.0000 0.33333  0.33333  0.15367  Biso   1.000  Au
  Au59     1.0000 0.53333  0.33333  0.15367  Biso   1.000  Au
  Au60     1.0000 0.73333  0.33333  0.15367  Biso   1.000  Au
  Au61     1.0000 0.93333  0.53333  0.15367  Biso   1.000  Au
  Au62     1.0000 0.13333  0.53333  0.15367  Biso   1.000  Au
  Au63     1.0000 0.33333  0.53333  0.15367  Biso   1.000  Au
  Au64     1.0000 0.53333  0.53333  0.15367  Biso   1.000  Au
  Au65     1.0000 0.73333  0.53333  0.15367  Biso   1.000  Au
  Au66     1.0000 0.93333  0.73333  0.15367  Biso   1.000  Au
  Au67     1.0000 0.13333  0.73333  0.15367  Biso   1.000  Au
  Au68     1.0000 0.33333  0.73333  0.15367  Biso   1.000  Au
  Au69     1.0000 0.53333  0.73333  0.15367  Biso   1.000  Au
  Au70     1.0000 0.73333  0.73333  0.15367  Biso   1.000  Au
  Au71     1.0000 0.93333  0.93333  0.15367  Biso   1.000  Au
  Au72     1.0000 0.13333  0.93333  0.15367  Biso   1.000  Au
  Au73     1.0000 0.33333  0.93333  0.15367  Biso   1.000  Au
  Au74     1.0000 0.53333  0.93333  0.15367  Biso   1.000  Au
  Au75     1.0000 0.73333  0.93333  0.15367  Biso   1.000  Au
  Au76     1.0000 0.00000  0.00000  0.23050  Biso   1.000  Au
  Au77     1.0000 0.20000  0.00000  0.23050  Biso   1.000  Au
  Au78     1.0000 0.40000  0.00000  0.23050  Biso   1.000  Au
  Au79     1.0000 0.60000  0.00000  0.23050  Biso   1.000  Au
  Au80     1.0000 0.80000  0.00000  0.23050  Biso   1.000  Au
  Au81     1.0000 0.00000  0.20000  0.23050  Biso   1.000  Au
  Au82     1.0000 0.20000  0.20000  0.23050  Biso   1.000  Au
  Au83     1.0000 0.40000  0.20000  0.23050  Biso   1.000  Au
  Au84     1.0000 0.60000  0.20000  0.23050  Biso   1.000  Au
  Au85     1.0000 0.80000  0.20000  0.23050  Biso   1.000  Au
  Au86     1.0000 0.00000  0.40000  0.23050  Biso   1.000  Au
  Au87     1.0000 0.20000  0.40000  0.23050  Biso   1.000  Au
  Au88     1.0000 0.40000  0.40000  0.23050  Biso   1.000  Au
  Au89     1.0000 0.60000  0.40000  0.23050  Biso   1.000  Au
  Au90     1.0000 0.80000  0.40000  0.23050  Biso   1.000  Au
  Au91     1.0000 0.00000  0.60000  0.23050  Biso   1.000  Au
  Au92     1.0000 0.20000  0.60000  0.23050  Biso   1.000  Au
  Au93     1.0000 0.40000  0.60000  0.23050  Biso   1.000  Au
  Au94     1.0000 0.60000  0.60000  0.23050  Biso   1.000  Au
  Au95     1.0000 0.80000  0.60000  0.23050  Biso   1.000  Au
  Au96     1.0000 0.00000  0.80000  0.23050  Biso   1.000  Au
  Au97     1.0000 0.20000  0.80000  0.23050  Biso   1.000  Au
  Au98     1.0000 0.40000  0.80000  0.23050  Biso   1.000  Au
  Au99     1.0000 0.60000  0.80000  0.23050  Biso   1.000  Au
  Au100    1.0000 0.80000  0.80000  0.23050  Biso   1.000  Au
  Au101    1.0000 0.26665  0.26663  0.30733  Biso   1.000  Au
  Au102    1.0000 0.46665  0.26663  0.30733  Biso   1.000  Au
  Au103    1.0000 0.26665  0.46663  0.30733  Biso   1.000  Au
  C1       1.0000 0.13441  0.43220  0.44572  Biso   1.000  C
  H1       1.0000 0.10815  0.38575  0.42537  Biso   1.000  H
  H2       1.0000 0.08995  0.45382  0.47708  Biso   1.000  H
  H3       1.0000 0.12188  0.50381  0.42723  Biso   1.000  H
  S1       1.0000 0.27658  0.34225  0.45555  Biso   1.000  S
  C2       1.0000 0.31330  0.42794  0.48663  Biso   1.000  C
  Si1      1.0000 0.30429  0.42247  0.54965  Biso   1.000  Si
  Si2      1.0000 0.36770  0.53485  0.57852  Biso   1.000  Si
  C3       1.0000 0.30589  0.66426  0.54666  Biso   1.000  C
  C4       1.0000 0.24636  0.76530  0.56209  Biso   1.000  C
  C5       1.0000 0.51663  0.46445  0.56790  Biso   1.000  C
  C6       1.0000 0.56559  0.50778  0.54471  Biso   1.000  C
  Si3      1.0000 0.32711  0.55585  0.65503  Biso   1.000  Si
  C7       1.0000 0.19384  0.68131  0.66392  Biso   1.000  C
  C8       1.0000 0.17764  0.76060  0.69199  Biso   1.000  C
  C9       1.0000 0.42974  0.56528  0.69010  Biso   1.000  C
  C10      1.0000 0.51743  0.56760  0.67595  Biso   1.000  C
  Si4      1.0000 0.42637  0.24653  0.57481  Biso   1.000  Si
  C11      1.0000 0.36787  0.15643  0.56704  Biso   1.000  C
  C12      1.0000 0.41454  0.06273  0.54488  Biso   1.000  C
  C13      1.0000 0.55808  0.19491  0.54510  Biso   1.000  C
  C14      1.0000 0.57601  0.16592  0.50253  Biso   1.000  C
  Si5      1.0000 0.45800  0.24969  0.65154  Biso   1.000  Si
  C15      1.0000 0.47753  0.12001  0.67515  Biso   1.000  C
  C16      1.0000 0.53387  0.07257  0.71175  Biso   1.000  C
  C17      1.0000 0.58231  0.25967  0.66097  Biso   1.000  C
  C18      1.0000 0.68246  0.17473  0.66545  Biso   1.000  C
  Si6      1.0000 0.14459  0.43611  0.65343  Biso   1.000  Si
  C19      1.0000 0.02930  0.54846  0.68384  Biso   1.000  C
  C20      1.0000 0.94921  0.54022  0.70312  Biso   1.000  C
  C21      1.0000 0.12849  0.31410  0.65598  Biso   1.000  C
  C22      1.0000 0.19575  0.21989  0.67572  Biso   1.000  C
  Si7      1.0000 0.12953  0.48550  0.57802  Biso   1.000  Si
  C23      1.0000 0.04722  0.63566  0.57048  Biso   1.000  C
  C24      1.0000 0.94731  0.69829  0.58667  Biso   1.000  C
  C25      1.0000 0.05861  0.41798  0.55304  Biso   1.000  C
  C26      1.0000 0.95588  0.46888  0.53886  Biso   1.000  C
  H4       1.0000 0.39913  0.39725  0.47834  Biso   1.000  H
  H5       1.0000 0.26687  0.51086  0.47339  Biso   1.000  H
  H6       1.0000 0.32237  0.65481  0.51090  Biso   1.000  H
  H7       1.0000 0.22632  0.78232  0.59717  Biso   1.000  H
  H8       1.0000 0.21499  0.83567  0.54005  Biso   1.000  H
  H9       1.0000 0.56709  0.38174  0.58063  Biso   1.000  H
  H10      1.0000 0.65295  0.46277  0.53810  Biso   1.000  H
  H11      1.0000 0.52068  0.59014  0.53130  Biso   1.000  H
  H12      1.0000 0.12438  0.69078  0.64449  Biso   1.000  H
  H13      1.0000 0.09761  0.83288  0.69610  Biso   1.000  H
  H14      1.0000 0.24339  0.75755  0.71183  Biso   1.000  H
  H15      1.0000 0.41585  0.57001  0.72601  Biso   1.000  H
  H16      1.0000 0.53754  0.56318  0.64082  Biso   1.000  H
  H17      1.0000 0.57307  0.57399  0.69914  Biso   1.000  H
  H18      1.0000 0.28934  0.18251  0.58312  Biso   1.000  H
  H19      1.0000 0.37597  0.01303  0.54192  Biso   1.000  H
  H20      1.0000 0.49308  0.03206  0.52850  Biso   1.000  H
  H21      1.0000 0.62648  0.18834  0.56446  Biso   1.000  H
  H22      1.0000 0.51265  0.16970  0.48081  Biso   1.000  H
  H23      1.0000 0.65568  0.13621  0.48725  Biso   1.000  H
  H24      1.0000 0.44077  0.07962  0.65705  Biso   1.000  H
  H25      1.0000 0.57327  0.10782  0.73132  Biso   1.000  H
  H26      1.0000 0.54258  0.99631  0.72413  Biso   1.000  H
  H27      1.0000 0.57289  0.34101  0.66264  Biso   1.000  H
  H28      1.0000 0.75265  0.18554  0.67059  Biso   1.000  H
  H29      1.0000 0.69863  0.09107  0.66444  Biso   1.000  H
  H30      1.0000 0.02795  0.62608  0.68623  Biso   1.000  H
  H31      1.0000 0.88339  0.60831  0.72092  Biso   1.000  H
  H32      1.0000 0.94541  0.46529  0.70201  Biso   1.000  H
  H33      1.0000 0.05685  0.32102  0.63914  Biso   1.000  H
  H34      1.0000 0.26931  0.20609  0.69293  Biso   1.000  H
  H35      1.0000 0.18003  0.15206  0.67559  Biso   1.000  H
  H36      1.0000 0.08253  0.67539  0.55094  Biso   1.000  H
  H37      1.0000 0.90693  0.66550  0.60706  Biso   1.000  H
  H38      1.0000 0.90157  0.78573  0.58032  Biso   1.000  H
  H39      1.0000 0.10519  0.32900  0.55084  Biso   1.000  H
  H40      1.0000 0.91776  0.42458  0.52547  Biso   1.000  H
  H41      1.0000 0.90580  0.55744  0.53971  Biso   1.000  H
  H42      1.0000 0.25169  0.49419  0.75658  Biso   1.000  H
  H43      1.0000 0.39325  0.40423  0.75385  Biso   1.000  H
  C27      1.0000 0.16253  0.35908  0.77783  Biso   1.000  C
  H44      1.0000 0.11911  0.44253  0.79033  Biso   1.000  H
  H45      1.0000 0.13152  0.35320  0.74543  Biso   1.000  H
  H46      1.0000 0.15378  0.30555  0.80152  Biso   1.000  H
  S2       1.0000 0.30598  0.30940  0.77459  Biso   1.000  S
  C28      1.0000 0.31412  0.41451  0.74405  Biso   1.000  C
  Si8      1.0000 0.31048  0.40757  0.68091  Biso   1.000  Si
  Au104    1.0000 0.33332  0.33329  0.37928  Biso   1.000  Au
  Au105    1.0000 0.33332  0.33329  0.85123  Biso   1.000  Au
  Au106    1.0000 0.26665  0.46663  0.92317  Biso   1.000  Au
  Au107    1.0000 0.46665  0.26663  0.92317  Biso   1.000  Au
  Au108    1.0000 0.26665  0.26663  0.92317  Biso   1.000  Au
