# Supplementary material for: Substituent Control of σ-Interference Effects in the Transmission of Saturated Molecules
Source: ACS Phys Chem Au. 2022 Apr 14;2(4):282–8. doi: 10.1021/acsphyschemau.2c00016 (PMC9955259; doi:10.1021/acsphyschemau.2c00016)
Supplement: Supplementary file 2 — pg2c00016_si_002.zip [file pg2c00016_si_002.zip › structures/junctions_cif/Si222_sub13_ortho.cif]

data_image0
_cell_length_a       14.425
_cell_length_b       14.425
_cell_length_c       30.3238
_cell_angle_alpha    90
_cell_angle_beta     90
_cell_angle_gamma    60

_symmetry_space_group_name_H-M    "P 1"
_symmetry_int_tables_number       1

loop_
  _symmetry_equiv_pos_as_xyz
  'x, y, z'

loop_
  _atom_site_label
  _atom_site_occupancy
  _atom_site_fract_x
  _atom_site_fract_y
  _atom_site_fract_z
  _atom_site_thermal_displace_type
  _atom_site_B_iso_or_equiv
  _atom_site_type_symbol
  Au1      1.0000 0.00000  0.00000  0.00000  Biso   1.000  Au
  Au2      1.0000 0.20000  0.00000  0.00000  Biso   1.000  Au
  Au3      1.0000 0.40000  0.00000  0.00000  Biso   1.000  Au
  Au4      1.0000 0.60000  0.00000  0.00000  Biso   1.000  Au
  Au5      1.0000 0.80000  0.00000  0.00000  Biso   1.000  Au
  Au6      1.0000 0.00000  0.20000  0.00000  Biso   1.000  Au
  Au7      1.0000 0.20000  0.20000  0.00000  Biso   1.000  Au
  Au8      1.0000 0.40000  0.20000  0.00000  Biso   1.000  Au
  Au9      1.0000 0.60000  0.20000  0.00000  Biso   1.000  Au
  Au10     1.0000 0.80000  0.20000  0.00000  Biso   1.000  Au
  Au11     1.0000 0.00000  0.40000  0.00000  Biso   1.000  Au
  Au12     1.0000 0.20000  0.40000  0.00000  Biso   1.000  Au
  Au13     1.0000 0.40000  0.40000  0.00000  Biso   1.000  Au
  Au14     1.0000 0.60000  0.40000  0.00000  Biso   1.000  Au
  Au15     1.0000 0.80000  0.40000  0.00000  Biso   1.000  Au
  Au16     1.0000 0.00000  0.60000  0.00000  Biso   1.000  Au
  Au17     1.0000 0.20000  0.60000  0.00000  Biso   1.000  Au
  Au18     1.0000 0.40000  0.60000  0.00000  Biso   1.000  Au
  Au19     1.0000 0.60000  0.60000  0.00000  Biso   1.000  Au
  Au20     1.0000 0.80000  0.60000  0.00000  Biso   1.000  Au
  Au21     1.0000 0.00000  0.80000  0.00000  Biso   1.000  Au
  Au22     1.0000 0.20000  0.80000  0.00000  Biso   1.000  Au
  Au23     1.0000 0.40000  0.80000  0.00000  Biso   1.000  Au
  Au24     1.0000 0.60000  0.80000  0.00000  Biso   1.000  Au
  Au25     1.0000 0.80000  0.80000  0.00000  Biso   1.000  Au
  Au26     1.0000 0.06667  0.06667  0.07768  Biso   1.000  Au
  Au27     1.0000 0.26667  0.06667  0.07768  Biso   1.000  Au
  Au28     1.0000 0.46667  0.06667  0.07768  Biso   1.000  Au
  Au29     1.0000 0.66667  0.06667  0.07768  Biso   1.000  Au
  Au30     1.0000 0.86667  0.06667  0.07768  Biso   1.000  Au
  Au31     1.0000 0.06667  0.26667  0.07768  Biso   1.000  Au
  Au32     1.0000 0.26667  0.26667  0.07768  Biso   1.000  Au
  Au33     1.0000 0.46667  0.26667  0.07768  Biso   1.000  Au
  Au34     1.0000 0.66667  0.26667  0.07768  Biso   1.000  Au
  Au35     1.0000 0.86667  0.26667  0.07768  Biso   1.000  Au
  Au36     1.0000 0.06667  0.46667  0.07768  Biso   1.000  Au
  Au37     1.0000 0.26667  0.46667  0.07768  Biso   1.000  Au
  Au38     1.0000 0.46667  0.46667  0.07768  Biso   1.000  Au
  Au39     1.0000 0.66667  0.46667  0.07768  Biso   1.000  Au
  Au40     1.0000 0.86667  0.46667  0.07768  Biso   1.000  Au
  Au41     1.0000 0.06667  0.66667  0.07768  Biso   1.000  Au
  Au42     1.0000 0.26667  0.66667  0.07768  Biso   1.000  Au
  Au43     1.0000 0.46667  0.66667  0.07768  Biso   1.000  Au
  Au44     1.0000 0.66667  0.66667  0.07768  Biso   1.000  Au
  Au45     1.0000 0.86667  0.66667  0.07768  Biso   1.000  Au
  Au46     1.0000 0.06667  0.86667  0.07768  Biso   1.000  Au
  Au47     1.0000 0.26667  0.86667  0.07768  Biso   1.000  Au
  Au48     1.0000 0.46667  0.86667  0.07768  Biso   1.000  Au
  Au49     1.0000 0.66667  0.86667  0.07768  Biso   1.000  Au
  Au50     1.0000 0.86667  0.86667  0.07768  Biso   1.000  Au
  Au51     1.0000 0.93333  0.13333  0.15536  Biso   1.000  Au
  Au52     1.0000 0.13333  0.13333  0.15536  Biso   1.000  Au
  Au53     1.0000 0.33333  0.13333  0.15536  Biso   1.000  Au
  Au54     1.0000 0.53333  0.13333  0.15536  Biso   1.000  Au
  Au55     1.0000 0.73333  0.13333  0.15536  Biso   1.000  Au
  Au56     1.0000 0.93333  0.33333  0.15536  Biso   1.000  Au
  Au57     1.0000 0.13333  0.33333  0.15536  Biso   1.000  Au
  Au58     1.0000 0.33333  0.33333  0.15536  Biso   1.000  Au
  Au59     1.0000 0.53333  0.33333  0.15536  Biso   1.000  Au
  Au60     1.0000 0.73333  0.33333  0.15536  Biso   1.000  Au
  Au61     1.0000 0.93333  0.53333  0.15536  Biso   1.000  Au
  Au62     1.0000 0.13333  0.53333  0.15536  Biso   1.000  Au
  Au63     1.0000 0.33333  0.53333  0.15536  Biso   1.000  Au
  Au64     1.0000 0.53333  0.53333  0.15536  Biso   1.000  Au
  Au65     1.0000 0.73333  0.53333  0.15536  Biso   1.000  Au
  Au66     1.0000 0.93333  0.73333  0.15536  Biso   1.000  Au
  Au67     1.0000 0.13333  0.73333  0.15536  Biso   1.000  Au
  Au68     1.0000 0.33333  0.73333  0.15536  Biso   1.000  Au
  Au69     1.0000 0.53333  0.73333  0.15536  Biso   1.000  Au
  Au70     1.0000 0.73333  0.73333  0.15536  Biso   1.000  Au
  Au71     1.0000 0.93333  0.93333  0.15536  Biso   1.000  Au
  Au72     1.0000 0.13333  0.93333  0.15536  Biso   1.000  Au
  Au73     1.0000 0.33333  0.93333  0.15536  Biso   1.000  Au
  Au74     1.0000 0.53333  0.93333  0.15536  Biso   1.000  Au
  Au75     1.0000 0.73333  0.93333  0.15536  Biso   1.000  Au
  Au76     1.0000 0.00000  0.00000  0.23304  Biso   1.000  Au
  Au77     1.0000 0.20000  0.00000  0.23304  Biso   1.000  Au
  Au78     1.0000 0.40000  0.00000  0.23304  Biso   1.000  Au
  Au79     1.0000 0.60000  0.00000  0.23304  Biso   1.000  Au
  Au80     1.0000 0.80000  0.00000  0.23304  Biso   1.000  Au
  Au81     1.0000 0.00000  0.20000  0.23304  Biso   1.000  Au
  Au82     1.0000 0.20000  0.20000  0.23304  Biso   1.000  Au
  Au83     1.0000 0.40000  0.20000  0.23304  Biso   1.000  Au
  Au84     1.0000 0.60000  0.20000  0.23304  Biso   1.000  Au
  Au85     1.0000 0.80000  0.20000  0.23304  Biso   1.000  Au
  Au86     1.0000 0.00000  0.40000  0.23304  Biso   1.000  Au
  Au87     1.0000 0.20000  0.40000  0.23304  Biso   1.000  Au
  Au88     1.0000 0.40000  0.40000  0.23304  Biso   1.000  Au
  Au89     1.0000 0.60000  0.40000  0.23304  Biso   1.000  Au
  Au90     1.0000 0.80000  0.40000  0.23304  Biso   1.000  Au
  Au91     1.0000 0.00000  0.60000  0.23304  Biso   1.000  Au
  Au92     1.0000 0.20000  0.60000  0.23304  Biso   1.000  Au
  Au93     1.0000 0.40000  0.60000  0.23304  Biso   1.000  Au
  Au94     1.0000 0.60000  0.60000  0.23304  Biso   1.000  Au
  Au95     1.0000 0.80000  0.60000  0.23304  Biso   1.000  Au
  Au96     1.0000 0.00000  0.80000  0.23304  Biso   1.000  Au
  Au97     1.0000 0.20000  0.80000  0.23304  Biso   1.000  Au
  Au98     1.0000 0.40000  0.80000  0.23304  Biso   1.000  Au
  Au99     1.0000 0.60000  0.80000  0.23304  Biso   1.000  Au
  Au100    1.0000 0.80000  0.80000  0.23304  Biso   1.000  Au
  Au101    1.0000 0.26665  0.26663  0.31073  Biso   1.000  Au
  Au102    1.0000 0.46665  0.26663  0.31073  Biso   1.000  Au
  Au103    1.0000 0.26665  0.46663  0.31073  Biso   1.000  Au
  C1       1.0000 0.12238  0.48457  0.43839  Biso   1.000  C
  H1       1.0000 0.06784  0.51465  0.46729  Biso   1.000  H
  H2       1.0000 0.13465  0.54710  0.42261  Biso   1.000  H
  H3       1.0000 0.09109  0.45072  0.41342  Biso   1.000  H
  S1       1.0000 0.25115  0.37276  0.45572  Biso   1.000  S
  C2       1.0000 0.30497  0.43960  0.49063  Biso   1.000  C
  Si1      1.0000 0.28819  0.41684  0.55219  Biso   1.000  Si
  Si2      1.0000 0.10753  0.48234  0.57214  Biso   1.000  Si
  O1       1.0000 0.04144  0.45680  0.53220  Biso   1.000  O
  O2       1.0000 0.04033  0.61701  0.57436  Biso   1.000  O
  Si3      1.0000 0.08523  0.42133  0.64186  Biso   1.000  Si
  O3       1.0000 0.00025  0.53248  0.67236  Biso   1.000  O
  O4       1.0000 0.03266  0.34216  0.63138  Biso   1.000  O
  Si4      1.0000 0.36551  0.48588  0.60279  Biso   1.000  Si
  O5       1.0000 0.35993  0.59331  0.57828  Biso   1.000  O
  O6       1.0000 0.49723  0.39276  0.61157  Biso   1.000  O
  Si5      1.0000 0.26541  0.51527  0.66918  Biso   1.000  Si
  O7       1.0000 0.14187  0.62189  0.65750  Biso   1.000  O
  O8       1.0000 0.31025  0.54811  0.71500  Biso   1.000  O
  Si6      1.0000 0.39887  0.22045  0.64736  Biso   1.000  Si
  O9       1.0000 0.40829  0.10510  0.66587  Biso   1.000  O
  O10      1.0000 0.50164  0.23616  0.66861  Biso   1.000  O
  Si7      1.0000 0.41056  0.23648  0.56952  Biso   1.000  Si
  O11      1.0000 0.53131  0.21728  0.55395  Biso   1.000  O
  O12      1.0000 0.39168  0.13984  0.54758  Biso   1.000  O
  H4       1.0000 0.26608  0.52564  0.48128  Biso   1.000  H
  H5       1.0000 0.39175  0.40136  0.48255  Biso   1.000  H
  H6       1.0000 0.05381  0.38335  0.53355  Biso   1.000  H
  H7       1.0000 0.07377  0.64082  0.59713  Biso   1.000  H
  H8       1.0000 0.93525  0.58169  0.65555  Biso   1.000  H
  H9       1.0000 0.02042  0.30788  0.65707  Biso   1.000  H
  H10      1.0000 0.39637  0.62475  0.59476  Biso   1.000  H
  H11      1.0000 0.50567  0.34076  0.63548  Biso   1.000  H
  H12      1.0000 0.08565  0.60931  0.67073  Biso   1.000  H
  H13      1.0000 0.36849  0.48610  0.73035  Biso   1.000  H
  H14      1.0000 0.46205  0.04116  0.64985  Biso   1.000  H
  H15      1.0000 0.48710  0.25783  0.70016  Biso   1.000  H
  H16      1.0000 0.54208  0.27381  0.56800  Biso   1.000  H
  H17      1.0000 0.37697  0.14784  0.51566  Biso   1.000  H
  H18      1.0000 0.22873  0.26844  0.75129  Biso   1.000  H
  H19      1.0000 0.18475  0.40734  0.76095  Biso   1.000  H
  C3       1.0000 0.44301  0.15316  0.77209  Biso   1.000  C
  H20      1.0000 0.44588  0.11935  0.73879  Biso   1.000  H
  H21      1.0000 0.52508  0.12749  0.78425  Biso   1.000  H
  H22      1.0000 0.40127  0.12895  0.79631  Biso   1.000  H
  S2       1.0000 0.37503  0.29917  0.76967  Biso   1.000  S
  C4       1.0000 0.24596  0.33386  0.74366  Biso   1.000  C
  Si8      1.0000 0.24570  0.36081  0.68131  Biso   1.000  Si
  Au104    1.0000 0.33332  0.33329  0.38346  Biso   1.000  Au
  Au105    1.0000 0.33332  0.33329  0.84958  Biso   1.000  Au
  Au106    1.0000 0.26665  0.46663  0.92232  Biso   1.000  Au
  Au107    1.0000 0.46665  0.26663  0.92232  Biso   1.000  Au
  Au108    1.0000 0.26665  0.26663  0.92232  Biso   1.000  Au
