# Supplementary material for: Substituent Control of σ-Interference Effects in the Transmission of Saturated Molecules
Source: ACS Phys Chem Au. 2022 Apr 14;2(4):282–8. doi: 10.1021/acsphyschemau.2c00016 (PMC9955259; doi:10.1021/acsphyschemau.2c00016)
Supplement: Supplementary file 2 — pg2c00016_si_002.zip [file pg2c00016_si_002.zip › structures/junctions_cif/Ge222_sub10_ortho.cif]

data_image0
_cell_length_a       14.425
_cell_length_b       14.425
_cell_length_c       30.7845
_cell_angle_alpha    90
_cell_angle_beta     90
_cell_angle_gamma    60

_symmetry_space_group_name_H-M    "P 1"
_symmetry_int_tables_number       1

loop_
  _symmetry_equiv_pos_as_xyz
  'x, y, z'

loop_
  _atom_site_label
  _atom_site_occupancy
  _atom_site_fract_x
  _atom_site_fract_y
  _atom_site_fract_z
  _atom_site_thermal_displace_type
  _atom_site_B_iso_or_equiv
  _atom_site_type_symbol
  Au1      1.0000 0.00000  0.00000  0.00000  Biso   1.000  Au
  Au2      1.0000 0.20000  0.00000  0.00000  Biso   1.000  Au
  Au3      1.0000 0.40000  0.00000  0.00000  Biso   1.000  Au
  Au4      1.0000 0.60000  0.00000  0.00000  Biso   1.000  Au
  Au5      1.0000 0.80000  0.00000  0.00000  Biso   1.000  Au
  Au6      1.0000 0.00000  0.20000  0.00000  Biso   1.000  Au
  Au7      1.0000 0.20000  0.20000  0.00000  Biso   1.000  Au
  Au8      1.0000 0.40000  0.20000  0.00000  Biso   1.000  Au
  Au9      1.0000 0.60000  0.20000  0.00000  Biso   1.000  Au
  Au10     1.0000 0.80000  0.20000  0.00000  Biso   1.000  Au
  Au11     1.0000 0.00000  0.40000  0.00000  Biso   1.000  Au
  Au12     1.0000 0.20000  0.40000  0.00000  Biso   1.000  Au
  Au13     1.0000 0.40000  0.40000  0.00000  Biso   1.000  Au
  Au14     1.0000 0.60000  0.40000  0.00000  Biso   1.000  Au
  Au15     1.0000 0.80000  0.40000  0.00000  Biso   1.000  Au
  Au16     1.0000 0.00000  0.60000  0.00000  Biso   1.000  Au
  Au17     1.0000 0.20000  0.60000  0.00000  Biso   1.000  Au
  Au18     1.0000 0.40000  0.60000  0.00000  Biso   1.000  Au
  Au19     1.0000 0.60000  0.60000  0.00000  Biso   1.000  Au
  Au20     1.0000 0.80000  0.60000  0.00000  Biso   1.000  Au
  Au21     1.0000 0.00000  0.80000  0.00000  Biso   1.000  Au
  Au22     1.0000 0.20000  0.80000  0.00000  Biso   1.000  Au
  Au23     1.0000 0.40000  0.80000  0.00000  Biso   1.000  Au
  Au24     1.0000 0.60000  0.80000  0.00000  Biso   1.000  Au
  Au25     1.0000 0.80000  0.80000  0.00000  Biso   1.000  Au
  Au26     1.0000 0.06667  0.06667  0.07652  Biso   1.000  Au
  Au27     1.0000 0.26667  0.06667  0.07652  Biso   1.000  Au
  Au28     1.0000 0.46667  0.06667  0.07652  Biso   1.000  Au
  Au29     1.0000 0.66667  0.06667  0.07652  Biso   1.000  Au
  Au30     1.0000 0.86667  0.06667  0.07652  Biso   1.000  Au
  Au31     1.0000 0.06667  0.26667  0.07652  Biso   1.000  Au
  Au32     1.0000 0.26667  0.26667  0.07652  Biso   1.000  Au
  Au33     1.0000 0.46667  0.26667  0.07652  Biso   1.000  Au
  Au34     1.0000 0.66667  0.26667  0.07652  Biso   1.000  Au
  Au35     1.0000 0.86667  0.26667  0.07652  Biso   1.000  Au
  Au36     1.0000 0.06667  0.46667  0.07652  Biso   1.000  Au
  Au37     1.0000 0.26667  0.46667  0.07652  Biso   1.000  Au
  Au38     1.0000 0.46667  0.46667  0.07652  Biso   1.000  Au
  Au39     1.0000 0.66667  0.46667  0.07652  Biso   1.000  Au
  Au40     1.0000 0.86667  0.46667  0.07652  Biso   1.000  Au
  Au41     1.0000 0.06667  0.66667  0.07652  Biso   1.000  Au
  Au42     1.0000 0.26667  0.66667  0.07652  Biso   1.000  Au
  Au43     1.0000 0.46667  0.66667  0.07652  Biso   1.000  Au
  Au44     1.0000 0.66667  0.66667  0.07652  Biso   1.000  Au
  Au45     1.0000 0.86667  0.66667  0.07652  Biso   1.000  Au
  Au46     1.0000 0.06667  0.86667  0.07652  Biso   1.000  Au
  Au47     1.0000 0.26667  0.86667  0.07652  Biso   1.000  Au
  Au48     1.0000 0.46667  0.86667  0.07652  Biso   1.000  Au
  Au49     1.0000 0.66667  0.86667  0.07652  Biso   1.000  Au
  Au50     1.0000 0.86667  0.86667  0.07652  Biso   1.000  Au
  Au51     1.0000 0.93333  0.13333  0.15304  Biso   1.000  Au
  Au52     1.0000 0.13333  0.13333  0.15304  Biso   1.000  Au
  Au53     1.0000 0.33333  0.13333  0.15304  Biso   1.000  Au
  Au54     1.0000 0.53333  0.13333  0.15304  Biso   1.000  Au
  Au55     1.0000 0.73333  0.13333  0.15304  Biso   1.000  Au
  Au56     1.0000 0.93333  0.33333  0.15304  Biso   1.000  Au
  Au57     1.0000 0.13333  0.33333  0.15304  Biso   1.000  Au
  Au58     1.0000 0.33333  0.33333  0.15304  Biso   1.000  Au
  Au59     1.0000 0.53333  0.33333  0.15304  Biso   1.000  Au
  Au60     1.0000 0.73333  0.33333  0.15304  Biso   1.000  Au
  Au61     1.0000 0.93333  0.53333  0.15304  Biso   1.000  Au
  Au62     1.0000 0.13333  0.53333  0.15304  Biso   1.000  Au
  Au63     1.0000 0.33333  0.53333  0.15304  Biso   1.000  Au
  Au64     1.0000 0.53333  0.53333  0.15304  Biso   1.000  Au
  Au65     1.0000 0.73333  0.53333  0.15304  Biso   1.000  Au
  Au66     1.0000 0.93333  0.73333  0.15304  Biso   1.000  Au
  Au67     1.0000 0.13333  0.73333  0.15304  Biso   1.000  Au
  Au68     1.0000 0.33333  0.73333  0.15304  Biso   1.000  Au
  Au69     1.0000 0.53333  0.73333  0.15304  Biso   1.000  Au
  Au70     1.0000 0.73333  0.73333  0.15304  Biso   1.000  Au
  Au71     1.0000 0.93333  0.93333  0.15304  Biso   1.000  Au
  Au72     1.0000 0.13333  0.93333  0.15304  Biso   1.000  Au
  Au73     1.0000 0.33333  0.93333  0.15304  Biso   1.000  Au
  Au74     1.0000 0.53333  0.93333  0.15304  Biso   1.000  Au
  Au75     1.0000 0.73333  0.93333  0.15304  Biso   1.000  Au
  Au76     1.0000 0.00000  0.00000  0.22956  Biso   1.000  Au
  Au77     1.0000 0.20000  0.00000  0.22956  Biso   1.000  Au
  Au78     1.0000 0.40000  0.00000  0.22956  Biso   1.000  Au
  Au79     1.0000 0.60000  0.00000  0.22956  Biso   1.000  Au
  Au80     1.0000 0.80000  0.00000  0.22956  Biso   1.000  Au
  Au81     1.0000 0.00000  0.20000  0.22956  Biso   1.000  Au
  Au82     1.0000 0.20000  0.20000  0.22956  Biso   1.000  Au
  Au83     1.0000 0.40000  0.20000  0.22956  Biso   1.000  Au
  Au84     1.0000 0.60000  0.20000  0.22956  Biso   1.000  Au
  Au85     1.0000 0.80000  0.20000  0.22956  Biso   1.000  Au
  Au86     1.0000 0.00000  0.40000  0.22956  Biso   1.000  Au
  Au87     1.0000 0.20000  0.40000  0.22956  Biso   1.000  Au
  Au88     1.0000 0.40000  0.40000  0.22956  Biso   1.000  Au
  Au89     1.0000 0.60000  0.40000  0.22956  Biso   1.000  Au
  Au90     1.0000 0.80000  0.40000  0.22956  Biso   1.000  Au
  Au91     1.0000 0.00000  0.60000  0.22956  Biso   1.000  Au
  Au92     1.0000 0.20000  0.60000  0.22956  Biso   1.000  Au
  Au93     1.0000 0.40000  0.60000  0.22956  Biso   1.000  Au
  Au94     1.0000 0.60000  0.60000  0.22956  Biso   1.000  Au
  Au95     1.0000 0.80000  0.60000  0.22956  Biso   1.000  Au
  Au96     1.0000 0.00000  0.80000  0.22956  Biso   1.000  Au
  Au97     1.0000 0.20000  0.80000  0.22956  Biso   1.000  Au
  Au98     1.0000 0.40000  0.80000  0.22956  Biso   1.000  Au
  Au99     1.0000 0.60000  0.80000  0.22956  Biso   1.000  Au
  Au100    1.0000 0.80000  0.80000  0.22956  Biso   1.000  Au
  Au101    1.0000 0.26665  0.26663  0.30608  Biso   1.000  Au
  Au102    1.0000 0.46665  0.26663  0.30608  Biso   1.000  Au
  Au103    1.0000 0.26665  0.46663  0.30608  Biso   1.000  Au
  C1       1.0000 0.53011  0.17460  0.43896  Biso   1.000  C
  H1       1.0000 0.58204  0.19555  0.41959  Biso   1.000  H
  H2       1.0000 0.51024  0.12199  0.41953  Biso   1.000  H
  H3       1.0000 0.57117  0.13469  0.46971  Biso   1.000  H
  S1       1.0000 0.40830  0.29972  0.45127  Biso   1.000  S
  C2       1.0000 0.33763  0.24892  0.48370  Biso   1.000  C
  Ge1      1.0000 0.36707  0.24378  0.54839  Biso   1.000  Ge
  Ge2      1.0000 0.56167  0.13789  0.56801  Biso   1.000  Ge
  Si1      1.0000 0.67966  0.19075  0.53353  Biso   1.000  Si
  Si2      1.0000 0.63667  0.95077  0.54943  Biso   1.000  Si
  Ge3      1.0000 0.57341  0.15888  0.64791  Biso   1.000  Ge
  Si3      1.0000 0.65369  0.26902  0.66129  Biso   1.000  Si
  Si4      1.0000 0.69950  0.98889  0.68023  Biso   1.000  Si
  Ge4      1.0000 0.26851  0.15944  0.58151  Biso   1.000  Ge
  Si5      1.0000 0.31148  0.99043  0.54858  Biso   1.000  Si
  Si6      1.0000 0.07801  0.26872  0.56828  Biso   1.000  Si
  Ge5      1.0000 0.30160  0.13700  0.66135  Biso   1.000  Ge
  Si7      1.0000 0.41286  0.94987  0.68026  Biso   1.000  Si
  Si8      1.0000 0.13107  0.19048  0.69628  Biso   1.000  Si
  Ge6      1.0000 0.28145  0.43221  0.65532  Biso   1.000  Ge
  Si9      1.0000 0.09759  0.52050  0.67961  Biso   1.000  Si
  Si10     1.0000 0.34947  0.54220  0.68503  Biso   1.000  Si
  Ge7      1.0000 0.28695  0.43264  0.57427  Biso   1.000  Ge
  Si11     1.0000 0.10954  0.54225  0.54398  Biso   1.000  Si
  Si12     1.0000 0.38254  0.52089  0.54982  Biso   1.000  Si
  H4       1.0000 0.25058  0.30584  0.47920  Biso   1.000  H
  H5       1.0000 0.35585  0.16925  0.47108  Biso   1.000  H
  H6       1.0000 0.75610  0.18969  0.56718  Biso   1.000  H
  H7       1.0000 0.74439  0.11048  0.49884  Biso   1.000  H
  H8       1.0000 0.61949  0.30022  0.51336  Biso   1.000  H
  H9       1.0000 0.60372  0.89309  0.58117  Biso   1.000  H
  H10      1.0000 0.59990  0.94152  0.50457  Biso   1.000  H
  H11      1.0000 0.75714  0.89737  0.54898  Biso   1.000  H
  H12      1.0000 0.62397  0.31822  0.70598  Biso   1.000  H
  H13      1.0000 0.77395  0.20051  0.65907  Biso   1.000  H
  H14      1.0000 0.61785  0.35709  0.62807  Biso   1.000  H
  H15      1.0000 0.65943  0.91052  0.68005  Biso   1.000  H
  H16      1.0000 0.72227  0.00651  0.72637  Biso   1.000  H
  H17      1.0000 0.80236  0.94166  0.65465  Biso   1.000  H
  H18      1.0000 0.25058  0.94651  0.57258  Biso   1.000  H
  H19      1.0000 0.27621  0.00850  0.50170  Biso   1.000  H
  H20      1.0000 0.42922  0.90973  0.55066  Biso   1.000  H
  H21      1.0000 0.02712  0.19949  0.57072  Biso   1.000  H
  H22      1.0000 0.05890  0.31703  0.52343  Biso   1.000  H
  H23      1.0000 0.02518  0.35739  0.60118  Biso   1.000  H
  H24      1.0000 0.34536  0.89690  0.67996  Biso   1.000  H
  H25      1.0000 0.50460  0.89133  0.64909  Biso   1.000  H
  H26      1.0000 0.45730  0.94081  0.72543  Biso   1.000  H
  H27      1.0000 0.14633  0.11039  0.73102  Biso   1.000  H
  H28      1.0000 0.05514  0.18984  0.66279  Biso   1.000  H
  H29      1.0000 0.08245  0.29998  0.71640  Biso   1.000  H
  H30      1.0000 0.09178  0.53159  0.72833  Biso   1.000  H
  H31      1.0000 0.04191  0.63063  0.65944  Biso   1.000  H
  H32      1.0000 0.04126  0.46149  0.66546  Biso   1.000  H
  H33      1.0000 0.37184  0.51926  0.73289  Biso   1.000  H
  H34      1.0000 0.45088  0.52228  0.66284  Biso   1.000  H
  H35      1.0000 0.26572  0.65845  0.67933  Biso   1.000  H
  H36      1.0000 0.11329  0.52073  0.49580  Biso   1.000  H
  H37      1.0000 0.07523  0.65864  0.55067  Biso   1.000  H
  H38      1.0000 0.02780  0.52020  0.56458  Biso   1.000  H
  H39      1.0000 0.32813  0.63160  0.56948  Biso   1.000  H
  H40      1.0000 0.37752  0.53045  0.50102  Biso   1.000  H
  H41      1.0000 0.49783  0.46235  0.56404  Biso   1.000  H
  H42      1.0000 0.47649  0.16739  0.75810  Biso   1.000  H
  H43      1.0000 0.44515  0.30402  0.75022  Biso   1.000  H
  C3       1.0000 0.29533  0.17452  0.79061  Biso   1.000  C
  H44      1.0000 0.36737  0.12051  0.81009  Biso   1.000  H
  H45      1.0000 0.22206  0.19647  0.80991  Biso   1.000  H
  H46      1.0000 0.29350  0.13530  0.75977  Biso   1.000  H
  S2       1.0000 0.29387  0.29882  0.77843  Biso   1.000  S
  C4       1.0000 0.41483  0.24736  0.74572  Biso   1.000  C
  Ge8      1.0000 0.39038  0.24284  0.68100  Biso   1.000  Ge
  Au104    1.0000 0.33332  0.33329  0.37772  Biso   1.000  Au
  Au105    1.0000 0.33332  0.33329  0.85184  Biso   1.000  Au
  Au106    1.0000 0.26665  0.46663  0.92348  Biso   1.000  Au
  Au107    1.0000 0.46665  0.26663  0.92348  Biso   1.000  Au
  Au108    1.0000 0.26665  0.26663  0.92348  Biso   1.000  Au
