# Supplementary material for: Substituent Control of σ-Interference Effects in the Transmission of Saturated Molecules
Source: ACS Phys Chem Au. 2022 Apr 14;2(4):282–8. doi: 10.1021/acsphyschemau.2c00016 (PMC9955259; doi:10.1021/acsphyschemau.2c00016)
Supplement: Supplementary file 2 — pg2c00016_si_002.zip [file pg2c00016_si_002.zip › structures/junctions_cif/Si222_sub9_ortho.cif]

data_image0
_cell_length_a       14.425
_cell_length_b       14.425
_cell_length_c       30.8806
_cell_angle_alpha    90
_cell_angle_beta     90
_cell_angle_gamma    60

_symmetry_space_group_name_H-M    "P 1"
_symmetry_int_tables_number       1

loop_
  _symmetry_equiv_pos_as_xyz
  'x, y, z'

loop_
  _atom_site_label
  _atom_site_occupancy
  _atom_site_fract_x
  _atom_site_fract_y
  _atom_site_fract_z
  _atom_site_thermal_displace_type
  _atom_site_B_iso_or_equiv
  _atom_site_type_symbol
  Au1      1.0000 0.00000  0.00000  0.00000  Biso   1.000  Au
  Au2      1.0000 0.20000  0.00000  0.00000  Biso   1.000  Au
  Au3      1.0000 0.40000  0.00000  0.00000  Biso   1.000  Au
  Au4      1.0000 0.60000  0.00000  0.00000  Biso   1.000  Au
  Au5      1.0000 0.80000  0.00000  0.00000  Biso   1.000  Au
  Au6      1.0000 0.00000  0.20000  0.00000  Biso   1.000  Au
  Au7      1.0000 0.20000  0.20000  0.00000  Biso   1.000  Au
  Au8      1.0000 0.40000  0.20000  0.00000  Biso   1.000  Au
  Au9      1.0000 0.60000  0.20000  0.00000  Biso   1.000  Au
  Au10     1.0000 0.80000  0.20000  0.00000  Biso   1.000  Au
  Au11     1.0000 0.00000  0.40000  0.00000  Biso   1.000  Au
  Au12     1.0000 0.20000  0.40000  0.00000  Biso   1.000  Au
  Au13     1.0000 0.40000  0.40000  0.00000  Biso   1.000  Au
  Au14     1.0000 0.60000  0.40000  0.00000  Biso   1.000  Au
  Au15     1.0000 0.80000  0.40000  0.00000  Biso   1.000  Au
  Au16     1.0000 0.00000  0.60000  0.00000  Biso   1.000  Au
  Au17     1.0000 0.20000  0.60000  0.00000  Biso   1.000  Au
  Au18     1.0000 0.40000  0.60000  0.00000  Biso   1.000  Au
  Au19     1.0000 0.60000  0.60000  0.00000  Biso   1.000  Au
  Au20     1.0000 0.80000  0.60000  0.00000  Biso   1.000  Au
  Au21     1.0000 0.00000  0.80000  0.00000  Biso   1.000  Au
  Au22     1.0000 0.20000  0.80000  0.00000  Biso   1.000  Au
  Au23     1.0000 0.40000  0.80000  0.00000  Biso   1.000  Au
  Au24     1.0000 0.60000  0.80000  0.00000  Biso   1.000  Au
  Au25     1.0000 0.80000  0.80000  0.00000  Biso   1.000  Au
  Au26     1.0000 0.06667  0.06667  0.07628  Biso   1.000  Au
  Au27     1.0000 0.26667  0.06667  0.07628  Biso   1.000  Au
  Au28     1.0000 0.46667  0.06667  0.07628  Biso   1.000  Au
  Au29     1.0000 0.66667  0.06667  0.07628  Biso   1.000  Au
  Au30     1.0000 0.86667  0.06667  0.07628  Biso   1.000  Au
  Au31     1.0000 0.06667  0.26667  0.07628  Biso   1.000  Au
  Au32     1.0000 0.26667  0.26667  0.07628  Biso   1.000  Au
  Au33     1.0000 0.46667  0.26667  0.07628  Biso   1.000  Au
  Au34     1.0000 0.66667  0.26667  0.07628  Biso   1.000  Au
  Au35     1.0000 0.86667  0.26667  0.07628  Biso   1.000  Au
  Au36     1.0000 0.06667  0.46667  0.07628  Biso   1.000  Au
  Au37     1.0000 0.26667  0.46667  0.07628  Biso   1.000  Au
  Au38     1.0000 0.46667  0.46667  0.07628  Biso   1.000  Au
  Au39     1.0000 0.66667  0.46667  0.07628  Biso   1.000  Au
  Au40     1.0000 0.86667  0.46667  0.07628  Biso   1.000  Au
  Au41     1.0000 0.06667  0.66667  0.07628  Biso   1.000  Au
  Au42     1.0000 0.26667  0.66667  0.07628  Biso   1.000  Au
  Au43     1.0000 0.46667  0.66667  0.07628  Biso   1.000  Au
  Au44     1.0000 0.66667  0.66667  0.07628  Biso   1.000  Au
  Au45     1.0000 0.86667  0.66667  0.07628  Biso   1.000  Au
  Au46     1.0000 0.06667  0.86667  0.07628  Biso   1.000  Au
  Au47     1.0000 0.26667  0.86667  0.07628  Biso   1.000  Au
  Au48     1.0000 0.46667  0.86667  0.07628  Biso   1.000  Au
  Au49     1.0000 0.66667  0.86667  0.07628  Biso   1.000  Au
  Au50     1.0000 0.86667  0.86667  0.07628  Biso   1.000  Au
  Au51     1.0000 0.93333  0.13333  0.15256  Biso   1.000  Au
  Au52     1.0000 0.13333  0.13333  0.15256  Biso   1.000  Au
  Au53     1.0000 0.33333  0.13333  0.15256  Biso   1.000  Au
  Au54     1.0000 0.53333  0.13333  0.15256  Biso   1.000  Au
  Au55     1.0000 0.73333  0.13333  0.15256  Biso   1.000  Au
  Au56     1.0000 0.93333  0.33333  0.15256  Biso   1.000  Au
  Au57     1.0000 0.13333  0.33333  0.15256  Biso   1.000  Au
  Au58     1.0000 0.33333  0.33333  0.15256  Biso   1.000  Au
  Au59     1.0000 0.53333  0.33333  0.15256  Biso   1.000  Au
  Au60     1.0000 0.73333  0.33333  0.15256  Biso   1.000  Au
  Au61     1.0000 0.93333  0.53333  0.15256  Biso   1.000  Au
  Au62     1.0000 0.13333  0.53333  0.15256  Biso   1.000  Au
  Au63     1.0000 0.33333  0.53333  0.15256  Biso   1.000  Au
  Au64     1.0000 0.53333  0.53333  0.15256  Biso   1.000  Au
  Au65     1.0000 0.73333  0.53333  0.15256  Biso   1.000  Au
  Au66     1.0000 0.93333  0.73333  0.15256  Biso   1.000  Au
  Au67     1.0000 0.13333  0.73333  0.15256  Biso   1.000  Au
  Au68     1.0000 0.33333  0.73333  0.15256  Biso   1.000  Au
  Au69     1.0000 0.53333  0.73333  0.15256  Biso   1.000  Au
  Au70     1.0000 0.73333  0.73333  0.15256  Biso   1.000  Au
  Au71     1.0000 0.93333  0.93333  0.15256  Biso   1.000  Au
  Au72     1.0000 0.13333  0.93333  0.15256  Biso   1.000  Au
  Au73     1.0000 0.33333  0.93333  0.15256  Biso   1.000  Au
  Au74     1.0000 0.53333  0.93333  0.15256  Biso   1.000  Au
  Au75     1.0000 0.73333  0.93333  0.15256  Biso   1.000  Au
  Au76     1.0000 0.00000  0.00000  0.22884  Biso   1.000  Au
  Au77     1.0000 0.20000  0.00000  0.22884  Biso   1.000  Au
  Au78     1.0000 0.40000  0.00000  0.22884  Biso   1.000  Au
  Au79     1.0000 0.60000  0.00000  0.22884  Biso   1.000  Au
  Au80     1.0000 0.80000  0.00000  0.22884  Biso   1.000  Au
  Au81     1.0000 0.00000  0.20000  0.22884  Biso   1.000  Au
  Au82     1.0000 0.20000  0.20000  0.22884  Biso   1.000  Au
  Au83     1.0000 0.40000  0.20000  0.22884  Biso   1.000  Au
  Au84     1.0000 0.60000  0.20000  0.22884  Biso   1.000  Au
  Au85     1.0000 0.80000  0.20000  0.22884  Biso   1.000  Au
  Au86     1.0000 0.00000  0.40000  0.22884  Biso   1.000  Au
  Au87     1.0000 0.20000  0.40000  0.22884  Biso   1.000  Au
  Au88     1.0000 0.40000  0.40000  0.22884  Biso   1.000  Au
  Au89     1.0000 0.60000  0.40000  0.22884  Biso   1.000  Au
  Au90     1.0000 0.80000  0.40000  0.22884  Biso   1.000  Au
  Au91     1.0000 0.00000  0.60000  0.22884  Biso   1.000  Au
  Au92     1.0000 0.20000  0.60000  0.22884  Biso   1.000  Au
  Au93     1.0000 0.40000  0.60000  0.22884  Biso   1.000  Au
  Au94     1.0000 0.60000  0.60000  0.22884  Biso   1.000  Au
  Au95     1.0000 0.80000  0.60000  0.22884  Biso   1.000  Au
  Au96     1.0000 0.00000  0.80000  0.22884  Biso   1.000  Au
  Au97     1.0000 0.20000  0.80000  0.22884  Biso   1.000  Au
  Au98     1.0000 0.40000  0.80000  0.22884  Biso   1.000  Au
  Au99     1.0000 0.60000  0.80000  0.22884  Biso   1.000  Au
  Au100    1.0000 0.80000  0.80000  0.22884  Biso   1.000  Au
  Au101    1.0000 0.26665  0.26663  0.30512  Biso   1.000  Au
  Au102    1.0000 0.46665  0.26663  0.30512  Biso   1.000  Au
  Au103    1.0000 0.26665  0.46663  0.30512  Biso   1.000  Au
  C1       1.0000 0.27178  0.51082  0.45154  Biso   1.000  C
  H1       1.0000 0.30594  0.54209  0.42716  Biso   1.000  H
  H2       1.0000 0.19018  0.53062  0.44124  Biso   1.000  H
  H3       1.0000 0.27095  0.54515  0.48381  Biso   1.000  H
  S1       1.0000 0.36132  0.36647  0.45168  Biso   1.000  S
  C2       1.0000 0.29080  0.31945  0.48690  Biso   1.000  C
  Si1      1.0000 0.32244  0.31522  0.54780  Biso   1.000  Si
  Si2      1.0000 0.50496  0.20273  0.56653  Biso   1.000  Si
  C3       1.0000 0.53815  0.06385  0.55846  Biso   1.000  C
  C4       1.0000 0.55422  0.97186  0.55439  Biso   1.000  C
  C5       1.0000 0.59555  0.23052  0.53510  Biso   1.000  C
  C6       1.0000 0.65757  0.25002  0.51482  Biso   1.000  C
  Si3      1.0000 0.52588  0.22804  0.64182  Biso   1.000  Si
  C7       1.0000 0.58205  0.31667  0.64692  Biso   1.000  C
  C8       1.0000 0.61423  0.38084  0.65163  Biso   1.000  C
  C9       1.0000 0.61689  0.09928  0.66730  Biso   1.000  C
  C10      1.0000 0.67550  0.01337  0.68568  Biso   1.000  C
  Si4      1.0000 0.22457  0.24874  0.58613  Biso   1.000  Si
  C11      1.0000 0.08288  0.35027  0.58125  Biso   1.000  C
  C12      1.0000 0.98978  0.42448  0.57744  Biso   1.000  C
  C13      1.0000 0.24656  0.12545  0.56009  Biso   1.000  C
  C14      1.0000 0.25977  0.04492  0.54065  Biso   1.000  C
  Si5      1.0000 0.27074  0.21810  0.66129  Biso   1.000  Si
  C15      1.0000 0.14931  0.25858  0.69287  Biso   1.000  C
  C16      1.0000 0.06686  0.28414  0.71365  Biso   1.000  C
  C17      1.0000 0.36364  0.07473  0.66855  Biso   1.000  C
  C18      1.0000 0.43047  0.97868  0.67191  Biso   1.000  C
  Si6      1.0000 0.25900  0.48843  0.65301  Biso   1.000  Si
  C19      1.0000 0.30647  0.57439  0.67609  Biso   1.000  C
  C20      1.0000 0.34145  0.62902  0.69234  Biso   1.000  C
  C21      1.0000 0.11853  0.54062  0.66783  Biso   1.000  C
  C22      1.0000 0.02522  0.56723  0.67712  Biso   1.000  C
  Si7      1.0000 0.26912  0.48754  0.57599  Biso   1.000  Si
  C23      1.0000 0.13883  0.58525  0.55344  Biso   1.000  C
  C24      1.0000 0.05033  0.64884  0.53805  Biso   1.000  C
  C25      1.0000 0.36894  0.52484  0.56098  Biso   1.000  C
  C26      1.0000 0.44149  0.54372  0.55249  Biso   1.000  C
  H4       1.0000 0.31704  0.23631  0.47586  Biso   1.000  H
  H5       1.0000 0.20289  0.36878  0.48113  Biso   1.000  H
  H6       1.0000 0.56967  0.89022  0.55028  Biso   1.000  H
  H7       1.0000 0.71216  0.26655  0.49627  Biso   1.000  H
  H8       1.0000 0.64469  0.43593  0.65585  Biso   1.000  H
  H9       1.0000 0.72891  0.93811  0.70208  Biso   1.000  H
  H10      1.0000 0.90722  0.48930  0.57406  Biso   1.000  H
  H11      1.0000 0.27008  0.97416  0.52355  Biso   1.000  H
  H12      1.0000 0.99500  0.30543  0.73259  Biso   1.000  H
  H13      1.0000 0.48868  0.89365  0.67524  Biso   1.000  H
  H14      1.0000 0.37066  0.67881  0.70672  Biso   1.000  H
  H15      1.0000 0.94259  0.59199  0.68555  Biso   1.000  H
  H16      1.0000 0.97255  0.70702  0.52461  Biso   1.000  H
  H17      1.0000 0.50461  0.56148  0.54446  Biso   1.000  H
  H18      1.0000 0.44043  0.34820  0.74780  Biso   1.000  H
  H19      1.0000 0.43902  0.22446  0.75212  Biso   1.000  H
  C27      1.0000 0.23345  0.51061  0.77733  Biso   1.000  C
  H20      1.0000 0.16862  0.54748  0.80193  Biso   1.000  H
  H21      1.0000 0.20186  0.54727  0.74518  Biso   1.000  H
  H22      1.0000 0.30125  0.52140  0.78755  Biso   1.000  H
  S2       1.0000 0.27310  0.36932  0.77712  Biso   1.000  S
  C28      1.0000 0.39117  0.30972  0.74165  Biso   1.000  C
  Si8      1.0000 0.36098  0.31187  0.68063  Biso   1.000  Si
  Au104    1.0000 0.33332  0.33329  0.37655  Biso   1.000  Au
  Au105    1.0000 0.33332  0.33329  0.85230  Biso   1.000  Au
  Au106    1.0000 0.26665  0.46663  0.92372  Biso   1.000  Au
  Au107    1.0000 0.46665  0.26663  0.92372  Biso   1.000  Au
  Au108    1.0000 0.26665  0.26663  0.92372  Biso   1.000  Au
