# Supplementary material for: Substituent Control of σ-Interference Effects in the Transmission of Saturated Molecules
Source: ACS Phys Chem Au. 2022 Apr 14;2(4):282–8. doi: 10.1021/acsphyschemau.2c00016 (PMC9955259; doi:10.1021/acsphyschemau.2c00016)
Supplement: Supplementary file 2 — pg2c00016_si_002.zip [file pg2c00016_si_002.zip › structures/junctions_cif/C222_sub0_ortho.cif]

data_image0
_cell_length_a       14.425
_cell_length_b       14.425
_cell_length_c       28.5568
_cell_angle_alpha    90
_cell_angle_beta     90
_cell_angle_gamma    60

_symmetry_space_group_name_H-M    "P 1"
_symmetry_int_tables_number       1

loop_
  _symmetry_equiv_pos_as_xyz
  'x, y, z'

loop_
  _atom_site_label
  _atom_site_occupancy
  _atom_site_fract_x
  _atom_site_fract_y
  _atom_site_fract_z
  _atom_site_thermal_displace_type
  _atom_site_B_iso_or_equiv
  _atom_site_type_symbol
  Au1      1.0000 0.00000  0.00000  0.00000  Biso   1.000  Au
  Au2      1.0000 0.20000  0.00000  0.00000  Biso   1.000  Au
  Au3      1.0000 0.40000  0.00000  0.00000  Biso   1.000  Au
  Au4      1.0000 0.60000  0.00000  0.00000  Biso   1.000  Au
  Au5      1.0000 0.80000  0.00000  0.00000  Biso   1.000  Au
  Au6      1.0000 0.00000  0.20000  0.00000  Biso   1.000  Au
  Au7      1.0000 0.20000  0.20000  0.00000  Biso   1.000  Au
  Au8      1.0000 0.40000  0.20000  0.00000  Biso   1.000  Au
  Au9      1.0000 0.60000  0.20000  0.00000  Biso   1.000  Au
  Au10     1.0000 0.80000  0.20000  0.00000  Biso   1.000  Au
  Au11     1.0000 0.00000  0.40000  0.00000  Biso   1.000  Au
  Au12     1.0000 0.20000  0.40000  0.00000  Biso   1.000  Au
  Au13     1.0000 0.40000  0.40000  0.00000  Biso   1.000  Au
  Au14     1.0000 0.60000  0.40000  0.00000  Biso   1.000  Au
  Au15     1.0000 0.80000  0.40000  0.00000  Biso   1.000  Au
  Au16     1.0000 0.00000  0.60000  0.00000  Biso   1.000  Au
  Au17     1.0000 0.20000  0.60000  0.00000  Biso   1.000  Au
  Au18     1.0000 0.40000  0.60000  0.00000  Biso   1.000  Au
  Au19     1.0000 0.60000  0.60000  0.00000  Biso   1.000  Au
  Au20     1.0000 0.80000  0.60000  0.00000  Biso   1.000  Au
  Au21     1.0000 0.00000  0.80000  0.00000  Biso   1.000  Au
  Au22     1.0000 0.20000  0.80000  0.00000  Biso   1.000  Au
  Au23     1.0000 0.40000  0.80000  0.00000  Biso   1.000  Au
  Au24     1.0000 0.60000  0.80000  0.00000  Biso   1.000  Au
  Au25     1.0000 0.80000  0.80000  0.00000  Biso   1.000  Au
  Au26     1.0000 0.06667  0.06667  0.08249  Biso   1.000  Au
  Au27     1.0000 0.26667  0.06667  0.08249  Biso   1.000  Au
  Au28     1.0000 0.46667  0.06667  0.08249  Biso   1.000  Au
  Au29     1.0000 0.66667  0.06667  0.08249  Biso   1.000  Au
  Au30     1.0000 0.86667  0.06667  0.08249  Biso   1.000  Au
  Au31     1.0000 0.06667  0.26667  0.08249  Biso   1.000  Au
  Au32     1.0000 0.26667  0.26667  0.08249  Biso   1.000  Au
  Au33     1.0000 0.46667  0.26667  0.08249  Biso   1.000  Au
  Au34     1.0000 0.66667  0.26667  0.08249  Biso   1.000  Au
  Au35     1.0000 0.86667  0.26667  0.08249  Biso   1.000  Au
  Au36     1.0000 0.06667  0.46667  0.08249  Biso   1.000  Au
  Au37     1.0000 0.26667  0.46667  0.08249  Biso   1.000  Au
  Au38     1.0000 0.46667  0.46667  0.08249  Biso   1.000  Au
  Au39     1.0000 0.66667  0.46667  0.08249  Biso   1.000  Au
  Au40     1.0000 0.86667  0.46667  0.08249  Biso   1.000  Au
  Au41     1.0000 0.06667  0.66667  0.08249  Biso   1.000  Au
  Au42     1.0000 0.26667  0.66667  0.08249  Biso   1.000  Au
  Au43     1.0000 0.46667  0.66667  0.08249  Biso   1.000  Au
  Au44     1.0000 0.66667  0.66667  0.08249  Biso   1.000  Au
  Au45     1.0000 0.86667  0.66667  0.08249  Biso   1.000  Au
  Au46     1.0000 0.06667  0.86667  0.08249  Biso   1.000  Au
  Au47     1.0000 0.26667  0.86667  0.08249  Biso   1.000  Au
  Au48     1.0000 0.46667  0.86667  0.08249  Biso   1.000  Au
  Au49     1.0000 0.66667  0.86667  0.08249  Biso   1.000  Au
  Au50     1.0000 0.86667  0.86667  0.08249  Biso   1.000  Au
  Au51     1.0000 0.93333  0.13333  0.16498  Biso   1.000  Au
  Au52     1.0000 0.13333  0.13333  0.16498  Biso   1.000  Au
  Au53     1.0000 0.33333  0.13333  0.16498  Biso   1.000  Au
  Au54     1.0000 0.53333  0.13333  0.16498  Biso   1.000  Au
  Au55     1.0000 0.73333  0.13333  0.16498  Biso   1.000  Au
  Au56     1.0000 0.93333  0.33333  0.16498  Biso   1.000  Au
  Au57     1.0000 0.13333  0.33333  0.16498  Biso   1.000  Au
  Au58     1.0000 0.33333  0.33333  0.16498  Biso   1.000  Au
  Au59     1.0000 0.53333  0.33333  0.16498  Biso   1.000  Au
  Au60     1.0000 0.73333  0.33333  0.16498  Biso   1.000  Au
  Au61     1.0000 0.93333  0.53333  0.16498  Biso   1.000  Au
  Au62     1.0000 0.13333  0.53333  0.16498  Biso   1.000  Au
  Au63     1.0000 0.33333  0.53333  0.16498  Biso   1.000  Au
  Au64     1.0000 0.53333  0.53333  0.16498  Biso   1.000  Au
  Au65     1.0000 0.73333  0.53333  0.16498  Biso   1.000  Au
  Au66     1.0000 0.93333  0.73333  0.16498  Biso   1.000  Au
  Au67     1.0000 0.13333  0.73333  0.16498  Biso   1.000  Au
  Au68     1.0000 0.33333  0.73333  0.16498  Biso   1.000  Au
  Au69     1.0000 0.53333  0.73333  0.16498  Biso   1.000  Au
  Au70     1.0000 0.73333  0.73333  0.16498  Biso   1.000  Au
  Au71     1.0000 0.93333  0.93333  0.16498  Biso   1.000  Au
  Au72     1.0000 0.13333  0.93333  0.16498  Biso   1.000  Au
  Au73     1.0000 0.33333  0.93333  0.16498  Biso   1.000  Au
  Au74     1.0000 0.53333  0.93333  0.16498  Biso   1.000  Au
  Au75     1.0000 0.73333  0.93333  0.16498  Biso   1.000  Au
  Au76     1.0000 0.00000  0.00000  0.24746  Biso   1.000  Au
  Au77     1.0000 0.20000  0.00000  0.24746  Biso   1.000  Au
  Au78     1.0000 0.40000  0.00000  0.24746  Biso   1.000  Au
  Au79     1.0000 0.60000  0.00000  0.24746  Biso   1.000  Au
  Au80     1.0000 0.80000  0.00000  0.24746  Biso   1.000  Au
  Au81     1.0000 0.00000  0.20000  0.24746  Biso   1.000  Au
  Au82     1.0000 0.20000  0.20000  0.24746  Biso   1.000  Au
  Au83     1.0000 0.40000  0.20000  0.24746  Biso   1.000  Au
  Au84     1.0000 0.60000  0.20000  0.24746  Biso   1.000  Au
  Au85     1.0000 0.80000  0.20000  0.24746  Biso   1.000  Au
  Au86     1.0000 0.00000  0.40000  0.24746  Biso   1.000  Au
  Au87     1.0000 0.20000  0.40000  0.24746  Biso   1.000  Au
  Au88     1.0000 0.40000  0.40000  0.24746  Biso   1.000  Au
  Au89     1.0000 0.60000  0.40000  0.24746  Biso   1.000  Au
  Au90     1.0000 0.80000  0.40000  0.24746  Biso   1.000  Au
  Au91     1.0000 0.00000  0.60000  0.24746  Biso   1.000  Au
  Au92     1.0000 0.20000  0.60000  0.24746  Biso   1.000  Au
  Au93     1.0000 0.40000  0.60000  0.24746  Biso   1.000  Au
  Au94     1.0000 0.60000  0.60000  0.24746  Biso   1.000  Au
  Au95     1.0000 0.80000  0.60000  0.24746  Biso   1.000  Au
  Au96     1.0000 0.00000  0.80000  0.24746  Biso   1.000  Au
  Au97     1.0000 0.20000  0.80000  0.24746  Biso   1.000  Au
  Au98     1.0000 0.40000  0.80000  0.24746  Biso   1.000  Au
  Au99     1.0000 0.60000  0.80000  0.24746  Biso   1.000  Au
  Au100    1.0000 0.80000  0.80000  0.24746  Biso   1.000  Au
  Au101    1.0000 0.26665  0.26663  0.32995  Biso   1.000  Au
  Au102    1.0000 0.46665  0.26663  0.32995  Biso   1.000  Au
  Au103    1.0000 0.26665  0.46663  0.32995  Biso   1.000  Au
  C1       1.0000 0.24249  0.38306  0.52403  Biso   1.000  C
  C2       1.0000 0.24867  0.36427  0.57752  Biso   1.000  C
  C3       1.0000 0.17291  0.47288  0.60169  Biso   1.000  C
  C4       1.0000 0.16535  0.45615  0.65508  Biso   1.000  C
  H1       1.0000 0.09196  0.51129  0.58525  Biso   1.000  H
  H2       1.0000 0.20467  0.52824  0.59561  Biso   1.000  H
  C5       1.0000 0.25496  0.34307  0.67008  Biso   1.000  C
  H3       1.0000 0.08591  0.46549  0.66420  Biso   1.000  H
  H4       1.0000 0.17272  0.51840  0.67508  Biso   1.000  H
  C6       1.0000 0.36299  0.32590  0.65097  Biso   1.000  C
  C7       1.0000 0.23311  0.25944  0.64596  Biso   1.000  C
  C8       1.0000 0.25934  0.32431  0.72352  Biso   1.000  C
  C9       1.0000 0.36301  0.32505  0.59653  Biso   1.000  C
  H5       1.0000 0.42957  0.24895  0.66485  Biso   1.000  H
  H6       1.0000 0.37695  0.39027  0.66467  Biso   1.000  H
  H7       1.0000 0.41817  0.24318  0.58273  Biso   1.000  H
  H8       1.0000 0.39277  0.37762  0.58256  Biso   1.000  H
  C10      1.0000 0.21392  0.28299  0.59258  Biso   1.000  C
  H9       1.0000 0.16317  0.25927  0.66247  Biso   1.000  H
  H10      1.0000 0.30335  0.17803  0.65188  Biso   1.000  H
  H11      1.0000 0.26031  0.20697  0.57267  Biso   1.000  H
  H12      1.0000 0.12791  0.31533  0.58360  Biso   1.000  H
  S1       1.0000 0.29622  0.40683  0.75980  Biso   1.000  S
  H13      1.0000 0.32286  0.24057  0.73160  Biso   1.000  H
  H14      1.0000 0.18243  0.33458  0.73729  Biso   1.000  H
  C11      1.0000 0.16725  0.52121  0.77591  Biso   1.000  C
  H15      1.0000 0.11758  0.49421  0.79469  Biso   1.000  H
  H16      1.0000 0.12486  0.56997  0.74470  Biso   1.000  H
  H17      1.0000 0.18665  0.56878  0.80054  Biso   1.000  H
  S2       1.0000 0.33464  0.26765  0.48775  Biso   1.000  S
  H18      1.0000 0.26534  0.44450  0.51568  Biso   1.000  H
  H19      1.0000 0.16007  0.41312  0.51020  Biso   1.000  H
  C12      1.0000 0.25508  0.20562  0.47286  Biso   1.000  C
  H20      1.0000 0.18003  0.26405  0.45487  Biso   1.000  H
  H21      1.0000 0.23761  0.17202  0.50443  Biso   1.000  H
  H22      1.0000 0.30512  0.13998  0.44805  Biso   1.000  H
  Au104    1.0000 0.33332  0.33329  0.40719  Biso   1.000  Au
  Au105    1.0000 0.33332  0.33329  0.84028  Biso   1.000  Au
  Au106    1.0000 0.26665  0.46663  0.91751  Biso   1.000  Au
  Au107    1.0000 0.46665  0.26663  0.91751  Biso   1.000  Au
  Au108    1.0000 0.26665  0.26663  0.91751  Biso   1.000  Au
