# Supplementary material for: Substituent Control of σ-Interference Effects in the Transmission of Saturated Molecules
Source: ACS Phys Chem Au. 2022 Apr 14;2(4):282–8. doi: 10.1021/acsphyschemau.2c00016 (PMC9955259; doi:10.1021/acsphyschemau.2c00016)
Supplement: Supplementary file 2 — pg2c00016_si_002.zip [file pg2c00016_si_002.zip › structures/junctions_cif/C222_sub6_cis.cif]

data_image0
_cell_length_a       14.425
_cell_length_b       14.425
_cell_length_c       28.8217
_cell_angle_alpha    90
_cell_angle_beta     90
_cell_angle_gamma    60

_symmetry_space_group_name_H-M    "P 1"
_symmetry_int_tables_number       1

loop_
  _symmetry_equiv_pos_as_xyz
  'x, y, z'

loop_
  _atom_site_label
  _atom_site_occupancy
  _atom_site_fract_x
  _atom_site_fract_y
  _atom_site_fract_z
  _atom_site_thermal_displace_type
  _atom_site_B_iso_or_equiv
  _atom_site_type_symbol
  Au1      1.0000 0.00000  0.00000  0.00000  Biso   1.000  Au
  Au2      1.0000 0.20000  0.00000  0.00000  Biso   1.000  Au
  Au3      1.0000 0.40000  0.00000  0.00000  Biso   1.000  Au
  Au4      1.0000 0.60000  0.00000  0.00000  Biso   1.000  Au
  Au5      1.0000 0.80000  0.00000  0.00000  Biso   1.000  Au
  Au6      1.0000 0.00000  0.20000  0.00000  Biso   1.000  Au
  Au7      1.0000 0.20000  0.20000  0.00000  Biso   1.000  Au
  Au8      1.0000 0.40000  0.20000  0.00000  Biso   1.000  Au
  Au9      1.0000 0.60000  0.20000  0.00000  Biso   1.000  Au
  Au10     1.0000 0.80000  0.20000  0.00000  Biso   1.000  Au
  Au11     1.0000 0.00000  0.40000  0.00000  Biso   1.000  Au
  Au12     1.0000 0.20000  0.40000  0.00000  Biso   1.000  Au
  Au13     1.0000 0.40000  0.40000  0.00000  Biso   1.000  Au
  Au14     1.0000 0.60000  0.40000  0.00000  Biso   1.000  Au
  Au15     1.0000 0.80000  0.40000  0.00000  Biso   1.000  Au
  Au16     1.0000 0.00000  0.60000  0.00000  Biso   1.000  Au
  Au17     1.0000 0.20000  0.60000  0.00000  Biso   1.000  Au
  Au18     1.0000 0.40000  0.60000  0.00000  Biso   1.000  Au
  Au19     1.0000 0.60000  0.60000  0.00000  Biso   1.000  Au
  Au20     1.0000 0.80000  0.60000  0.00000  Biso   1.000  Au
  Au21     1.0000 0.00000  0.80000  0.00000  Biso   1.000  Au
  Au22     1.0000 0.20000  0.80000  0.00000  Biso   1.000  Au
  Au23     1.0000 0.40000  0.80000  0.00000  Biso   1.000  Au
  Au24     1.0000 0.60000  0.80000  0.00000  Biso   1.000  Au
  Au25     1.0000 0.80000  0.80000  0.00000  Biso   1.000  Au
  Au26     1.0000 0.06667  0.06667  0.08173  Biso   1.000  Au
  Au27     1.0000 0.26667  0.06667  0.08173  Biso   1.000  Au
  Au28     1.0000 0.46667  0.06667  0.08173  Biso   1.000  Au
  Au29     1.0000 0.66667  0.06667  0.08173  Biso   1.000  Au
  Au30     1.0000 0.86667  0.06667  0.08173  Biso   1.000  Au
  Au31     1.0000 0.06667  0.26667  0.08173  Biso   1.000  Au
  Au32     1.0000 0.26667  0.26667  0.08173  Biso   1.000  Au
  Au33     1.0000 0.46667  0.26667  0.08173  Biso   1.000  Au
  Au34     1.0000 0.66667  0.26667  0.08173  Biso   1.000  Au
  Au35     1.0000 0.86667  0.26667  0.08173  Biso   1.000  Au
  Au36     1.0000 0.06667  0.46667  0.08173  Biso   1.000  Au
  Au37     1.0000 0.26667  0.46667  0.08173  Biso   1.000  Au
  Au38     1.0000 0.46667  0.46667  0.08173  Biso   1.000  Au
  Au39     1.0000 0.66667  0.46667  0.08173  Biso   1.000  Au
  Au40     1.0000 0.86667  0.46667  0.08173  Biso   1.000  Au
  Au41     1.0000 0.06667  0.66667  0.08173  Biso   1.000  Au
  Au42     1.0000 0.26667  0.66667  0.08173  Biso   1.000  Au
  Au43     1.0000 0.46667  0.66667  0.08173  Biso   1.000  Au
  Au44     1.0000 0.66667  0.66667  0.08173  Biso   1.000  Au
  Au45     1.0000 0.86667  0.66667  0.08173  Biso   1.000  Au
  Au46     1.0000 0.06667  0.86667  0.08173  Biso   1.000  Au
  Au47     1.0000 0.26667  0.86667  0.08173  Biso   1.000  Au
  Au48     1.0000 0.46667  0.86667  0.08173  Biso   1.000  Au
  Au49     1.0000 0.66667  0.86667  0.08173  Biso   1.000  Au
  Au50     1.0000 0.86667  0.86667  0.08173  Biso   1.000  Au
  Au51     1.0000 0.93333  0.13333  0.16346  Biso   1.000  Au
  Au52     1.0000 0.13333  0.13333  0.16346  Biso   1.000  Au
  Au53     1.0000 0.33333  0.13333  0.16346  Biso   1.000  Au
  Au54     1.0000 0.53333  0.13333  0.16346  Biso   1.000  Au
  Au55     1.0000 0.73333  0.13333  0.16346  Biso   1.000  Au
  Au56     1.0000 0.93333  0.33333  0.16346  Biso   1.000  Au
  Au57     1.0000 0.13333  0.33333  0.16346  Biso   1.000  Au
  Au58     1.0000 0.33333  0.33333  0.16346  Biso   1.000  Au
  Au59     1.0000 0.53333  0.33333  0.16346  Biso   1.000  Au
  Au60     1.0000 0.73333  0.33333  0.16346  Biso   1.000  Au
  Au61     1.0000 0.93333  0.53333  0.16346  Biso   1.000  Au
  Au62     1.0000 0.13333  0.53333  0.16346  Biso   1.000  Au
  Au63     1.0000 0.33333  0.53333  0.16346  Biso   1.000  Au
  Au64     1.0000 0.53333  0.53333  0.16346  Biso   1.000  Au
  Au65     1.0000 0.73333  0.53333  0.16346  Biso   1.000  Au
  Au66     1.0000 0.93333  0.73333  0.16346  Biso   1.000  Au
  Au67     1.0000 0.13333  0.73333  0.16346  Biso   1.000  Au
  Au68     1.0000 0.33333  0.73333  0.16346  Biso   1.000  Au
  Au69     1.0000 0.53333  0.73333  0.16346  Biso   1.000  Au
  Au70     1.0000 0.73333  0.73333  0.16346  Biso   1.000  Au
  Au71     1.0000 0.93333  0.93333  0.16346  Biso   1.000  Au
  Au72     1.0000 0.13333  0.93333  0.16346  Biso   1.000  Au
  Au73     1.0000 0.33333  0.93333  0.16346  Biso   1.000  Au
  Au74     1.0000 0.53333  0.93333  0.16346  Biso   1.000  Au
  Au75     1.0000 0.73333  0.93333  0.16346  Biso   1.000  Au
  Au76     1.0000 0.00000  0.00000  0.24519  Biso   1.000  Au
  Au77     1.0000 0.20000  0.00000  0.24519  Biso   1.000  Au
  Au78     1.0000 0.40000  0.00000  0.24519  Biso   1.000  Au
  Au79     1.0000 0.60000  0.00000  0.24519  Biso   1.000  Au
  Au80     1.0000 0.80000  0.00000  0.24519  Biso   1.000  Au
  Au81     1.0000 0.00000  0.20000  0.24519  Biso   1.000  Au
  Au82     1.0000 0.20000  0.20000  0.24519  Biso   1.000  Au
  Au83     1.0000 0.40000  0.20000  0.24519  Biso   1.000  Au
  Au84     1.0000 0.60000  0.20000  0.24519  Biso   1.000  Au
  Au85     1.0000 0.80000  0.20000  0.24519  Biso   1.000  Au
  Au86     1.0000 0.00000  0.40000  0.24519  Biso   1.000  Au
  Au87     1.0000 0.20000  0.40000  0.24519  Biso   1.000  Au
  Au88     1.0000 0.40000  0.40000  0.24519  Biso   1.000  Au
  Au89     1.0000 0.60000  0.40000  0.24519  Biso   1.000  Au
  Au90     1.0000 0.80000  0.40000  0.24519  Biso   1.000  Au
  Au91     1.0000 0.00000  0.60000  0.24519  Biso   1.000  Au
  Au92     1.0000 0.20000  0.60000  0.24519  Biso   1.000  Au
  Au93     1.0000 0.40000  0.60000  0.24519  Biso   1.000  Au
  Au94     1.0000 0.60000  0.60000  0.24519  Biso   1.000  Au
  Au95     1.0000 0.80000  0.60000  0.24519  Biso   1.000  Au
  Au96     1.0000 0.00000  0.80000  0.24519  Biso   1.000  Au
  Au97     1.0000 0.20000  0.80000  0.24519  Biso   1.000  Au
  Au98     1.0000 0.40000  0.80000  0.24519  Biso   1.000  Au
  Au99     1.0000 0.60000  0.80000  0.24519  Biso   1.000  Au
  Au100    1.0000 0.80000  0.80000  0.24519  Biso   1.000  Au
  Au101    1.0000 0.26665  0.26663  0.32692  Biso   1.000  Au
  Au102    1.0000 0.46665  0.26663  0.32692  Biso   1.000  Au
  Au103    1.0000 0.26665  0.46663  0.32692  Biso   1.000  Au
  C1       1.0000 0.38479  0.48226  0.46797  Biso   1.000  C
  H1       1.0000 0.30922  0.53888  0.44999  Biso   1.000  H
  H2       1.0000 0.39676  0.51829  0.49980  Biso   1.000  H
  H3       1.0000 0.45288  0.45668  0.44349  Biso   1.000  H
  S1       1.0000 0.38513  0.35905  0.48273  Biso   1.000  S
  C2       1.0000 0.26974  0.40357  0.52217  Biso   1.000  C
  C3       1.0000 0.28933  0.40105  0.57535  Biso   1.000  C
  C4       1.0000 0.35752  0.45442  0.59009  Biso   1.000  C
  O1       1.0000 0.46614  0.39328  0.57633  Biso   1.000  O
  O2       1.0000 0.31393  0.55948  0.57043  Biso   1.000  O
  C5       1.0000 0.35984  0.46522  0.64580  Biso   1.000  C
  O3       1.0000 0.29537  0.57606  0.65868  Biso   1.000  O
  O4       1.0000 0.46369  0.43116  0.66159  Biso   1.000  O
  C6       1.0000 0.34637  0.28383  0.59483  Biso   1.000  C
  O5       1.0000 0.28022  0.23512  0.58989  Biso   1.000  O
  O6       1.0000 0.44212  0.21657  0.57093  Biso   1.000  O
  C7       1.0000 0.37068  0.28398  0.64947  Biso   1.000  C
  O7       1.0000 0.48545  0.23493  0.65438  Biso   1.000  O
  O8       1.0000 0.34158  0.21749  0.67342  Biso   1.000  O
  C8       1.0000 0.18868  0.45419  0.65460  Biso   1.000  C
  O9       1.0000 0.12706  0.55968  0.67408  Biso   1.000  O
  O10      1.0000 0.14096  0.39345  0.66833  Biso   1.000  O
  C9       1.0000 0.17563  0.46465  0.59895  Biso   1.000  C
  O11      1.0000 0.10641  0.42987  0.58310  Biso   1.000  O
  O12      1.0000 0.12903  0.57542  0.58622  Biso   1.000  O
  H4       1.0000 0.23760  0.34924  0.51496  Biso   1.000  H
  H5       1.0000 0.20751  0.48500  0.51097  Biso   1.000  H
  H6       1.0000 0.46915  0.34816  0.54925  Biso   1.000  H
  H7       1.0000 0.23368  0.58769  0.57158  Biso   1.000  H
  H8       1.0000 0.29891  0.61333  0.62983  Biso   1.000  H
  H9       1.0000 0.51117  0.38861  0.63549  Biso   1.000  H
  H10      1.0000 0.32890  0.16823  0.57300  Biso   1.000  H
  H11      1.0000 0.49795  0.19737  0.59587  Biso   1.000  H
  H12      1.0000 0.50338  0.16961  0.67241  Biso   1.000  H
  H13      1.0000 0.30504  0.19796  0.64861  Biso   1.000  H
  H14      1.0000 0.17889  0.58806  0.67305  Biso   1.000  H
  H15      1.0000 0.18184  0.34939  0.69589  Biso   1.000  H
  H16      1.0000 0.09973  0.38922  0.60958  Biso   1.000  H
  H17      1.0000 0.08974  0.61227  0.61549  Biso   1.000  H
  H18      1.0000 0.41372  0.34770  0.72971  Biso   1.000  H
  H19      1.0000 0.30868  0.48363  0.73416  Biso   1.000  H
  C10      1.0000 0.13396  0.48208  0.77722  Biso   1.000  C
  H20      1.0000 0.15437  0.53683  0.79590  Biso   1.000  H
  H21      1.0000 0.09089  0.45645  0.80134  Biso   1.000  H
  H22      1.0000 0.08584  0.51982  0.74558  Biso   1.000  H
  S2       1.0000 0.25585  0.35819  0.76197  Biso   1.000  S
  C11      1.0000 0.32732  0.40267  0.72256  Biso   1.000  C
  C12      1.0000 0.31015  0.40120  0.66929  Biso   1.000  C
  Au104    1.0000 0.33332  0.33329  0.40344  Biso   1.000  Au
  Au105    1.0000 0.33332  0.33329  0.84175  Biso   1.000  Au
  Au106    1.0000 0.26665  0.46663  0.91827  Biso   1.000  Au
  Au107    1.0000 0.46665  0.26663  0.91827  Biso   1.000  Au
  Au108    1.0000 0.26665  0.26663  0.91827  Biso   1.000  Au
