# Supplementary material for: Substituent Control of σ-Interference Effects in the Transmission of Saturated Molecules
Source: ACS Phys Chem Au. 2022 Apr 14;2(4):282–8. doi: 10.1021/acsphyschemau.2c00016 (PMC9955259; doi:10.1021/acsphyschemau.2c00016)
Supplement: Supplementary file 2 — pg2c00016_si_002.zip [file pg2c00016_si_002.zip › structures/junctions_cif/Si222_sub2_anti.cif]

data_image0
_cell_length_a       14.425
_cell_length_b       14.425
_cell_length_c       30.8153
_cell_angle_alpha    90
_cell_angle_beta     90
_cell_angle_gamma    60

_symmetry_space_group_name_H-M    "P 1"
_symmetry_int_tables_number       1

loop_
  _symmetry_equiv_pos_as_xyz
  'x, y, z'

loop_
  _atom_site_label
  _atom_site_occupancy
  _atom_site_fract_x
  _atom_site_fract_y
  _atom_site_fract_z
  _atom_site_thermal_displace_type
  _atom_site_B_iso_or_equiv
  _atom_site_type_symbol
  Au1      1.0000 0.00000  0.00000  0.00000  Biso   1.000  Au
  Au2      1.0000 0.20000  0.00000  0.00000  Biso   1.000  Au
  Au3      1.0000 0.40000  0.00000  0.00000  Biso   1.000  Au
  Au4      1.0000 0.60000  0.00000  0.00000  Biso   1.000  Au
  Au5      1.0000 0.80000  0.00000  0.00000  Biso   1.000  Au
  Au6      1.0000 0.00000  0.20000  0.00000  Biso   1.000  Au
  Au7      1.0000 0.20000  0.20000  0.00000  Biso   1.000  Au
  Au8      1.0000 0.40000  0.20000  0.00000  Biso   1.000  Au
  Au9      1.0000 0.60000  0.20000  0.00000  Biso   1.000  Au
  Au10     1.0000 0.80000  0.20000  0.00000  Biso   1.000  Au
  Au11     1.0000 0.00000  0.40000  0.00000  Biso   1.000  Au
  Au12     1.0000 0.20000  0.40000  0.00000  Biso   1.000  Au
  Au13     1.0000 0.40000  0.40000  0.00000  Biso   1.000  Au
  Au14     1.0000 0.60000  0.40000  0.00000  Biso   1.000  Au
  Au15     1.0000 0.80000  0.40000  0.00000  Biso   1.000  Au
  Au16     1.0000 0.00000  0.60000  0.00000  Biso   1.000  Au
  Au17     1.0000 0.20000  0.60000  0.00000  Biso   1.000  Au
  Au18     1.0000 0.40000  0.60000  0.00000  Biso   1.000  Au
  Au19     1.0000 0.60000  0.60000  0.00000  Biso   1.000  Au
  Au20     1.0000 0.80000  0.60000  0.00000  Biso   1.000  Au
  Au21     1.0000 0.00000  0.80000  0.00000  Biso   1.000  Au
  Au22     1.0000 0.20000  0.80000  0.00000  Biso   1.000  Au
  Au23     1.0000 0.40000  0.80000  0.00000  Biso   1.000  Au
  Au24     1.0000 0.60000  0.80000  0.00000  Biso   1.000  Au
  Au25     1.0000 0.80000  0.80000  0.00000  Biso   1.000  Au
  Au26     1.0000 0.06667  0.06667  0.07644  Biso   1.000  Au
  Au27     1.0000 0.26667  0.06667  0.07644  Biso   1.000  Au
  Au28     1.0000 0.46667  0.06667  0.07644  Biso   1.000  Au
  Au29     1.0000 0.66667  0.06667  0.07644  Biso   1.000  Au
  Au30     1.0000 0.86667  0.06667  0.07644  Biso   1.000  Au
  Au31     1.0000 0.06667  0.26667  0.07644  Biso   1.000  Au
  Au32     1.0000 0.26667  0.26667  0.07644  Biso   1.000  Au
  Au33     1.0000 0.46667  0.26667  0.07644  Biso   1.000  Au
  Au34     1.0000 0.66667  0.26667  0.07644  Biso   1.000  Au
  Au35     1.0000 0.86667  0.26667  0.07644  Biso   1.000  Au
  Au36     1.0000 0.06667  0.46667  0.07644  Biso   1.000  Au
  Au37     1.0000 0.26667  0.46667  0.07644  Biso   1.000  Au
  Au38     1.0000 0.46667  0.46667  0.07644  Biso   1.000  Au
  Au39     1.0000 0.66667  0.46667  0.07644  Biso   1.000  Au
  Au40     1.0000 0.86667  0.46667  0.07644  Biso   1.000  Au
  Au41     1.0000 0.06667  0.66667  0.07644  Biso   1.000  Au
  Au42     1.0000 0.26667  0.66667  0.07644  Biso   1.000  Au
  Au43     1.0000 0.46667  0.66667  0.07644  Biso   1.000  Au
  Au44     1.0000 0.66667  0.66667  0.07644  Biso   1.000  Au
  Au45     1.0000 0.86667  0.66667  0.07644  Biso   1.000  Au
  Au46     1.0000 0.06667  0.86667  0.07644  Biso   1.000  Au
  Au47     1.0000 0.26667  0.86667  0.07644  Biso   1.000  Au
  Au48     1.0000 0.46667  0.86667  0.07644  Biso   1.000  Au
  Au49     1.0000 0.66667  0.86667  0.07644  Biso   1.000  Au
  Au50     1.0000 0.86667  0.86667  0.07644  Biso   1.000  Au
  Au51     1.0000 0.93333  0.13333  0.15288  Biso   1.000  Au
  Au52     1.0000 0.13333  0.13333  0.15288  Biso   1.000  Au
  Au53     1.0000 0.33333  0.13333  0.15288  Biso   1.000  Au
  Au54     1.0000 0.53333  0.13333  0.15288  Biso   1.000  Au
  Au55     1.0000 0.73333  0.13333  0.15288  Biso   1.000  Au
  Au56     1.0000 0.93333  0.33333  0.15288  Biso   1.000  Au
  Au57     1.0000 0.13333  0.33333  0.15288  Biso   1.000  Au
  Au58     1.0000 0.33333  0.33333  0.15288  Biso   1.000  Au
  Au59     1.0000 0.53333  0.33333  0.15288  Biso   1.000  Au
  Au60     1.0000 0.73333  0.33333  0.15288  Biso   1.000  Au
  Au61     1.0000 0.93333  0.53333  0.15288  Biso   1.000  Au
  Au62     1.0000 0.13333  0.53333  0.15288  Biso   1.000  Au
  Au63     1.0000 0.33333  0.53333  0.15288  Biso   1.000  Au
  Au64     1.0000 0.53333  0.53333  0.15288  Biso   1.000  Au
  Au65     1.0000 0.73333  0.53333  0.15288  Biso   1.000  Au
  Au66     1.0000 0.93333  0.73333  0.15288  Biso   1.000  Au
  Au67     1.0000 0.13333  0.73333  0.15288  Biso   1.000  Au
  Au68     1.0000 0.33333  0.73333  0.15288  Biso   1.000  Au
  Au69     1.0000 0.53333  0.73333  0.15288  Biso   1.000  Au
  Au70     1.0000 0.73333  0.73333  0.15288  Biso   1.000  Au
  Au71     1.0000 0.93333  0.93333  0.15288  Biso   1.000  Au
  Au72     1.0000 0.13333  0.93333  0.15288  Biso   1.000  Au
  Au73     1.0000 0.33333  0.93333  0.15288  Biso   1.000  Au
  Au74     1.0000 0.53333  0.93333  0.15288  Biso   1.000  Au
  Au75     1.0000 0.73333  0.93333  0.15288  Biso   1.000  Au
  Au76     1.0000 0.00000  0.00000  0.22933  Biso   1.000  Au
  Au77     1.0000 0.20000  0.00000  0.22933  Biso   1.000  Au
  Au78     1.0000 0.40000  0.00000  0.22933  Biso   1.000  Au
  Au79     1.0000 0.60000  0.00000  0.22933  Biso   1.000  Au
  Au80     1.0000 0.80000  0.00000  0.22933  Biso   1.000  Au
  Au81     1.0000 0.00000  0.20000  0.22933  Biso   1.000  Au
  Au82     1.0000 0.20000  0.20000  0.22933  Biso   1.000  Au
  Au83     1.0000 0.40000  0.20000  0.22933  Biso   1.000  Au
  Au84     1.0000 0.60000  0.20000  0.22933  Biso   1.000  Au
  Au85     1.0000 0.80000  0.20000  0.22933  Biso   1.000  Au
  Au86     1.0000 0.00000  0.40000  0.22933  Biso   1.000  Au
  Au87     1.0000 0.20000  0.40000  0.22933  Biso   1.000  Au
  Au88     1.0000 0.40000  0.40000  0.22933  Biso   1.000  Au
  Au89     1.0000 0.60000  0.40000  0.22933  Biso   1.000  Au
  Au90     1.0000 0.80000  0.40000  0.22933  Biso   1.000  Au
  Au91     1.0000 0.00000  0.60000  0.22933  Biso   1.000  Au
  Au92     1.0000 0.20000  0.60000  0.22933  Biso   1.000  Au
  Au93     1.0000 0.40000  0.60000  0.22933  Biso   1.000  Au
  Au94     1.0000 0.60000  0.60000  0.22933  Biso   1.000  Au
  Au95     1.0000 0.80000  0.60000  0.22933  Biso   1.000  Au
  Au96     1.0000 0.00000  0.80000  0.22933  Biso   1.000  Au
  Au97     1.0000 0.20000  0.80000  0.22933  Biso   1.000  Au
  Au98     1.0000 0.40000  0.80000  0.22933  Biso   1.000  Au
  Au99     1.0000 0.60000  0.80000  0.22933  Biso   1.000  Au
  Au100    1.0000 0.80000  0.80000  0.22933  Biso   1.000  Au
  Au101    1.0000 0.26665  0.26663  0.30577  Biso   1.000  Au
  Au102    1.0000 0.46665  0.26663  0.30577  Biso   1.000  Au
  Au103    1.0000 0.26665  0.46663  0.30577  Biso   1.000  Au
  C1       1.0000 0.47094  0.38563  0.44457  Biso   1.000  C
  H1       1.0000 0.53562  0.33502  0.42133  Biso   1.000  H
  H2       1.0000 0.41893  0.46600  0.43009  Biso   1.000  H
  H3       1.0000 0.50666  0.39120  0.47570  Biso   1.000  H
  S1       1.0000 0.39508  0.31712  0.45264  Biso   1.000  S
  C2       1.0000 0.28390  0.41209  0.48716  Biso   1.000  C
  Si1      1.0000 0.29521  0.38929  0.54988  Biso   1.000  Si
  Si2      1.0000 0.12694  0.52967  0.57592  Biso   1.000  Si
  C3       1.0000 0.01378  0.54138  0.53903  Biso   1.000  C
  C4       1.0000 0.90666  0.64665  0.54424  Biso   1.000  C
  C5       1.0000 0.12061  0.66589  0.57390  Biso   1.000  C
  C6       1.0000 0.13190  0.70398  0.52852  Biso   1.000  C
  Si3      1.0000 0.10325  0.49371  0.64996  Biso   1.000  Si
  C7       1.0000 0.01235  0.43249  0.65737  Biso   1.000  C
  C8       1.0000 0.89233  0.50537  0.64779  Biso   1.000  C
  C9       1.0000 0.03756  0.62925  0.67955  Biso   1.000  C
  C10      1.0000 0.00183  0.63006  0.72666  Biso   1.000  C
  Si4      1.0000 0.43589  0.40387  0.58470  Biso   1.000  Si
  C11      1.0000 0.57329  0.27557  0.58147  Biso   1.000  C
  C12      1.0000 0.62405  0.22902  0.53718  Biso   1.000  C
  C13      1.0000 0.44242  0.52320  0.56003  Biso   1.000  C
  C14      1.0000 0.53949  0.53386  0.57343  Biso   1.000  C
  Si5      1.0000 0.39678  0.43002  0.66110  Biso   1.000  Si
  C15      1.0000 0.33636  0.57971  0.67363  Biso   1.000  C
  C16      1.0000 0.31137  0.61313  0.72152  Biso   1.000  C
  C17      1.0000 0.52616  0.35205  0.69423  Biso   1.000  C
  C18      1.0000 0.60370  0.39611  0.69186  Biso   1.000  C
  Si6      1.0000 0.32955  0.19823  0.64499  Biso   1.000  Si
  C19      1.0000 0.24364  0.14228  0.66851  Biso   1.000  C
  C20      1.0000 0.28028  0.02493  0.65736  Biso   1.000  C
  C21      1.0000 0.47914  0.09448  0.65053  Biso   1.000  C
  C22      1.0000 0.52894  0.05564  0.69564  Biso   1.000  C
  Si7      1.0000 0.30148  0.22528  0.56815  Biso   1.000  Si
  C23      1.0000 0.41515  0.10689  0.53745  Biso   1.000  C
  C24      1.0000 0.41578  0.00016  0.54143  Biso   1.000  C
  C25      1.0000 0.16851  0.23200  0.55406  Biso   1.000  C
  C26      1.0000 0.14163  0.23738  0.50543  Biso   1.000  C
  H4       1.0000 0.26594  0.49438  0.47832  Biso   1.000  H
  H5       1.0000 0.21420  0.40506  0.47595  Biso   1.000  H
  H6       1.0000 0.04089  0.53296  0.50456  Biso   1.000  H
  H7       1.0000 0.00280  0.47128  0.54523  Biso   1.000  H
  H8       1.0000 0.91322  0.71705  0.53385  Biso   1.000  H
  H9       1.0000 0.84243  0.64636  0.52424  Biso   1.000  H
  H10      1.0000 0.87833  0.66105  0.57854  Biso   1.000  H
  H11      1.0000 0.04207  0.72558  0.58841  Biso   1.000  H
  H12      1.0000 0.18235  0.66434  0.59618  Biso   1.000  H
  H13      1.0000 0.21387  0.65314  0.51499  Biso   1.000  H
  H14      1.0000 0.11673  0.78768  0.52931  Biso   1.000  H
  H15      1.0000 0.07470  0.70222  0.50468  Biso   1.000  H
  H16      1.0000 0.02322  0.40356  0.69168  Biso   1.000  H
  H17      1.0000 0.04497  0.35850  0.63718  Biso   1.000  H
  H18      1.0000 0.87733  0.52617  0.61273  Biso   1.000  H
  H19      1.0000 0.84541  0.46603  0.65693  Biso   1.000  H
  H20      1.0000 0.85757  0.58211  0.66616  Biso   1.000  H
  H21      1.0000 0.96670  0.68507  0.65947  Biso   1.000  H
  H22      1.0000 0.09287  0.66219  0.67780  Biso   1.000  H
  H23      1.0000 0.95915  0.71264  0.74038  Biso   1.000  H
  H24      1.0000 0.07104  0.58107  0.74842  Biso   1.000  H
  H25      1.0000 0.94676  0.59716  0.72941  Biso   1.000  H
  H26      1.0000 0.62883  0.29141  0.60127  Biso   1.000  H
  H27      1.0000 0.56506  0.21403  0.60035  Biso   1.000  H
  H28      1.0000 0.56977  0.21428  0.51620  Biso   1.000  H
  H29      1.0000 0.64488  0.28300  0.51905  Biso   1.000  H
  H30      1.0000 0.69989  0.15109  0.54098  Biso   1.000  H
  H31      1.0000 0.36643  0.59796  0.56831  Biso   1.000  H
  H32      1.0000 0.44082  0.51682  0.52391  Biso   1.000  H
  H33      1.0000 0.54124  0.60036  0.55570  Biso   1.000  H
  H34      1.0000 0.53864  0.55063  0.60879  Biso   1.000  H
  H35      1.0000 0.61660  0.45938  0.56648  Biso   1.000  H
  H36      1.0000 0.26280  0.62538  0.65348  Biso   1.000  H
  H37      1.0000 0.39423  0.60310  0.66081  Biso   1.000  H
  H38      1.0000 0.28474  0.69958  0.72607  Biso   1.000  H
  H39      1.0000 0.38232  0.56698  0.74285  Biso   1.000  H
  H40      1.0000 0.24613  0.60076  0.73434  Biso   1.000  H
  H41      1.0000 0.56697  0.26670  0.68359  Biso   1.000  H
  H42      1.0000 0.50313  0.35067  0.72876  Biso   1.000  H
  H43      1.0000 0.67801  0.34574  0.71091  Biso   1.000  H
  H44      1.0000 0.56690  0.47884  0.70522  Biso   1.000  H
  H45      1.0000 0.62859  0.39948  0.65792  Biso   1.000  H
  H46      1.0000 0.24049  0.15250  0.70450  Biso   1.000  H
  H47      1.0000 0.15946  0.19538  0.65754  Biso   1.000  H
  H48      1.0000 0.36376  0.96953  0.66844  Biso   1.000  H
  H49      1.0000 0.22818  0.99808  0.67316  Biso   1.000  H
  H50      1.0000 0.27792  0.01244  0.62177  Biso   1.000  H
  H51      1.0000 0.52329  0.12812  0.63291  Biso   1.000  H
  H52      1.0000 0.49175  0.02449  0.63050  Biso   1.000  H
  H53      1.0000 0.61714  0.00049  0.69332  Biso   1.000  H
  H54      1.0000 0.49533  0.01052  0.71240  Biso   1.000  H
  H55      1.0000 0.51565  0.12341  0.71712  Biso   1.000  H
  H56      1.0000 0.40996  0.12988  0.50252  Biso   1.000  H
  H57      1.0000 0.49266  0.09757  0.54907  Biso   1.000  H
  H58      1.0000 0.34142  0.00575  0.52801  Biso   1.000  H
  H59      1.0000 0.42248  0.97324  0.57580  Biso   1.000  H
  H60      1.0000 0.48438  0.93469  0.52344  Biso   1.000  H
  H61      1.0000 0.10296  0.30183  0.57156  Biso   1.000  H
  H62      1.0000 0.17111  0.16007  0.56896  Biso   1.000  H
  H63      1.0000 0.20581  0.16883  0.48699  Biso   1.000  H
  H64      1.0000 0.06593  0.23599  0.49998  Biso   1.000  H
  H65      1.0000 0.13107  0.31190  0.49002  Biso   1.000  H
  H66      1.0000 0.18516  0.35666  0.74917  Biso   1.000  H
  H67      1.0000 0.23343  0.44850  0.75410  Biso   1.000  H
  C27      1.0000 0.34139  0.16431  0.78300  Biso   1.000  C
  H68      1.0000 0.35255  0.12118  0.75190  Biso   1.000  H
  H69      1.0000 0.40160  0.10973  0.80696  Biso   1.000  H
  H70      1.0000 0.25990  0.19403  0.79648  Biso   1.000  H
  S2       1.0000 0.36739  0.27475  0.77589  Biso   1.000  S
  C28      1.0000 0.25440  0.36797  0.74144  Biso   1.000  C
  Si8      1.0000 0.27598  0.36761  0.67868  Biso   1.000  Si
  Au104    1.0000 0.33332  0.33329  0.37734  Biso   1.000  Au
  Au105    1.0000 0.33332  0.33329  0.85198  Biso   1.000  Au
  Au106    1.0000 0.26665  0.46663  0.92356  Biso   1.000  Au
  Au107    1.0000 0.46665  0.26663  0.92356  Biso   1.000  Au
  Au108    1.0000 0.26665  0.26663  0.92356  Biso   1.000  Au
