# Supplementary material for: Substituent Control of σ-Interference Effects in the Transmission of Saturated Molecules
Source: ACS Phys Chem Au. 2022 Apr 14;2(4):282–8. doi: 10.1021/acsphyschemau.2c00016 (PMC9955259; doi:10.1021/acsphyschemau.2c00016)
Supplement: Supplementary file 2 — pg2c00016_si_002.zip [file pg2c00016_si_002.zip › structures/junctions_cif/Si222_sub15_cis.cif]

data_image0
_cell_length_a       14.425
_cell_length_b       14.425
_cell_length_c       30.5421
_cell_angle_alpha    90
_cell_angle_beta     90
_cell_angle_gamma    60

_symmetry_space_group_name_H-M    "P 1"
_symmetry_int_tables_number       1

loop_
  _symmetry_equiv_pos_as_xyz
  'x, y, z'

loop_
  _atom_site_label
  _atom_site_occupancy
  _atom_site_fract_x
  _atom_site_fract_y
  _atom_site_fract_z
  _atom_site_thermal_displace_type
  _atom_site_B_iso_or_equiv
  _atom_site_type_symbol
  Au1      1.0000 0.00000  0.00000  0.00000  Biso   1.000  Au
  Au2      1.0000 0.20000  0.00000  0.00000  Biso   1.000  Au
  Au3      1.0000 0.40000  0.00000  0.00000  Biso   1.000  Au
  Au4      1.0000 0.60000  0.00000  0.00000  Biso   1.000  Au
  Au5      1.0000 0.80000  0.00000  0.00000  Biso   1.000  Au
  Au6      1.0000 0.00000  0.20000  0.00000  Biso   1.000  Au
  Au7      1.0000 0.20000  0.20000  0.00000  Biso   1.000  Au
  Au8      1.0000 0.40000  0.20000  0.00000  Biso   1.000  Au
  Au9      1.0000 0.60000  0.20000  0.00000  Biso   1.000  Au
  Au10     1.0000 0.80000  0.20000  0.00000  Biso   1.000  Au
  Au11     1.0000 0.00000  0.40000  0.00000  Biso   1.000  Au
  Au12     1.0000 0.20000  0.40000  0.00000  Biso   1.000  Au
  Au13     1.0000 0.40000  0.40000  0.00000  Biso   1.000  Au
  Au14     1.0000 0.60000  0.40000  0.00000  Biso   1.000  Au
  Au15     1.0000 0.80000  0.40000  0.00000  Biso   1.000  Au
  Au16     1.0000 0.00000  0.60000  0.00000  Biso   1.000  Au
  Au17     1.0000 0.20000  0.60000  0.00000  Biso   1.000  Au
  Au18     1.0000 0.40000  0.60000  0.00000  Biso   1.000  Au
  Au19     1.0000 0.60000  0.60000  0.00000  Biso   1.000  Au
  Au20     1.0000 0.80000  0.60000  0.00000  Biso   1.000  Au
  Au21     1.0000 0.00000  0.80000  0.00000  Biso   1.000  Au
  Au22     1.0000 0.20000  0.80000  0.00000  Biso   1.000  Au
  Au23     1.0000 0.40000  0.80000  0.00000  Biso   1.000  Au
  Au24     1.0000 0.60000  0.80000  0.00000  Biso   1.000  Au
  Au25     1.0000 0.80000  0.80000  0.00000  Biso   1.000  Au
  Au26     1.0000 0.06667  0.06667  0.07713  Biso   1.000  Au
  Au27     1.0000 0.26667  0.06667  0.07713  Biso   1.000  Au
  Au28     1.0000 0.46667  0.06667  0.07713  Biso   1.000  Au
  Au29     1.0000 0.66667  0.06667  0.07713  Biso   1.000  Au
  Au30     1.0000 0.86667  0.06667  0.07713  Biso   1.000  Au
  Au31     1.0000 0.06667  0.26667  0.07713  Biso   1.000  Au
  Au32     1.0000 0.26667  0.26667  0.07713  Biso   1.000  Au
  Au33     1.0000 0.46667  0.26667  0.07713  Biso   1.000  Au
  Au34     1.0000 0.66667  0.26667  0.07713  Biso   1.000  Au
  Au35     1.0000 0.86667  0.26667  0.07713  Biso   1.000  Au
  Au36     1.0000 0.06667  0.46667  0.07713  Biso   1.000  Au
  Au37     1.0000 0.26667  0.46667  0.07713  Biso   1.000  Au
  Au38     1.0000 0.46667  0.46667  0.07713  Biso   1.000  Au
  Au39     1.0000 0.66667  0.46667  0.07713  Biso   1.000  Au
  Au40     1.0000 0.86667  0.46667  0.07713  Biso   1.000  Au
  Au41     1.0000 0.06667  0.66667  0.07713  Biso   1.000  Au
  Au42     1.0000 0.26667  0.66667  0.07713  Biso   1.000  Au
  Au43     1.0000 0.46667  0.66667  0.07713  Biso   1.000  Au
  Au44     1.0000 0.66667  0.66667  0.07713  Biso   1.000  Au
  Au45     1.0000 0.86667  0.66667  0.07713  Biso   1.000  Au
  Au46     1.0000 0.06667  0.86667  0.07713  Biso   1.000  Au
  Au47     1.0000 0.26667  0.86667  0.07713  Biso   1.000  Au
  Au48     1.0000 0.46667  0.86667  0.07713  Biso   1.000  Au
  Au49     1.0000 0.66667  0.86667  0.07713  Biso   1.000  Au
  Au50     1.0000 0.86667  0.86667  0.07713  Biso   1.000  Au
  Au51     1.0000 0.93333  0.13333  0.15425  Biso   1.000  Au
  Au52     1.0000 0.13333  0.13333  0.15425  Biso   1.000  Au
  Au53     1.0000 0.33333  0.13333  0.15425  Biso   1.000  Au
  Au54     1.0000 0.53333  0.13333  0.15425  Biso   1.000  Au
  Au55     1.0000 0.73333  0.13333  0.15425  Biso   1.000  Au
  Au56     1.0000 0.93333  0.33333  0.15425  Biso   1.000  Au
  Au57     1.0000 0.13333  0.33333  0.15425  Biso   1.000  Au
  Au58     1.0000 0.33333  0.33333  0.15425  Biso   1.000  Au
  Au59     1.0000 0.53333  0.33333  0.15425  Biso   1.000  Au
  Au60     1.0000 0.73333  0.33333  0.15425  Biso   1.000  Au
  Au61     1.0000 0.93333  0.53333  0.15425  Biso   1.000  Au
  Au62     1.0000 0.13333  0.53333  0.15425  Biso   1.000  Au
  Au63     1.0000 0.33333  0.53333  0.15425  Biso   1.000  Au
  Au64     1.0000 0.53333  0.53333  0.15425  Biso   1.000  Au
  Au65     1.0000 0.73333  0.53333  0.15425  Biso   1.000  Au
  Au66     1.0000 0.93333  0.73333  0.15425  Biso   1.000  Au
  Au67     1.0000 0.13333  0.73333  0.15425  Biso   1.000  Au
  Au68     1.0000 0.33333  0.73333  0.15425  Biso   1.000  Au
  Au69     1.0000 0.53333  0.73333  0.15425  Biso   1.000  Au
  Au70     1.0000 0.73333  0.73333  0.15425  Biso   1.000  Au
  Au71     1.0000 0.93333  0.93333  0.15425  Biso   1.000  Au
  Au72     1.0000 0.13333  0.93333  0.15425  Biso   1.000  Au
  Au73     1.0000 0.33333  0.93333  0.15425  Biso   1.000  Au
  Au74     1.0000 0.53333  0.93333  0.15425  Biso   1.000  Au
  Au75     1.0000 0.73333  0.93333  0.15425  Biso   1.000  Au
  Au76     1.0000 0.00000  0.00000  0.23138  Biso   1.000  Au
  Au77     1.0000 0.20000  0.00000  0.23138  Biso   1.000  Au
  Au78     1.0000 0.40000  0.00000  0.23138  Biso   1.000  Au
  Au79     1.0000 0.60000  0.00000  0.23138  Biso   1.000  Au
  Au80     1.0000 0.80000  0.00000  0.23138  Biso   1.000  Au
  Au81     1.0000 0.00000  0.20000  0.23138  Biso   1.000  Au
  Au82     1.0000 0.20000  0.20000  0.23138  Biso   1.000  Au
  Au83     1.0000 0.40000  0.20000  0.23138  Biso   1.000  Au
  Au84     1.0000 0.60000  0.20000  0.23138  Biso   1.000  Au
  Au85     1.0000 0.80000  0.20000  0.23138  Biso   1.000  Au
  Au86     1.0000 0.00000  0.40000  0.23138  Biso   1.000  Au
  Au87     1.0000 0.20000  0.40000  0.23138  Biso   1.000  Au
  Au88     1.0000 0.40000  0.40000  0.23138  Biso   1.000  Au
  Au89     1.0000 0.60000  0.40000  0.23138  Biso   1.000  Au
  Au90     1.0000 0.80000  0.40000  0.23138  Biso   1.000  Au
  Au91     1.0000 0.00000  0.60000  0.23138  Biso   1.000  Au
  Au92     1.0000 0.20000  0.60000  0.23138  Biso   1.000  Au
  Au93     1.0000 0.40000  0.60000  0.23138  Biso   1.000  Au
  Au94     1.0000 0.60000  0.60000  0.23138  Biso   1.000  Au
  Au95     1.0000 0.80000  0.60000  0.23138  Biso   1.000  Au
  Au96     1.0000 0.00000  0.80000  0.23138  Biso   1.000  Au
  Au97     1.0000 0.20000  0.80000  0.23138  Biso   1.000  Au
  Au98     1.0000 0.40000  0.80000  0.23138  Biso   1.000  Au
  Au99     1.0000 0.60000  0.80000  0.23138  Biso   1.000  Au
  Au100    1.0000 0.80000  0.80000  0.23138  Biso   1.000  Au
  Au101    1.0000 0.26665  0.26663  0.30850  Biso   1.000  Au
  Au102    1.0000 0.46665  0.26663  0.30850  Biso   1.000  Au
  Au103    1.0000 0.26665  0.46663  0.30850  Biso   1.000  Au
  C1       1.0000 0.38599  0.46846  0.44343  Biso   1.000  C
  H1       1.0000 0.44896  0.44656  0.41810  Biso   1.000  H
  H2       1.0000 0.30726  0.52906  0.42974  Biso   1.000  H
  H3       1.0000 0.40648  0.49936  0.47285  Biso   1.000  H
  S1       1.0000 0.38717  0.34351  0.45467  Biso   1.000  S
  C2       1.0000 0.26333  0.38743  0.48587  Biso   1.000  C
  Si1      1.0000 0.28448  0.38429  0.54784  Biso   1.000  Si
  Si2      1.0000 0.39732  0.45289  0.56809  Biso   1.000  Si
  C3       1.0000 0.53458  0.35230  0.55128  Biso   1.000  C
  N1       1.0000 0.61876  0.27664  0.54276  Biso   1.000  N
  C4       1.0000 0.35526  0.58292  0.54116  Biso   1.000  C
  N2       1.0000 0.32291  0.66642  0.52327  Biso   1.000  N
  Si3      1.0000 0.39626  0.48289  0.64426  Biso   1.000  Si
  C5       1.0000 0.53105  0.45951  0.65761  Biso   1.000  C
  N3       1.0000 0.61848  0.44629  0.66184  Biso   1.000  N
  C6       1.0000 0.29867  0.62602  0.65223  Biso   1.000  C
  N4       1.0000 0.22749  0.71561  0.65506  Biso   1.000  N
  Si4      1.0000 0.36757  0.20936  0.57906  Biso   1.000  Si
  C7       1.0000 0.47565  0.11522  0.54221  Biso   1.000  C
  N5       1.0000 0.54071  0.05777  0.51652  Biso   1.000  N
  C8       1.0000 0.27059  0.16177  0.58338  Biso   1.000  C
  N6       1.0000 0.20831  0.13204  0.58877  Biso   1.000  N
  Si5      1.0000 0.42652  0.20835  0.65248  Biso   1.000  Si
  C9       1.0000 0.40996  0.11434  0.68834  Biso   1.000  C
  N7       1.0000 0.39997  0.05776  0.71370  Biso   1.000  N
  C10      1.0000 0.57136  0.16131  0.65044  Biso   1.000  C
  N8       1.0000 0.66362  0.13381  0.64807  Biso   1.000  N
  Si6      1.0000 0.15271  0.45112  0.66290  Biso   1.000  Si
  C11      1.0000 0.11617  0.34951  0.67840  Biso   1.000  C
  N9       1.0000 0.10330  0.27675  0.68743  Biso   1.000  N
  C12      1.0000 0.06066  0.57975  0.68985  Biso   1.000  C
  N10      1.0000 0.00488  0.66316  0.70711  Biso   1.000  N
  Si7      1.0000 0.12289  0.48716  0.58707  Biso   1.000  Si
  C13      1.0000 0.01306  0.46193  0.57320  Biso   1.000  C
  N11      1.0000 0.94297  0.44264  0.56845  Biso   1.000  N
  C14      1.0000 0.07636  0.63075  0.57897  Biso   1.000  C
  N12      1.0000 0.05377  0.72151  0.57527  Biso   1.000  N
  H4       1.0000 0.23540  0.33025  0.47747  Biso   1.000  H
  H5       1.0000 0.20055  0.46851  0.47487  Biso   1.000  H
  H6       1.0000 0.43568  0.32662  0.75444  Biso   1.000  H
  H7       1.0000 0.33501  0.46593  0.75729  Biso   1.000  H
  C15      1.0000 0.14578  0.46984  0.78805  Biso   1.000  C
  H8       1.0000 0.10388  0.44784  0.81299  Biso   1.000  H
  H9       1.0000 0.09481  0.50204  0.75859  Biso   1.000  H
  H10      1.0000 0.16468  0.52929  0.80232  Biso   1.000  H
  S2       1.0000 0.26882  0.34400  0.77669  Biso   1.000  S
  C16      1.0000 0.35108  0.38579  0.74593  Biso   1.000  C
  Si8      1.0000 0.33409  0.38296  0.68381  Biso   1.000  Si
  Au104    1.0000 0.33332  0.33329  0.38072  Biso   1.000  Au
  Au105    1.0000 0.33332  0.33329  0.85066  Biso   1.000  Au
  Au106    1.0000 0.26665  0.46663  0.92287  Biso   1.000  Au
  Au107    1.0000 0.46665  0.26663  0.92287  Biso   1.000  Au
  Au108    1.0000 0.26665  0.26663  0.92287  Biso   1.000  Au
