# Supplementary material for: Substituent Control of σ-Interference Effects in the Transmission of Saturated Molecules
Source: ACS Phys Chem Au. 2022 Apr 14;2(4):282–8. doi: 10.1021/acsphyschemau.2c00016 (PMC9955259; doi:10.1021/acsphyschemau.2c00016)
Supplement: Supplementary file 2 — pg2c00016_si_002.zip [file pg2c00016_si_002.zip › structures/junctions_cif/C4_cl.cif]

data_image0
_cell_length_a       14.425
_cell_length_b       14.425
_cell_length_c       30.0196
_cell_angle_alpha    90
_cell_angle_beta     90
_cell_angle_gamma    60

_symmetry_space_group_name_H-M    "P 1"
_symmetry_int_tables_number       1

loop_
  _symmetry_equiv_pos_as_xyz
  'x, y, z'

loop_
  _atom_site_label
  _atom_site_occupancy
  _atom_site_fract_x
  _atom_site_fract_y
  _atom_site_fract_z
  _atom_site_thermal_displace_type
  _atom_site_B_iso_or_equiv
  _atom_site_type_symbol
  Au1      1.0000 0.00000  0.00000  0.00000  Biso   1.000  Au
  Au2      1.0000 0.20000  0.00000  0.00000  Biso   1.000  Au
  Au3      1.0000 0.40000  0.00000  0.00000  Biso   1.000  Au
  Au4      1.0000 0.60000  0.00000  0.00000  Biso   1.000  Au
  Au5      1.0000 0.80000  0.00000  0.00000  Biso   1.000  Au
  Au6      1.0000 0.00000  0.20000  0.00000  Biso   1.000  Au
  Au7      1.0000 0.20000  0.20000  0.00000  Biso   1.000  Au
  Au8      1.0000 0.40000  0.20000  0.00000  Biso   1.000  Au
  Au9      1.0000 0.60000  0.20000  0.00000  Biso   1.000  Au
  Au10     1.0000 0.80000  0.20000  0.00000  Biso   1.000  Au
  Au11     1.0000 0.00000  0.40000  0.00000  Biso   1.000  Au
  Au12     1.0000 0.20000  0.40000  0.00000  Biso   1.000  Au
  Au13     1.0000 0.40000  0.40000  0.00000  Biso   1.000  Au
  Au14     1.0000 0.60000  0.40000  0.00000  Biso   1.000  Au
  Au15     1.0000 0.80000  0.40000  0.00000  Biso   1.000  Au
  Au16     1.0000 0.00000  0.60000  0.00000  Biso   1.000  Au
  Au17     1.0000 0.20000  0.60000  0.00000  Biso   1.000  Au
  Au18     1.0000 0.40000  0.60000  0.00000  Biso   1.000  Au
  Au19     1.0000 0.60000  0.60000  0.00000  Biso   1.000  Au
  Au20     1.0000 0.80000  0.60000  0.00000  Biso   1.000  Au
  Au21     1.0000 0.00000  0.80000  0.00000  Biso   1.000  Au
  Au22     1.0000 0.20000  0.80000  0.00000  Biso   1.000  Au
  Au23     1.0000 0.40000  0.80000  0.00000  Biso   1.000  Au
  Au24     1.0000 0.60000  0.80000  0.00000  Biso   1.000  Au
  Au25     1.0000 0.80000  0.80000  0.00000  Biso   1.000  Au
  Au26     1.0000 0.06667  0.06667  0.07847  Biso   1.000  Au
  Au27     1.0000 0.26667  0.06667  0.07847  Biso   1.000  Au
  Au28     1.0000 0.46667  0.06667  0.07847  Biso   1.000  Au
  Au29     1.0000 0.66667  0.06667  0.07847  Biso   1.000  Au
  Au30     1.0000 0.86667  0.06667  0.07847  Biso   1.000  Au
  Au31     1.0000 0.06667  0.26667  0.07847  Biso   1.000  Au
  Au32     1.0000 0.26667  0.26667  0.07847  Biso   1.000  Au
  Au33     1.0000 0.46667  0.26667  0.07847  Biso   1.000  Au
  Au34     1.0000 0.66667  0.26667  0.07847  Biso   1.000  Au
  Au35     1.0000 0.86667  0.26667  0.07847  Biso   1.000  Au
  Au36     1.0000 0.06667  0.46667  0.07847  Biso   1.000  Au
  Au37     1.0000 0.26667  0.46667  0.07847  Biso   1.000  Au
  Au38     1.0000 0.46667  0.46667  0.07847  Biso   1.000  Au
  Au39     1.0000 0.66667  0.46667  0.07847  Biso   1.000  Au
  Au40     1.0000 0.86667  0.46667  0.07847  Biso   1.000  Au
  Au41     1.0000 0.06667  0.66667  0.07847  Biso   1.000  Au
  Au42     1.0000 0.26667  0.66667  0.07847  Biso   1.000  Au
  Au43     1.0000 0.46667  0.66667  0.07847  Biso   1.000  Au
  Au44     1.0000 0.66667  0.66667  0.07847  Biso   1.000  Au
  Au45     1.0000 0.86667  0.66667  0.07847  Biso   1.000  Au
  Au46     1.0000 0.06667  0.86667  0.07847  Biso   1.000  Au
  Au47     1.0000 0.26667  0.86667  0.07847  Biso   1.000  Au
  Au48     1.0000 0.46667  0.86667  0.07847  Biso   1.000  Au
  Au49     1.0000 0.66667  0.86667  0.07847  Biso   1.000  Au
  Au50     1.0000 0.86667  0.86667  0.07847  Biso   1.000  Au
  Au51     1.0000 0.93333  0.13333  0.15694  Biso   1.000  Au
  Au52     1.0000 0.13333  0.13333  0.15694  Biso   1.000  Au
  Au53     1.0000 0.33333  0.13333  0.15694  Biso   1.000  Au
  Au54     1.0000 0.53333  0.13333  0.15694  Biso   1.000  Au
  Au55     1.0000 0.73333  0.13333  0.15694  Biso   1.000  Au
  Au56     1.0000 0.93333  0.33333  0.15694  Biso   1.000  Au
  Au57     1.0000 0.13333  0.33333  0.15694  Biso   1.000  Au
  Au58     1.0000 0.33333  0.33333  0.15694  Biso   1.000  Au
  Au59     1.0000 0.53333  0.33333  0.15694  Biso   1.000  Au
  Au60     1.0000 0.73333  0.33333  0.15694  Biso   1.000  Au
  Au61     1.0000 0.93333  0.53333  0.15694  Biso   1.000  Au
  Au62     1.0000 0.13333  0.53333  0.15694  Biso   1.000  Au
  Au63     1.0000 0.33333  0.53333  0.15694  Biso   1.000  Au
  Au64     1.0000 0.53333  0.53333  0.15694  Biso   1.000  Au
  Au65     1.0000 0.73333  0.53333  0.15694  Biso   1.000  Au
  Au66     1.0000 0.93333  0.73333  0.15694  Biso   1.000  Au
  Au67     1.0000 0.13333  0.73333  0.15694  Biso   1.000  Au
  Au68     1.0000 0.33333  0.73333  0.15694  Biso   1.000  Au
  Au69     1.0000 0.53333  0.73333  0.15694  Biso   1.000  Au
  Au70     1.0000 0.73333  0.73333  0.15694  Biso   1.000  Au
  Au71     1.0000 0.93333  0.93333  0.15694  Biso   1.000  Au
  Au72     1.0000 0.13333  0.93333  0.15694  Biso   1.000  Au
  Au73     1.0000 0.33333  0.93333  0.15694  Biso   1.000  Au
  Au74     1.0000 0.53333  0.93333  0.15694  Biso   1.000  Au
  Au75     1.0000 0.73333  0.93333  0.15694  Biso   1.000  Au
  Au76     1.0000 0.00000  0.00000  0.23541  Biso   1.000  Au
  Au77     1.0000 0.20000  0.00000  0.23541  Biso   1.000  Au
  Au78     1.0000 0.40000  0.00000  0.23541  Biso   1.000  Au
  Au79     1.0000 0.60000  0.00000  0.23541  Biso   1.000  Au
  Au80     1.0000 0.80000  0.00000  0.23541  Biso   1.000  Au
  Au81     1.0000 0.00000  0.20000  0.23541  Biso   1.000  Au
  Au82     1.0000 0.20000  0.20000  0.23541  Biso   1.000  Au
  Au83     1.0000 0.40000  0.20000  0.23541  Biso   1.000  Au
  Au84     1.0000 0.60000  0.20000  0.23541  Biso   1.000  Au
  Au85     1.0000 0.80000  0.20000  0.23541  Biso   1.000  Au
  Au86     1.0000 0.00000  0.40000  0.23541  Biso   1.000  Au
  Au87     1.0000 0.20000  0.40000  0.23541  Biso   1.000  Au
  Au88     1.0000 0.40000  0.40000  0.23541  Biso   1.000  Au
  Au89     1.0000 0.60000  0.40000  0.23541  Biso   1.000  Au
  Au90     1.0000 0.80000  0.40000  0.23541  Biso   1.000  Au
  Au91     1.0000 0.00000  0.60000  0.23541  Biso   1.000  Au
  Au92     1.0000 0.20000  0.60000  0.23541  Biso   1.000  Au
  Au93     1.0000 0.40000  0.60000  0.23541  Biso   1.000  Au
  Au94     1.0000 0.60000  0.60000  0.23541  Biso   1.000  Au
  Au95     1.0000 0.80000  0.60000  0.23541  Biso   1.000  Au
  Au96     1.0000 0.00000  0.80000  0.23541  Biso   1.000  Au
  Au97     1.0000 0.20000  0.80000  0.23541  Biso   1.000  Au
  Au98     1.0000 0.40000  0.80000  0.23541  Biso   1.000  Au
  Au99     1.0000 0.60000  0.80000  0.23541  Biso   1.000  Au
  Au100    1.0000 0.80000  0.80000  0.23541  Biso   1.000  Au
  Au101    1.0000 0.26665  0.26663  0.31387  Biso   1.000  Au
  Au102    1.0000 0.46665  0.26663  0.31387  Biso   1.000  Au
  Au103    1.0000 0.26665  0.46663  0.31387  Biso   1.000  Au
  C1       1.0000 0.22943  0.22826  0.44874  Biso   1.000  C
  H1       1.0000 0.18797  0.21421  0.47679  Biso   1.000  H
  H2       1.0000 0.18263  0.24368  0.41742  Biso   1.000  H
  H3       1.0000 0.31092  0.15877  0.44347  Biso   1.000  H
  S1       1.0000 0.23487  0.35059  0.45820  Biso   1.000  S
  C2       1.0000 0.32628  0.31671  0.50562  Biso   1.000  C
  C3       1.0000 0.27152  0.34390  0.55239  Biso   1.000  C
  Cl1      1.0000 0.16929  0.48325  0.55060  Biso   1.000  Cl
  Cl2      1.0000 0.21014  0.26319  0.56163  Biso   1.000  Cl
  C4       1.0000 0.35809  0.32107  0.59161  Biso   1.000  C
  Cl3      1.0000 0.47243  0.19073  0.57969  Biso   1.000  Cl
  Cl4      1.0000 0.40010  0.41795  0.58393  Biso   1.000  Cl
  C5       1.0000 0.32103  0.32116  0.64359  Biso   1.000  C
  Cl5      1.0000 0.18219  0.41826  0.65123  Biso   1.000  Cl
  Cl6      1.0000 0.33657  0.19102  0.65557  Biso   1.000  Cl
  Cl7      1.0000 0.34805  0.48315  0.68468  Biso   1.000  Cl
  Cl8      1.0000 0.52685  0.26292  0.67376  Biso   1.000  Cl
  H4       1.0000 0.38805  0.23070  0.50371  Biso   1.000  H
  H5       1.0000 0.36553  0.36568  0.50106  Biso   1.000  H
  H6       1.0000 0.38083  0.23079  0.73145  Biso   1.000  H
  H7       1.0000 0.26869  0.36597  0.73421  Biso   1.000  H
  C6       1.0000 0.54216  0.22756  0.78650  Biso   1.000  C
  H8       1.0000 0.59757  0.21339  0.75841  Biso   1.000  H
  H9       1.0000 0.52974  0.15843  0.79189  Biso   1.000  H
  H10      1.0000 0.57366  0.24314  0.81774  Biso   1.000  H
  S2       1.0000 0.41459  0.35020  0.77705  Biso   1.000  S
  C7       1.0000 0.35688  0.31670  0.72956  Biso   1.000  C
  C8       1.0000 0.38474  0.34397  0.68286  Biso   1.000  C
  Au104    1.0000 0.33332  0.33329  0.38735  Biso   1.000  Au
  Au105    1.0000 0.33332  0.33329  0.84806  Biso   1.000  Au
  Au106    1.0000 0.26665  0.46663  0.92153  Biso   1.000  Au
  Au107    1.0000 0.46665  0.26663  0.92153  Biso   1.000  Au
  Au108    1.0000 0.26665  0.26663  0.92153  Biso   1.000  Au
