# Supplementary material for: Substituent Control of σ-Interference Effects in the Transmission of Saturated Molecules
Source: ACS Phys Chem Au. 2022 Apr 14;2(4):282–8. doi: 10.1021/acsphyschemau.2c00016 (PMC9955259; doi:10.1021/acsphyschemau.2c00016)
Supplement: Supplementary file 2 — pg2c00016_si_002.zip [file pg2c00016_si_002.zip › structures/junctions_cif/C4_vinyl.cif]

data_image0
_cell_length_a       14.425
_cell_length_b       14.425
_cell_length_c       29.9508
_cell_angle_alpha    90
_cell_angle_beta     90
_cell_angle_gamma    60

_symmetry_space_group_name_H-M    "P 1"
_symmetry_int_tables_number       1

loop_
  _symmetry_equiv_pos_as_xyz
  'x, y, z'

loop_
  _atom_site_label
  _atom_site_occupancy
  _atom_site_fract_x
  _atom_site_fract_y
  _atom_site_fract_z
  _atom_site_thermal_displace_type
  _atom_site_B_iso_or_equiv
  _atom_site_type_symbol
  Au1      1.0000 0.00000  0.00000  0.00000  Biso   1.000  Au
  Au2      1.0000 0.20000  0.00000  0.00000  Biso   1.000  Au
  Au3      1.0000 0.40000  0.00000  0.00000  Biso   1.000  Au
  Au4      1.0000 0.60000  0.00000  0.00000  Biso   1.000  Au
  Au5      1.0000 0.80000  0.00000  0.00000  Biso   1.000  Au
  Au6      1.0000 0.00000  0.20000  0.00000  Biso   1.000  Au
  Au7      1.0000 0.20000  0.20000  0.00000  Biso   1.000  Au
  Au8      1.0000 0.40000  0.20000  0.00000  Biso   1.000  Au
  Au9      1.0000 0.60000  0.20000  0.00000  Biso   1.000  Au
  Au10     1.0000 0.80000  0.20000  0.00000  Biso   1.000  Au
  Au11     1.0000 0.00000  0.40000  0.00000  Biso   1.000  Au
  Au12     1.0000 0.20000  0.40000  0.00000  Biso   1.000  Au
  Au13     1.0000 0.40000  0.40000  0.00000  Biso   1.000  Au
  Au14     1.0000 0.60000  0.40000  0.00000  Biso   1.000  Au
  Au15     1.0000 0.80000  0.40000  0.00000  Biso   1.000  Au
  Au16     1.0000 0.00000  0.60000  0.00000  Biso   1.000  Au
  Au17     1.0000 0.20000  0.60000  0.00000  Biso   1.000  Au
  Au18     1.0000 0.40000  0.60000  0.00000  Biso   1.000  Au
  Au19     1.0000 0.60000  0.60000  0.00000  Biso   1.000  Au
  Au20     1.0000 0.80000  0.60000  0.00000  Biso   1.000  Au
  Au21     1.0000 0.00000  0.80000  0.00000  Biso   1.000  Au
  Au22     1.0000 0.20000  0.80000  0.00000  Biso   1.000  Au
  Au23     1.0000 0.40000  0.80000  0.00000  Biso   1.000  Au
  Au24     1.0000 0.60000  0.80000  0.00000  Biso   1.000  Au
  Au25     1.0000 0.80000  0.80000  0.00000  Biso   1.000  Au
  Au26     1.0000 0.06667  0.06667  0.07865  Biso   1.000  Au
  Au27     1.0000 0.26667  0.06667  0.07865  Biso   1.000  Au
  Au28     1.0000 0.46667  0.06667  0.07865  Biso   1.000  Au
  Au29     1.0000 0.66667  0.06667  0.07865  Biso   1.000  Au
  Au30     1.0000 0.86667  0.06667  0.07865  Biso   1.000  Au
  Au31     1.0000 0.06667  0.26667  0.07865  Biso   1.000  Au
  Au32     1.0000 0.26667  0.26667  0.07865  Biso   1.000  Au
  Au33     1.0000 0.46667  0.26667  0.07865  Biso   1.000  Au
  Au34     1.0000 0.66667  0.26667  0.07865  Biso   1.000  Au
  Au35     1.0000 0.86667  0.26667  0.07865  Biso   1.000  Au
  Au36     1.0000 0.06667  0.46667  0.07865  Biso   1.000  Au
  Au37     1.0000 0.26667  0.46667  0.07865  Biso   1.000  Au
  Au38     1.0000 0.46667  0.46667  0.07865  Biso   1.000  Au
  Au39     1.0000 0.66667  0.46667  0.07865  Biso   1.000  Au
  Au40     1.0000 0.86667  0.46667  0.07865  Biso   1.000  Au
  Au41     1.0000 0.06667  0.66667  0.07865  Biso   1.000  Au
  Au42     1.0000 0.26667  0.66667  0.07865  Biso   1.000  Au
  Au43     1.0000 0.46667  0.66667  0.07865  Biso   1.000  Au
  Au44     1.0000 0.66667  0.66667  0.07865  Biso   1.000  Au
  Au45     1.0000 0.86667  0.66667  0.07865  Biso   1.000  Au
  Au46     1.0000 0.06667  0.86667  0.07865  Biso   1.000  Au
  Au47     1.0000 0.26667  0.86667  0.07865  Biso   1.000  Au
  Au48     1.0000 0.46667  0.86667  0.07865  Biso   1.000  Au
  Au49     1.0000 0.66667  0.86667  0.07865  Biso   1.000  Au
  Au50     1.0000 0.86667  0.86667  0.07865  Biso   1.000  Au
  Au51     1.0000 0.93333  0.13333  0.15730  Biso   1.000  Au
  Au52     1.0000 0.13333  0.13333  0.15730  Biso   1.000  Au
  Au53     1.0000 0.33333  0.13333  0.15730  Biso   1.000  Au
  Au54     1.0000 0.53333  0.13333  0.15730  Biso   1.000  Au
  Au55     1.0000 0.73333  0.13333  0.15730  Biso   1.000  Au
  Au56     1.0000 0.93333  0.33333  0.15730  Biso   1.000  Au
  Au57     1.0000 0.13333  0.33333  0.15730  Biso   1.000  Au
  Au58     1.0000 0.33333  0.33333  0.15730  Biso   1.000  Au
  Au59     1.0000 0.53333  0.33333  0.15730  Biso   1.000  Au
  Au60     1.0000 0.73333  0.33333  0.15730  Biso   1.000  Au
  Au61     1.0000 0.93333  0.53333  0.15730  Biso   1.000  Au
  Au62     1.0000 0.13333  0.53333  0.15730  Biso   1.000  Au
  Au63     1.0000 0.33333  0.53333  0.15730  Biso   1.000  Au
  Au64     1.0000 0.53333  0.53333  0.15730  Biso   1.000  Au
  Au65     1.0000 0.73333  0.53333  0.15730  Biso   1.000  Au
  Au66     1.0000 0.93333  0.73333  0.15730  Biso   1.000  Au
  Au67     1.0000 0.13333  0.73333  0.15730  Biso   1.000  Au
  Au68     1.0000 0.33333  0.73333  0.15730  Biso   1.000  Au
  Au69     1.0000 0.53333  0.73333  0.15730  Biso   1.000  Au
  Au70     1.0000 0.73333  0.73333  0.15730  Biso   1.000  Au
  Au71     1.0000 0.93333  0.93333  0.15730  Biso   1.000  Au
  Au72     1.0000 0.13333  0.93333  0.15730  Biso   1.000  Au
  Au73     1.0000 0.33333  0.93333  0.15730  Biso   1.000  Au
  Au74     1.0000 0.53333  0.93333  0.15730  Biso   1.000  Au
  Au75     1.0000 0.73333  0.93333  0.15730  Biso   1.000  Au
  Au76     1.0000 0.00000  0.00000  0.23595  Biso   1.000  Au
  Au77     1.0000 0.20000  0.00000  0.23595  Biso   1.000  Au
  Au78     1.0000 0.40000  0.00000  0.23595  Biso   1.000  Au
  Au79     1.0000 0.60000  0.00000  0.23595  Biso   1.000  Au
  Au80     1.0000 0.80000  0.00000  0.23595  Biso   1.000  Au
  Au81     1.0000 0.00000  0.20000  0.23595  Biso   1.000  Au
  Au82     1.0000 0.20000  0.20000  0.23595  Biso   1.000  Au
  Au83     1.0000 0.40000  0.20000  0.23595  Biso   1.000  Au
  Au84     1.0000 0.60000  0.20000  0.23595  Biso   1.000  Au
  Au85     1.0000 0.80000  0.20000  0.23595  Biso   1.000  Au
  Au86     1.0000 0.00000  0.40000  0.23595  Biso   1.000  Au
  Au87     1.0000 0.20000  0.40000  0.23595  Biso   1.000  Au
  Au88     1.0000 0.40000  0.40000  0.23595  Biso   1.000  Au
  Au89     1.0000 0.60000  0.40000  0.23595  Biso   1.000  Au
  Au90     1.0000 0.80000  0.40000  0.23595  Biso   1.000  Au
  Au91     1.0000 0.00000  0.60000  0.23595  Biso   1.000  Au
  Au92     1.0000 0.20000  0.60000  0.23595  Biso   1.000  Au
  Au93     1.0000 0.40000  0.60000  0.23595  Biso   1.000  Au
  Au94     1.0000 0.60000  0.60000  0.23595  Biso   1.000  Au
  Au95     1.0000 0.80000  0.60000  0.23595  Biso   1.000  Au
  Au96     1.0000 0.00000  0.80000  0.23595  Biso   1.000  Au
  Au97     1.0000 0.20000  0.80000  0.23595  Biso   1.000  Au
  Au98     1.0000 0.40000  0.80000  0.23595  Biso   1.000  Au
  Au99     1.0000 0.60000  0.80000  0.23595  Biso   1.000  Au
  Au100    1.0000 0.80000  0.80000  0.23595  Biso   1.000  Au
  Au101    1.0000 0.26665  0.26663  0.31459  Biso   1.000  Au
  Au102    1.0000 0.46665  0.26663  0.31459  Biso   1.000  Au
  Au103    1.0000 0.26665  0.46663  0.31459  Biso   1.000  Au
  C1       1.0000 0.54725  0.22618  0.44392  Biso   1.000  C
  H1       1.0000 0.56994  0.18330  0.41125  Biso   1.000  H
  H2       1.0000 0.60768  0.17928  0.46980  Biso   1.000  H
  H3       1.0000 0.53847  0.30660  0.43941  Biso   1.000  H
  S1       1.0000 0.41979  0.23525  0.45767  Biso   1.000  S
  C2       1.0000 0.36617  0.32399  0.50696  Biso   1.000  C
  C3       1.0000 0.39530  0.26536  0.55306  Biso   1.000  C
  C4       1.0000 0.51676  0.20836  0.55989  Biso   1.000  C
  C5       1.0000 0.58335  0.24533  0.54940  Biso   1.000  C
  C6       1.0000 0.36285  0.17976  0.55419  Biso   1.000  C
  C7       1.0000 0.29037  0.17176  0.52843  Biso   1.000  C
  C8       1.0000 0.32849  0.35959  0.59277  Biso   1.000  C
  C9       1.0000 0.38013  0.42950  0.59279  Biso   1.000  C
  C10      1.0000 0.35821  0.51413  0.56639  Biso   1.000  C
  C11      1.0000 0.21220  0.41661  0.57762  Biso   1.000  C
  C12      1.0000 0.14096  0.52245  0.57593  Biso   1.000  C
  C13      1.0000 0.33792  0.30753  0.64312  Biso   1.000  C
  C14      1.0000 0.45410  0.25052  0.65841  Biso   1.000  C
  C15      1.0000 0.52514  0.14468  0.66009  Biso   1.000  C
  C16      1.0000 0.28642  0.23752  0.64326  Biso   1.000  C
  C17      1.0000 0.30873  0.15275  0.66966  Biso   1.000  C
  C18      1.0000 0.14955  0.45863  0.67602  Biso   1.000  C
  C19      1.0000 0.08346  0.42101  0.68644  Biso   1.000  C
  C20      1.0000 0.30348  0.48754  0.68168  Biso   1.000  C
  C21      1.0000 0.37619  0.49579  0.70719  Biso   1.000  C
  H4       1.0000 0.39178  0.38470  0.50488  Biso   1.000  H
  H5       1.0000 0.27796  0.36676  0.50164  Biso   1.000  H
  H6       1.0000 0.55237  0.12700  0.57429  Biso   1.000  H
  H7       1.0000 0.55542  0.32531  0.53471  Biso   1.000  H
  H8       1.0000 0.67031  0.19546  0.55561  Biso   1.000  H
  H9       1.0000 0.40738  0.11527  0.57888  Biso   1.000  H
  H10      1.0000 0.24262  0.23007  0.50205  Biso   1.000  H
  H11      1.0000 0.27645  0.10354  0.53275  Biso   1.000  H
  H12      1.0000 0.44911  0.40248  0.61559  Biso   1.000  H
  H13      1.0000 0.40758  0.55288  0.56906  Biso   1.000  H
  H14      1.0000 0.29234  0.54838  0.54178  Biso   1.000  H
  H15      1.0000 0.18327  0.36218  0.56648  Biso   1.000  H
  H16      1.0000 0.05799  0.55056  0.56477  Biso   1.000  H
  H17      1.0000 0.16038  0.58434  0.58625  Biso   1.000  H
  H18      1.0000 0.48292  0.30501  0.66965  Biso   1.000  H
  H19      1.0000 0.60796  0.11633  0.67152  Biso   1.000  H
  H20      1.0000 0.50546  0.08303  0.64969  Biso   1.000  H
  H21      1.0000 0.21710  0.26455  0.62064  Biso   1.000  H
  H22      1.0000 0.25958  0.11379  0.66712  Biso   1.000  H
  H23      1.0000 0.37483  0.11867  0.69417  Biso   1.000  H
  H24      1.0000 0.11360  0.53990  0.66149  Biso   1.000  H
  H25      1.0000 0.11184  0.34099  0.70121  Biso   1.000  H
  H26      1.0000 0.99644  0.47031  0.68013  Biso   1.000  H
  H27      1.0000 0.25859  0.55209  0.65707  Biso   1.000  H
  H28      1.0000 0.42440  0.43764  0.73353  Biso   1.000  H
  H29      1.0000 0.38982  0.56419  0.70257  Biso   1.000  H
  H30      1.0000 0.27528  0.28199  0.73086  Biso   1.000  H
  H31      1.0000 0.38858  0.30072  0.73412  Biso   1.000  H
  C22      1.0000 0.11942  0.44071  0.79217  Biso   1.000  C
  H32      1.0000 0.09689  0.48469  0.82452  Biso   1.000  H
  H33      1.0000 0.05927  0.48712  0.76610  Biso   1.000  H
  H34      1.0000 0.12791  0.36057  0.79718  Biso   1.000  H
  S2       1.0000 0.24705  0.43106  0.77840  Biso   1.000  S
  C23      1.0000 0.30032  0.34317  0.72895  Biso   1.000  C
  C24      1.0000 0.27097  0.40200  0.68290  Biso   1.000  C
  Au104    1.0000 0.33332  0.33329  0.38824  Biso   1.000  Au
  Au105    1.0000 0.33332  0.33329  0.84771  Biso   1.000  Au
  Au106    1.0000 0.26665  0.46663  0.92135  Biso   1.000  Au
  Au107    1.0000 0.46665  0.26663  0.92135  Biso   1.000  Au
  Au108    1.0000 0.26665  0.26663  0.92135  Biso   1.000  Au
