# Supplementary material for: Substituent Control of σ-Interference Effects in the Transmission of Saturated Molecules
Source: ACS Phys Chem Au. 2022 Apr 14;2(4):282–8. doi: 10.1021/acsphyschemau.2c00016 (PMC9955259; doi:10.1021/acsphyschemau.2c00016)
Supplement: Supplementary file 2 — pg2c00016_si_002.zip [file pg2c00016_si_002.zip › structures/junctions_cif/Ge4_sih3.cif]

data_image0
_cell_length_a       14.425
_cell_length_b       14.425
_cell_length_c       32.4835
_cell_angle_alpha    90
_cell_angle_beta     90
_cell_angle_gamma    60

_symmetry_space_group_name_H-M    "P 1"
_symmetry_int_tables_number       1

loop_
  _symmetry_equiv_pos_as_xyz
  'x, y, z'

loop_
  _atom_site_label
  _atom_site_occupancy
  _atom_site_fract_x
  _atom_site_fract_y
  _atom_site_fract_z
  _atom_site_thermal_displace_type
  _atom_site_B_iso_or_equiv
  _atom_site_type_symbol
  Au1      1.0000 0.00000  0.00000  0.00000  Biso   1.000  Au
  Au2      1.0000 0.20000  0.00000  0.00000  Biso   1.000  Au
  Au3      1.0000 0.40000  0.00000  0.00000  Biso   1.000  Au
  Au4      1.0000 0.60000  0.00000  0.00000  Biso   1.000  Au
  Au5      1.0000 0.80000  0.00000  0.00000  Biso   1.000  Au
  Au6      1.0000 0.00000  0.20000  0.00000  Biso   1.000  Au
  Au7      1.0000 0.20000  0.20000  0.00000  Biso   1.000  Au
  Au8      1.0000 0.40000  0.20000  0.00000  Biso   1.000  Au
  Au9      1.0000 0.60000  0.20000  0.00000  Biso   1.000  Au
  Au10     1.0000 0.80000  0.20000  0.00000  Biso   1.000  Au
  Au11     1.0000 0.00000  0.40000  0.00000  Biso   1.000  Au
  Au12     1.0000 0.20000  0.40000  0.00000  Biso   1.000  Au
  Au13     1.0000 0.40000  0.40000  0.00000  Biso   1.000  Au
  Au14     1.0000 0.60000  0.40000  0.00000  Biso   1.000  Au
  Au15     1.0000 0.80000  0.40000  0.00000  Biso   1.000  Au
  Au16     1.0000 0.00000  0.60000  0.00000  Biso   1.000  Au
  Au17     1.0000 0.20000  0.60000  0.00000  Biso   1.000  Au
  Au18     1.0000 0.40000  0.60000  0.00000  Biso   1.000  Au
  Au19     1.0000 0.60000  0.60000  0.00000  Biso   1.000  Au
  Au20     1.0000 0.80000  0.60000  0.00000  Biso   1.000  Au
  Au21     1.0000 0.00000  0.80000  0.00000  Biso   1.000  Au
  Au22     1.0000 0.20000  0.80000  0.00000  Biso   1.000  Au
  Au23     1.0000 0.40000  0.80000  0.00000  Biso   1.000  Au
  Au24     1.0000 0.60000  0.80000  0.00000  Biso   1.000  Au
  Au25     1.0000 0.80000  0.80000  0.00000  Biso   1.000  Au
  Au26     1.0000 0.06667  0.06667  0.07252  Biso   1.000  Au
  Au27     1.0000 0.26667  0.06667  0.07252  Biso   1.000  Au
  Au28     1.0000 0.46667  0.06667  0.07252  Biso   1.000  Au
  Au29     1.0000 0.66667  0.06667  0.07252  Biso   1.000  Au
  Au30     1.0000 0.86667  0.06667  0.07252  Biso   1.000  Au
  Au31     1.0000 0.06667  0.26667  0.07252  Biso   1.000  Au
  Au32     1.0000 0.26667  0.26667  0.07252  Biso   1.000  Au
  Au33     1.0000 0.46667  0.26667  0.07252  Biso   1.000  Au
  Au34     1.0000 0.66667  0.26667  0.07252  Biso   1.000  Au
  Au35     1.0000 0.86667  0.26667  0.07252  Biso   1.000  Au
  Au36     1.0000 0.06667  0.46667  0.07252  Biso   1.000  Au
  Au37     1.0000 0.26667  0.46667  0.07252  Biso   1.000  Au
  Au38     1.0000 0.46667  0.46667  0.07252  Biso   1.000  Au
  Au39     1.0000 0.66667  0.46667  0.07252  Biso   1.000  Au
  Au40     1.0000 0.86667  0.46667  0.07252  Biso   1.000  Au
  Au41     1.0000 0.06667  0.66667  0.07252  Biso   1.000  Au
  Au42     1.0000 0.26667  0.66667  0.07252  Biso   1.000  Au
  Au43     1.0000 0.46667  0.66667  0.07252  Biso   1.000  Au
  Au44     1.0000 0.66667  0.66667  0.07252  Biso   1.000  Au
  Au45     1.0000 0.86667  0.66667  0.07252  Biso   1.000  Au
  Au46     1.0000 0.06667  0.86667  0.07252  Biso   1.000  Au
  Au47     1.0000 0.26667  0.86667  0.07252  Biso   1.000  Au
  Au48     1.0000 0.46667  0.86667  0.07252  Biso   1.000  Au
  Au49     1.0000 0.66667  0.86667  0.07252  Biso   1.000  Au
  Au50     1.0000 0.86667  0.86667  0.07252  Biso   1.000  Au
  Au51     1.0000 0.93333  0.13333  0.14503  Biso   1.000  Au
  Au52     1.0000 0.13333  0.13333  0.14503  Biso   1.000  Au
  Au53     1.0000 0.33333  0.13333  0.14503  Biso   1.000  Au
  Au54     1.0000 0.53333  0.13333  0.14503  Biso   1.000  Au
  Au55     1.0000 0.73333  0.13333  0.14503  Biso   1.000  Au
  Au56     1.0000 0.93333  0.33333  0.14503  Biso   1.000  Au
  Au57     1.0000 0.13333  0.33333  0.14503  Biso   1.000  Au
  Au58     1.0000 0.33333  0.33333  0.14503  Biso   1.000  Au
  Au59     1.0000 0.53333  0.33333  0.14503  Biso   1.000  Au
  Au60     1.0000 0.73333  0.33333  0.14503  Biso   1.000  Au
  Au61     1.0000 0.93333  0.53333  0.14503  Biso   1.000  Au
  Au62     1.0000 0.13333  0.53333  0.14503  Biso   1.000  Au
  Au63     1.0000 0.33333  0.53333  0.14503  Biso   1.000  Au
  Au64     1.0000 0.53333  0.53333  0.14503  Biso   1.000  Au
  Au65     1.0000 0.73333  0.53333  0.14503  Biso   1.000  Au
  Au66     1.0000 0.93333  0.73333  0.14503  Biso   1.000  Au
  Au67     1.0000 0.13333  0.73333  0.14503  Biso   1.000  Au
  Au68     1.0000 0.33333  0.73333  0.14503  Biso   1.000  Au
  Au69     1.0000 0.53333  0.73333  0.14503  Biso   1.000  Au
  Au70     1.0000 0.73333  0.73333  0.14503  Biso   1.000  Au
  Au71     1.0000 0.93333  0.93333  0.14503  Biso   1.000  Au
  Au72     1.0000 0.13333  0.93333  0.14503  Biso   1.000  Au
  Au73     1.0000 0.33333  0.93333  0.14503  Biso   1.000  Au
  Au74     1.0000 0.53333  0.93333  0.14503  Biso   1.000  Au
  Au75     1.0000 0.73333  0.93333  0.14503  Biso   1.000  Au
  Au76     1.0000 0.00000  0.00000  0.21755  Biso   1.000  Au
  Au77     1.0000 0.20000  0.00000  0.21755  Biso   1.000  Au
  Au78     1.0000 0.40000  0.00000  0.21755  Biso   1.000  Au
  Au79     1.0000 0.60000  0.00000  0.21755  Biso   1.000  Au
  Au80     1.0000 0.80000  0.00000  0.21755  Biso   1.000  Au
  Au81     1.0000 0.00000  0.20000  0.21755  Biso   1.000  Au
  Au82     1.0000 0.20000  0.20000  0.21755  Biso   1.000  Au
  Au83     1.0000 0.40000  0.20000  0.21755  Biso   1.000  Au
  Au84     1.0000 0.60000  0.20000  0.21755  Biso   1.000  Au
  Au85     1.0000 0.80000  0.20000  0.21755  Biso   1.000  Au
  Au86     1.0000 0.00000  0.40000  0.21755  Biso   1.000  Au
  Au87     1.0000 0.20000  0.40000  0.21755  Biso   1.000  Au
  Au88     1.0000 0.40000  0.40000  0.21755  Biso   1.000  Au
  Au89     1.0000 0.60000  0.40000  0.21755  Biso   1.000  Au
  Au90     1.0000 0.80000  0.40000  0.21755  Biso   1.000  Au
  Au91     1.0000 0.00000  0.60000  0.21755  Biso   1.000  Au
  Au92     1.0000 0.20000  0.60000  0.21755  Biso   1.000  Au
  Au93     1.0000 0.40000  0.60000  0.21755  Biso   1.000  Au
  Au94     1.0000 0.60000  0.60000  0.21755  Biso   1.000  Au
  Au95     1.0000 0.80000  0.60000  0.21755  Biso   1.000  Au
  Au96     1.0000 0.00000  0.80000  0.21755  Biso   1.000  Au
  Au97     1.0000 0.20000  0.80000  0.21755  Biso   1.000  Au
  Au98     1.0000 0.40000  0.80000  0.21755  Biso   1.000  Au
  Au99     1.0000 0.60000  0.80000  0.21755  Biso   1.000  Au
  Au100    1.0000 0.80000  0.80000  0.21755  Biso   1.000  Au
  Au101    1.0000 0.26665  0.26663  0.29007  Biso   1.000  Au
  Au102    1.0000 0.46665  0.26663  0.29007  Biso   1.000  Au
  Au103    1.0000 0.26665  0.46663  0.29007  Biso   1.000  Au
  C1       1.0000 0.52807  0.32686  0.40654  Biso   1.000  C
  H1       1.0000 0.56902  0.28834  0.37715  Biso   1.000  H
  H2       1.0000 0.58832  0.30981  0.43103  Biso   1.000  H
  H3       1.0000 0.47620  0.41429  0.40132  Biso   1.000  H
  S1       1.0000 0.44638  0.26709  0.41921  Biso   1.000  S
  C2       1.0000 0.37675  0.34038  0.46541  Biso   1.000  C
  Ge1      1.0000 0.45942  0.27093  0.51749  Biso   1.000  Ge
  Si1      1.0000 0.63354  0.25649  0.51583  Biso   1.000  Si
  Si2      1.0000 0.47842  0.09532  0.52137  Biso   1.000  Si
  Ge2      1.0000 0.34963  0.38952  0.57483  Biso   1.000  Ge
  Si3      1.0000 0.16618  0.43623  0.56287  Biso   1.000  Si
  Si4      1.0000 0.36521  0.54787  0.56889  Biso   1.000  Si
  Ge3      1.0000 0.40955  0.29910  0.64263  Biso   1.000  Ge
  Si5      1.0000 0.32755  0.19080  0.65430  Biso   1.000  Si
  Si6      1.0000 0.60163  0.18972  0.64817  Biso   1.000  Si
  Si7      1.0000 0.16795  0.56652  0.69637  Biso   1.000  Si
  Si8      1.0000 0.46549  0.51231  0.70154  Biso   1.000  Si
  H4       1.0000 0.35544  0.42576  0.46297  Biso   1.000  H
  H5       1.0000 0.30143  0.33683  0.46650  Biso   1.000  H
  H6       1.0000 0.70486  0.17274  0.48501  Biso   1.000  H
  H7       1.0000 0.68425  0.22573  0.55781  Biso   1.000  H
  H8       1.0000 0.62377  0.36186  0.50359  Biso   1.000  H
  H9       1.0000 0.36941  0.10486  0.52124  Biso   1.000  H
  H10      1.0000 0.54235  0.02750  0.48541  Biso   1.000  H
  H11      1.0000 0.53520  0.04311  0.56090  Biso   1.000  H
  H12      1.0000 0.12761  0.49805  0.52312  Biso   1.000  H
  H13      1.0000 0.15834  0.33616  0.55930  Biso   1.000  H
  H14      1.0000 0.09459  0.50404  0.59742  Biso   1.000  H
  H15      1.0000 0.33226  0.59249  0.52596  Biso   1.000  H
  H16      1.0000 0.47980  0.51975  0.57546  Biso   1.000  H
  H17      1.0000 0.29480  0.63303  0.59936  Biso   1.000  H
  H18      1.0000 0.36872  0.12901  0.69395  Biso   1.000  H
  H19      1.0000 0.20793  0.26210  0.65775  Biso   1.000  H
  H20      1.0000 0.35146  0.11254  0.61964  Biso   1.000  H
  H21      1.0000 0.65357  0.25687  0.64144  Biso   1.000  H
  H22      1.0000 0.62902  0.14342  0.69107  Biso   1.000  H
  H23      1.0000 0.64655  0.09887  0.61762  Biso   1.000  H
  H24      1.0000 0.09951  0.51463  0.69634  Biso   1.000  H
  H25      1.0000 0.13726  0.64169  0.73250  Biso   1.000  H
  H26      1.0000 0.14931  0.62868  0.65700  Biso   1.000  H
  H27      1.0000 0.42325  0.60238  0.73245  Biso   1.000  H
  H28      1.0000 0.46705  0.55605  0.65962  Biso   1.000  H
  H29      1.0000 0.57854  0.43100  0.71355  Biso   1.000  H
  H30      1.0000 0.45662  0.27545  0.75443  Biso   1.000  H
  H31      1.0000 0.31650  0.31579  0.75123  Biso   1.000  H
  C3       1.0000 0.46869  0.41823  0.81089  Biso   1.000  C
  H32      1.0000 0.45527  0.46273  0.84030  Biso   1.000  H
  H33      1.0000 0.53118  0.33326  0.81578  Biso   1.000  H
  H34      1.0000 0.49239  0.45643  0.78652  Biso   1.000  H
  S2       1.0000 0.34125  0.42741  0.79839  Biso   1.000  S
  C4       1.0000 0.37425  0.34568  0.75212  Biso   1.000  C
  Ge4      1.0000 0.35442  0.43070  0.70002  Biso   1.000  Ge
  Au104    1.0000 0.33332  0.33329  0.35796  Biso   1.000  Au
  Au105    1.0000 0.33332  0.33329  0.85958  Biso   1.000  Au
  Au106    1.0000 0.26665  0.46663  0.92748  Biso   1.000  Au
  Au107    1.0000 0.46665  0.26663  0.92748  Biso   1.000  Au
  Au108    1.0000 0.26665  0.26663  0.92748  Biso   1.000  Au
