# Supplementary material for: Substituent Control of σ-Interference Effects in the Transmission of Saturated Molecules
Source: ACS Phys Chem Au. 2022 Apr 14;2(4):282–8. doi: 10.1021/acsphyschemau.2c00016 (PMC9955259; doi:10.1021/acsphyschemau.2c00016)
Supplement: Supplementary file 2 — pg2c00016_si_002.zip [file pg2c00016_si_002.zip › structures/junctions_cif/Ge222_sub16_ortho.cif]

data_image0
_cell_length_a       14.425
_cell_length_b       14.425
_cell_length_c       31.1914
_cell_angle_alpha    90
_cell_angle_beta     90
_cell_angle_gamma    60

_symmetry_space_group_name_H-M    "P 1"
_symmetry_int_tables_number       1

loop_
  _symmetry_equiv_pos_as_xyz
  'x, y, z'

loop_
  _atom_site_label
  _atom_site_occupancy
  _atom_site_fract_x
  _atom_site_fract_y
  _atom_site_fract_z
  _atom_site_thermal_displace_type
  _atom_site_B_iso_or_equiv
  _atom_site_type_symbol
  Au1      1.0000 0.00000  0.00000  0.00000  Biso   1.000  Au
  Au2      1.0000 0.20000  0.00000  0.00000  Biso   1.000  Au
  Au3      1.0000 0.40000  0.00000  0.00000  Biso   1.000  Au
  Au4      1.0000 0.60000  0.00000  0.00000  Biso   1.000  Au
  Au5      1.0000 0.80000  0.00000  0.00000  Biso   1.000  Au
  Au6      1.0000 0.00000  0.20000  0.00000  Biso   1.000  Au
  Au7      1.0000 0.20000  0.20000  0.00000  Biso   1.000  Au
  Au8      1.0000 0.40000  0.20000  0.00000  Biso   1.000  Au
  Au9      1.0000 0.60000  0.20000  0.00000  Biso   1.000  Au
  Au10     1.0000 0.80000  0.20000  0.00000  Biso   1.000  Au
  Au11     1.0000 0.00000  0.40000  0.00000  Biso   1.000  Au
  Au12     1.0000 0.20000  0.40000  0.00000  Biso   1.000  Au
  Au13     1.0000 0.40000  0.40000  0.00000  Biso   1.000  Au
  Au14     1.0000 0.60000  0.40000  0.00000  Biso   1.000  Au
  Au15     1.0000 0.80000  0.40000  0.00000  Biso   1.000  Au
  Au16     1.0000 0.00000  0.60000  0.00000  Biso   1.000  Au
  Au17     1.0000 0.20000  0.60000  0.00000  Biso   1.000  Au
  Au18     1.0000 0.40000  0.60000  0.00000  Biso   1.000  Au
  Au19     1.0000 0.60000  0.60000  0.00000  Biso   1.000  Au
  Au20     1.0000 0.80000  0.60000  0.00000  Biso   1.000  Au
  Au21     1.0000 0.00000  0.80000  0.00000  Biso   1.000  Au
  Au22     1.0000 0.20000  0.80000  0.00000  Biso   1.000  Au
  Au23     1.0000 0.40000  0.80000  0.00000  Biso   1.000  Au
  Au24     1.0000 0.60000  0.80000  0.00000  Biso   1.000  Au
  Au25     1.0000 0.80000  0.80000  0.00000  Biso   1.000  Au
  Au26     1.0000 0.06667  0.06667  0.07552  Biso   1.000  Au
  Au27     1.0000 0.26667  0.06667  0.07552  Biso   1.000  Au
  Au28     1.0000 0.46667  0.06667  0.07552  Biso   1.000  Au
  Au29     1.0000 0.66667  0.06667  0.07552  Biso   1.000  Au
  Au30     1.0000 0.86667  0.06667  0.07552  Biso   1.000  Au
  Au31     1.0000 0.06667  0.26667  0.07552  Biso   1.000  Au
  Au32     1.0000 0.26667  0.26667  0.07552  Biso   1.000  Au
  Au33     1.0000 0.46667  0.26667  0.07552  Biso   1.000  Au
  Au34     1.0000 0.66667  0.26667  0.07552  Biso   1.000  Au
  Au35     1.0000 0.86667  0.26667  0.07552  Biso   1.000  Au
  Au36     1.0000 0.06667  0.46667  0.07552  Biso   1.000  Au
  Au37     1.0000 0.26667  0.46667  0.07552  Biso   1.000  Au
  Au38     1.0000 0.46667  0.46667  0.07552  Biso   1.000  Au
  Au39     1.0000 0.66667  0.46667  0.07552  Biso   1.000  Au
  Au40     1.0000 0.86667  0.46667  0.07552  Biso   1.000  Au
  Au41     1.0000 0.06667  0.66667  0.07552  Biso   1.000  Au
  Au42     1.0000 0.26667  0.66667  0.07552  Biso   1.000  Au
  Au43     1.0000 0.46667  0.66667  0.07552  Biso   1.000  Au
  Au44     1.0000 0.66667  0.66667  0.07552  Biso   1.000  Au
  Au45     1.0000 0.86667  0.66667  0.07552  Biso   1.000  Au
  Au46     1.0000 0.06667  0.86667  0.07552  Biso   1.000  Au
  Au47     1.0000 0.26667  0.86667  0.07552  Biso   1.000  Au
  Au48     1.0000 0.46667  0.86667  0.07552  Biso   1.000  Au
  Au49     1.0000 0.66667  0.86667  0.07552  Biso   1.000  Au
  Au50     1.0000 0.86667  0.86667  0.07552  Biso   1.000  Au
  Au51     1.0000 0.93333  0.13333  0.15104  Biso   1.000  Au
  Au52     1.0000 0.13333  0.13333  0.15104  Biso   1.000  Au
  Au53     1.0000 0.33333  0.13333  0.15104  Biso   1.000  Au
  Au54     1.0000 0.53333  0.13333  0.15104  Biso   1.000  Au
  Au55     1.0000 0.73333  0.13333  0.15104  Biso   1.000  Au
  Au56     1.0000 0.93333  0.33333  0.15104  Biso   1.000  Au
  Au57     1.0000 0.13333  0.33333  0.15104  Biso   1.000  Au
  Au58     1.0000 0.33333  0.33333  0.15104  Biso   1.000  Au
  Au59     1.0000 0.53333  0.33333  0.15104  Biso   1.000  Au
  Au60     1.0000 0.73333  0.33333  0.15104  Biso   1.000  Au
  Au61     1.0000 0.93333  0.53333  0.15104  Biso   1.000  Au
  Au62     1.0000 0.13333  0.53333  0.15104  Biso   1.000  Au
  Au63     1.0000 0.33333  0.53333  0.15104  Biso   1.000  Au
  Au64     1.0000 0.53333  0.53333  0.15104  Biso   1.000  Au
  Au65     1.0000 0.73333  0.53333  0.15104  Biso   1.000  Au
  Au66     1.0000 0.93333  0.73333  0.15104  Biso   1.000  Au
  Au67     1.0000 0.13333  0.73333  0.15104  Biso   1.000  Au
  Au68     1.0000 0.33333  0.73333  0.15104  Biso   1.000  Au
  Au69     1.0000 0.53333  0.73333  0.15104  Biso   1.000  Au
  Au70     1.0000 0.73333  0.73333  0.15104  Biso   1.000  Au
  Au71     1.0000 0.93333  0.93333  0.15104  Biso   1.000  Au
  Au72     1.0000 0.13333  0.93333  0.15104  Biso   1.000  Au
  Au73     1.0000 0.33333  0.93333  0.15104  Biso   1.000  Au
  Au74     1.0000 0.53333  0.93333  0.15104  Biso   1.000  Au
  Au75     1.0000 0.73333  0.93333  0.15104  Biso   1.000  Au
  Au76     1.0000 0.00000  0.00000  0.22656  Biso   1.000  Au
  Au77     1.0000 0.20000  0.00000  0.22656  Biso   1.000  Au
  Au78     1.0000 0.40000  0.00000  0.22656  Biso   1.000  Au
  Au79     1.0000 0.60000  0.00000  0.22656  Biso   1.000  Au
  Au80     1.0000 0.80000  0.00000  0.22656  Biso   1.000  Au
  Au81     1.0000 0.00000  0.20000  0.22656  Biso   1.000  Au
  Au82     1.0000 0.20000  0.20000  0.22656  Biso   1.000  Au
  Au83     1.0000 0.40000  0.20000  0.22656  Biso   1.000  Au
  Au84     1.0000 0.60000  0.20000  0.22656  Biso   1.000  Au
  Au85     1.0000 0.80000  0.20000  0.22656  Biso   1.000  Au
  Au86     1.0000 0.00000  0.40000  0.22656  Biso   1.000  Au
  Au87     1.0000 0.20000  0.40000  0.22656  Biso   1.000  Au
  Au88     1.0000 0.40000  0.40000  0.22656  Biso   1.000  Au
  Au89     1.0000 0.60000  0.40000  0.22656  Biso   1.000  Au
  Au90     1.0000 0.80000  0.40000  0.22656  Biso   1.000  Au
  Au91     1.0000 0.00000  0.60000  0.22656  Biso   1.000  Au
  Au92     1.0000 0.20000  0.60000  0.22656  Biso   1.000  Au
  Au93     1.0000 0.40000  0.60000  0.22656  Biso   1.000  Au
  Au94     1.0000 0.60000  0.60000  0.22656  Biso   1.000  Au
  Au95     1.0000 0.80000  0.60000  0.22656  Biso   1.000  Au
  Au96     1.0000 0.00000  0.80000  0.22656  Biso   1.000  Au
  Au97     1.0000 0.20000  0.80000  0.22656  Biso   1.000  Au
  Au98     1.0000 0.40000  0.80000  0.22656  Biso   1.000  Au
  Au99     1.0000 0.60000  0.80000  0.22656  Biso   1.000  Au
  Au100    1.0000 0.80000  0.80000  0.22656  Biso   1.000  Au
  Au101    1.0000 0.26665  0.26663  0.30208  Biso   1.000  Au
  Au102    1.0000 0.46665  0.26663  0.30208  Biso   1.000  Au
  Au103    1.0000 0.26665  0.46663  0.30208  Biso   1.000  Au
  C1       1.0000 0.49037  0.17175  0.44075  Biso   1.000  C
  H1       1.0000 0.53452  0.14070  0.47130  Biso   1.000  H
  H2       1.0000 0.45005  0.12640  0.43119  Biso   1.000  H
  H3       1.0000 0.54650  0.16594  0.41511  Biso   1.000  H
  S1       1.0000 0.39343  0.31313  0.44604  Biso   1.000  S
  C2       1.0000 0.29771  0.31049  0.48304  Biso   1.000  C
  Ge1      1.0000 0.33724  0.29735  0.54669  Biso   1.000  Ge
  Ge2      1.0000 0.42311  0.40821  0.56394  Biso   1.000  Ge
  C3       1.0000 0.55604  0.37418  0.53177  Biso   1.000  C
  C4       1.0000 0.61673  0.27911  0.50799  Biso   1.000  C
  C5       1.0000 0.70453  0.26425  0.48301  Biso   1.000  C
  C6       1.0000 0.73429  0.34344  0.48229  Biso   1.000  C
  C7       1.0000 0.67717  0.43675  0.50722  Biso   1.000  C
  C8       1.0000 0.58812  0.45239  0.53146  Biso   1.000  C
  C9       1.0000 0.32249  0.55928  0.54632  Biso   1.000  C
  C10      1.0000 0.31000  0.58196  0.50174  Biso   1.000  C
  C11      1.0000 0.23804  0.68569  0.48667  Biso   1.000  C
  C12      1.0000 0.17868  0.76896  0.51611  Biso   1.000  C
  C13      1.0000 0.19243  0.74801  0.56041  Biso   1.000  C
  C14      1.0000 0.26344  0.64381  0.57548  Biso   1.000  C
  Ge3      1.0000 0.45330  0.39017  0.64321  Biso   1.000  Ge
  C15      1.0000 0.60794  0.30536  0.65958  Biso   1.000  C
  C16      1.0000 0.63402  0.30765  0.70330  Biso   1.000  C
  C17      1.0000 0.74056  0.24958  0.71779  Biso   1.000  C
  C18      1.0000 0.82372  0.18899  0.68853  Biso   1.000  C
  C19      1.0000 0.79883  0.18839  0.64496  Biso   1.000  C
  C20      1.0000 0.69210  0.24614  0.63046  Biso   1.000  C
  C21      1.0000 0.42199  0.52728  0.67143  Biso   1.000  C
  C22      1.0000 0.49459  0.56387  0.66215  Biso   1.000  C
  C23      1.0000 0.49462  0.64568  0.68662  Biso   1.000  C
  C24      1.0000 0.42258  0.69139  0.72111  Biso   1.000  C
  C25      1.0000 0.34687  0.65939  0.72939  Biso   1.000  C
  C26      1.0000 0.34611  0.57821  0.70445  Biso   1.000  C
  Ge4      1.0000 0.45356  0.10535  0.57240  Biso   1.000  Ge
  C27      1.0000 0.60609  0.04215  0.55372  Biso   1.000  C
  C28      1.0000 0.63578  0.99407  0.51259  Biso   1.000  C
  C29      1.0000 0.73885  0.95899  0.49589  Biso   1.000  C
  C30      1.0000 0.81588  0.96710  0.52081  Biso   1.000  C
  C31      1.0000 0.78925  0.00914  0.56258  Biso   1.000  C
  C32      1.0000 0.68521  0.04687  0.57881  Biso   1.000  C
  C33      1.0000 0.41216  0.00573  0.54571  Biso   1.000  C
  C34      1.0000 0.31750  0.04028  0.52161  Biso   1.000  C
  C35      1.0000 0.29678  0.96584  0.50074  Biso   1.000  C
  C36      1.0000 0.37061  0.85550  0.50377  Biso   1.000  C
  C37      1.0000 0.46429  0.81997  0.52836  Biso   1.000  C
  C38      1.0000 0.48499  0.89430  0.54914  Biso   1.000  C
  Ge5      1.0000 0.44507  0.10536  0.65282  Biso   1.000  Ge
  C39      1.0000 0.58604  0.01241  0.68087  Biso   1.000  C
  C40      1.0000 0.63147  0.89975  0.67828  Biso   1.000  C
  C41      1.0000 0.72470  0.83091  0.70142  Biso   1.000  C
  C42      1.0000 0.77364  0.87362  0.72770  Biso   1.000  C
  C43      1.0000 0.73132  0.98512  0.72952  Biso   1.000  C
  C44      1.0000 0.63840  0.05393  0.70605  Biso   1.000  C
  C45      1.0000 0.35913  0.03823  0.67125  Biso   1.000  C
  C46      1.0000 0.37816  0.99067  0.71251  Biso   1.000  C
  C47      1.0000 0.31053  0.95588  0.72974  Biso   1.000  C
  C48      1.0000 0.22581  0.96223  0.70509  Biso   1.000  C
  C49      1.0000 0.21040  0.00276  0.66306  Biso   1.000  C
  C50      1.0000 0.27552  0.04150  0.64643  Biso   1.000  C
  Ge6      1.0000 0.16488  0.40042  0.66090  Biso   1.000  Ge
  C51      1.0000 0.11080  0.55219  0.67809  Biso   1.000  C
  C52      1.0000 0.08618  0.63610  0.64874  Biso   1.000  C
  C53      1.0000 0.05396  0.74028  0.66356  Biso   1.000  C
  C54      1.0000 0.04724  0.76168  0.70783  Biso   1.000  C
  C55      1.0000 0.06975  0.67917  0.73744  Biso   1.000  C
  C56      1.0000 0.10055  0.57548  0.72264  Biso   1.000  C
  C57      1.0000 0.07346  0.36112  0.69540  Biso   1.000  C
  C58      1.0000 0.11431  0.26712  0.72040  Biso   1.000  C
  C59      1.0000 0.04674  0.25000  0.74785  Biso   1.000  C
  C60      1.0000 0.93690  0.32609  0.75001  Biso   1.000  C
  C61      1.0000 0.89420  0.41800  0.72387  Biso   1.000  C
  C62      1.0000 0.96224  0.43582  0.69706  Biso   1.000  C
  Ge7      1.0000 0.15316  0.38078  0.58151  Biso   1.000  Ge
  C63      1.0000 0.04315  0.51732  0.55403  Biso   1.000  C
  C64      1.0000 0.93502  0.54965  0.56369  Biso   1.000  C
  C65      1.0000 0.85066  0.63652  0.54215  Biso   1.000  C
  C66      1.0000 0.87325  0.69139  0.51025  Biso   1.000  C
  C67      1.0000 0.97991  0.66164  0.50101  Biso   1.000  C
  C68      1.0000 0.06456  0.57532  0.52296  Biso   1.000  C
  C69      1.0000 0.08926  0.29029  0.56546  Biso   1.000  C
  C70      1.0000 0.06326  0.23268  0.59502  Biso   1.000  C
  C71      1.0000 0.01822  0.17102  0.58074  Biso   1.000  C
  C72      1.0000 0.99693  0.16685  0.53698  Biso   1.000  C
  C73      1.0000 0.02120  0.22526  0.50726  Biso   1.000  C
  C74      1.0000 0.06626  0.28668  0.52144  Biso   1.000  C
  H4       1.0000 0.22412  0.39025  0.47944  Biso   1.000  H
  H5       1.0000 0.27836  0.24778  0.47330  Biso   1.000  H
  H6       1.0000 0.59572  0.21519  0.50881  Biso   1.000  H
  H7       1.0000 0.74976  0.19010  0.46388  Biso   1.000  H
  H8       1.0000 0.80229  0.33278  0.46229  Biso   1.000  H
  H9       1.0000 0.70264  0.49755  0.50767  Biso   1.000  H
  H10      1.0000 0.54223  0.52737  0.55014  Biso   1.000  H
  H11      1.0000 0.35734  0.51740  0.47832  Biso   1.000  H
  H12      1.0000 0.22855  0.70161  0.45172  Biso   1.000  H
  H13      1.0000 0.12242  0.85077  0.50438  Biso   1.000  H
  H14      1.0000 0.14755  0.81385  0.58359  Biso   1.000  H
  H15      1.0000 0.27293  0.62935  0.61050  Biso   1.000  H
  H16      1.0000 0.57010  0.35709  0.72659  Biso   1.000  H
  H17      1.0000 0.75896  0.25196  0.75212  Biso   1.000  H
  H18      1.0000 0.90776  0.14345  0.69977  Biso   1.000  H
  H19      1.0000 0.86334  0.14337  0.62143  Biso   1.000  H
  H20      1.0000 0.67536  0.24539  0.59589  Biso   1.000  H
  H21      1.0000 0.55475  0.52551  0.63628  Biso   1.000  H
  H22      1.0000 0.55222  0.67306  0.67918  Biso   1.000  H
  H23      1.0000 0.42542  0.75255  0.74145  Biso   1.000  H
  H24      1.0000 0.28840  0.69655  0.75586  Biso   1.000  H
  H25      1.0000 0.28545  0.55464  0.71126  Biso   1.000  H
  H26      1.0000 0.57751  0.98311  0.49328  Biso   1.000  H
  H27      1.0000 0.75909  0.92447  0.46322  Biso   1.000  H
  H28      1.0000 0.89723  0.93863  0.50785  Biso   1.000  H
  H29      1.0000 0.84998  0.01319  0.58291  Biso   1.000  H
  H30      1.0000 0.66689  0.07991  0.61171  Biso   1.000  H
  H31      1.0000 0.25788  0.12659  0.51904  Biso   1.000  H
  H32      1.0000 0.22249  0.99501  0.48169  Biso   1.000  H
  H33      1.0000 0.35536  0.79677  0.48710  Biso   1.000  H
  H34      1.0000 0.52237  0.73313  0.53098  Biso   1.000  H
  H35      1.0000 0.56024  0.86524  0.56760  Biso   1.000  H
  H36      1.0000 0.59248  0.86512  0.65844  Biso   1.000  H
  H37      1.0000 0.75931  0.74300  0.69927  Biso   1.000  H
  H38      1.0000 0.84551  0.81922  0.74656  Biso   1.000  H
  H39      1.0000 0.77009  0.01954  0.74956  Biso   1.000  H
  H40      1.0000 0.60732  0.14128  0.70758  Biso   1.000  H
  H41      1.0000 0.44761  0.98004  0.73151  Biso   1.000  H
  H42      1.0000 0.32416  0.92309  0.76272  Biso   1.000  H
  H43      1.0000 0.17307  0.93413  0.71856  Biso   1.000  H
  H44      1.0000 0.14622  0.00497  0.64289  Biso   1.000  H
  H45      1.0000 0.25986  0.07461  0.61352  Biso   1.000  H
  H46      1.0000 0.09099  0.62106  0.61377  Biso   1.000  H
  H47      1.0000 0.03328  0.80547  0.64012  Biso   1.000  H
  H48      1.0000 0.02274  0.84332  0.71942  Biso   1.000  H
  H49      1.0000 0.06295  0.69590  0.77234  Biso   1.000  H
  H50      1.0000 0.11706  0.51146  0.74623  Biso   1.000  H
  H51      1.0000 0.20018  0.20587  0.71866  Biso   1.000  H
  H52      1.0000 0.08065  0.17682  0.76786  Biso   1.000  H
  H53      1.0000 0.88420  0.31405  0.77230  Biso   1.000  H
  H54      1.0000 0.80726  0.47661  0.72476  Biso   1.000  H
  H55      1.0000 0.92835  0.51009  0.67761  Biso   1.000  H
  H56      1.0000 0.91614  0.50467  0.58770  Biso   1.000  H
  H57      1.0000 0.76641  0.66123  0.54994  Biso   1.000  H
  H58      1.0000 0.80695  0.75811  0.49269  Biso   1.000  H
  H59      1.0000 0.99811  0.70528  0.47623  Biso   1.000  H
  H60      1.0000 0.14788  0.55389  0.51523  Biso   1.000  H
  H61      1.0000 0.07682  0.23632  0.62976  Biso   1.000  H
  H62      1.0000 0.99921  0.12589  0.60441  Biso   1.000  H
  H63      1.0000 0.96002  0.11960  0.52612  Biso   1.000  H
  H64      1.0000 0.00528  0.22250  0.47267  Biso   1.000  H
  H65      1.0000 0.08274  0.33375  0.49767  Biso   1.000  H
  H66      1.0000 0.47204  0.25707  0.75047  Biso   1.000  H
  H67      1.0000 0.37418  0.39745  0.74521  Biso   1.000  H
  C75      1.0000 0.35788  0.16257  0.78661  Biso   1.000  C
  H68      1.0000 0.34334  0.12829  0.75729  Biso   1.000  H
  H69      1.0000 0.31742  0.15005  0.81449  Biso   1.000  H
  H70      1.0000 0.44505  0.12546  0.79320  Biso   1.000  H
  S2       1.0000 0.29801  0.30640  0.78064  Biso   1.000  S
  C76      1.0000 0.38739  0.31483  0.74184  Biso   1.000  C
  Ge8      1.0000 0.36127  0.29832  0.67838  Biso   1.000  Ge
  Au104    1.0000 0.33332  0.33329  0.37279  Biso   1.000  Au
  Au105    1.0000 0.33332  0.33329  0.85377  Biso   1.000  Au
  Au106    1.0000 0.26665  0.46663  0.92448  Biso   1.000  Au
  Au107    1.0000 0.46665  0.26663  0.92448  Biso   1.000  Au
  Au108    1.0000 0.26665  0.26663  0.92448  Biso   1.000  Au
