# Supplementary material for: Substituent Control of σ-Interference Effects in the Transmission of Saturated Molecules
Source: ACS Phys Chem Au. 2022 Apr 14;2(4):282–8. doi: 10.1021/acsphyschemau.2c00016 (PMC9955259; doi:10.1021/acsphyschemau.2c00016)
Supplement: Supplementary file 2 — pg2c00016_si_002.zip [file pg2c00016_si_002.zip › structures/junctions_cif/Ge222_sub1_ortho.cif]

data_image0
_cell_length_a       14.425
_cell_length_b       14.425
_cell_length_c       31.0337
_cell_angle_alpha    90
_cell_angle_beta     90
_cell_angle_gamma    60

_symmetry_space_group_name_H-M    "P 1"
_symmetry_int_tables_number       1

loop_
  _symmetry_equiv_pos_as_xyz
  'x, y, z'

loop_
  _atom_site_label
  _atom_site_occupancy
  _atom_site_fract_x
  _atom_site_fract_y
  _atom_site_fract_z
  _atom_site_thermal_displace_type
  _atom_site_B_iso_or_equiv
  _atom_site_type_symbol
  Au1      1.0000 0.00000  0.00000  0.00000  Biso   1.000  Au
  Au2      1.0000 0.20000  0.00000  0.00000  Biso   1.000  Au
  Au3      1.0000 0.40000  0.00000  0.00000  Biso   1.000  Au
  Au4      1.0000 0.60000  0.00000  0.00000  Biso   1.000  Au
  Au5      1.0000 0.80000  0.00000  0.00000  Biso   1.000  Au
  Au6      1.0000 0.00000  0.20000  0.00000  Biso   1.000  Au
  Au7      1.0000 0.20000  0.20000  0.00000  Biso   1.000  Au
  Au8      1.0000 0.40000  0.20000  0.00000  Biso   1.000  Au
  Au9      1.0000 0.60000  0.20000  0.00000  Biso   1.000  Au
  Au10     1.0000 0.80000  0.20000  0.00000  Biso   1.000  Au
  Au11     1.0000 0.00000  0.40000  0.00000  Biso   1.000  Au
  Au12     1.0000 0.20000  0.40000  0.00000  Biso   1.000  Au
  Au13     1.0000 0.40000  0.40000  0.00000  Biso   1.000  Au
  Au14     1.0000 0.60000  0.40000  0.00000  Biso   1.000  Au
  Au15     1.0000 0.80000  0.40000  0.00000  Biso   1.000  Au
  Au16     1.0000 0.00000  0.60000  0.00000  Biso   1.000  Au
  Au17     1.0000 0.20000  0.60000  0.00000  Biso   1.000  Au
  Au18     1.0000 0.40000  0.60000  0.00000  Biso   1.000  Au
  Au19     1.0000 0.60000  0.60000  0.00000  Biso   1.000  Au
  Au20     1.0000 0.80000  0.60000  0.00000  Biso   1.000  Au
  Au21     1.0000 0.00000  0.80000  0.00000  Biso   1.000  Au
  Au22     1.0000 0.20000  0.80000  0.00000  Biso   1.000  Au
  Au23     1.0000 0.40000  0.80000  0.00000  Biso   1.000  Au
  Au24     1.0000 0.60000  0.80000  0.00000  Biso   1.000  Au
  Au25     1.0000 0.80000  0.80000  0.00000  Biso   1.000  Au
  Au26     1.0000 0.06667  0.06667  0.07590  Biso   1.000  Au
  Au27     1.0000 0.26667  0.06667  0.07590  Biso   1.000  Au
  Au28     1.0000 0.46667  0.06667  0.07590  Biso   1.000  Au
  Au29     1.0000 0.66667  0.06667  0.07590  Biso   1.000  Au
  Au30     1.0000 0.86667  0.06667  0.07590  Biso   1.000  Au
  Au31     1.0000 0.06667  0.26667  0.07590  Biso   1.000  Au
  Au32     1.0000 0.26667  0.26667  0.07590  Biso   1.000  Au
  Au33     1.0000 0.46667  0.26667  0.07590  Biso   1.000  Au
  Au34     1.0000 0.66667  0.26667  0.07590  Biso   1.000  Au
  Au35     1.0000 0.86667  0.26667  0.07590  Biso   1.000  Au
  Au36     1.0000 0.06667  0.46667  0.07590  Biso   1.000  Au
  Au37     1.0000 0.26667  0.46667  0.07590  Biso   1.000  Au
  Au38     1.0000 0.46667  0.46667  0.07590  Biso   1.000  Au
  Au39     1.0000 0.66667  0.46667  0.07590  Biso   1.000  Au
  Au40     1.0000 0.86667  0.46667  0.07590  Biso   1.000  Au
  Au41     1.0000 0.06667  0.66667  0.07590  Biso   1.000  Au
  Au42     1.0000 0.26667  0.66667  0.07590  Biso   1.000  Au
  Au43     1.0000 0.46667  0.66667  0.07590  Biso   1.000  Au
  Au44     1.0000 0.66667  0.66667  0.07590  Biso   1.000  Au
  Au45     1.0000 0.86667  0.66667  0.07590  Biso   1.000  Au
  Au46     1.0000 0.06667  0.86667  0.07590  Biso   1.000  Au
  Au47     1.0000 0.26667  0.86667  0.07590  Biso   1.000  Au
  Au48     1.0000 0.46667  0.86667  0.07590  Biso   1.000  Au
  Au49     1.0000 0.66667  0.86667  0.07590  Biso   1.000  Au
  Au50     1.0000 0.86667  0.86667  0.07590  Biso   1.000  Au
  Au51     1.0000 0.93333  0.13333  0.15181  Biso   1.000  Au
  Au52     1.0000 0.13333  0.13333  0.15181  Biso   1.000  Au
  Au53     1.0000 0.33333  0.13333  0.15181  Biso   1.000  Au
  Au54     1.0000 0.53333  0.13333  0.15181  Biso   1.000  Au
  Au55     1.0000 0.73333  0.13333  0.15181  Biso   1.000  Au
  Au56     1.0000 0.93333  0.33333  0.15181  Biso   1.000  Au
  Au57     1.0000 0.13333  0.33333  0.15181  Biso   1.000  Au
  Au58     1.0000 0.33333  0.33333  0.15181  Biso   1.000  Au
  Au59     1.0000 0.53333  0.33333  0.15181  Biso   1.000  Au
  Au60     1.0000 0.73333  0.33333  0.15181  Biso   1.000  Au
  Au61     1.0000 0.93333  0.53333  0.15181  Biso   1.000  Au
  Au62     1.0000 0.13333  0.53333  0.15181  Biso   1.000  Au
  Au63     1.0000 0.33333  0.53333  0.15181  Biso   1.000  Au
  Au64     1.0000 0.53333  0.53333  0.15181  Biso   1.000  Au
  Au65     1.0000 0.73333  0.53333  0.15181  Biso   1.000  Au
  Au66     1.0000 0.93333  0.73333  0.15181  Biso   1.000  Au
  Au67     1.0000 0.13333  0.73333  0.15181  Biso   1.000  Au
  Au68     1.0000 0.33333  0.73333  0.15181  Biso   1.000  Au
  Au69     1.0000 0.53333  0.73333  0.15181  Biso   1.000  Au
  Au70     1.0000 0.73333  0.73333  0.15181  Biso   1.000  Au
  Au71     1.0000 0.93333  0.93333  0.15181  Biso   1.000  Au
  Au72     1.0000 0.13333  0.93333  0.15181  Biso   1.000  Au
  Au73     1.0000 0.33333  0.93333  0.15181  Biso   1.000  Au
  Au74     1.0000 0.53333  0.93333  0.15181  Biso   1.000  Au
  Au75     1.0000 0.73333  0.93333  0.15181  Biso   1.000  Au
  Au76     1.0000 0.00000  0.00000  0.22771  Biso   1.000  Au
  Au77     1.0000 0.20000  0.00000  0.22771  Biso   1.000  Au
  Au78     1.0000 0.40000  0.00000  0.22771  Biso   1.000  Au
  Au79     1.0000 0.60000  0.00000  0.22771  Biso   1.000  Au
  Au80     1.0000 0.80000  0.00000  0.22771  Biso   1.000  Au
  Au81     1.0000 0.00000  0.20000  0.22771  Biso   1.000  Au
  Au82     1.0000 0.20000  0.20000  0.22771  Biso   1.000  Au
  Au83     1.0000 0.40000  0.20000  0.22771  Biso   1.000  Au
  Au84     1.0000 0.60000  0.20000  0.22771  Biso   1.000  Au
  Au85     1.0000 0.80000  0.20000  0.22771  Biso   1.000  Au
  Au86     1.0000 0.00000  0.40000  0.22771  Biso   1.000  Au
  Au87     1.0000 0.20000  0.40000  0.22771  Biso   1.000  Au
  Au88     1.0000 0.40000  0.40000  0.22771  Biso   1.000  Au
  Au89     1.0000 0.60000  0.40000  0.22771  Biso   1.000  Au
  Au90     1.0000 0.80000  0.40000  0.22771  Biso   1.000  Au
  Au91     1.0000 0.00000  0.60000  0.22771  Biso   1.000  Au
  Au92     1.0000 0.20000  0.60000  0.22771  Biso   1.000  Au
  Au93     1.0000 0.40000  0.60000  0.22771  Biso   1.000  Au
  Au94     1.0000 0.60000  0.60000  0.22771  Biso   1.000  Au
  Au95     1.0000 0.80000  0.60000  0.22771  Biso   1.000  Au
  Au96     1.0000 0.00000  0.80000  0.22771  Biso   1.000  Au
  Au97     1.0000 0.20000  0.80000  0.22771  Biso   1.000  Au
  Au98     1.0000 0.40000  0.80000  0.22771  Biso   1.000  Au
  Au99     1.0000 0.60000  0.80000  0.22771  Biso   1.000  Au
  Au100    1.0000 0.80000  0.80000  0.22771  Biso   1.000  Au
  Au101    1.0000 0.26665  0.26663  0.30362  Biso   1.000  Au
  Au102    1.0000 0.46665  0.26663  0.30362  Biso   1.000  Au
  Au103    1.0000 0.26665  0.46663  0.30362  Biso   1.000  Au
  C1       1.0000 0.27090  0.50013  0.44851  Biso   1.000  C
  H1       1.0000 0.19149  0.51844  0.43576  Biso   1.000  H
  H2       1.0000 0.26395  0.53604  0.48080  Biso   1.000  H
  H3       1.0000 0.30854  0.53095  0.42567  Biso   1.000  H
  S1       1.0000 0.36046  0.35584  0.45034  Biso   1.000  S
  C2       1.0000 0.28604  0.31074  0.48382  Biso   1.000  C
  Ge1      1.0000 0.31945  0.30587  0.54803  Biso   1.000  Ge
  Ge2      1.0000 0.51162  0.17572  0.56335  Biso   1.000  Ge
  C3       1.0000 0.54262  0.02599  0.55420  Biso   1.000  C
  C4       1.0000 0.61067  0.19723  0.52537  Biso   1.000  C
  Ge3      1.0000 0.54491  0.19927  0.64032  Biso   1.000  Ge
  C5       1.0000 0.62187  0.28153  0.64434  Biso   1.000  C
  C6       1.0000 0.63929  0.05744  0.66778  Biso   1.000  C
  Ge4      1.0000 0.20760  0.24645  0.58734  Biso   1.000  Ge
  C7       1.0000 0.05379  0.35934  0.58353  Biso   1.000  C
  C8       1.0000 0.21992  0.11667  0.55887  Biso   1.000  C
  Ge5      1.0000 0.26360  0.21047  0.66438  Biso   1.000  Ge
  C9       1.0000 0.35049  0.05293  0.67418  Biso   1.000  C
  C10      1.0000 0.13502  0.26515  0.70209  Biso   1.000  C
  Ge6      1.0000 0.27381  0.48563  0.65395  Biso   1.000  Ge
  C11      1.0000 0.12087  0.55606  0.67277  Biso   1.000  C
  C12      1.0000 0.34193  0.56966  0.67367  Biso   1.000  C
  Ge7      1.0000 0.27731  0.48564  0.57418  Biso   1.000  Ge
  C13      1.0000 0.39075  0.51772  0.55526  Biso   1.000  C
  C14      1.0000 0.13337  0.60135  0.55460  Biso   1.000  C
  H4       1.0000 0.19887  0.36212  0.47690  Biso   1.000  H
  H5       1.0000 0.31076  0.22817  0.47253  Biso   1.000  H
  H6       1.0000 0.52725  0.01384  0.52010  Biso   1.000  H
  H7       1.0000 0.49236  0.00697  0.57544  Biso   1.000  H
  H8       1.0000 0.62831  0.96958  0.56175  Biso   1.000  H
  H9       1.0000 0.69478  0.13515  0.53268  Biso   1.000  H
  H10      1.0000 0.60126  0.27769  0.53045  Biso   1.000  H
  H11      1.0000 0.59320  0.19000  0.49101  Biso   1.000  H
  H12      1.0000 0.57322  0.36256  0.63008  Biso   1.000  H
  H13      1.0000 0.63867  0.29023  0.67865  Biso   1.000  H
  H14      1.0000 0.69905  0.23857  0.62659  Biso   1.000  H
  H15      1.0000 0.71742  0.01653  0.65057  Biso   1.000  H
  H16      1.0000 0.60258  0.00575  0.66649  Biso   1.000  H
  H17      1.0000 0.65401  0.06873  0.70207  Biso   1.000  H
  H18      1.0000 0.02811  0.37477  0.54920  Biso   1.000  H
  H19      1.0000 0.04036  0.43517  0.59837  Biso   1.000  H
  H20      1.0000 0.00398  0.33227  0.60082  Biso   1.000  H
  H21      1.0000 0.30364  0.04888  0.55948  Biso   1.000  H
  H22      1.0000 0.19322  0.13531  0.52473  Biso   1.000  H
  H23      1.0000 0.16770  0.09199  0.57577  Biso   1.000  H
  H24      1.0000 0.37295  0.03555  0.70878  Biso   1.000  H
  H25      1.0000 0.30234  0.01521  0.66502  Biso   1.000  H
  H26      1.0000 0.42475  0.01644  0.65446  Biso   1.000  H
  H27      1.0000 0.07894  0.35153  0.69605  Biso   1.000  H
  H28      1.0000 0.15976  0.25496  0.73649  Biso   1.000  H
  H29      1.0000 0.09314  0.21947  0.69565  Biso   1.000  H
  H30      1.0000 0.08408  0.51064  0.65926  Biso   1.000  H
  H31      1.0000 0.11319  0.55688  0.70845  Biso   1.000  H
  H32      1.0000 0.07545  0.63974  0.66059  Biso   1.000  H
  H33      1.0000 0.29378  0.65384  0.66222  Biso   1.000  H
  H34      1.0000 0.34870  0.57038  0.70932  Biso   1.000  H
  H35      1.0000 0.42388  0.53341  0.65987  Biso   1.000  H
  H36      1.0000 0.40111  0.51203  0.51968  Biso   1.000  H
  H37      1.0000 0.37116  0.59916  0.56598  Biso   1.000  H
  H38      1.0000 0.46824  0.45820  0.56996  Biso   1.000  H
  H39      1.0000 0.07094  0.58538  0.56757  Biso   1.000  H
  H40      1.0000 0.11901  0.67989  0.56696  Biso   1.000  H
  H41      1.0000 0.12572  0.60622  0.51892  Biso   1.000  H
  H42      1.0000 0.44304  0.20839  0.75555  Biso   1.000  H
  H43      1.0000 0.46064  0.32303  0.75138  Biso   1.000  H
  C15      1.0000 0.26702  0.50071  0.77929  Biso   1.000  C
  H44      1.0000 0.24509  0.53929  0.74711  Biso   1.000  H
  H45      1.0000 0.34078  0.49735  0.79188  Biso   1.000  H
  H46      1.0000 0.20020  0.54603  0.80232  Biso   1.000  H
  S2       1.0000 0.28460  0.36660  0.77755  Biso   1.000  S
  C16      1.0000 0.40455  0.29296  0.74423  Biso   1.000  C
  Ge8      1.0000 0.37223  0.29752  0.67994  Biso   1.000  Ge
  Au104    1.0000 0.33332  0.33329  0.37469  Biso   1.000  Au
  Au105    1.0000 0.33332  0.33329  0.85303  Biso   1.000  Au
  Au106    1.0000 0.26665  0.46663  0.92410  Biso   1.000  Au
  Au107    1.0000 0.46665  0.26663  0.92410  Biso   1.000  Au
  Au108    1.0000 0.26665  0.26663  0.92410  Biso   1.000  Au
