# Supplementary material for: Substituent Control of σ-Interference Effects in the Transmission of Saturated Molecules
Source: ACS Phys Chem Au. 2022 Apr 14;2(4):282–8. doi: 10.1021/acsphyschemau.2c00016 (PMC9955259; doi:10.1021/acsphyschemau.2c00016)
Supplement: Supplementary file 2 — pg2c00016_si_002.zip [file pg2c00016_si_002.zip › structures/junctions_cif/C222_sub7_cis.cif]

data_image0
_cell_length_a       14.425
_cell_length_b       14.425
_cell_length_c       29.0784
_cell_angle_alpha    90
_cell_angle_beta     90
_cell_angle_gamma    60

_symmetry_space_group_name_H-M    "P 1"
_symmetry_int_tables_number       1

loop_
  _symmetry_equiv_pos_as_xyz
  'x, y, z'

loop_
  _atom_site_label
  _atom_site_occupancy
  _atom_site_fract_x
  _atom_site_fract_y
  _atom_site_fract_z
  _atom_site_thermal_displace_type
  _atom_site_B_iso_or_equiv
  _atom_site_type_symbol
  Au1      1.0000 0.00000  0.00000  0.00000  Biso   1.000  Au
  Au2      1.0000 0.20000  0.00000  0.00000  Biso   1.000  Au
  Au3      1.0000 0.40000  0.00000  0.00000  Biso   1.000  Au
  Au4      1.0000 0.60000  0.00000  0.00000  Biso   1.000  Au
  Au5      1.0000 0.80000  0.00000  0.00000  Biso   1.000  Au
  Au6      1.0000 0.00000  0.20000  0.00000  Biso   1.000  Au
  Au7      1.0000 0.20000  0.20000  0.00000  Biso   1.000  Au
  Au8      1.0000 0.40000  0.20000  0.00000  Biso   1.000  Au
  Au9      1.0000 0.60000  0.20000  0.00000  Biso   1.000  Au
  Au10     1.0000 0.80000  0.20000  0.00000  Biso   1.000  Au
  Au11     1.0000 0.00000  0.40000  0.00000  Biso   1.000  Au
  Au12     1.0000 0.20000  0.40000  0.00000  Biso   1.000  Au
  Au13     1.0000 0.40000  0.40000  0.00000  Biso   1.000  Au
  Au14     1.0000 0.60000  0.40000  0.00000  Biso   1.000  Au
  Au15     1.0000 0.80000  0.40000  0.00000  Biso   1.000  Au
  Au16     1.0000 0.00000  0.60000  0.00000  Biso   1.000  Au
  Au17     1.0000 0.20000  0.60000  0.00000  Biso   1.000  Au
  Au18     1.0000 0.40000  0.60000  0.00000  Biso   1.000  Au
  Au19     1.0000 0.60000  0.60000  0.00000  Biso   1.000  Au
  Au20     1.0000 0.80000  0.60000  0.00000  Biso   1.000  Au
  Au21     1.0000 0.00000  0.80000  0.00000  Biso   1.000  Au
  Au22     1.0000 0.20000  0.80000  0.00000  Biso   1.000  Au
  Au23     1.0000 0.40000  0.80000  0.00000  Biso   1.000  Au
  Au24     1.0000 0.60000  0.80000  0.00000  Biso   1.000  Au
  Au25     1.0000 0.80000  0.80000  0.00000  Biso   1.000  Au
  Au26     1.0000 0.06667  0.06667  0.08101  Biso   1.000  Au
  Au27     1.0000 0.26667  0.06667  0.08101  Biso   1.000  Au
  Au28     1.0000 0.46667  0.06667  0.08101  Biso   1.000  Au
  Au29     1.0000 0.66667  0.06667  0.08101  Biso   1.000  Au
  Au30     1.0000 0.86667  0.06667  0.08101  Biso   1.000  Au
  Au31     1.0000 0.06667  0.26667  0.08101  Biso   1.000  Au
  Au32     1.0000 0.26667  0.26667  0.08101  Biso   1.000  Au
  Au33     1.0000 0.46667  0.26667  0.08101  Biso   1.000  Au
  Au34     1.0000 0.66667  0.26667  0.08101  Biso   1.000  Au
  Au35     1.0000 0.86667  0.26667  0.08101  Biso   1.000  Au
  Au36     1.0000 0.06667  0.46667  0.08101  Biso   1.000  Au
  Au37     1.0000 0.26667  0.46667  0.08101  Biso   1.000  Au
  Au38     1.0000 0.46667  0.46667  0.08101  Biso   1.000  Au
  Au39     1.0000 0.66667  0.46667  0.08101  Biso   1.000  Au
  Au40     1.0000 0.86667  0.46667  0.08101  Biso   1.000  Au
  Au41     1.0000 0.06667  0.66667  0.08101  Biso   1.000  Au
  Au42     1.0000 0.26667  0.66667  0.08101  Biso   1.000  Au
  Au43     1.0000 0.46667  0.66667  0.08101  Biso   1.000  Au
  Au44     1.0000 0.66667  0.66667  0.08101  Biso   1.000  Au
  Au45     1.0000 0.86667  0.66667  0.08101  Biso   1.000  Au
  Au46     1.0000 0.06667  0.86667  0.08101  Biso   1.000  Au
  Au47     1.0000 0.26667  0.86667  0.08101  Biso   1.000  Au
  Au48     1.0000 0.46667  0.86667  0.08101  Biso   1.000  Au
  Au49     1.0000 0.66667  0.86667  0.08101  Biso   1.000  Au
  Au50     1.0000 0.86667  0.86667  0.08101  Biso   1.000  Au
  Au51     1.0000 0.93333  0.13333  0.16202  Biso   1.000  Au
  Au52     1.0000 0.13333  0.13333  0.16202  Biso   1.000  Au
  Au53     1.0000 0.33333  0.13333  0.16202  Biso   1.000  Au
  Au54     1.0000 0.53333  0.13333  0.16202  Biso   1.000  Au
  Au55     1.0000 0.73333  0.13333  0.16202  Biso   1.000  Au
  Au56     1.0000 0.93333  0.33333  0.16202  Biso   1.000  Au
  Au57     1.0000 0.13333  0.33333  0.16202  Biso   1.000  Au
  Au58     1.0000 0.33333  0.33333  0.16202  Biso   1.000  Au
  Au59     1.0000 0.53333  0.33333  0.16202  Biso   1.000  Au
  Au60     1.0000 0.73333  0.33333  0.16202  Biso   1.000  Au
  Au61     1.0000 0.93333  0.53333  0.16202  Biso   1.000  Au
  Au62     1.0000 0.13333  0.53333  0.16202  Biso   1.000  Au
  Au63     1.0000 0.33333  0.53333  0.16202  Biso   1.000  Au
  Au64     1.0000 0.53333  0.53333  0.16202  Biso   1.000  Au
  Au65     1.0000 0.73333  0.53333  0.16202  Biso   1.000  Au
  Au66     1.0000 0.93333  0.73333  0.16202  Biso   1.000  Au
  Au67     1.0000 0.13333  0.73333  0.16202  Biso   1.000  Au
  Au68     1.0000 0.33333  0.73333  0.16202  Biso   1.000  Au
  Au69     1.0000 0.53333  0.73333  0.16202  Biso   1.000  Au
  Au70     1.0000 0.73333  0.73333  0.16202  Biso   1.000  Au
  Au71     1.0000 0.93333  0.93333  0.16202  Biso   1.000  Au
  Au72     1.0000 0.13333  0.93333  0.16202  Biso   1.000  Au
  Au73     1.0000 0.33333  0.93333  0.16202  Biso   1.000  Au
  Au74     1.0000 0.53333  0.93333  0.16202  Biso   1.000  Au
  Au75     1.0000 0.73333  0.93333  0.16202  Biso   1.000  Au
  Au76     1.0000 0.00000  0.00000  0.24302  Biso   1.000  Au
  Au77     1.0000 0.20000  0.00000  0.24302  Biso   1.000  Au
  Au78     1.0000 0.40000  0.00000  0.24302  Biso   1.000  Au
  Au79     1.0000 0.60000  0.00000  0.24302  Biso   1.000  Au
  Au80     1.0000 0.80000  0.00000  0.24302  Biso   1.000  Au
  Au81     1.0000 0.00000  0.20000  0.24302  Biso   1.000  Au
  Au82     1.0000 0.20000  0.20000  0.24302  Biso   1.000  Au
  Au83     1.0000 0.40000  0.20000  0.24302  Biso   1.000  Au
  Au84     1.0000 0.60000  0.20000  0.24302  Biso   1.000  Au
  Au85     1.0000 0.80000  0.20000  0.24302  Biso   1.000  Au
  Au86     1.0000 0.00000  0.40000  0.24302  Biso   1.000  Au
  Au87     1.0000 0.20000  0.40000  0.24302  Biso   1.000  Au
  Au88     1.0000 0.40000  0.40000  0.24302  Biso   1.000  Au
  Au89     1.0000 0.60000  0.40000  0.24302  Biso   1.000  Au
  Au90     1.0000 0.80000  0.40000  0.24302  Biso   1.000  Au
  Au91     1.0000 0.00000  0.60000  0.24302  Biso   1.000  Au
  Au92     1.0000 0.20000  0.60000  0.24302  Biso   1.000  Au
  Au93     1.0000 0.40000  0.60000  0.24302  Biso   1.000  Au
  Au94     1.0000 0.60000  0.60000  0.24302  Biso   1.000  Au
  Au95     1.0000 0.80000  0.60000  0.24302  Biso   1.000  Au
  Au96     1.0000 0.00000  0.80000  0.24302  Biso   1.000  Au
  Au97     1.0000 0.20000  0.80000  0.24302  Biso   1.000  Au
  Au98     1.0000 0.40000  0.80000  0.24302  Biso   1.000  Au
  Au99     1.0000 0.60000  0.80000  0.24302  Biso   1.000  Au
  Au100    1.0000 0.80000  0.80000  0.24302  Biso   1.000  Au
  Au101    1.0000 0.26665  0.26663  0.32403  Biso   1.000  Au
  Au102    1.0000 0.46665  0.26663  0.32403  Biso   1.000  Au
  Au103    1.0000 0.26665  0.46663  0.32403  Biso   1.000  Au
  C1       1.0000 0.47014  0.39203  0.46085  Biso   1.000  C
  H1       1.0000 0.45403  0.43951  0.42871  Biso   1.000  H
  H2       1.0000 0.52951  0.30716  0.45316  Biso   1.000  H
  H3       1.0000 0.50002  0.42471  0.48796  Biso   1.000  H
  S1       1.0000 0.34153  0.40574  0.47758  Biso   1.000  S
  C2       1.0000 0.38365  0.30294  0.52388  Biso   1.000  C
  C3       1.0000 0.34900  0.32284  0.57635  Biso   1.000  C
  C4       1.0000 0.29540  0.44216  0.59604  Biso   1.000  C
  O1       1.0000 0.36474  0.48393  0.60422  Biso   1.000  O
  C5       1.0000 0.40756  0.51264  0.56587  Biso   1.000  C
  O2       1.0000 0.21733  0.50227  0.56238  Biso   1.000  O
  C6       1.0000 0.15172  0.61621  0.56696  Biso   1.000  C
  C7       1.0000 0.24945  0.44547  0.64793  Biso   1.000  C
  O3       1.0000 0.27076  0.50698  0.67990  Biso   1.000  O
  C8       1.0000 0.22361  0.62037  0.67413  Biso   1.000  C
  O4       1.0000 0.13742  0.49038  0.64108  Biso   1.000  O
  C9       1.0000 0.06643  0.52696  0.67990  Biso   1.000  C
  C10      1.0000 0.45865  0.24952  0.60420  Biso   1.000  C
  O5       1.0000 0.53405  0.28408  0.59148  Biso   1.000  O
  C11      1.0000 0.62758  0.21513  0.56525  Biso   1.000  C
  O6       1.0000 0.49260  0.14568  0.58863  Biso   1.000  O
  C12      1.0000 0.58343  0.05288  0.60796  Biso   1.000  C
  C13      1.0000 0.43671  0.27068  0.65943  Biso   1.000  C
  O7       1.0000 0.48636  0.16807  0.68260  Biso   1.000  O
  C14      1.0000 0.57124  0.14136  0.71474  Biso   1.000  C
  O8       1.0000 0.46521  0.34121  0.67960  Biso   1.000  O
  C15      1.0000 0.56763  0.33449  0.67380  Biso   1.000  C
  C16      1.0000 0.26620  0.25674  0.64190  Biso   1.000  C
  O9       1.0000 0.16572  0.29100  0.66369  Biso   1.000  O
  C17      1.0000 0.09612  0.25425  0.64662  Biso   1.000  C
  O10      1.0000 0.33072  0.14305  0.64250  Biso   1.000  O
  C18      1.0000 0.33616  0.08485  0.68332  Biso   1.000  C
  C19      1.0000 0.26523  0.27986  0.58633  Biso   1.000  C
  O11      1.0000 0.15671  0.35366  0.57585  Biso   1.000  O
  C20      1.0000 0.12793  0.37705  0.52805  Biso   1.000  C
  O12      1.0000 0.30334  0.18645  0.55861  Biso   1.000  O
  C21      1.0000 0.24327  0.13213  0.55534  Biso   1.000  C
  H4       1.0000 0.47173  0.26234  0.52175  Biso   1.000  H
  H5       1.0000 0.36108  0.24505  0.51060  Biso   1.000  H
  H6       1.0000 0.41681  0.58111  0.57747  Biso   1.000  H
  H7       1.0000 0.48776  0.44466  0.55646  Biso   1.000  H
  H8       1.0000 0.35359  0.53724  0.53541  Biso   1.000  H
  H9       1.0000 0.19763  0.65432  0.57954  Biso   1.000  H
  H10      1.0000 0.08281  0.63736  0.59032  Biso   1.000  H
  H11      1.0000 0.12239  0.64589  0.53160  Biso   1.000  H
  H12      1.0000 0.22655  0.65155  0.70880  Biso   1.000  H
  H13      1.0000 0.13860  0.65979  0.66267  Biso   1.000  H
  H14      1.0000 0.27034  0.64004  0.64951  Biso   1.000  H
  H15      1.0000 0.05028  0.46329  0.69225  Biso   1.000  H
  H16      1.0000 0.99009  0.59612  0.66737  Biso   1.000  H
  H17      1.0000 0.09711  0.55464  0.70881  Biso   1.000  H
  H18      1.0000 0.64863  0.26860  0.54576  Biso   1.000  H
  H19      1.0000 0.61499  0.16357  0.54049  Biso   1.000  H
  H20      1.0000 0.69729  0.16179  0.58762  Biso   1.000  H
  H21      1.0000 0.55681  0.01324  0.63326  Biso   1.000  H
  H22      1.0000 0.62374  0.99794  0.57841  Biso   1.000  H
  H23      1.0000 0.64191  0.07088  0.62475  Biso   1.000  H
  H24      1.0000 0.55715  0.20944  0.73739  Biso   1.000  H
  H25      1.0000 0.57408  0.07671  0.73660  Biso   1.000  H
  H26      1.0000 0.65067  0.10983  0.69728  Biso   1.000  H
  H27      1.0000 0.58701  0.35554  0.70797  Biso   1.000  H
  H28      1.0000 0.56173  0.39342  0.64765  Biso   1.000  H
  H29      1.0000 0.63331  0.25350  0.66407  Biso   1.000  H
  H30      1.0000 0.04524  0.30584  0.61799  Biso   1.000  H
  H31      1.0000 0.14088  0.16964  0.63476  Biso   1.000  H
  H32      1.0000 0.04457  0.25974  0.67621  Biso   1.000  H
  H33      1.0000 0.38648  0.99902  0.67373  Biso   1.000  H
  H34      1.0000 0.25595  0.09882  0.69410  Biso   1.000  H
  H35      1.0000 0.37504  0.10282  0.71232  Biso   1.000  H
  H36      1.0000 0.03918  0.41556  0.52721  Biso   1.000  H
  H37      1.0000 0.16298  0.30391  0.50617  Biso   1.000  H
  H38      1.0000 0.15136  0.43415  0.51409  Biso   1.000  H
  H39      1.0000 0.26330  0.07386  0.58403  Biso   1.000  H
  H40      1.0000 0.26768  0.08785  0.52214  Biso   1.000  H
  H41      1.0000 0.15517  0.18827  0.55462  Biso   1.000  H
  H42      1.0000 0.19888  0.38759  0.72712  Biso   1.000  H
  H43      1.0000 0.31734  0.39597  0.73278  Biso   1.000  H
  C22      1.0000 0.21872  0.23155  0.78242  Biso   1.000  C
  H44      1.0000 0.14770  0.31236  0.78747  Biso   1.000  H
  H45      1.0000 0.20368  0.18768  0.75475  Biso   1.000  H
  H46      1.0000 0.23718  0.18683  0.81545  Biso   1.000  H
  S2       1.0000 0.33623  0.24228  0.76883  Biso   1.000  S
  C23      1.0000 0.28662  0.34276  0.72197  Biso   1.000  C
  C24      1.0000 0.31123  0.32358  0.66891  Biso   1.000  C
  Au104    1.0000 0.33332  0.33329  0.39988  Biso   1.000  Au
  Au105    1.0000 0.33332  0.33329  0.84314  Biso   1.000  Au
  Au106    1.0000 0.26665  0.46663  0.91899  Biso   1.000  Au
  Au107    1.0000 0.46665  0.26663  0.91899  Biso   1.000  Au
  Au108    1.0000 0.26665  0.26663  0.91899  Biso   1.000  Au
