# Supplementary material for: Substituent Control of σ-Interference Effects in the Transmission of Saturated Molecules
Source: ACS Phys Chem Au. 2022 Apr 14;2(4):282–8. doi: 10.1021/acsphyschemau.2c00016 (PMC9955259; doi:10.1021/acsphyschemau.2c00016)
Supplement: Supplementary file 2 — pg2c00016_si_002.zip [file pg2c00016_si_002.zip › structures/junctions_cif/Ge222_sub16_cis.cif]

data_image0
_cell_length_a       14.425
_cell_length_b       14.425
_cell_length_c       31.1957
_cell_angle_alpha    90
_cell_angle_beta     90
_cell_angle_gamma    60

_symmetry_space_group_name_H-M    "P 1"
_symmetry_int_tables_number       1

loop_
  _symmetry_equiv_pos_as_xyz
  'x, y, z'

loop_
  _atom_site_label
  _atom_site_occupancy
  _atom_site_fract_x
  _atom_site_fract_y
  _atom_site_fract_z
  _atom_site_thermal_displace_type
  _atom_site_B_iso_or_equiv
  _atom_site_type_symbol
  Au1      1.0000 0.00000  0.00000  0.00000  Biso   1.000  Au
  Au2      1.0000 0.20000  0.00000  0.00000  Biso   1.000  Au
  Au3      1.0000 0.40000  0.00000  0.00000  Biso   1.000  Au
  Au4      1.0000 0.60000  0.00000  0.00000  Biso   1.000  Au
  Au5      1.0000 0.80000  0.00000  0.00000  Biso   1.000  Au
  Au6      1.0000 0.00000  0.20000  0.00000  Biso   1.000  Au
  Au7      1.0000 0.20000  0.20000  0.00000  Biso   1.000  Au
  Au8      1.0000 0.40000  0.20000  0.00000  Biso   1.000  Au
  Au9      1.0000 0.60000  0.20000  0.00000  Biso   1.000  Au
  Au10     1.0000 0.80000  0.20000  0.00000  Biso   1.000  Au
  Au11     1.0000 0.00000  0.40000  0.00000  Biso   1.000  Au
  Au12     1.0000 0.20000  0.40000  0.00000  Biso   1.000  Au
  Au13     1.0000 0.40000  0.40000  0.00000  Biso   1.000  Au
  Au14     1.0000 0.60000  0.40000  0.00000  Biso   1.000  Au
  Au15     1.0000 0.80000  0.40000  0.00000  Biso   1.000  Au
  Au16     1.0000 0.00000  0.60000  0.00000  Biso   1.000  Au
  Au17     1.0000 0.20000  0.60000  0.00000  Biso   1.000  Au
  Au18     1.0000 0.40000  0.60000  0.00000  Biso   1.000  Au
  Au19     1.0000 0.60000  0.60000  0.00000  Biso   1.000  Au
  Au20     1.0000 0.80000  0.60000  0.00000  Biso   1.000  Au
  Au21     1.0000 0.00000  0.80000  0.00000  Biso   1.000  Au
  Au22     1.0000 0.20000  0.80000  0.00000  Biso   1.000  Au
  Au23     1.0000 0.40000  0.80000  0.00000  Biso   1.000  Au
  Au24     1.0000 0.60000  0.80000  0.00000  Biso   1.000  Au
  Au25     1.0000 0.80000  0.80000  0.00000  Biso   1.000  Au
  Au26     1.0000 0.06667  0.06667  0.07551  Biso   1.000  Au
  Au27     1.0000 0.26667  0.06667  0.07551  Biso   1.000  Au
  Au28     1.0000 0.46667  0.06667  0.07551  Biso   1.000  Au
  Au29     1.0000 0.66667  0.06667  0.07551  Biso   1.000  Au
  Au30     1.0000 0.86667  0.06667  0.07551  Biso   1.000  Au
  Au31     1.0000 0.06667  0.26667  0.07551  Biso   1.000  Au
  Au32     1.0000 0.26667  0.26667  0.07551  Biso   1.000  Au
  Au33     1.0000 0.46667  0.26667  0.07551  Biso   1.000  Au
  Au34     1.0000 0.66667  0.26667  0.07551  Biso   1.000  Au
  Au35     1.0000 0.86667  0.26667  0.07551  Biso   1.000  Au
  Au36     1.0000 0.06667  0.46667  0.07551  Biso   1.000  Au
  Au37     1.0000 0.26667  0.46667  0.07551  Biso   1.000  Au
  Au38     1.0000 0.46667  0.46667  0.07551  Biso   1.000  Au
  Au39     1.0000 0.66667  0.46667  0.07551  Biso   1.000  Au
  Au40     1.0000 0.86667  0.46667  0.07551  Biso   1.000  Au
  Au41     1.0000 0.06667  0.66667  0.07551  Biso   1.000  Au
  Au42     1.0000 0.26667  0.66667  0.07551  Biso   1.000  Au
  Au43     1.0000 0.46667  0.66667  0.07551  Biso   1.000  Au
  Au44     1.0000 0.66667  0.66667  0.07551  Biso   1.000  Au
  Au45     1.0000 0.86667  0.66667  0.07551  Biso   1.000  Au
  Au46     1.0000 0.06667  0.86667  0.07551  Biso   1.000  Au
  Au47     1.0000 0.26667  0.86667  0.07551  Biso   1.000  Au
  Au48     1.0000 0.46667  0.86667  0.07551  Biso   1.000  Au
  Au49     1.0000 0.66667  0.86667  0.07551  Biso   1.000  Au
  Au50     1.0000 0.86667  0.86667  0.07551  Biso   1.000  Au
  Au51     1.0000 0.93333  0.13333  0.15102  Biso   1.000  Au
  Au52     1.0000 0.13333  0.13333  0.15102  Biso   1.000  Au
  Au53     1.0000 0.33333  0.13333  0.15102  Biso   1.000  Au
  Au54     1.0000 0.53333  0.13333  0.15102  Biso   1.000  Au
  Au55     1.0000 0.73333  0.13333  0.15102  Biso   1.000  Au
  Au56     1.0000 0.93333  0.33333  0.15102  Biso   1.000  Au
  Au57     1.0000 0.13333  0.33333  0.15102  Biso   1.000  Au
  Au58     1.0000 0.33333  0.33333  0.15102  Biso   1.000  Au
  Au59     1.0000 0.53333  0.33333  0.15102  Biso   1.000  Au
  Au60     1.0000 0.73333  0.33333  0.15102  Biso   1.000  Au
  Au61     1.0000 0.93333  0.53333  0.15102  Biso   1.000  Au
  Au62     1.0000 0.13333  0.53333  0.15102  Biso   1.000  Au
  Au63     1.0000 0.33333  0.53333  0.15102  Biso   1.000  Au
  Au64     1.0000 0.53333  0.53333  0.15102  Biso   1.000  Au
  Au65     1.0000 0.73333  0.53333  0.15102  Biso   1.000  Au
  Au66     1.0000 0.93333  0.73333  0.15102  Biso   1.000  Au
  Au67     1.0000 0.13333  0.73333  0.15102  Biso   1.000  Au
  Au68     1.0000 0.33333  0.73333  0.15102  Biso   1.000  Au
  Au69     1.0000 0.53333  0.73333  0.15102  Biso   1.000  Au
  Au70     1.0000 0.73333  0.73333  0.15102  Biso   1.000  Au
  Au71     1.0000 0.93333  0.93333  0.15102  Biso   1.000  Au
  Au72     1.0000 0.13333  0.93333  0.15102  Biso   1.000  Au
  Au73     1.0000 0.33333  0.93333  0.15102  Biso   1.000  Au
  Au74     1.0000 0.53333  0.93333  0.15102  Biso   1.000  Au
  Au75     1.0000 0.73333  0.93333  0.15102  Biso   1.000  Au
  Au76     1.0000 0.00000  0.00000  0.22653  Biso   1.000  Au
  Au77     1.0000 0.20000  0.00000  0.22653  Biso   1.000  Au
  Au78     1.0000 0.40000  0.00000  0.22653  Biso   1.000  Au
  Au79     1.0000 0.60000  0.00000  0.22653  Biso   1.000  Au
  Au80     1.0000 0.80000  0.00000  0.22653  Biso   1.000  Au
  Au81     1.0000 0.00000  0.20000  0.22653  Biso   1.000  Au
  Au82     1.0000 0.20000  0.20000  0.22653  Biso   1.000  Au
  Au83     1.0000 0.40000  0.20000  0.22653  Biso   1.000  Au
  Au84     1.0000 0.60000  0.20000  0.22653  Biso   1.000  Au
  Au85     1.0000 0.80000  0.20000  0.22653  Biso   1.000  Au
  Au86     1.0000 0.00000  0.40000  0.22653  Biso   1.000  Au
  Au87     1.0000 0.20000  0.40000  0.22653  Biso   1.000  Au
  Au88     1.0000 0.40000  0.40000  0.22653  Biso   1.000  Au
  Au89     1.0000 0.60000  0.40000  0.22653  Biso   1.000  Au
  Au90     1.0000 0.80000  0.40000  0.22653  Biso   1.000  Au
  Au91     1.0000 0.00000  0.60000  0.22653  Biso   1.000  Au
  Au92     1.0000 0.20000  0.60000  0.22653  Biso   1.000  Au
  Au93     1.0000 0.40000  0.60000  0.22653  Biso   1.000  Au
  Au94     1.0000 0.60000  0.60000  0.22653  Biso   1.000  Au
  Au95     1.0000 0.80000  0.60000  0.22653  Biso   1.000  Au
  Au96     1.0000 0.00000  0.80000  0.22653  Biso   1.000  Au
  Au97     1.0000 0.20000  0.80000  0.22653  Biso   1.000  Au
  Au98     1.0000 0.40000  0.80000  0.22653  Biso   1.000  Au
  Au99     1.0000 0.60000  0.80000  0.22653  Biso   1.000  Au
  Au100    1.0000 0.80000  0.80000  0.22653  Biso   1.000  Au
  Au101    1.0000 0.26665  0.26663  0.30204  Biso   1.000  Au
  Au102    1.0000 0.46665  0.26663  0.30204  Biso   1.000  Au
  Au103    1.0000 0.26665  0.46663  0.30204  Biso   1.000  Au
  C1       1.0000 0.49474  0.17348  0.44095  Biso   1.000  C
  H1       1.0000 0.54000  0.14380  0.47133  Biso   1.000  H
  H2       1.0000 0.45668  0.12566  0.43192  Biso   1.000  H
  H3       1.0000 0.54930  0.16934  0.41493  Biso   1.000  H
  S1       1.0000 0.39402  0.31382  0.44601  Biso   1.000  S
  C2       1.0000 0.29970  0.30790  0.48279  Biso   1.000  C
  Ge1      1.0000 0.33903  0.29475  0.54625  Biso   1.000  Ge
  Ge2      1.0000 0.41750  0.41236  0.56349  Biso   1.000  Ge
  C3       1.0000 0.54995  0.38330  0.53205  Biso   1.000  C
  C4       1.0000 0.61618  0.28842  0.50897  Biso   1.000  C
  C5       1.0000 0.70595  0.27640  0.48620  Biso   1.000  C
  C6       1.0000 0.73180  0.35845  0.48688  Biso   1.000  C
  C7       1.0000 0.66769  0.45262  0.51048  Biso   1.000  C
  C8       1.0000 0.57729  0.46498  0.53273  Biso   1.000  C
  C9       1.0000 0.31482  0.56278  0.54579  Biso   1.000  C
  C10      1.0000 0.30160  0.58527  0.50119  Biso   1.000  C
  C11      1.0000 0.23063  0.68927  0.48609  Biso   1.000  C
  C12      1.0000 0.17286  0.77302  0.51554  Biso   1.000  C
  C13      1.0000 0.18714  0.75211  0.55986  Biso   1.000  C
  C14      1.0000 0.25737  0.64774  0.57497  Biso   1.000  C
  Ge3      1.0000 0.44622  0.39532  0.64286  Biso   1.000  Ge
  C15      1.0000 0.60132  0.31456  0.65842  Biso   1.000  C
  C16      1.0000 0.62911  0.31593  0.70198  Biso   1.000  C
  C17      1.0000 0.73660  0.26108  0.71544  Biso   1.000  C
  C18      1.0000 0.81905  0.20474  0.68539  Biso   1.000  C
  C19      1.0000 0.79225  0.20560  0.64203  Biso   1.000  C
  C20      1.0000 0.68468  0.25984  0.62852  Biso   1.000  C
  C21      1.0000 0.41067  0.53161  0.67260  Biso   1.000  C
  C22      1.0000 0.48057  0.57203  0.66443  Biso   1.000  C
  C23      1.0000 0.48176  0.64923  0.69152  Biso   1.000  C
  C24      1.0000 0.41402  0.68584  0.72763  Biso   1.000  C
  C25      1.0000 0.34022  0.65083  0.73477  Biso   1.000  C
  C26      1.0000 0.33759  0.57503  0.70700  Biso   1.000  C
  Ge4      1.0000 0.46192  0.10347  0.57122  Biso   1.000  Ge
  C27      1.0000 0.61372  0.04434  0.55247  Biso   1.000  C
  C28      1.0000 0.64554  0.99412  0.51179  Biso   1.000  C
  C29      1.0000 0.74905  0.95913  0.49565  Biso   1.000  C
  C30      1.0000 0.82440  0.96929  0.52096  Biso   1.000  C
  C31      1.0000 0.79547  0.01420  0.56225  Biso   1.000  C
  C32      1.0000 0.69081  0.05220  0.57778  Biso   1.000  C
  C33      1.0000 0.42379  0.99996  0.54581  Biso   1.000  C
  C34      1.0000 0.32903  0.03134  0.52215  Biso   1.000  C
  C35      1.0000 0.30912  0.95439  0.50303  Biso   1.000  C
  C36      1.0000 0.38394  0.84453  0.50725  Biso   1.000  C
  C37      1.0000 0.47821  0.81227  0.53111  Biso   1.000  C
  C38      1.0000 0.49800  0.88903  0.55031  Biso   1.000  C
  Ge5      1.0000 0.45454  0.10505  0.65146  Biso   1.000  Ge
  C39      1.0000 0.59500  0.01693  0.68051  Biso   1.000  C
  C40      1.0000 0.64433  0.90378  0.67953  Biso   1.000  C
  C41      1.0000 0.73376  0.83998  0.70552  Biso   1.000  C
  C42      1.0000 0.77448  0.88842  0.73314  Biso   1.000  C
  C43      1.0000 0.72926  0.00035  0.73297  Biso   1.000  C
  C44      1.0000 0.64050  0.06397  0.70656  Biso   1.000  C
  C45      1.0000 0.37132  0.03513  0.66941  Biso   1.000  C
  C46      1.0000 0.39165  0.98587  0.71030  Biso   1.000  C
  C47      1.0000 0.32556  0.94884  0.72716  Biso   1.000  C
  C48      1.0000 0.24273  0.95256  0.70195  Biso   1.000  C
  C49      1.0000 0.22582  0.99535  0.66026  Biso   1.000  C
  C50      1.0000 0.28777  0.03859  0.64450  Biso   1.000  C
  Ge6      1.0000 0.16671  0.39069  0.66036  Biso   1.000  Ge
  C51      1.0000 0.10752  0.54352  0.67734  Biso   1.000  C
  C52      1.0000 0.08362  0.62760  0.64818  Biso   1.000  C
  C53      1.0000 0.04952  0.73194  0.66326  Biso   1.000  C
  C54      1.0000 0.03995  0.75348  0.70754  Biso   1.000  C
  C55      1.0000 0.06164  0.67074  0.73692  Biso   1.000  C
  C56      1.0000 0.09439  0.56682  0.72188  Biso   1.000  C
  C57      1.0000 0.07945  0.34677  0.69529  Biso   1.000  C
  C58      1.0000 0.12372  0.25253  0.72030  Biso   1.000  C
  C59      1.0000 0.05926  0.23404  0.74905  Biso   1.000  C
  C60      1.0000 0.94941  0.30926  0.75278  Biso   1.000  C
  C61      1.0000 0.90336  0.40111  0.72653  Biso   1.000  C
  C62      1.0000 0.96805  0.41981  0.69809  Biso   1.000  C
  Ge7      1.0000 0.15553  0.37045  0.58110  Biso   1.000  Ge
  C63      1.0000 0.04201  0.50693  0.55502  Biso   1.000  C
  C64      1.0000 0.93505  0.53546  0.56495  Biso   1.000  C
  C65      1.0000 0.84847  0.62470  0.54547  Biso   1.000  C
  C66      1.0000 0.86742  0.68616  0.51540  Biso   1.000  C
  C67      1.0000 0.97317  0.65944  0.50570  Biso   1.000  C
  C68      1.0000 0.06004  0.57074  0.52564  Biso   1.000  C
  C69      1.0000 0.09551  0.27679  0.56447  Biso   1.000  C
  C70      1.0000 0.06881  0.21898  0.59368  Biso   1.000  C
  C71      1.0000 0.02507  0.15669  0.57881  Biso   1.000  C
  C72      1.0000 0.00461  0.15299  0.53494  Biso   1.000  C
  C73      1.0000 0.02961  0.21139  0.50550  Biso   1.000  C
  C74      1.0000 0.07454  0.27248  0.52027  Biso   1.000  C
  H4       1.0000 0.22493  0.38687  0.47942  Biso   1.000  H
  H5       1.0000 0.28220  0.24415  0.47278  Biso   1.000  H
  H6       1.0000 0.59825  0.22233  0.50874  Biso   1.000  H
  H7       1.0000 0.75566  0.20237  0.46754  Biso   1.000  H
  H8       1.0000 0.80194  0.34952  0.46889  Biso   1.000  H
  H9       1.0000 0.68862  0.51682  0.51135  Biso   1.000  H
  H10      1.0000 0.52619  0.54036  0.55053  Biso   1.000  H
  H11      1.0000 0.34855  0.52044  0.47780  Biso   1.000  H
  H12      1.0000 0.22100  0.70501  0.45114  Biso   1.000  H
  H13      1.0000 0.11791  0.85531  0.50388  Biso   1.000  H
  H14      1.0000 0.14420  0.81817  0.58313  Biso   1.000  H
  H15      1.0000 0.26823  0.63360  0.60998  Biso   1.000  H
  H16      1.0000 0.56575  0.36212  0.72595  Biso   1.000  H
  H17      1.0000 0.75632  0.26299  0.74962  Biso   1.000  H
  H18      1.0000 0.90383  0.16213  0.69581  Biso   1.000  H
  H19      1.0000 0.85585  0.16543  0.61773  Biso   1.000  H
  H20      1.0000 0.66689  0.26065  0.59398  Biso   1.000  H
  H21      1.0000 0.53790  0.53996  0.63731  Biso   1.000  H
  H22      1.0000 0.53720  0.67974  0.68501  Biso   1.000  H
  H23      1.0000 0.41937  0.74198  0.75017  Biso   1.000  H
  H24      1.0000 0.28512  0.68096  0.76257  Biso   1.000  H
  H25      1.0000 0.27808  0.54935  0.71278  Biso   1.000  H
  H26      1.0000 0.58874  0.98121  0.49235  Biso   1.000  H
  H27      1.0000 0.77101  0.92276  0.46329  Biso   1.000  H
  H28      1.0000 0.90643  0.94035  0.50872  Biso   1.000  H
  H29      1.0000 0.85500  0.02020  0.58270  Biso   1.000  H
  H30      1.0000 0.67012  0.08772  0.61026  Biso   1.000  H
  H31      1.0000 0.26842  0.11714  0.51860  Biso   1.000  H
  H32      1.0000 0.23456  0.98114  0.48440  Biso   1.000  H
  H33      1.0000 0.36868  0.78392  0.49218  Biso   1.000  H
  H34      1.0000 0.53744  0.72589  0.53452  Biso   1.000  H
  H35      1.0000 0.57314  0.86210  0.56863  Biso   1.000  H
  H36      1.0000 0.61091  0.86483  0.65897  Biso   1.000  H
  H37      1.0000 0.77143  0.75164  0.70481  Biso   1.000  H
  H38      1.0000 0.84192  0.83811  0.75477  Biso   1.000  H
  H39      1.0000 0.76240  0.03906  0.75373  Biso   1.000  H
  H40      1.0000 0.60691  0.15174  0.70644  Biso   1.000  H
  H41      1.0000 0.46079  0.97592  0.72932  Biso   1.000  H
  H42      1.0000 0.33972  0.91590  0.76011  Biso   1.000  H
  H43      1.0000 0.19313  0.91996  0.71458  Biso   1.000  H
  H44      1.0000 0.16341  0.99546  0.63956  Biso   1.000  H
  H45      1.0000 0.27066  0.07461  0.61208  Biso   1.000  H
  H46      1.0000 0.09012  0.61268  0.61319  Biso   1.000  H
  H47      1.0000 0.02991  0.79723  0.63998  Biso   1.000  H
  H48      1.0000 0.01376  0.83538  0.71924  Biso   1.000  H
  H49      1.0000 0.05342  0.68708  0.77185  Biso   1.000  H
  H50      1.0000 0.11007  0.50260  0.74524  Biso   1.000  H
  H51      1.0000 0.20983  0.19236  0.71767  Biso   1.000  H
  H52      1.0000 0.09569  0.16072  0.76904  Biso   1.000  H
  H53      1.0000 0.89952  0.29651  0.77637  Biso   1.000  H
  H54      1.0000 0.81653  0.45940  0.72866  Biso   1.000  H
  H55      1.0000 0.93163  0.49368  0.67836  Biso   1.000  H
  H56      1.0000 0.91865  0.48579  0.58743  Biso   1.000  H
  H57      1.0000 0.76524  0.64601  0.55346  Biso   1.000  H
  H58      1.0000 0.79916  0.75529  0.49966  Biso   1.000  H
  H59      1.0000 0.98920  0.70720  0.48216  Biso   1.000  H
  H60      1.0000 0.14246  0.55253  0.51801  Biso   1.000  H
  H61      1.0000 0.08090  0.22284  0.62855  Biso   1.000  H
  H62      1.0000 0.00597  0.11080  0.60210  Biso   1.000  H
  H63      1.0000 0.96745  0.10624  0.52370  Biso   1.000  H
  H64      1.0000 0.01432  0.20909  0.47082  Biso   1.000  H
  H65      1.0000 0.09241  0.31894  0.49670  Biso   1.000  H
  H66      1.0000 0.47344  0.25681  0.74998  Biso   1.000  H
  H67      1.0000 0.37202  0.39606  0.74543  Biso   1.000  H
  C75      1.0000 0.36889  0.15507  0.78736  Biso   1.000  C
  H68      1.0000 0.35491  0.11846  0.75865  Biso   1.000  H
  H69      1.0000 0.33227  0.14020  0.81597  Biso   1.000  H
  H70      1.0000 0.45597  0.12213  0.79306  Biso   1.000  H
  S2       1.0000 0.30194  0.29934  0.78079  Biso   1.000  S
  C76      1.0000 0.38804  0.31253  0.74172  Biso   1.000  C
  Ge8      1.0000 0.36249  0.29669  0.67804  Biso   1.000  Ge
  Au104    1.0000 0.33332  0.33329  0.37274  Biso   1.000  Au
  Au105    1.0000 0.33332  0.33329  0.85379  Biso   1.000  Au
  Au106    1.0000 0.26665  0.46663  0.92449  Biso   1.000  Au
  Au107    1.0000 0.46665  0.26663  0.92449  Biso   1.000  Au
  Au108    1.0000 0.26665  0.26663  0.92449  Biso   1.000  Au
