# Supplementary material for: Substituent Control of σ-Interference Effects in the Transmission of Saturated Molecules
Source: ACS Phys Chem Au. 2022 Apr 14;2(4):282–8. doi: 10.1021/acsphyschemau.2c00016 (PMC9955259; doi:10.1021/acsphyschemau.2c00016)
Supplement: Supplementary file 2 — pg2c00016_si_002.zip [file pg2c00016_si_002.zip › structures/junctions_cif/Si222_sub14_cis.cif]

data_image0
_cell_length_a       14.425
_cell_length_b       14.425
_cell_length_c       30.9147
_cell_angle_alpha    90
_cell_angle_beta     90
_cell_angle_gamma    60

_symmetry_space_group_name_H-M    "P 1"
_symmetry_int_tables_number       1

loop_
  _symmetry_equiv_pos_as_xyz
  'x, y, z'

loop_
  _atom_site_label
  _atom_site_occupancy
  _atom_site_fract_x
  _atom_site_fract_y
  _atom_site_fract_z
  _atom_site_thermal_displace_type
  _atom_site_B_iso_or_equiv
  _atom_site_type_symbol
  Au1      1.0000 0.00000  0.00000  0.00000  Biso   1.000  Au
  Au2      1.0000 0.20000  0.00000  0.00000  Biso   1.000  Au
  Au3      1.0000 0.40000  0.00000  0.00000  Biso   1.000  Au
  Au4      1.0000 0.60000  0.00000  0.00000  Biso   1.000  Au
  Au5      1.0000 0.80000  0.00000  0.00000  Biso   1.000  Au
  Au6      1.0000 0.00000  0.20000  0.00000  Biso   1.000  Au
  Au7      1.0000 0.20000  0.20000  0.00000  Biso   1.000  Au
  Au8      1.0000 0.40000  0.20000  0.00000  Biso   1.000  Au
  Au9      1.0000 0.60000  0.20000  0.00000  Biso   1.000  Au
  Au10     1.0000 0.80000  0.20000  0.00000  Biso   1.000  Au
  Au11     1.0000 0.00000  0.40000  0.00000  Biso   1.000  Au
  Au12     1.0000 0.20000  0.40000  0.00000  Biso   1.000  Au
  Au13     1.0000 0.40000  0.40000  0.00000  Biso   1.000  Au
  Au14     1.0000 0.60000  0.40000  0.00000  Biso   1.000  Au
  Au15     1.0000 0.80000  0.40000  0.00000  Biso   1.000  Au
  Au16     1.0000 0.00000  0.60000  0.00000  Biso   1.000  Au
  Au17     1.0000 0.20000  0.60000  0.00000  Biso   1.000  Au
  Au18     1.0000 0.40000  0.60000  0.00000  Biso   1.000  Au
  Au19     1.0000 0.60000  0.60000  0.00000  Biso   1.000  Au
  Au20     1.0000 0.80000  0.60000  0.00000  Biso   1.000  Au
  Au21     1.0000 0.00000  0.80000  0.00000  Biso   1.000  Au
  Au22     1.0000 0.20000  0.80000  0.00000  Biso   1.000  Au
  Au23     1.0000 0.40000  0.80000  0.00000  Biso   1.000  Au
  Au24     1.0000 0.60000  0.80000  0.00000  Biso   1.000  Au
  Au25     1.0000 0.80000  0.80000  0.00000  Biso   1.000  Au
  Au26     1.0000 0.06667  0.06667  0.07620  Biso   1.000  Au
  Au27     1.0000 0.26667  0.06667  0.07620  Biso   1.000  Au
  Au28     1.0000 0.46667  0.06667  0.07620  Biso   1.000  Au
  Au29     1.0000 0.66667  0.06667  0.07620  Biso   1.000  Au
  Au30     1.0000 0.86667  0.06667  0.07620  Biso   1.000  Au
  Au31     1.0000 0.06667  0.26667  0.07620  Biso   1.000  Au
  Au32     1.0000 0.26667  0.26667  0.07620  Biso   1.000  Au
  Au33     1.0000 0.46667  0.26667  0.07620  Biso   1.000  Au
  Au34     1.0000 0.66667  0.26667  0.07620  Biso   1.000  Au
  Au35     1.0000 0.86667  0.26667  0.07620  Biso   1.000  Au
  Au36     1.0000 0.06667  0.46667  0.07620  Biso   1.000  Au
  Au37     1.0000 0.26667  0.46667  0.07620  Biso   1.000  Au
  Au38     1.0000 0.46667  0.46667  0.07620  Biso   1.000  Au
  Au39     1.0000 0.66667  0.46667  0.07620  Biso   1.000  Au
  Au40     1.0000 0.86667  0.46667  0.07620  Biso   1.000  Au
  Au41     1.0000 0.06667  0.66667  0.07620  Biso   1.000  Au
  Au42     1.0000 0.26667  0.66667  0.07620  Biso   1.000  Au
  Au43     1.0000 0.46667  0.66667  0.07620  Biso   1.000  Au
  Au44     1.0000 0.66667  0.66667  0.07620  Biso   1.000  Au
  Au45     1.0000 0.86667  0.66667  0.07620  Biso   1.000  Au
  Au46     1.0000 0.06667  0.86667  0.07620  Biso   1.000  Au
  Au47     1.0000 0.26667  0.86667  0.07620  Biso   1.000  Au
  Au48     1.0000 0.46667  0.86667  0.07620  Biso   1.000  Au
  Au49     1.0000 0.66667  0.86667  0.07620  Biso   1.000  Au
  Au50     1.0000 0.86667  0.86667  0.07620  Biso   1.000  Au
  Au51     1.0000 0.93333  0.13333  0.15239  Biso   1.000  Au
  Au52     1.0000 0.13333  0.13333  0.15239  Biso   1.000  Au
  Au53     1.0000 0.33333  0.13333  0.15239  Biso   1.000  Au
  Au54     1.0000 0.53333  0.13333  0.15239  Biso   1.000  Au
  Au55     1.0000 0.73333  0.13333  0.15239  Biso   1.000  Au
  Au56     1.0000 0.93333  0.33333  0.15239  Biso   1.000  Au
  Au57     1.0000 0.13333  0.33333  0.15239  Biso   1.000  Au
  Au58     1.0000 0.33333  0.33333  0.15239  Biso   1.000  Au
  Au59     1.0000 0.53333  0.33333  0.15239  Biso   1.000  Au
  Au60     1.0000 0.73333  0.33333  0.15239  Biso   1.000  Au
  Au61     1.0000 0.93333  0.53333  0.15239  Biso   1.000  Au
  Au62     1.0000 0.13333  0.53333  0.15239  Biso   1.000  Au
  Au63     1.0000 0.33333  0.53333  0.15239  Biso   1.000  Au
  Au64     1.0000 0.53333  0.53333  0.15239  Biso   1.000  Au
  Au65     1.0000 0.73333  0.53333  0.15239  Biso   1.000  Au
  Au66     1.0000 0.93333  0.73333  0.15239  Biso   1.000  Au
  Au67     1.0000 0.13333  0.73333  0.15239  Biso   1.000  Au
  Au68     1.0000 0.33333  0.73333  0.15239  Biso   1.000  Au
  Au69     1.0000 0.53333  0.73333  0.15239  Biso   1.000  Au
  Au70     1.0000 0.73333  0.73333  0.15239  Biso   1.000  Au
  Au71     1.0000 0.93333  0.93333  0.15239  Biso   1.000  Au
  Au72     1.0000 0.13333  0.93333  0.15239  Biso   1.000  Au
  Au73     1.0000 0.33333  0.93333  0.15239  Biso   1.000  Au
  Au74     1.0000 0.53333  0.93333  0.15239  Biso   1.000  Au
  Au75     1.0000 0.73333  0.93333  0.15239  Biso   1.000  Au
  Au76     1.0000 0.00000  0.00000  0.22859  Biso   1.000  Au
  Au77     1.0000 0.20000  0.00000  0.22859  Biso   1.000  Au
  Au78     1.0000 0.40000  0.00000  0.22859  Biso   1.000  Au
  Au79     1.0000 0.60000  0.00000  0.22859  Biso   1.000  Au
  Au80     1.0000 0.80000  0.00000  0.22859  Biso   1.000  Au
  Au81     1.0000 0.00000  0.20000  0.22859  Biso   1.000  Au
  Au82     1.0000 0.20000  0.20000  0.22859  Biso   1.000  Au
  Au83     1.0000 0.40000  0.20000  0.22859  Biso   1.000  Au
  Au84     1.0000 0.60000  0.20000  0.22859  Biso   1.000  Au
  Au85     1.0000 0.80000  0.20000  0.22859  Biso   1.000  Au
  Au86     1.0000 0.00000  0.40000  0.22859  Biso   1.000  Au
  Au87     1.0000 0.20000  0.40000  0.22859  Biso   1.000  Au
  Au88     1.0000 0.40000  0.40000  0.22859  Biso   1.000  Au
  Au89     1.0000 0.60000  0.40000  0.22859  Biso   1.000  Au
  Au90     1.0000 0.80000  0.40000  0.22859  Biso   1.000  Au
  Au91     1.0000 0.00000  0.60000  0.22859  Biso   1.000  Au
  Au92     1.0000 0.20000  0.60000  0.22859  Biso   1.000  Au
  Au93     1.0000 0.40000  0.60000  0.22859  Biso   1.000  Au
  Au94     1.0000 0.60000  0.60000  0.22859  Biso   1.000  Au
  Au95     1.0000 0.80000  0.60000  0.22859  Biso   1.000  Au
  Au96     1.0000 0.00000  0.80000  0.22859  Biso   1.000  Au
  Au97     1.0000 0.20000  0.80000  0.22859  Biso   1.000  Au
  Au98     1.0000 0.40000  0.80000  0.22859  Biso   1.000  Au
  Au99     1.0000 0.60000  0.80000  0.22859  Biso   1.000  Au
  Au100    1.0000 0.80000  0.80000  0.22859  Biso   1.000  Au
  Au101    1.0000 0.26665  0.26663  0.30479  Biso   1.000  Au
  Au102    1.0000 0.46665  0.26663  0.30479  Biso   1.000  Au
  Au103    1.0000 0.26665  0.46663  0.30479  Biso   1.000  Au
  C1       1.0000 0.23311  0.23116  0.44235  Biso   1.000  C
  H1       1.0000 0.29176  0.16138  0.42301  Biso   1.000  H
  H2       1.0000 0.15675  0.27533  0.42409  Biso   1.000  H
  H3       1.0000 0.21786  0.20517  0.47410  Biso   1.000  H
  S1       1.0000 0.27975  0.32617  0.45044  Biso   1.000  S
  C2       1.0000 0.39980  0.24748  0.48343  Biso   1.000  C
  Si1      1.0000 0.37596  0.25202  0.54525  Biso   1.000  Si
  Si2      1.0000 0.31646  0.13780  0.57321  Biso   1.000  Si
  O1       1.0000 0.18354  0.18937  0.57839  Biso   1.000  O
  C3       1.0000 0.10162  0.25910  0.54876  Biso   1.000  C
  O2       1.0000 0.37433  0.03228  0.53831  Biso   1.000  O
  C4       1.0000 0.34829  0.94792  0.54049  Biso   1.000  C
  Si3      1.0000 0.36839  0.09812  0.64707  Biso   1.000  Si
  O3       1.0000 0.49819  0.00164  0.65397  Biso   1.000  O
  C5       1.0000 0.54141  0.89831  0.63371  Biso   1.000  C
  O4       1.0000 0.28238  0.06141  0.66765  Biso   1.000  O
  C6       1.0000 0.28882  0.02792  0.71197  Biso   1.000  C
  Si4      1.0000 0.26716  0.42477  0.57606  Biso   1.000  Si
  O5       1.0000 0.32746  0.49948  0.58025  Biso   1.000  O
  C7       1.0000 0.37901  0.51706  0.54371  Biso   1.000  C
  O6       1.0000 0.15767  0.48265  0.54374  Biso   1.000  O
  C8       1.0000 0.06292  0.58003  0.55676  Biso   1.000  C
  Si5      1.0000 0.22419  0.40800  0.64892  Biso   1.000  Si
  O7       1.0000 0.11062  0.40307  0.64171  Biso   1.000  O
  C9       1.0000 0.06782  0.36309  0.67398  Biso   1.000  C
  O8       1.0000 0.18616  0.51750  0.67998  Biso   1.000  O
  C10      1.0000 0.25166  0.56451  0.68870  Biso   1.000  C
  Si6      1.0000 0.53167  0.22317  0.65463  Biso   1.000  Si
  O9       1.0000 0.54630  0.33270  0.65348  Biso   1.000  O
  C11      1.0000 0.54948  0.38801  0.69162  Biso   1.000  C
  O10      1.0000 0.62396  0.12618  0.68708  Biso   1.000  O
  C12      1.0000 0.73377  0.05834  0.67377  Biso   1.000  C
  Si7      1.0000 0.54538  0.18698  0.57888  Biso   1.000  Si
  O11      1.0000 0.63009  0.05285  0.57619  Biso   1.000  O
  C13      1.0000 0.64755  0.99544  0.53600  Biso   1.000  C
  O12      1.0000 0.59288  0.25348  0.54931  Biso   1.000  O
  C14      1.0000 0.69115  0.25070  0.56105  Biso   1.000  C
  H4       1.0000 0.45136  0.28340  0.47736  Biso   1.000  H
  H5       1.0000 0.44366  0.16345  0.47137  Biso   1.000  H
  H6       1.0000 0.11825  0.32085  0.53477  Biso   1.000  H
  H7       1.0000 0.09192  0.21244  0.52200  Biso   1.000  H
  H8       1.0000 0.02491  0.30099  0.56709  Biso   1.000  H
  H9       1.0000 0.39982  0.88525  0.51668  Biso   1.000  H
  H10      1.0000 0.26261  0.97834  0.53206  Biso   1.000  H
  H11      1.0000 0.36351  0.91081  0.57337  Biso   1.000  H
  H12      1.0000 0.54108  0.90487  0.59770  Biso   1.000  H
  H13      1.0000 0.62576  0.84841  0.64479  Biso   1.000  H
  H14      1.0000 0.49613  0.85716  0.64303  Biso   1.000  H
  H15      1.0000 0.25166  0.09834  0.73426  Biso   1.000  H
  H16      1.0000 0.24335  0.98458  0.71483  Biso   1.000  H
  H17      1.0000 0.37311  0.97330  0.72252  Biso   1.000  H
  H18      1.0000 0.45609  0.44279  0.53613  Biso   1.000  H
  H19      1.0000 0.39632  0.58165  0.55259  Biso   1.000  H
  H20      1.0000 0.32639  0.54303  0.51449  Biso   1.000  H
  H21      1.0000 0.08091  0.64517  0.56418  Biso   1.000  H
  H22      1.0000 0.00530  0.60623  0.52931  Biso   1.000  H
  H23      1.0000 0.02569  0.56550  0.58571  Biso   1.000  H
  H24      1.0000 0.99324  0.36935  0.66063  Biso   1.000  H
  H25      1.0000 0.04741  0.41087  0.70448  Biso   1.000  H
  H26      1.0000 0.12453  0.27679  0.68132  Biso   1.000  H
  H27      1.0000 0.31104  0.51978  0.71482  Biso   1.000  H
  H28      1.0000 0.29490  0.56716  0.65915  Biso   1.000  H
  H29      1.0000 0.19777  0.64789  0.70017  Biso   1.000  H
  H30      1.0000 0.62966  0.34405  0.70748  Biso   1.000  H
  H31      1.0000 0.48720  0.39848  0.71577  Biso   1.000  H
  H32      1.0000 0.53419  0.46868  0.68171  Biso   1.000  H
  H33      1.0000 0.77616  0.10482  0.66976  Biso   1.000  H
  H34      1.0000 0.77498  0.99731  0.69957  Biso   1.000  H
  H35      1.0000 0.73752  0.01701  0.64277  Biso   1.000  H
  H36      1.0000 0.67368  0.03035  0.50969  Biso   1.000  H
  H37      1.0000 0.71203  0.91123  0.54154  Biso   1.000  H
  H38      1.0000 0.57348  0.99519  0.52557  Biso   1.000  H
  H39      1.0000 0.70918  0.29368  0.53546  Biso   1.000  H
  H40      1.0000 0.75940  0.16674  0.56298  Biso   1.000  H
  H41      1.0000 0.68213  0.29151  0.59272  Biso   1.000  H
  H42      1.0000 0.26749  0.27046  0.75223  Biso   1.000  H
  H43      1.0000 0.40060  0.15721  0.75569  Biso   1.000  H
  C15      1.0000 0.53299  0.22995  0.78499  Biso   1.000  C
  H44      1.0000 0.56509  0.27568  0.80209  Biso   1.000  H
  H45      1.0000 0.57406  0.19950  0.75333  Biso   1.000  H
  H46      1.0000 0.54265  0.16316  0.80596  Biso   1.000  H
  S2       1.0000 0.39096  0.32386  0.77638  Biso   1.000  S
  C16      1.0000 0.35286  0.24123  0.74390  Biso   1.000  C
  Si8      1.0000 0.36560  0.24863  0.68145  Biso   1.000  Si
  Au104    1.0000 0.33332  0.33329  0.37613  Biso   1.000  Au
  Au105    1.0000 0.33332  0.33329  0.85246  Biso   1.000  Au
  Au106    1.0000 0.26665  0.46663  0.92380  Biso   1.000  Au
  Au107    1.0000 0.46665  0.26663  0.92380  Biso   1.000  Au
  Au108    1.0000 0.26665  0.26663  0.92380  Biso   1.000  Au
