# Supplementary material for: Substituent Control of σ-Interference Effects in the Transmission of Saturated Molecules
Source: ACS Phys Chem Au. 2022 Apr 14;2(4):282–8. doi: 10.1021/acsphyschemau.2c00016 (PMC9955259; doi:10.1021/acsphyschemau.2c00016)
Supplement: Supplementary file 2 — pg2c00016_si_002.zip [file pg2c00016_si_002.zip › structures/junctions_cif/C222_sub6_ortho.cif]

data_image0
_cell_length_a       14.425
_cell_length_b       14.425
_cell_length_c       28.9394
_cell_angle_alpha    90
_cell_angle_beta     90
_cell_angle_gamma    60

_symmetry_space_group_name_H-M    "P 1"
_symmetry_int_tables_number       1

loop_
  _symmetry_equiv_pos_as_xyz
  'x, y, z'

loop_
  _atom_site_label
  _atom_site_occupancy
  _atom_site_fract_x
  _atom_site_fract_y
  _atom_site_fract_z
  _atom_site_thermal_displace_type
  _atom_site_B_iso_or_equiv
  _atom_site_type_symbol
  Au1      1.0000 0.00000  0.00000  0.00000  Biso   1.000  Au
  Au2      1.0000 0.20000  0.00000  0.00000  Biso   1.000  Au
  Au3      1.0000 0.40000  0.00000  0.00000  Biso   1.000  Au
  Au4      1.0000 0.60000  0.00000  0.00000  Biso   1.000  Au
  Au5      1.0000 0.80000  0.00000  0.00000  Biso   1.000  Au
  Au6      1.0000 0.00000  0.20000  0.00000  Biso   1.000  Au
  Au7      1.0000 0.20000  0.20000  0.00000  Biso   1.000  Au
  Au8      1.0000 0.40000  0.20000  0.00000  Biso   1.000  Au
  Au9      1.0000 0.60000  0.20000  0.00000  Biso   1.000  Au
  Au10     1.0000 0.80000  0.20000  0.00000  Biso   1.000  Au
  Au11     1.0000 0.00000  0.40000  0.00000  Biso   1.000  Au
  Au12     1.0000 0.20000  0.40000  0.00000  Biso   1.000  Au
  Au13     1.0000 0.40000  0.40000  0.00000  Biso   1.000  Au
  Au14     1.0000 0.60000  0.40000  0.00000  Biso   1.000  Au
  Au15     1.0000 0.80000  0.40000  0.00000  Biso   1.000  Au
  Au16     1.0000 0.00000  0.60000  0.00000  Biso   1.000  Au
  Au17     1.0000 0.20000  0.60000  0.00000  Biso   1.000  Au
  Au18     1.0000 0.40000  0.60000  0.00000  Biso   1.000  Au
  Au19     1.0000 0.60000  0.60000  0.00000  Biso   1.000  Au
  Au20     1.0000 0.80000  0.60000  0.00000  Biso   1.000  Au
  Au21     1.0000 0.00000  0.80000  0.00000  Biso   1.000  Au
  Au22     1.0000 0.20000  0.80000  0.00000  Biso   1.000  Au
  Au23     1.0000 0.40000  0.80000  0.00000  Biso   1.000  Au
  Au24     1.0000 0.60000  0.80000  0.00000  Biso   1.000  Au
  Au25     1.0000 0.80000  0.80000  0.00000  Biso   1.000  Au
  Au26     1.0000 0.06667  0.06667  0.08140  Biso   1.000  Au
  Au27     1.0000 0.26667  0.06667  0.08140  Biso   1.000  Au
  Au28     1.0000 0.46667  0.06667  0.08140  Biso   1.000  Au
  Au29     1.0000 0.66667  0.06667  0.08140  Biso   1.000  Au
  Au30     1.0000 0.86667  0.06667  0.08140  Biso   1.000  Au
  Au31     1.0000 0.06667  0.26667  0.08140  Biso   1.000  Au
  Au32     1.0000 0.26667  0.26667  0.08140  Biso   1.000  Au
  Au33     1.0000 0.46667  0.26667  0.08140  Biso   1.000  Au
  Au34     1.0000 0.66667  0.26667  0.08140  Biso   1.000  Au
  Au35     1.0000 0.86667  0.26667  0.08140  Biso   1.000  Au
  Au36     1.0000 0.06667  0.46667  0.08140  Biso   1.000  Au
  Au37     1.0000 0.26667  0.46667  0.08140  Biso   1.000  Au
  Au38     1.0000 0.46667  0.46667  0.08140  Biso   1.000  Au
  Au39     1.0000 0.66667  0.46667  0.08140  Biso   1.000  Au
  Au40     1.0000 0.86667  0.46667  0.08140  Biso   1.000  Au
  Au41     1.0000 0.06667  0.66667  0.08140  Biso   1.000  Au
  Au42     1.0000 0.26667  0.66667  0.08140  Biso   1.000  Au
  Au43     1.0000 0.46667  0.66667  0.08140  Biso   1.000  Au
  Au44     1.0000 0.66667  0.66667  0.08140  Biso   1.000  Au
  Au45     1.0000 0.86667  0.66667  0.08140  Biso   1.000  Au
  Au46     1.0000 0.06667  0.86667  0.08140  Biso   1.000  Au
  Au47     1.0000 0.26667  0.86667  0.08140  Biso   1.000  Au
  Au48     1.0000 0.46667  0.86667  0.08140  Biso   1.000  Au
  Au49     1.0000 0.66667  0.86667  0.08140  Biso   1.000  Au
  Au50     1.0000 0.86667  0.86667  0.08140  Biso   1.000  Au
  Au51     1.0000 0.93333  0.13333  0.16279  Biso   1.000  Au
  Au52     1.0000 0.13333  0.13333  0.16279  Biso   1.000  Au
  Au53     1.0000 0.33333  0.13333  0.16279  Biso   1.000  Au
  Au54     1.0000 0.53333  0.13333  0.16279  Biso   1.000  Au
  Au55     1.0000 0.73333  0.13333  0.16279  Biso   1.000  Au
  Au56     1.0000 0.93333  0.33333  0.16279  Biso   1.000  Au
  Au57     1.0000 0.13333  0.33333  0.16279  Biso   1.000  Au
  Au58     1.0000 0.33333  0.33333  0.16279  Biso   1.000  Au
  Au59     1.0000 0.53333  0.33333  0.16279  Biso   1.000  Au
  Au60     1.0000 0.73333  0.33333  0.16279  Biso   1.000  Au
  Au61     1.0000 0.93333  0.53333  0.16279  Biso   1.000  Au
  Au62     1.0000 0.13333  0.53333  0.16279  Biso   1.000  Au
  Au63     1.0000 0.33333  0.53333  0.16279  Biso   1.000  Au
  Au64     1.0000 0.53333  0.53333  0.16279  Biso   1.000  Au
  Au65     1.0000 0.73333  0.53333  0.16279  Biso   1.000  Au
  Au66     1.0000 0.93333  0.73333  0.16279  Biso   1.000  Au
  Au67     1.0000 0.13333  0.73333  0.16279  Biso   1.000  Au
  Au68     1.0000 0.33333  0.73333  0.16279  Biso   1.000  Au
  Au69     1.0000 0.53333  0.73333  0.16279  Biso   1.000  Au
  Au70     1.0000 0.73333  0.73333  0.16279  Biso   1.000  Au
  Au71     1.0000 0.93333  0.93333  0.16279  Biso   1.000  Au
  Au72     1.0000 0.13333  0.93333  0.16279  Biso   1.000  Au
  Au73     1.0000 0.33333  0.93333  0.16279  Biso   1.000  Au
  Au74     1.0000 0.53333  0.93333  0.16279  Biso   1.000  Au
  Au75     1.0000 0.73333  0.93333  0.16279  Biso   1.000  Au
  Au76     1.0000 0.00000  0.00000  0.24419  Biso   1.000  Au
  Au77     1.0000 0.20000  0.00000  0.24419  Biso   1.000  Au
  Au78     1.0000 0.40000  0.00000  0.24419  Biso   1.000  Au
  Au79     1.0000 0.60000  0.00000  0.24419  Biso   1.000  Au
  Au80     1.0000 0.80000  0.00000  0.24419  Biso   1.000  Au
  Au81     1.0000 0.00000  0.20000  0.24419  Biso   1.000  Au
  Au82     1.0000 0.20000  0.20000  0.24419  Biso   1.000  Au
  Au83     1.0000 0.40000  0.20000  0.24419  Biso   1.000  Au
  Au84     1.0000 0.60000  0.20000  0.24419  Biso   1.000  Au
  Au85     1.0000 0.80000  0.20000  0.24419  Biso   1.000  Au
  Au86     1.0000 0.00000  0.40000  0.24419  Biso   1.000  Au
  Au87     1.0000 0.20000  0.40000  0.24419  Biso   1.000  Au
  Au88     1.0000 0.40000  0.40000  0.24419  Biso   1.000  Au
  Au89     1.0000 0.60000  0.40000  0.24419  Biso   1.000  Au
  Au90     1.0000 0.80000  0.40000  0.24419  Biso   1.000  Au
  Au91     1.0000 0.00000  0.60000  0.24419  Biso   1.000  Au
  Au92     1.0000 0.20000  0.60000  0.24419  Biso   1.000  Au
  Au93     1.0000 0.40000  0.60000  0.24419  Biso   1.000  Au
  Au94     1.0000 0.60000  0.60000  0.24419  Biso   1.000  Au
  Au95     1.0000 0.80000  0.60000  0.24419  Biso   1.000  Au
  Au96     1.0000 0.00000  0.80000  0.24419  Biso   1.000  Au
  Au97     1.0000 0.20000  0.80000  0.24419  Biso   1.000  Au
  Au98     1.0000 0.40000  0.80000  0.24419  Biso   1.000  Au
  Au99     1.0000 0.60000  0.80000  0.24419  Biso   1.000  Au
  Au100    1.0000 0.80000  0.80000  0.24419  Biso   1.000  Au
  Au101    1.0000 0.26665  0.26663  0.32559  Biso   1.000  Au
  Au102    1.0000 0.46665  0.26663  0.32559  Biso   1.000  Au
  Au103    1.0000 0.26665  0.46663  0.32559  Biso   1.000  Au
  C1       1.0000 0.51798  0.18699  0.47507  Biso   1.000  C
  H1       1.0000 0.54918  0.23729  0.46050  Biso   1.000  H
  H2       1.0000 0.55726  0.14937  0.50828  Biso   1.000  H
  H3       1.0000 0.52821  0.12588  0.44905  Biso   1.000  H
  S1       1.0000 0.37381  0.26879  0.48421  Biso   1.000  S
  C2       1.0000 0.36621  0.37210  0.52479  Biso   1.000  C
  C3       1.0000 0.33827  0.36661  0.57648  Biso   1.000  C
  C4       1.0000 0.21387  0.42800  0.58545  Biso   1.000  C
  O1       1.0000 0.16760  0.53738  0.57335  Biso   1.000  O
  O2       1.0000 0.15873  0.38790  0.55872  Biso   1.000  O
  C5       1.0000 0.19051  0.42234  0.64004  Biso   1.000  C
  O3       1.0000 0.13513  0.36681  0.64561  Biso   1.000  O
  O4       1.0000 0.12248  0.53090  0.65584  Biso   1.000  O
  C6       1.0000 0.38760  0.42461  0.60556  Biso   1.000  C
  O5       1.0000 0.49863  0.37177  0.60019  Biso   1.000  O
  O6       1.0000 0.34434  0.53337  0.58989  Biso   1.000  O
  C7       1.0000 0.35889  0.42884  0.66008  Biso   1.000  C
  O7       1.0000 0.29366  0.53769  0.67266  Biso   1.000  O
  O8       1.0000 0.45362  0.39044  0.68702  Biso   1.000  O
  C8       1.0000 0.36929  0.24914  0.64994  Biso   1.000  C
  O9       1.0000 0.32878  0.18290  0.66232  Biso   1.000  O
  O10      1.0000 0.47765  0.20203  0.66891  Biso   1.000  O
  C9       1.0000 0.38508  0.24941  0.59528  Biso   1.000  C
  O11      1.0000 0.49192  0.18328  0.58274  Biso   1.000  O
  O12      1.0000 0.32494  0.20156  0.57634  Biso   1.000  O
  H4       1.0000 0.30490  0.44968  0.50972  Biso   1.000  H
  H5       1.0000 0.44520  0.36769  0.52287  Biso   1.000  H
  H6       1.0000 0.12097  0.57261  0.60184  Biso   1.000  H
  H7       1.0000 0.20678  0.30797  0.56078  Biso   1.000  H
  H8       1.0000 0.09953  0.37503  0.61504  Biso   1.000  H
  H9       1.0000 0.17464  0.55388  0.66722  Biso   1.000  H
  H10      1.0000 0.52472  0.38136  0.63083  Biso   1.000  H
  H11      1.0000 0.26924  0.55472  0.57880  Biso   1.000  H
  H12      1.0000 0.30434  0.57440  0.64465  Biso   1.000  H
  H13      1.0000 0.48757  0.31037  0.68498  Biso   1.000  H
  H14      1.0000 0.31900  0.15347  0.63272  Biso   1.000  H
  H15      1.0000 0.46900  0.18101  0.70112  Biso   1.000  H
  H16      1.0000 0.53179  0.15707  0.61243  Biso   1.000  H
  H17      1.0000 0.35148  0.18423  0.54351  Biso   1.000  H
  H18      1.0000 0.25751  0.44663  0.73605  Biso   1.000  H
  H19      1.0000 0.18853  0.37405  0.72375  Biso   1.000  H
  C10      1.0000 0.29051  0.18800  0.76831  Biso   1.000  C
  H20      1.0000 0.20931  0.24076  0.78275  Biso   1.000  H
  H21      1.0000 0.33883  0.12438  0.79389  Biso   1.000  H
  H22      1.0000 0.28735  0.15337  0.73451  Biso   1.000  H
  S2       1.0000 0.35853  0.26489  0.76073  Biso   1.000  S
  C11      1.0000 0.26630  0.37190  0.72086  Biso   1.000  C
  C12      1.0000 0.29795  0.36589  0.66891  Biso   1.000  C
  Au104    1.0000 0.33332  0.33329  0.40180  Biso   1.000  Au
  Au105    1.0000 0.33332  0.33329  0.84239  Biso   1.000  Au
  Au106    1.0000 0.26665  0.46663  0.91860  Biso   1.000  Au
  Au107    1.0000 0.46665  0.26663  0.91860  Biso   1.000  Au
  Au108    1.0000 0.26665  0.26663  0.91860  Biso   1.000  Au
