# Supplementary material for: Substituent Control of σ-Interference Effects in the Transmission of Saturated Molecules
Source: ACS Phys Chem Au. 2022 Apr 14;2(4):282–8. doi: 10.1021/acsphyschemau.2c00016 (PMC9955259; doi:10.1021/acsphyschemau.2c00016)
Supplement: Supplementary file 2 — pg2c00016_si_002.zip [file pg2c00016_si_002.zip › structures/junctions_cif/C222_sub4_anti.cif]

data_image0
_cell_length_a       14.425
_cell_length_b       14.425
_cell_length_c       28.95
_cell_angle_alpha    90
_cell_angle_beta     90
_cell_angle_gamma    60

_symmetry_space_group_name_H-M    "P 1"
_symmetry_int_tables_number       1

loop_
  _symmetry_equiv_pos_as_xyz
  'x, y, z'

loop_
  _atom_site_label
  _atom_site_occupancy
  _atom_site_fract_x
  _atom_site_fract_y
  _atom_site_fract_z
  _atom_site_thermal_displace_type
  _atom_site_B_iso_or_equiv
  _atom_site_type_symbol
  Au1      1.0000 0.00000  0.00000  0.00000  Biso   1.000  Au
  Au2      1.0000 0.20000  0.00000  0.00000  Biso   1.000  Au
  Au3      1.0000 0.40000  0.00000  0.00000  Biso   1.000  Au
  Au4      1.0000 0.60000  0.00000  0.00000  Biso   1.000  Au
  Au5      1.0000 0.80000  0.00000  0.00000  Biso   1.000  Au
  Au6      1.0000 0.00000  0.20000  0.00000  Biso   1.000  Au
  Au7      1.0000 0.20000  0.20000  0.00000  Biso   1.000  Au
  Au8      1.0000 0.40000  0.20000  0.00000  Biso   1.000  Au
  Au9      1.0000 0.60000  0.20000  0.00000  Biso   1.000  Au
  Au10     1.0000 0.80000  0.20000  0.00000  Biso   1.000  Au
  Au11     1.0000 0.00000  0.40000  0.00000  Biso   1.000  Au
  Au12     1.0000 0.20000  0.40000  0.00000  Biso   1.000  Au
  Au13     1.0000 0.40000  0.40000  0.00000  Biso   1.000  Au
  Au14     1.0000 0.60000  0.40000  0.00000  Biso   1.000  Au
  Au15     1.0000 0.80000  0.40000  0.00000  Biso   1.000  Au
  Au16     1.0000 0.00000  0.60000  0.00000  Biso   1.000  Au
  Au17     1.0000 0.20000  0.60000  0.00000  Biso   1.000  Au
  Au18     1.0000 0.40000  0.60000  0.00000  Biso   1.000  Au
  Au19     1.0000 0.60000  0.60000  0.00000  Biso   1.000  Au
  Au20     1.0000 0.80000  0.60000  0.00000  Biso   1.000  Au
  Au21     1.0000 0.00000  0.80000  0.00000  Biso   1.000  Au
  Au22     1.0000 0.20000  0.80000  0.00000  Biso   1.000  Au
  Au23     1.0000 0.40000  0.80000  0.00000  Biso   1.000  Au
  Au24     1.0000 0.60000  0.80000  0.00000  Biso   1.000  Au
  Au25     1.0000 0.80000  0.80000  0.00000  Biso   1.000  Au
  Au26     1.0000 0.06667  0.06667  0.08137  Biso   1.000  Au
  Au27     1.0000 0.26667  0.06667  0.08137  Biso   1.000  Au
  Au28     1.0000 0.46667  0.06667  0.08137  Biso   1.000  Au
  Au29     1.0000 0.66667  0.06667  0.08137  Biso   1.000  Au
  Au30     1.0000 0.86667  0.06667  0.08137  Biso   1.000  Au
  Au31     1.0000 0.06667  0.26667  0.08137  Biso   1.000  Au
  Au32     1.0000 0.26667  0.26667  0.08137  Biso   1.000  Au
  Au33     1.0000 0.46667  0.26667  0.08137  Biso   1.000  Au
  Au34     1.0000 0.66667  0.26667  0.08137  Biso   1.000  Au
  Au35     1.0000 0.86667  0.26667  0.08137  Biso   1.000  Au
  Au36     1.0000 0.06667  0.46667  0.08137  Biso   1.000  Au
  Au37     1.0000 0.26667  0.46667  0.08137  Biso   1.000  Au
  Au38     1.0000 0.46667  0.46667  0.08137  Biso   1.000  Au
  Au39     1.0000 0.66667  0.46667  0.08137  Biso   1.000  Au
  Au40     1.0000 0.86667  0.46667  0.08137  Biso   1.000  Au
  Au41     1.0000 0.06667  0.66667  0.08137  Biso   1.000  Au
  Au42     1.0000 0.26667  0.66667  0.08137  Biso   1.000  Au
  Au43     1.0000 0.46667  0.66667  0.08137  Biso   1.000  Au
  Au44     1.0000 0.66667  0.66667  0.08137  Biso   1.000  Au
  Au45     1.0000 0.86667  0.66667  0.08137  Biso   1.000  Au
  Au46     1.0000 0.06667  0.86667  0.08137  Biso   1.000  Au
  Au47     1.0000 0.26667  0.86667  0.08137  Biso   1.000  Au
  Au48     1.0000 0.46667  0.86667  0.08137  Biso   1.000  Au
  Au49     1.0000 0.66667  0.86667  0.08137  Biso   1.000  Au
  Au50     1.0000 0.86667  0.86667  0.08137  Biso   1.000  Au
  Au51     1.0000 0.93333  0.13333  0.16273  Biso   1.000  Au
  Au52     1.0000 0.13333  0.13333  0.16273  Biso   1.000  Au
  Au53     1.0000 0.33333  0.13333  0.16273  Biso   1.000  Au
  Au54     1.0000 0.53333  0.13333  0.16273  Biso   1.000  Au
  Au55     1.0000 0.73333  0.13333  0.16273  Biso   1.000  Au
  Au56     1.0000 0.93333  0.33333  0.16273  Biso   1.000  Au
  Au57     1.0000 0.13333  0.33333  0.16273  Biso   1.000  Au
  Au58     1.0000 0.33333  0.33333  0.16273  Biso   1.000  Au
  Au59     1.0000 0.53333  0.33333  0.16273  Biso   1.000  Au
  Au60     1.0000 0.73333  0.33333  0.16273  Biso   1.000  Au
  Au61     1.0000 0.93333  0.53333  0.16273  Biso   1.000  Au
  Au62     1.0000 0.13333  0.53333  0.16273  Biso   1.000  Au
  Au63     1.0000 0.33333  0.53333  0.16273  Biso   1.000  Au
  Au64     1.0000 0.53333  0.53333  0.16273  Biso   1.000  Au
  Au65     1.0000 0.73333  0.53333  0.16273  Biso   1.000  Au
  Au66     1.0000 0.93333  0.73333  0.16273  Biso   1.000  Au
  Au67     1.0000 0.13333  0.73333  0.16273  Biso   1.000  Au
  Au68     1.0000 0.33333  0.73333  0.16273  Biso   1.000  Au
  Au69     1.0000 0.53333  0.73333  0.16273  Biso   1.000  Au
  Au70     1.0000 0.73333  0.73333  0.16273  Biso   1.000  Au
  Au71     1.0000 0.93333  0.93333  0.16273  Biso   1.000  Au
  Au72     1.0000 0.13333  0.93333  0.16273  Biso   1.000  Au
  Au73     1.0000 0.33333  0.93333  0.16273  Biso   1.000  Au
  Au74     1.0000 0.53333  0.93333  0.16273  Biso   1.000  Au
  Au75     1.0000 0.73333  0.93333  0.16273  Biso   1.000  Au
  Au76     1.0000 0.00000  0.00000  0.24410  Biso   1.000  Au
  Au77     1.0000 0.20000  0.00000  0.24410  Biso   1.000  Au
  Au78     1.0000 0.40000  0.00000  0.24410  Biso   1.000  Au
  Au79     1.0000 0.60000  0.00000  0.24410  Biso   1.000  Au
  Au80     1.0000 0.80000  0.00000  0.24410  Biso   1.000  Au
  Au81     1.0000 0.00000  0.20000  0.24410  Biso   1.000  Au
  Au82     1.0000 0.20000  0.20000  0.24410  Biso   1.000  Au
  Au83     1.0000 0.40000  0.20000  0.24410  Biso   1.000  Au
  Au84     1.0000 0.60000  0.20000  0.24410  Biso   1.000  Au
  Au85     1.0000 0.80000  0.20000  0.24410  Biso   1.000  Au
  Au86     1.0000 0.00000  0.40000  0.24410  Biso   1.000  Au
  Au87     1.0000 0.20000  0.40000  0.24410  Biso   1.000  Au
  Au88     1.0000 0.40000  0.40000  0.24410  Biso   1.000  Au
  Au89     1.0000 0.60000  0.40000  0.24410  Biso   1.000  Au
  Au90     1.0000 0.80000  0.40000  0.24410  Biso   1.000  Au
  Au91     1.0000 0.00000  0.60000  0.24410  Biso   1.000  Au
  Au92     1.0000 0.20000  0.60000  0.24410  Biso   1.000  Au
  Au93     1.0000 0.40000  0.60000  0.24410  Biso   1.000  Au
  Au94     1.0000 0.60000  0.60000  0.24410  Biso   1.000  Au
  Au95     1.0000 0.80000  0.60000  0.24410  Biso   1.000  Au
  Au96     1.0000 0.00000  0.80000  0.24410  Biso   1.000  Au
  Au97     1.0000 0.20000  0.80000  0.24410  Biso   1.000  Au
  Au98     1.0000 0.40000  0.80000  0.24410  Biso   1.000  Au
  Au99     1.0000 0.60000  0.80000  0.24410  Biso   1.000  Au
  Au100    1.0000 0.80000  0.80000  0.24410  Biso   1.000  Au
  Au101    1.0000 0.26665  0.26663  0.32547  Biso   1.000  Au
  Au102    1.0000 0.46665  0.26663  0.32547  Biso   1.000  Au
  Au103    1.0000 0.26665  0.46663  0.32547  Biso   1.000  Au
  C1       1.0000 0.52334  0.26642  0.47335  Biso   1.000  C
  H1       1.0000 0.55445  0.21418  0.44230  Biso   1.000  H
  H2       1.0000 0.51821  0.34427  0.46554  Biso   1.000  H
  H3       1.0000 0.57472  0.22747  0.50393  Biso   1.000  H
  S1       1.0000 0.39088  0.28306  0.48271  Biso   1.000  S
  C2       1.0000 0.32433  0.40156  0.52097  Biso   1.000  C
  C3       1.0000 0.31682  0.39071  0.57441  Biso   1.000  C
  C4       1.0000 0.25993  0.51128  0.59403  Biso   1.000  C
  C5       1.0000 0.32772  0.56072  0.58741  Biso   1.000  C
  C6       1.0000 0.36945  0.61436  0.57802  Biso   1.000  C
  C7       1.0000 0.16301  0.58720  0.56766  Biso   1.000  C
  C8       1.0000 0.09072  0.66007  0.54566  Biso   1.000  C
  C9       1.0000 0.22990  0.51132  0.64903  Biso   1.000  C
  C10      1.0000 0.11268  0.56039  0.65555  Biso   1.000  C
  C11      1.0000 0.01725  0.61296  0.66500  Biso   1.000  C
  C12      1.0000 0.25071  0.58749  0.67524  Biso   1.000  C
  C13      1.0000 0.25066  0.66093  0.69653  Biso   1.000  C
  C14      1.0000 0.43061  0.32280  0.59886  Biso   1.000  C
  C15      1.0000 0.51097  0.35029  0.58215  Biso   1.000  C
  C16      1.0000 0.58583  0.35966  0.56791  Biso   1.000  C
  C17      1.0000 0.48056  0.20773  0.58733  Biso   1.000  C
  C18      1.0000 0.53353  0.11311  0.57661  Biso   1.000  C
  C19      1.0000 0.41702  0.34057  0.65548  Biso   1.000  C
  C20      1.0000 0.45948  0.40971  0.67130  Biso   1.000  C
  C21      1.0000 0.50589  0.45445  0.68685  Biso   1.000  C
  C22      1.0000 0.49043  0.23884  0.67936  Biso   1.000  C
  C23      1.0000 0.56287  0.16285  0.69992  Biso   1.000  C
  C24      1.0000 0.24730  0.32309  0.64415  Biso   1.000  C
  C25      1.0000 0.13942  0.35025  0.66089  Biso   1.000  C
  C26      1.0000 0.05579  0.35796  0.67501  Biso   1.000  C
  C27      1.0000 0.31214  0.20799  0.65576  Biso   1.000  C
  C28      1.0000 0.35293  0.11350  0.66660  Biso   1.000  C
  C29      1.0000 0.24326  0.34074  0.58764  Biso   1.000  C
  C30      1.0000 0.27103  0.23929  0.56366  Biso   1.000  C
  C31      1.0000 0.27388  0.16370  0.54306  Biso   1.000  C
  C32      1.0000 0.13160  0.40989  0.57172  Biso   1.000  C
  C33      1.0000 0.04052  0.45365  0.55609  Biso   1.000  C
  H4       1.0000 0.36257  0.45072  0.51420  Biso   1.000  H
  H5       1.0000 0.24103  0.44701  0.50756  Biso   1.000  H
  H6       1.0000 0.41210  0.65707  0.57042  Biso   1.000  H
  H7       1.0000 0.02376  0.72167  0.52599  Biso   1.000  H
  H8       1.0000 0.93174  0.65494  0.67229  Biso   1.000  H
  H9       1.0000 0.25766  0.72211  0.71573  Biso   1.000  H
  H10      1.0000 0.64864  0.37382  0.55502  Biso   1.000  H
  H11      1.0000 0.57417  0.02892  0.56682  Biso   1.000  H
  H12      1.0000 0.54042  0.50130  0.70000  Biso   1.000  H
  H13      1.0000 0.62286  0.09272  0.71858  Biso   1.000  H
  H14      1.0000 0.97983  0.36980  0.68806  Biso   1.000  H
  H15      1.0000 0.39574  0.02954  0.67677  Biso   1.000  H
  H16      1.0000 0.28215  0.09452  0.52428  Biso   1.000  H
  H17      1.0000 0.95892  0.49921  0.54304  Biso   1.000  H
  H18      1.0000 0.31229  0.44722  0.73550  Biso   1.000  H
  H19      1.0000 0.18722  0.45014  0.72863  Biso   1.000  H
  C34      1.0000 0.21086  0.26645  0.76959  Biso   1.000  C
  H20      1.0000 0.19942  0.22656  0.73912  Biso   1.000  H
  H21      1.0000 0.13780  0.34454  0.77675  Biso   1.000  H
  H22      1.0000 0.23109  0.21492  0.80083  Biso   1.000  H
  S2       1.0000 0.32653  0.28338  0.76057  Biso   1.000  S
  C35      1.0000 0.27473  0.40151  0.72211  Biso   1.000  C
  C36      1.0000 0.29350  0.39071  0.66865  Biso   1.000  C
  Au104    1.0000 0.33332  0.33329  0.40166  Biso   1.000  Au
  Au105    1.0000 0.33332  0.33329  0.84245  Biso   1.000  Au
  Au106    1.0000 0.26665  0.46663  0.91863  Biso   1.000  Au
  Au107    1.0000 0.46665  0.26663  0.91863  Biso   1.000  Au
  Au108    1.0000 0.26665  0.26663  0.91863  Biso   1.000  Au
