# Supplementary material for: Substituent Control of σ-Interference Effects in the Transmission of Saturated Molecules
Source: ACS Phys Chem Au. 2022 Apr 14;2(4):282–8. doi: 10.1021/acsphyschemau.2c00016 (PMC9955259; doi:10.1021/acsphyschemau.2c00016)
Supplement: Supplementary file 2 — pg2c00016_si_002.zip [file pg2c00016_si_002.zip › structures/junctions_cif/Si222_sub15_ortho.cif]

data_image0
_cell_length_a       14.425
_cell_length_b       14.425
_cell_length_c       30.3584
_cell_angle_alpha    90
_cell_angle_beta     90
_cell_angle_gamma    60

_symmetry_space_group_name_H-M    "P 1"
_symmetry_int_tables_number       1

loop_
  _symmetry_equiv_pos_as_xyz
  'x, y, z'

loop_
  _atom_site_label
  _atom_site_occupancy
  _atom_site_fract_x
  _atom_site_fract_y
  _atom_site_fract_z
  _atom_site_thermal_displace_type
  _atom_site_B_iso_or_equiv
  _atom_site_type_symbol
  Au1      1.0000 0.00000  0.00000  0.00000  Biso   1.000  Au
  Au2      1.0000 0.20000  0.00000  0.00000  Biso   1.000  Au
  Au3      1.0000 0.40000  0.00000  0.00000  Biso   1.000  Au
  Au4      1.0000 0.60000  0.00000  0.00000  Biso   1.000  Au
  Au5      1.0000 0.80000  0.00000  0.00000  Biso   1.000  Au
  Au6      1.0000 0.00000  0.20000  0.00000  Biso   1.000  Au
  Au7      1.0000 0.20000  0.20000  0.00000  Biso   1.000  Au
  Au8      1.0000 0.40000  0.20000  0.00000  Biso   1.000  Au
  Au9      1.0000 0.60000  0.20000  0.00000  Biso   1.000  Au
  Au10     1.0000 0.80000  0.20000  0.00000  Biso   1.000  Au
  Au11     1.0000 0.00000  0.40000  0.00000  Biso   1.000  Au
  Au12     1.0000 0.20000  0.40000  0.00000  Biso   1.000  Au
  Au13     1.0000 0.40000  0.40000  0.00000  Biso   1.000  Au
  Au14     1.0000 0.60000  0.40000  0.00000  Biso   1.000  Au
  Au15     1.0000 0.80000  0.40000  0.00000  Biso   1.000  Au
  Au16     1.0000 0.00000  0.60000  0.00000  Biso   1.000  Au
  Au17     1.0000 0.20000  0.60000  0.00000  Biso   1.000  Au
  Au18     1.0000 0.40000  0.60000  0.00000  Biso   1.000  Au
  Au19     1.0000 0.60000  0.60000  0.00000  Biso   1.000  Au
  Au20     1.0000 0.80000  0.60000  0.00000  Biso   1.000  Au
  Au21     1.0000 0.00000  0.80000  0.00000  Biso   1.000  Au
  Au22     1.0000 0.20000  0.80000  0.00000  Biso   1.000  Au
  Au23     1.0000 0.40000  0.80000  0.00000  Biso   1.000  Au
  Au24     1.0000 0.60000  0.80000  0.00000  Biso   1.000  Au
  Au25     1.0000 0.80000  0.80000  0.00000  Biso   1.000  Au
  Au26     1.0000 0.06667  0.06667  0.07759  Biso   1.000  Au
  Au27     1.0000 0.26667  0.06667  0.07759  Biso   1.000  Au
  Au28     1.0000 0.46667  0.06667  0.07759  Biso   1.000  Au
  Au29     1.0000 0.66667  0.06667  0.07759  Biso   1.000  Au
  Au30     1.0000 0.86667  0.06667  0.07759  Biso   1.000  Au
  Au31     1.0000 0.06667  0.26667  0.07759  Biso   1.000  Au
  Au32     1.0000 0.26667  0.26667  0.07759  Biso   1.000  Au
  Au33     1.0000 0.46667  0.26667  0.07759  Biso   1.000  Au
  Au34     1.0000 0.66667  0.26667  0.07759  Biso   1.000  Au
  Au35     1.0000 0.86667  0.26667  0.07759  Biso   1.000  Au
  Au36     1.0000 0.06667  0.46667  0.07759  Biso   1.000  Au
  Au37     1.0000 0.26667  0.46667  0.07759  Biso   1.000  Au
  Au38     1.0000 0.46667  0.46667  0.07759  Biso   1.000  Au
  Au39     1.0000 0.66667  0.46667  0.07759  Biso   1.000  Au
  Au40     1.0000 0.86667  0.46667  0.07759  Biso   1.000  Au
  Au41     1.0000 0.06667  0.66667  0.07759  Biso   1.000  Au
  Au42     1.0000 0.26667  0.66667  0.07759  Biso   1.000  Au
  Au43     1.0000 0.46667  0.66667  0.07759  Biso   1.000  Au
  Au44     1.0000 0.66667  0.66667  0.07759  Biso   1.000  Au
  Au45     1.0000 0.86667  0.66667  0.07759  Biso   1.000  Au
  Au46     1.0000 0.06667  0.86667  0.07759  Biso   1.000  Au
  Au47     1.0000 0.26667  0.86667  0.07759  Biso   1.000  Au
  Au48     1.0000 0.46667  0.86667  0.07759  Biso   1.000  Au
  Au49     1.0000 0.66667  0.86667  0.07759  Biso   1.000  Au
  Au50     1.0000 0.86667  0.86667  0.07759  Biso   1.000  Au
  Au51     1.0000 0.93333  0.13333  0.15519  Biso   1.000  Au
  Au52     1.0000 0.13333  0.13333  0.15519  Biso   1.000  Au
  Au53     1.0000 0.33333  0.13333  0.15519  Biso   1.000  Au
  Au54     1.0000 0.53333  0.13333  0.15519  Biso   1.000  Au
  Au55     1.0000 0.73333  0.13333  0.15519  Biso   1.000  Au
  Au56     1.0000 0.93333  0.33333  0.15519  Biso   1.000  Au
  Au57     1.0000 0.13333  0.33333  0.15519  Biso   1.000  Au
  Au58     1.0000 0.33333  0.33333  0.15519  Biso   1.000  Au
  Au59     1.0000 0.53333  0.33333  0.15519  Biso   1.000  Au
  Au60     1.0000 0.73333  0.33333  0.15519  Biso   1.000  Au
  Au61     1.0000 0.93333  0.53333  0.15519  Biso   1.000  Au
  Au62     1.0000 0.13333  0.53333  0.15519  Biso   1.000  Au
  Au63     1.0000 0.33333  0.53333  0.15519  Biso   1.000  Au
  Au64     1.0000 0.53333  0.53333  0.15519  Biso   1.000  Au
  Au65     1.0000 0.73333  0.53333  0.15519  Biso   1.000  Au
  Au66     1.0000 0.93333  0.73333  0.15519  Biso   1.000  Au
  Au67     1.0000 0.13333  0.73333  0.15519  Biso   1.000  Au
  Au68     1.0000 0.33333  0.73333  0.15519  Biso   1.000  Au
  Au69     1.0000 0.53333  0.73333  0.15519  Biso   1.000  Au
  Au70     1.0000 0.73333  0.73333  0.15519  Biso   1.000  Au
  Au71     1.0000 0.93333  0.93333  0.15519  Biso   1.000  Au
  Au72     1.0000 0.13333  0.93333  0.15519  Biso   1.000  Au
  Au73     1.0000 0.33333  0.93333  0.15519  Biso   1.000  Au
  Au74     1.0000 0.53333  0.93333  0.15519  Biso   1.000  Au
  Au75     1.0000 0.73333  0.93333  0.15519  Biso   1.000  Au
  Au76     1.0000 0.00000  0.00000  0.23278  Biso   1.000  Au
  Au77     1.0000 0.20000  0.00000  0.23278  Biso   1.000  Au
  Au78     1.0000 0.40000  0.00000  0.23278  Biso   1.000  Au
  Au79     1.0000 0.60000  0.00000  0.23278  Biso   1.000  Au
  Au80     1.0000 0.80000  0.00000  0.23278  Biso   1.000  Au
  Au81     1.0000 0.00000  0.20000  0.23278  Biso   1.000  Au
  Au82     1.0000 0.20000  0.20000  0.23278  Biso   1.000  Au
  Au83     1.0000 0.40000  0.20000  0.23278  Biso   1.000  Au
  Au84     1.0000 0.60000  0.20000  0.23278  Biso   1.000  Au
  Au85     1.0000 0.80000  0.20000  0.23278  Biso   1.000  Au
  Au86     1.0000 0.00000  0.40000  0.23278  Biso   1.000  Au
  Au87     1.0000 0.20000  0.40000  0.23278  Biso   1.000  Au
  Au88     1.0000 0.40000  0.40000  0.23278  Biso   1.000  Au
  Au89     1.0000 0.60000  0.40000  0.23278  Biso   1.000  Au
  Au90     1.0000 0.80000  0.40000  0.23278  Biso   1.000  Au
  Au91     1.0000 0.00000  0.60000  0.23278  Biso   1.000  Au
  Au92     1.0000 0.20000  0.60000  0.23278  Biso   1.000  Au
  Au93     1.0000 0.40000  0.60000  0.23278  Biso   1.000  Au
  Au94     1.0000 0.60000  0.60000  0.23278  Biso   1.000  Au
  Au95     1.0000 0.80000  0.60000  0.23278  Biso   1.000  Au
  Au96     1.0000 0.00000  0.80000  0.23278  Biso   1.000  Au
  Au97     1.0000 0.20000  0.80000  0.23278  Biso   1.000  Au
  Au98     1.0000 0.40000  0.80000  0.23278  Biso   1.000  Au
  Au99     1.0000 0.60000  0.80000  0.23278  Biso   1.000  Au
  Au100    1.0000 0.80000  0.80000  0.23278  Biso   1.000  Au
  Au101    1.0000 0.26665  0.26663  0.31037  Biso   1.000  Au
  Au102    1.0000 0.46665  0.26663  0.31037  Biso   1.000  Au
  Au103    1.0000 0.26665  0.46663  0.31037  Biso   1.000  Au
  C1       1.0000 0.41410  0.18960  0.46473  Biso   1.000  C
  H1       1.0000 0.39462  0.14717  0.43900  Biso   1.000  H
  H2       1.0000 0.49078  0.18600  0.45640  Biso   1.000  H
  H3       1.0000 0.41814  0.15238  0.49712  Biso   1.000  H
  S1       1.0000 0.30217  0.32751  0.46162  Biso   1.000  S
  C2       1.0000 0.35179  0.41089  0.48672  Biso   1.000  C
  Si1      1.0000 0.31323  0.43424  0.54785  Biso   1.000  Si
  Si2      1.0000 0.12675  0.53952  0.56427  Biso   1.000  Si
  C3       1.0000 0.08339  0.68259  0.55565  Biso   1.000  C
  N1       1.0000 0.05822  0.77339  0.54945  Biso   1.000  N
  C4       1.0000 0.04382  0.50893  0.52728  Biso   1.000  C
  N2       1.0000 0.99105  0.48920  0.50337  Biso   1.000  N
  Si3      1.0000 0.09497  0.51598  0.64007  Biso   1.000  Si
  C5       1.0000 0.99457  0.64572  0.66407  Biso   1.000  C
  N3       1.0000 0.93275  0.72799  0.68087  Biso   1.000  N
  C6       1.0000 0.03783  0.42673  0.64343  Biso   1.000  C
  N4       1.0000 0.00644  0.36550  0.64765  Biso   1.000  N
  Si4      1.0000 0.39120  0.51556  0.59166  Biso   1.000  Si
  C7       1.0000 0.35910  0.64582  0.56733  Biso   1.000  C
  N5       1.0000 0.33751  0.72756  0.54976  Biso   1.000  N
  C8       1.0000 0.53775  0.42744  0.58767  Biso   1.000  C
  N6       1.0000 0.62991  0.36533  0.58226  Biso   1.000  N
  Si5      1.0000 0.33540  0.53859  0.66737  Biso   1.000  Si
  C9       1.0000 0.44930  0.50919  0.70380  Biso   1.000  C
  N7       1.0000 0.52211  0.49043  0.72733  Biso   1.000  N
  C10      1.0000 0.23255  0.68073  0.67546  Biso   1.000  C
  N8       1.0000 0.16248  0.77009  0.68087  Biso   1.000  N
  Si6      1.0000 0.37137  0.26444  0.65531  Biso   1.000  Si
  C11      1.0000 0.51090  0.22336  0.66996  Biso   1.000  C
  N9       1.0000 0.59895  0.20847  0.67459  Biso   1.000  N
  C12      1.0000 0.33503  0.16326  0.67170  Biso   1.000  C
  N10      1.0000 0.30577  0.10227  0.68099  Biso   1.000  N
  Si7      1.0000 0.36953  0.26421  0.57840  Biso   1.000  Si
  C13      1.0000 0.50729  0.16183  0.56291  Biso   1.000  C
  N11      1.0000 0.59872  0.09978  0.55583  Biso   1.000  N
  C14      1.0000 0.26997  0.22393  0.56488  Biso   1.000  C
  N12      1.0000 0.19535  0.21084  0.56200  Biso   1.000  N
  H4       1.0000 0.31307  0.48774  0.46806  Biso   1.000  H
  H5       1.0000 0.44016  0.37316  0.48249  Biso   1.000  H
  H6       1.0000 0.19874  0.48996  0.76411  Biso   1.000  H
  H7       1.0000 0.18630  0.37509  0.75001  Biso   1.000  H
  C15      1.0000 0.39877  0.19174  0.76862  Biso   1.000  C
  H8       1.0000 0.45895  0.15156  0.79520  Biso   1.000  H
  H9       1.0000 0.43543  0.15373  0.73674  Biso   1.000  H
  H10      1.0000 0.32647  0.18576  0.77585  Biso   1.000  H
  S2       1.0000 0.36894  0.33095  0.77171  Biso   1.000  S
  C16      1.0000 0.23703  0.41270  0.74574  Biso   1.000  C
  Si8      1.0000 0.25375  0.43455  0.68452  Biso   1.000  Si
  Au104    1.0000 0.33332  0.33329  0.38302  Biso   1.000  Au
  Au105    1.0000 0.33332  0.33329  0.84976  Biso   1.000  Au
  Au106    1.0000 0.26665  0.46663  0.92241  Biso   1.000  Au
  Au107    1.0000 0.46665  0.26663  0.92241  Biso   1.000  Au
  Au108    1.0000 0.26665  0.26663  0.92241  Biso   1.000  Au
