# Supplementary material for: Substituent Control of σ-Interference Effects in the Transmission of Saturated Molecules
Source: ACS Phys Chem Au. 2022 Apr 14;2(4):282–8. doi: 10.1021/acsphyschemau.2c00016 (PMC9955259; doi:10.1021/acsphyschemau.2c00016)
Supplement: Supplementary file 2 — pg2c00016_si_002.zip [file pg2c00016_si_002.zip › structures/junctions_cif/Si4_sih3.cif]

data_image0
_cell_length_a       14.425
_cell_length_b       14.425
_cell_length_c       32.1304
_cell_angle_alpha    90
_cell_angle_beta     90
_cell_angle_gamma    60

_symmetry_space_group_name_H-M    "P 1"
_symmetry_int_tables_number       1

loop_
  _symmetry_equiv_pos_as_xyz
  'x, y, z'

loop_
  _atom_site_label
  _atom_site_occupancy
  _atom_site_fract_x
  _atom_site_fract_y
  _atom_site_fract_z
  _atom_site_thermal_displace_type
  _atom_site_B_iso_or_equiv
  _atom_site_type_symbol
  Au1      1.0000 0.00000  0.00000  0.00000  Biso   1.000  Au
  Au2      1.0000 0.20000  0.00000  0.00000  Biso   1.000  Au
  Au3      1.0000 0.40000  0.00000  0.00000  Biso   1.000  Au
  Au4      1.0000 0.60000  0.00000  0.00000  Biso   1.000  Au
  Au5      1.0000 0.80000  0.00000  0.00000  Biso   1.000  Au
  Au6      1.0000 0.00000  0.20000  0.00000  Biso   1.000  Au
  Au7      1.0000 0.20000  0.20000  0.00000  Biso   1.000  Au
  Au8      1.0000 0.40000  0.20000  0.00000  Biso   1.000  Au
  Au9      1.0000 0.60000  0.20000  0.00000  Biso   1.000  Au
  Au10     1.0000 0.80000  0.20000  0.00000  Biso   1.000  Au
  Au11     1.0000 0.00000  0.40000  0.00000  Biso   1.000  Au
  Au12     1.0000 0.20000  0.40000  0.00000  Biso   1.000  Au
  Au13     1.0000 0.40000  0.40000  0.00000  Biso   1.000  Au
  Au14     1.0000 0.60000  0.40000  0.00000  Biso   1.000  Au
  Au15     1.0000 0.80000  0.40000  0.00000  Biso   1.000  Au
  Au16     1.0000 0.00000  0.60000  0.00000  Biso   1.000  Au
  Au17     1.0000 0.20000  0.60000  0.00000  Biso   1.000  Au
  Au18     1.0000 0.40000  0.60000  0.00000  Biso   1.000  Au
  Au19     1.0000 0.60000  0.60000  0.00000  Biso   1.000  Au
  Au20     1.0000 0.80000  0.60000  0.00000  Biso   1.000  Au
  Au21     1.0000 0.00000  0.80000  0.00000  Biso   1.000  Au
  Au22     1.0000 0.20000  0.80000  0.00000  Biso   1.000  Au
  Au23     1.0000 0.40000  0.80000  0.00000  Biso   1.000  Au
  Au24     1.0000 0.60000  0.80000  0.00000  Biso   1.000  Au
  Au25     1.0000 0.80000  0.80000  0.00000  Biso   1.000  Au
  Au26     1.0000 0.06667  0.06667  0.07331  Biso   1.000  Au
  Au27     1.0000 0.26667  0.06667  0.07331  Biso   1.000  Au
  Au28     1.0000 0.46667  0.06667  0.07331  Biso   1.000  Au
  Au29     1.0000 0.66667  0.06667  0.07331  Biso   1.000  Au
  Au30     1.0000 0.86667  0.06667  0.07331  Biso   1.000  Au
  Au31     1.0000 0.06667  0.26667  0.07331  Biso   1.000  Au
  Au32     1.0000 0.26667  0.26667  0.07331  Biso   1.000  Au
  Au33     1.0000 0.46667  0.26667  0.07331  Biso   1.000  Au
  Au34     1.0000 0.66667  0.26667  0.07331  Biso   1.000  Au
  Au35     1.0000 0.86667  0.26667  0.07331  Biso   1.000  Au
  Au36     1.0000 0.06667  0.46667  0.07331  Biso   1.000  Au
  Au37     1.0000 0.26667  0.46667  0.07331  Biso   1.000  Au
  Au38     1.0000 0.46667  0.46667  0.07331  Biso   1.000  Au
  Au39     1.0000 0.66667  0.46667  0.07331  Biso   1.000  Au
  Au40     1.0000 0.86667  0.46667  0.07331  Biso   1.000  Au
  Au41     1.0000 0.06667  0.66667  0.07331  Biso   1.000  Au
  Au42     1.0000 0.26667  0.66667  0.07331  Biso   1.000  Au
  Au43     1.0000 0.46667  0.66667  0.07331  Biso   1.000  Au
  Au44     1.0000 0.66667  0.66667  0.07331  Biso   1.000  Au
  Au45     1.0000 0.86667  0.66667  0.07331  Biso   1.000  Au
  Au46     1.0000 0.06667  0.86667  0.07331  Biso   1.000  Au
  Au47     1.0000 0.26667  0.86667  0.07331  Biso   1.000  Au
  Au48     1.0000 0.46667  0.86667  0.07331  Biso   1.000  Au
  Au49     1.0000 0.66667  0.86667  0.07331  Biso   1.000  Au
  Au50     1.0000 0.86667  0.86667  0.07331  Biso   1.000  Au
  Au51     1.0000 0.93333  0.13333  0.14663  Biso   1.000  Au
  Au52     1.0000 0.13333  0.13333  0.14663  Biso   1.000  Au
  Au53     1.0000 0.33333  0.13333  0.14663  Biso   1.000  Au
  Au54     1.0000 0.53333  0.13333  0.14663  Biso   1.000  Au
  Au55     1.0000 0.73333  0.13333  0.14663  Biso   1.000  Au
  Au56     1.0000 0.93333  0.33333  0.14663  Biso   1.000  Au
  Au57     1.0000 0.13333  0.33333  0.14663  Biso   1.000  Au
  Au58     1.0000 0.33333  0.33333  0.14663  Biso   1.000  Au
  Au59     1.0000 0.53333  0.33333  0.14663  Biso   1.000  Au
  Au60     1.0000 0.73333  0.33333  0.14663  Biso   1.000  Au
  Au61     1.0000 0.93333  0.53333  0.14663  Biso   1.000  Au
  Au62     1.0000 0.13333  0.53333  0.14663  Biso   1.000  Au
  Au63     1.0000 0.33333  0.53333  0.14663  Biso   1.000  Au
  Au64     1.0000 0.53333  0.53333  0.14663  Biso   1.000  Au
  Au65     1.0000 0.73333  0.53333  0.14663  Biso   1.000  Au
  Au66     1.0000 0.93333  0.73333  0.14663  Biso   1.000  Au
  Au67     1.0000 0.13333  0.73333  0.14663  Biso   1.000  Au
  Au68     1.0000 0.33333  0.73333  0.14663  Biso   1.000  Au
  Au69     1.0000 0.53333  0.73333  0.14663  Biso   1.000  Au
  Au70     1.0000 0.73333  0.73333  0.14663  Biso   1.000  Au
  Au71     1.0000 0.93333  0.93333  0.14663  Biso   1.000  Au
  Au72     1.0000 0.13333  0.93333  0.14663  Biso   1.000  Au
  Au73     1.0000 0.33333  0.93333  0.14663  Biso   1.000  Au
  Au74     1.0000 0.53333  0.93333  0.14663  Biso   1.000  Au
  Au75     1.0000 0.73333  0.93333  0.14663  Biso   1.000  Au
  Au76     1.0000 0.00000  0.00000  0.21994  Biso   1.000  Au
  Au77     1.0000 0.20000  0.00000  0.21994  Biso   1.000  Au
  Au78     1.0000 0.40000  0.00000  0.21994  Biso   1.000  Au
  Au79     1.0000 0.60000  0.00000  0.21994  Biso   1.000  Au
  Au80     1.0000 0.80000  0.00000  0.21994  Biso   1.000  Au
  Au81     1.0000 0.00000  0.20000  0.21994  Biso   1.000  Au
  Au82     1.0000 0.20000  0.20000  0.21994  Biso   1.000  Au
  Au83     1.0000 0.40000  0.20000  0.21994  Biso   1.000  Au
  Au84     1.0000 0.60000  0.20000  0.21994  Biso   1.000  Au
  Au85     1.0000 0.80000  0.20000  0.21994  Biso   1.000  Au
  Au86     1.0000 0.00000  0.40000  0.21994  Biso   1.000  Au
  Au87     1.0000 0.20000  0.40000  0.21994  Biso   1.000  Au
  Au88     1.0000 0.40000  0.40000  0.21994  Biso   1.000  Au
  Au89     1.0000 0.60000  0.40000  0.21994  Biso   1.000  Au
  Au90     1.0000 0.80000  0.40000  0.21994  Biso   1.000  Au
  Au91     1.0000 0.00000  0.60000  0.21994  Biso   1.000  Au
  Au92     1.0000 0.20000  0.60000  0.21994  Biso   1.000  Au
  Au93     1.0000 0.40000  0.60000  0.21994  Biso   1.000  Au
  Au94     1.0000 0.60000  0.60000  0.21994  Biso   1.000  Au
  Au95     1.0000 0.80000  0.60000  0.21994  Biso   1.000  Au
  Au96     1.0000 0.00000  0.80000  0.21994  Biso   1.000  Au
  Au97     1.0000 0.20000  0.80000  0.21994  Biso   1.000  Au
  Au98     1.0000 0.40000  0.80000  0.21994  Biso   1.000  Au
  Au99     1.0000 0.60000  0.80000  0.21994  Biso   1.000  Au
  Au100    1.0000 0.80000  0.80000  0.21994  Biso   1.000  Au
  Au101    1.0000 0.26665  0.26663  0.29325  Biso   1.000  Au
  Au102    1.0000 0.46665  0.26663  0.29325  Biso   1.000  Au
  Au103    1.0000 0.26665  0.46663  0.29325  Biso   1.000  Au
  C1       1.0000 0.47464  0.41293  0.40963  Biso   1.000  C
  H1       1.0000 0.46046  0.45748  0.37988  Biso   1.000  H
  H2       1.0000 0.53478  0.32732  0.40434  Biso   1.000  H
  H3       1.0000 0.50203  0.44889  0.43386  Biso   1.000  H
  S1       1.0000 0.34573  0.42700  0.42334  Biso   1.000  S
  C2       1.0000 0.37740  0.34472  0.47033  Biso   1.000  C
  Si1      1.0000 0.36052  0.42542  0.52047  Biso   1.000  Si
  Si2      1.0000 0.47231  0.50194  0.51923  Biso   1.000  Si
  Si3      1.0000 0.18016  0.56439  0.52428  Biso   1.000  Si
  Si4      1.0000 0.41062  0.30267  0.57685  Biso   1.000  Si
  Si5      1.0000 0.59749  0.19015  0.56971  Biso   1.000  Si
  Si6      1.0000 0.32790  0.19872  0.56570  Biso   1.000  Si
  Si7      1.0000 0.35810  0.38524  0.64318  Biso   1.000  Si
  Si8      1.0000 0.17667  0.43662  0.65474  Biso   1.000  Si
  Si9      1.0000 0.37505  0.53897  0.65068  Biso   1.000  Si
  Si10     1.0000 0.47653  0.09979  0.69511  Biso   1.000  Si
  Si11     1.0000 0.63147  0.25332  0.70064  Biso   1.000  Si
  H4       1.0000 0.45826  0.27241  0.46723  Biso   1.000  H
  H5       1.0000 0.31784  0.31696  0.47059  Biso   1.000  H
  H6       1.0000 0.47839  0.54178  0.56189  Biso   1.000  H
  H7       1.0000 0.58418  0.42031  0.50571  Biso   1.000  H
  H8       1.0000 0.42925  0.59483  0.48926  Biso   1.000  H
  H9       1.0000 0.10602  0.51889  0.52408  Biso   1.000  H
  H10      1.0000 0.16388  0.62586  0.56409  Biso   1.000  H
  H11      1.0000 0.15242  0.63992  0.48803  Biso   1.000  H
  H12      1.0000 0.62066  0.14448  0.52620  Biso   1.000  H
  H13      1.0000 0.64161  0.09857  0.60022  Biso   1.000  H
  H14      1.0000 0.65412  0.25315  0.57578  Biso   1.000  H
  H15      1.0000 0.34958  0.12204  0.60115  Biso   1.000  H
  H16      1.0000 0.36970  0.13519  0.52600  Biso   1.000  H
  H17      1.0000 0.20845  0.27056  0.56140  Biso   1.000  H
  H18      1.0000 0.10631  0.50363  0.61941  Biso   1.000  H
  H19      1.0000 0.16495  0.33890  0.65932  Biso   1.000  H
  H20      1.0000 0.13788  0.50106  0.69437  Biso   1.000  H
  H21      1.0000 0.30607  0.62568  0.62019  Biso   1.000  H
  H22      1.0000 0.48990  0.51090  0.64499  Biso   1.000  H
  H23      1.0000 0.34090  0.58208  0.69422  Biso   1.000  H
  H24      1.0000 0.53282  0.04705  0.65513  Biso   1.000  H
  H25      1.0000 0.36765  0.10895  0.69541  Biso   1.000  H
  H26      1.0000 0.54063  0.03115  0.73128  Biso   1.000  H
  H27      1.0000 0.62496  0.35643  0.71440  Biso   1.000  H
  H28      1.0000 0.70342  0.16621  0.73055  Biso   1.000  H
  H29      1.0000 0.68135  0.22552  0.65800  Biso   1.000  H
  H30      1.0000 0.36219  0.42345  0.75288  Biso   1.000  H
  H31      1.0000 0.30285  0.33996  0.74861  Biso   1.000  H
  C3       1.0000 0.53117  0.32032  0.81071  Biso   1.000  C
  H32      1.0000 0.59288  0.30301  0.78654  Biso   1.000  H
  H33      1.0000 0.48039  0.40777  0.81617  Biso   1.000  H
  H34      1.0000 0.57016  0.28059  0.84053  Biso   1.000  H
  S2       1.0000 0.44761  0.26354  0.79648  Biso   1.000  S
  C4       1.0000 0.38057  0.33907  0.74945  Biso   1.000  C
  Si12     1.0000 0.45901  0.27149  0.69925  Biso   1.000  Si
  Au104    1.0000 0.33332  0.33329  0.36190  Biso   1.000  Au
  Au105    1.0000 0.33332  0.33329  0.85804  Biso   1.000  Au
  Au106    1.0000 0.26665  0.46663  0.92669  Biso   1.000  Au
  Au107    1.0000 0.46665  0.26663  0.92669  Biso   1.000  Au
  Au108    1.0000 0.26665  0.26663  0.92669  Biso   1.000  Au
