# Supplementary material for: Substituent Control of σ-Interference Effects in the Transmission of Saturated Molecules
Source: ACS Phys Chem Au. 2022 Apr 14;2(4):282–8. doi: 10.1021/acsphyschemau.2c00016 (PMC9955259; doi:10.1021/acsphyschemau.2c00016)
Supplement: Supplementary file 2 — pg2c00016_si_002.zip [file pg2c00016_si_002.zip › structures/junctions_cif/Si4_et.cif]

data_image0
_cell_length_a       14.425
_cell_length_b       14.425
_cell_length_c       32.3134
_cell_angle_alpha    90
_cell_angle_beta     90
_cell_angle_gamma    60

_symmetry_space_group_name_H-M    "P 1"
_symmetry_int_tables_number       1

loop_
  _symmetry_equiv_pos_as_xyz
  'x, y, z'

loop_
  _atom_site_label
  _atom_site_occupancy
  _atom_site_fract_x
  _atom_site_fract_y
  _atom_site_fract_z
  _atom_site_thermal_displace_type
  _atom_site_B_iso_or_equiv
  _atom_site_type_symbol
  Au1      1.0000 0.00000  0.00000  0.00000  Biso   1.000  Au
  Au2      1.0000 0.20000  0.00000  0.00000  Biso   1.000  Au
  Au3      1.0000 0.40000  0.00000  0.00000  Biso   1.000  Au
  Au4      1.0000 0.60000  0.00000  0.00000  Biso   1.000  Au
  Au5      1.0000 0.80000  0.00000  0.00000  Biso   1.000  Au
  Au6      1.0000 0.00000  0.20000  0.00000  Biso   1.000  Au
  Au7      1.0000 0.20000  0.20000  0.00000  Biso   1.000  Au
  Au8      1.0000 0.40000  0.20000  0.00000  Biso   1.000  Au
  Au9      1.0000 0.60000  0.20000  0.00000  Biso   1.000  Au
  Au10     1.0000 0.80000  0.20000  0.00000  Biso   1.000  Au
  Au11     1.0000 0.00000  0.40000  0.00000  Biso   1.000  Au
  Au12     1.0000 0.20000  0.40000  0.00000  Biso   1.000  Au
  Au13     1.0000 0.40000  0.40000  0.00000  Biso   1.000  Au
  Au14     1.0000 0.60000  0.40000  0.00000  Biso   1.000  Au
  Au15     1.0000 0.80000  0.40000  0.00000  Biso   1.000  Au
  Au16     1.0000 0.00000  0.60000  0.00000  Biso   1.000  Au
  Au17     1.0000 0.20000  0.60000  0.00000  Biso   1.000  Au
  Au18     1.0000 0.40000  0.60000  0.00000  Biso   1.000  Au
  Au19     1.0000 0.60000  0.60000  0.00000  Biso   1.000  Au
  Au20     1.0000 0.80000  0.60000  0.00000  Biso   1.000  Au
  Au21     1.0000 0.00000  0.80000  0.00000  Biso   1.000  Au
  Au22     1.0000 0.20000  0.80000  0.00000  Biso   1.000  Au
  Au23     1.0000 0.40000  0.80000  0.00000  Biso   1.000  Au
  Au24     1.0000 0.60000  0.80000  0.00000  Biso   1.000  Au
  Au25     1.0000 0.80000  0.80000  0.00000  Biso   1.000  Au
  Au26     1.0000 0.06667  0.06667  0.07290  Biso   1.000  Au
  Au27     1.0000 0.26667  0.06667  0.07290  Biso   1.000  Au
  Au28     1.0000 0.46667  0.06667  0.07290  Biso   1.000  Au
  Au29     1.0000 0.66667  0.06667  0.07290  Biso   1.000  Au
  Au30     1.0000 0.86667  0.06667  0.07290  Biso   1.000  Au
  Au31     1.0000 0.06667  0.26667  0.07290  Biso   1.000  Au
  Au32     1.0000 0.26667  0.26667  0.07290  Biso   1.000  Au
  Au33     1.0000 0.46667  0.26667  0.07290  Biso   1.000  Au
  Au34     1.0000 0.66667  0.26667  0.07290  Biso   1.000  Au
  Au35     1.0000 0.86667  0.26667  0.07290  Biso   1.000  Au
  Au36     1.0000 0.06667  0.46667  0.07290  Biso   1.000  Au
  Au37     1.0000 0.26667  0.46667  0.07290  Biso   1.000  Au
  Au38     1.0000 0.46667  0.46667  0.07290  Biso   1.000  Au
  Au39     1.0000 0.66667  0.46667  0.07290  Biso   1.000  Au
  Au40     1.0000 0.86667  0.46667  0.07290  Biso   1.000  Au
  Au41     1.0000 0.06667  0.66667  0.07290  Biso   1.000  Au
  Au42     1.0000 0.26667  0.66667  0.07290  Biso   1.000  Au
  Au43     1.0000 0.46667  0.66667  0.07290  Biso   1.000  Au
  Au44     1.0000 0.66667  0.66667  0.07290  Biso   1.000  Au
  Au45     1.0000 0.86667  0.66667  0.07290  Biso   1.000  Au
  Au46     1.0000 0.06667  0.86667  0.07290  Biso   1.000  Au
  Au47     1.0000 0.26667  0.86667  0.07290  Biso   1.000  Au
  Au48     1.0000 0.46667  0.86667  0.07290  Biso   1.000  Au
  Au49     1.0000 0.66667  0.86667  0.07290  Biso   1.000  Au
  Au50     1.0000 0.86667  0.86667  0.07290  Biso   1.000  Au
  Au51     1.0000 0.93333  0.13333  0.14580  Biso   1.000  Au
  Au52     1.0000 0.13333  0.13333  0.14580  Biso   1.000  Au
  Au53     1.0000 0.33333  0.13333  0.14580  Biso   1.000  Au
  Au54     1.0000 0.53333  0.13333  0.14580  Biso   1.000  Au
  Au55     1.0000 0.73333  0.13333  0.14580  Biso   1.000  Au
  Au56     1.0000 0.93333  0.33333  0.14580  Biso   1.000  Au
  Au57     1.0000 0.13333  0.33333  0.14580  Biso   1.000  Au
  Au58     1.0000 0.33333  0.33333  0.14580  Biso   1.000  Au
  Au59     1.0000 0.53333  0.33333  0.14580  Biso   1.000  Au
  Au60     1.0000 0.73333  0.33333  0.14580  Biso   1.000  Au
  Au61     1.0000 0.93333  0.53333  0.14580  Biso   1.000  Au
  Au62     1.0000 0.13333  0.53333  0.14580  Biso   1.000  Au
  Au63     1.0000 0.33333  0.53333  0.14580  Biso   1.000  Au
  Au64     1.0000 0.53333  0.53333  0.14580  Biso   1.000  Au
  Au65     1.0000 0.73333  0.53333  0.14580  Biso   1.000  Au
  Au66     1.0000 0.93333  0.73333  0.14580  Biso   1.000  Au
  Au67     1.0000 0.13333  0.73333  0.14580  Biso   1.000  Au
  Au68     1.0000 0.33333  0.73333  0.14580  Biso   1.000  Au
  Au69     1.0000 0.53333  0.73333  0.14580  Biso   1.000  Au
  Au70     1.0000 0.73333  0.73333  0.14580  Biso   1.000  Au
  Au71     1.0000 0.93333  0.93333  0.14580  Biso   1.000  Au
  Au72     1.0000 0.13333  0.93333  0.14580  Biso   1.000  Au
  Au73     1.0000 0.33333  0.93333  0.14580  Biso   1.000  Au
  Au74     1.0000 0.53333  0.93333  0.14580  Biso   1.000  Au
  Au75     1.0000 0.73333  0.93333  0.14580  Biso   1.000  Au
  Au76     1.0000 0.00000  0.00000  0.21869  Biso   1.000  Au
  Au77     1.0000 0.20000  0.00000  0.21869  Biso   1.000  Au
  Au78     1.0000 0.40000  0.00000  0.21869  Biso   1.000  Au
  Au79     1.0000 0.60000  0.00000  0.21869  Biso   1.000  Au
  Au80     1.0000 0.80000  0.00000  0.21869  Biso   1.000  Au
  Au81     1.0000 0.00000  0.20000  0.21869  Biso   1.000  Au
  Au82     1.0000 0.20000  0.20000  0.21869  Biso   1.000  Au
  Au83     1.0000 0.40000  0.20000  0.21869  Biso   1.000  Au
  Au84     1.0000 0.60000  0.20000  0.21869  Biso   1.000  Au
  Au85     1.0000 0.80000  0.20000  0.21869  Biso   1.000  Au
  Au86     1.0000 0.00000  0.40000  0.21869  Biso   1.000  Au
  Au87     1.0000 0.20000  0.40000  0.21869  Biso   1.000  Au
  Au88     1.0000 0.40000  0.40000  0.21869  Biso   1.000  Au
  Au89     1.0000 0.60000  0.40000  0.21869  Biso   1.000  Au
  Au90     1.0000 0.80000  0.40000  0.21869  Biso   1.000  Au
  Au91     1.0000 0.00000  0.60000  0.21869  Biso   1.000  Au
  Au92     1.0000 0.20000  0.60000  0.21869  Biso   1.000  Au
  Au93     1.0000 0.40000  0.60000  0.21869  Biso   1.000  Au
  Au94     1.0000 0.60000  0.60000  0.21869  Biso   1.000  Au
  Au95     1.0000 0.80000  0.60000  0.21869  Biso   1.000  Au
  Au96     1.0000 0.00000  0.80000  0.21869  Biso   1.000  Au
  Au97     1.0000 0.20000  0.80000  0.21869  Biso   1.000  Au
  Au98     1.0000 0.40000  0.80000  0.21869  Biso   1.000  Au
  Au99     1.0000 0.60000  0.80000  0.21869  Biso   1.000  Au
  Au100    1.0000 0.80000  0.80000  0.21869  Biso   1.000  Au
  Au101    1.0000 0.26665  0.26663  0.29159  Biso   1.000  Au
  Au102    1.0000 0.46665  0.26663  0.29159  Biso   1.000  Au
  Au103    1.0000 0.26665  0.46663  0.29159  Biso   1.000  Au
  C1       1.0000 0.53880  0.26265  0.41876  Biso   1.000  C
  H1       1.0000 0.57920  0.22368  0.38923  Biso   1.000  H
  H2       1.0000 0.59464  0.22451  0.44511  Biso   1.000  H
  H3       1.0000 0.51139  0.34956  0.41709  Biso   1.000  H
  S1       1.0000 0.42473  0.24144  0.42352  Biso   1.000  S
  C2       1.0000 0.35841  0.32083  0.46997  Biso   1.000  C
  Si1      1.0000 0.40573  0.24724  0.52241  Biso   1.000  Si
  C3       1.0000 0.34227  0.15923  0.52864  Biso   1.000  C
  C4       1.0000 0.34652  0.08981  0.49162  Biso   1.000  C
  C5       1.0000 0.55859  0.16506  0.52582  Biso   1.000  C
  C6       1.0000 0.61414  0.05424  0.50477  Biso   1.000  C
  Si2      1.0000 0.34024  0.37854  0.57621  Biso   1.000  Si
  C7       1.0000 0.42280  0.44976  0.57765  Biso   1.000  C
  C8       1.0000 0.45239  0.47936  0.53584  Biso   1.000  C
  C9       1.0000 0.19065  0.47925  0.56790  Biso   1.000  C
  C10      1.0000 0.16139  0.56327  0.53348  Biso   1.000  C
  Si3      1.0000 0.35598  0.29066  0.64098  Biso   1.000  Si
  C11      1.0000 0.23398  0.27067  0.64442  Biso   1.000  C
  C12      1.0000 0.23343  0.19867  0.67949  Biso   1.000  C
  C13      1.0000 0.48636  0.15458  0.64102  Biso   1.000  C
  C14      1.0000 0.52707  0.09677  0.68274  Biso   1.000  C
  C15      1.0000 0.21631  0.53410  0.69237  Biso   1.000  C
  C16      1.0000 0.19456  0.62287  0.72388  Biso   1.000  C
  C17      1.0000 0.46377  0.43498  0.69453  Biso   1.000  C
  C18      1.0000 0.57794  0.33899  0.68984  Biso   1.000  C
  H4       1.0000 0.27218  0.34569  0.46599  Biso   1.000  H
  H5       1.0000 0.36324  0.39544  0.46854  Biso   1.000  H
  H6       1.0000 0.38054  0.10744  0.55631  Biso   1.000  H
  H7       1.0000 0.25695  0.21319  0.53784  Biso   1.000  H
  H8       1.0000 0.30815  0.04152  0.49943  Biso   1.000  H
  H9       1.0000 0.42996  0.03317  0.48160  Biso   1.000  H
  H10      1.0000 0.30345  0.13930  0.46413  Biso   1.000  H
  H11      1.0000 0.57951  0.15498  0.55943  Biso   1.000  H
  H12      1.0000 0.59122  0.21563  0.51379  Biso   1.000  H
  H13      1.0000 0.59229  0.05895  0.47146  Biso   1.000  H
  H14      1.0000 0.70298  0.01539  0.50675  Biso   1.000  H
  H15      1.0000 0.59112  0.99928  0.51989  Biso   1.000  H
  H16      1.0000 0.49756  0.39738  0.59540  Biso   1.000  H
  H17      1.0000 0.37742  0.52322  0.59705  Biso   1.000  H
  H18      1.0000 0.38042  0.53232  0.51696  Biso   1.000  H
  H19      1.0000 0.50352  0.40680  0.51688  Biso   1.000  H
  H20      1.0000 0.49826  0.52202  0.54005  Biso   1.000  H
  H21      1.0000 0.15803  0.52105  0.59804  Biso   1.000  H
  H22      1.0000 0.14955  0.43217  0.56238  Biso   1.000  H
  H23      1.0000 0.19762  0.61456  0.53910  Biso   1.000  H
  H24      1.0000 0.07310  0.61779  0.53138  Biso   1.000  H
  H25      1.0000 0.18904  0.52584  0.50243  Biso   1.000  H
  H26      1.0000 0.16092  0.35172  0.64631  Biso   1.000  H
  H27      1.0000 0.22746  0.23743  0.61401  Biso   1.000  H
  H28      1.0000 0.23916  0.22862  0.71064  Biso   1.000  H
  H29      1.0000 0.30174  0.11525  0.67666  Biso   1.000  H
  H30      1.0000 0.15885  0.19356  0.67921  Biso   1.000  H
  H31      1.0000 0.54978  0.16681  0.62660  Biso   1.000  H
  H32      1.0000 0.47386  0.10217  0.61891  Biso   1.000  H
  H33      1.0000 0.60062  0.01715  0.67876  Biso   1.000  H
  H34      1.0000 0.54828  0.14359  0.70428  Biso   1.000  H
  H35      1.0000 0.46648  0.08307  0.69860  Biso   1.000  H
  H36      1.0000 0.15154  0.51311  0.69396  Biso   1.000  H
  H37      1.0000 0.21200  0.56491  0.66025  Biso   1.000  H
  H38      1.0000 0.25652  0.64726  0.72228  Biso   1.000  H
  H39      1.0000 0.11551  0.69586  0.71816  Biso   1.000  H
  H40      1.0000 0.19403  0.59693  0.75628  Biso   1.000  H
  H41      1.0000 0.45736  0.48070  0.72337  Biso   1.000  H
  H42      1.0000 0.44638  0.49328  0.66887  Biso   1.000  H
  H43      1.0000 0.59677  0.27622  0.71374  Biso   1.000  H
  H44      1.0000 0.63953  0.36365  0.69262  Biso   1.000  H
  H45      1.0000 0.58961  0.29925  0.65918  Biso   1.000  H
  H46      1.0000 0.27639  0.34005  0.75379  Biso   1.000  H
  H47      1.0000 0.41731  0.25119  0.75050  Biso   1.000  H
  C19      1.0000 0.51427  0.33689  0.80119  Biso   1.000  C
  H48      1.0000 0.54969  0.36349  0.77666  Biso   1.000  H
  H49      1.0000 0.54963  0.24856  0.80068  Biso   1.000  H
  H50      1.0000 0.52838  0.36141  0.83211  Biso   1.000  H
  S2       1.0000 0.36914  0.40301  0.79536  Biso   1.000  S
  C20      1.0000 0.35434  0.33724  0.74904  Biso   1.000  C
  Si4      1.0000 0.34998  0.40379  0.69650  Biso   1.000  Si
  Au104    1.0000 0.33332  0.33329  0.35985  Biso   1.000  Au
  Au105    1.0000 0.33332  0.33329  0.85885  Biso   1.000  Au
  Au106    1.0000 0.26665  0.46663  0.92710  Biso   1.000  Au
  Au107    1.0000 0.46665  0.26663  0.92710  Biso   1.000  Au
  Au108    1.0000 0.26665  0.26663  0.92710  Biso   1.000  Au
