# Supplementary material for: Substituent Control of σ-Interference Effects in the Transmission of Saturated Molecules
Source: ACS Phys Chem Au. 2022 Apr 14;2(4):282–8. doi: 10.1021/acsphyschemau.2c00016 (PMC9955259; doi:10.1021/acsphyschemau.2c00016)
Supplement: Supplementary file 2 — pg2c00016_si_002.zip [file pg2c00016_si_002.zip › structures/junctions_cif/Si222_sub2_cis.cif]

data_image0
_cell_length_a       14.425
_cell_length_b       14.425
_cell_length_c       30.8607
_cell_angle_alpha    90
_cell_angle_beta     90
_cell_angle_gamma    60

_symmetry_space_group_name_H-M    "P 1"
_symmetry_int_tables_number       1

loop_
  _symmetry_equiv_pos_as_xyz
  'x, y, z'

loop_
  _atom_site_label
  _atom_site_occupancy
  _atom_site_fract_x
  _atom_site_fract_y
  _atom_site_fract_z
  _atom_site_thermal_displace_type
  _atom_site_B_iso_or_equiv
  _atom_site_type_symbol
  Au1      1.0000 0.00000  0.00000  0.00000  Biso   1.000  Au
  Au2      1.0000 0.20000  0.00000  0.00000  Biso   1.000  Au
  Au3      1.0000 0.40000  0.00000  0.00000  Biso   1.000  Au
  Au4      1.0000 0.60000  0.00000  0.00000  Biso   1.000  Au
  Au5      1.0000 0.80000  0.00000  0.00000  Biso   1.000  Au
  Au6      1.0000 0.00000  0.20000  0.00000  Biso   1.000  Au
  Au7      1.0000 0.20000  0.20000  0.00000  Biso   1.000  Au
  Au8      1.0000 0.40000  0.20000  0.00000  Biso   1.000  Au
  Au9      1.0000 0.60000  0.20000  0.00000  Biso   1.000  Au
  Au10     1.0000 0.80000  0.20000  0.00000  Biso   1.000  Au
  Au11     1.0000 0.00000  0.40000  0.00000  Biso   1.000  Au
  Au12     1.0000 0.20000  0.40000  0.00000  Biso   1.000  Au
  Au13     1.0000 0.40000  0.40000  0.00000  Biso   1.000  Au
  Au14     1.0000 0.60000  0.40000  0.00000  Biso   1.000  Au
  Au15     1.0000 0.80000  0.40000  0.00000  Biso   1.000  Au
  Au16     1.0000 0.00000  0.60000  0.00000  Biso   1.000  Au
  Au17     1.0000 0.20000  0.60000  0.00000  Biso   1.000  Au
  Au18     1.0000 0.40000  0.60000  0.00000  Biso   1.000  Au
  Au19     1.0000 0.60000  0.60000  0.00000  Biso   1.000  Au
  Au20     1.0000 0.80000  0.60000  0.00000  Biso   1.000  Au
  Au21     1.0000 0.00000  0.80000  0.00000  Biso   1.000  Au
  Au22     1.0000 0.20000  0.80000  0.00000  Biso   1.000  Au
  Au23     1.0000 0.40000  0.80000  0.00000  Biso   1.000  Au
  Au24     1.0000 0.60000  0.80000  0.00000  Biso   1.000  Au
  Au25     1.0000 0.80000  0.80000  0.00000  Biso   1.000  Au
  Au26     1.0000 0.06667  0.06667  0.07633  Biso   1.000  Au
  Au27     1.0000 0.26667  0.06667  0.07633  Biso   1.000  Au
  Au28     1.0000 0.46667  0.06667  0.07633  Biso   1.000  Au
  Au29     1.0000 0.66667  0.06667  0.07633  Biso   1.000  Au
  Au30     1.0000 0.86667  0.06667  0.07633  Biso   1.000  Au
  Au31     1.0000 0.06667  0.26667  0.07633  Biso   1.000  Au
  Au32     1.0000 0.26667  0.26667  0.07633  Biso   1.000  Au
  Au33     1.0000 0.46667  0.26667  0.07633  Biso   1.000  Au
  Au34     1.0000 0.66667  0.26667  0.07633  Biso   1.000  Au
  Au35     1.0000 0.86667  0.26667  0.07633  Biso   1.000  Au
  Au36     1.0000 0.06667  0.46667  0.07633  Biso   1.000  Au
  Au37     1.0000 0.26667  0.46667  0.07633  Biso   1.000  Au
  Au38     1.0000 0.46667  0.46667  0.07633  Biso   1.000  Au
  Au39     1.0000 0.66667  0.46667  0.07633  Biso   1.000  Au
  Au40     1.0000 0.86667  0.46667  0.07633  Biso   1.000  Au
  Au41     1.0000 0.06667  0.66667  0.07633  Biso   1.000  Au
  Au42     1.0000 0.26667  0.66667  0.07633  Biso   1.000  Au
  Au43     1.0000 0.46667  0.66667  0.07633  Biso   1.000  Au
  Au44     1.0000 0.66667  0.66667  0.07633  Biso   1.000  Au
  Au45     1.0000 0.86667  0.66667  0.07633  Biso   1.000  Au
  Au46     1.0000 0.06667  0.86667  0.07633  Biso   1.000  Au
  Au47     1.0000 0.26667  0.86667  0.07633  Biso   1.000  Au
  Au48     1.0000 0.46667  0.86667  0.07633  Biso   1.000  Au
  Au49     1.0000 0.66667  0.86667  0.07633  Biso   1.000  Au
  Au50     1.0000 0.86667  0.86667  0.07633  Biso   1.000  Au
  Au51     1.0000 0.93333  0.13333  0.15266  Biso   1.000  Au
  Au52     1.0000 0.13333  0.13333  0.15266  Biso   1.000  Au
  Au53     1.0000 0.33333  0.13333  0.15266  Biso   1.000  Au
  Au54     1.0000 0.53333  0.13333  0.15266  Biso   1.000  Au
  Au55     1.0000 0.73333  0.13333  0.15266  Biso   1.000  Au
  Au56     1.0000 0.93333  0.33333  0.15266  Biso   1.000  Au
  Au57     1.0000 0.13333  0.33333  0.15266  Biso   1.000  Au
  Au58     1.0000 0.33333  0.33333  0.15266  Biso   1.000  Au
  Au59     1.0000 0.53333  0.33333  0.15266  Biso   1.000  Au
  Au60     1.0000 0.73333  0.33333  0.15266  Biso   1.000  Au
  Au61     1.0000 0.93333  0.53333  0.15266  Biso   1.000  Au
  Au62     1.0000 0.13333  0.53333  0.15266  Biso   1.000  Au
  Au63     1.0000 0.33333  0.53333  0.15266  Biso   1.000  Au
  Au64     1.0000 0.53333  0.53333  0.15266  Biso   1.000  Au
  Au65     1.0000 0.73333  0.53333  0.15266  Biso   1.000  Au
  Au66     1.0000 0.93333  0.73333  0.15266  Biso   1.000  Au
  Au67     1.0000 0.13333  0.73333  0.15266  Biso   1.000  Au
  Au68     1.0000 0.33333  0.73333  0.15266  Biso   1.000  Au
  Au69     1.0000 0.53333  0.73333  0.15266  Biso   1.000  Au
  Au70     1.0000 0.73333  0.73333  0.15266  Biso   1.000  Au
  Au71     1.0000 0.93333  0.93333  0.15266  Biso   1.000  Au
  Au72     1.0000 0.13333  0.93333  0.15266  Biso   1.000  Au
  Au73     1.0000 0.33333  0.93333  0.15266  Biso   1.000  Au
  Au74     1.0000 0.53333  0.93333  0.15266  Biso   1.000  Au
  Au75     1.0000 0.73333  0.93333  0.15266  Biso   1.000  Au
  Au76     1.0000 0.00000  0.00000  0.22899  Biso   1.000  Au
  Au77     1.0000 0.20000  0.00000  0.22899  Biso   1.000  Au
  Au78     1.0000 0.40000  0.00000  0.22899  Biso   1.000  Au
  Au79     1.0000 0.60000  0.00000  0.22899  Biso   1.000  Au
  Au80     1.0000 0.80000  0.00000  0.22899  Biso   1.000  Au
  Au81     1.0000 0.00000  0.20000  0.22899  Biso   1.000  Au
  Au82     1.0000 0.20000  0.20000  0.22899  Biso   1.000  Au
  Au83     1.0000 0.40000  0.20000  0.22899  Biso   1.000  Au
  Au84     1.0000 0.60000  0.20000  0.22899  Biso   1.000  Au
  Au85     1.0000 0.80000  0.20000  0.22899  Biso   1.000  Au
  Au86     1.0000 0.00000  0.40000  0.22899  Biso   1.000  Au
  Au87     1.0000 0.20000  0.40000  0.22899  Biso   1.000  Au
  Au88     1.0000 0.40000  0.40000  0.22899  Biso   1.000  Au
  Au89     1.0000 0.60000  0.40000  0.22899  Biso   1.000  Au
  Au90     1.0000 0.80000  0.40000  0.22899  Biso   1.000  Au
  Au91     1.0000 0.00000  0.60000  0.22899  Biso   1.000  Au
  Au92     1.0000 0.20000  0.60000  0.22899  Biso   1.000  Au
  Au93     1.0000 0.40000  0.60000  0.22899  Biso   1.000  Au
  Au94     1.0000 0.60000  0.60000  0.22899  Biso   1.000  Au
  Au95     1.0000 0.80000  0.60000  0.22899  Biso   1.000  Au
  Au96     1.0000 0.00000  0.80000  0.22899  Biso   1.000  Au
  Au97     1.0000 0.20000  0.80000  0.22899  Biso   1.000  Au
  Au98     1.0000 0.40000  0.80000  0.22899  Biso   1.000  Au
  Au99     1.0000 0.60000  0.80000  0.22899  Biso   1.000  Au
  Au100    1.0000 0.80000  0.80000  0.22899  Biso   1.000  Au
  Au101    1.0000 0.26665  0.26663  0.30532  Biso   1.000  Au
  Au102    1.0000 0.46665  0.26663  0.30532  Biso   1.000  Au
  Au103    1.0000 0.26665  0.46663  0.30532  Biso   1.000  Au
  C1       1.0000 0.26883  0.21290  0.44636  Biso   1.000  C
  H1       1.0000 0.30905  0.14649  0.42255  Biso   1.000  H
  H2       1.0000 0.26049  0.18072  0.47788  Biso   1.000  H
  H3       1.0000 0.18916  0.27351  0.43362  Biso   1.000  H
  S1       1.0000 0.35615  0.26961  0.45154  Biso   1.000  S
  C2       1.0000 0.27986  0.38590  0.48722  Biso   1.000  C
  Si1      1.0000 0.30642  0.36904  0.54971  Biso   1.000  Si
  Si2      1.0000 0.48177  0.33378  0.56876  Biso   1.000  Si
  C3       1.0000 0.52341  0.41276  0.53097  Biso   1.000  C
  C4       1.0000 0.64204  0.38189  0.53359  Biso   1.000  C
  C5       1.0000 0.59001  0.18539  0.56440  Biso   1.000  C
  C6       1.0000 0.61571  0.13576  0.51877  Biso   1.000  C
  Si3      1.0000 0.47710  0.37907  0.64429  Biso   1.000  Si
  C7       1.0000 0.45944  0.51819  0.65553  Biso   1.000  C
  C8       1.0000 0.54557  0.54117  0.63775  Biso   1.000  C
  C9       1.0000 0.61397  0.27501  0.66784  Biso   1.000  C
  C10      1.0000 0.64233  0.29929  0.71292  Biso   1.000  C
  Si4      1.0000 0.28051  0.23350  0.58238  Biso   1.000  Si
  C11      1.0000 0.13341  0.26835  0.57921  Biso   1.000  C
  C12      1.0000 0.08057  0.28336  0.53445  Biso   1.000  C
  C13      1.0000 0.37400  0.09753  0.55537  Biso   1.000  C
  C14      1.0000 0.34464  0.00993  0.56284  Biso   1.000  C
  Si5      1.0000 0.32552  0.21926  0.65808  Biso   1.000  Si
  C15      1.0000 0.46287  0.09242  0.66489  Biso   1.000  C
  C16      1.0000 0.50733  0.06420  0.71134  Biso   1.000  C
  C17      1.0000 0.22247  0.20246  0.69163  Biso   1.000  C
  C18      1.0000 0.22416  0.09590  0.68490  Biso   1.000  C
  Si6      1.0000 0.16816  0.52956  0.65577  Biso   1.000  Si
  C19      1.0000 0.15413  0.65527  0.68372  Biso   1.000  C
  C20      1.0000 0.04462  0.75807  0.67924  Biso   1.000  C
  C21      1.0000 0.04246  0.51726  0.66392  Biso   1.000  C
  C22      1.0000 0.00450  0.51049  0.70977  Biso   1.000  C
  Si7      1.0000 0.18227  0.54164  0.57890  Biso   1.000  Si
  C23      1.0000 0.04490  0.59153  0.55205  Biso   1.000  C
  C24      1.0000 0.95927  0.70694  0.56360  Biso   1.000  C
  C25      1.0000 0.22546  0.64575  0.56778  Biso   1.000  C
  C26      1.0000 0.22704  0.67612  0.52008  Biso   1.000  C
  H4       1.0000 0.30154  0.44538  0.47517  Biso   1.000  H
  H5       1.0000 0.19338  0.41963  0.47951  Biso   1.000  H
  H6       1.0000 0.50416  0.39997  0.49715  Biso   1.000  H
  H7       1.0000 0.47062  0.50015  0.53725  Biso   1.000  H
  H8       1.0000 0.69647  0.29635  0.52495  Biso   1.000  H
  H9       1.0000 0.66042  0.43076  0.51093  Biso   1.000  H
  H10      1.0000 0.66479  0.39400  0.56673  Biso   1.000  H
  H11      1.0000 0.66385  0.17877  0.57914  Biso   1.000  H
  H12      1.0000 0.56746  0.13817  0.58624  Biso   1.000  H
  H13      1.0000 0.54463  0.13907  0.50305  Biso   1.000  H
  H14      1.0000 0.68042  0.05017  0.51988  Biso   1.000  H
  H15      1.0000 0.64380  0.17792  0.49675  Biso   1.000  H
  H16      1.0000 0.45518  0.52711  0.69160  Biso   1.000  H
  H17      1.0000 0.37898  0.58018  0.64362  Biso   1.000  H
  H18      1.0000 0.54384  0.54552  0.60173  Biso   1.000  H
  H19      1.0000 0.53372  0.61905  0.65002  Biso   1.000  H
  H20      1.0000 0.62792  0.47852  0.64739  Biso   1.000  H
  H21      1.0000 0.67524  0.26812  0.64387  Biso   1.000  H
  H22      1.0000 0.61955  0.19500  0.66775  Biso   1.000  H
  H23      1.0000 0.72412  0.23644  0.72311  Biso   1.000  H
  H24      1.0000 0.58596  0.30293  0.73841  Biso   1.000  H
  H25      1.0000 0.64100  0.37717  0.71364  Biso   1.000  H
  H26      1.0000 0.12624  0.20597  0.59792  Biso   1.000  H
  H27      1.0000 0.08708  0.34341  0.59838  Biso   1.000  H
  H28      1.0000 0.08669  0.34467  0.51465  Biso   1.000  H
  H29      1.0000 0.11758  0.20765  0.51536  Biso   1.000  H
  H30      1.0000 0.99383  0.30978  0.53760  Biso   1.000  H
  H31      1.0000 0.45659  0.06997  0.56760  Biso   1.000  H
  H32      1.0000 0.37829  0.11043  0.51998  Biso   1.000  H
  H33      1.0000 0.40239  0.93365  0.54652  Biso   1.000  H
  H34      1.0000 0.34454  0.99178  0.59795  Biso   1.000  H
  H35      1.0000 0.26373  0.03317  0.55000  Biso   1.000  H
  H36      1.0000 0.52140  0.09925  0.64344  Biso   1.000  H
  H37      1.0000 0.45471  0.02528  0.65105  Biso   1.000  H
  H38      1.0000 0.58185  0.98452  0.71263  Biso   1.000  H
  H39      1.0000 0.44901  0.06128  0.73416  Biso   1.000  H
  H40      1.0000 0.52801  0.12355  0.72442  Biso   1.000  H
  H41      1.0000 0.14126  0.27117  0.68412  Biso   1.000  H
  H42      1.0000 0.23613  0.21234  0.72657  Biso   1.000  H
  H43      1.0000 0.16309  0.09113  0.70543  Biso   1.000  H
  H44      1.0000 0.30325  0.02556  0.69338  Biso   1.000  H
  H45      1.0000 0.20710  0.08480  0.65064  Biso   1.000  H
  H46      1.0000 0.17386  0.63685  0.71873  Biso   1.000  H
  H47      1.0000 0.21831  0.66913  0.67066  Biso   1.000  H
  H48      1.0000 0.97801  0.74697  0.69122  Biso   1.000  H
  H49      1.0000 0.04190  0.82514  0.69816  Biso   1.000  H
  H50      1.0000 0.02642  0.78489  0.64487  Biso   1.000  H
  H51      1.0000 0.05735  0.44508  0.64503  Biso   1.000  H
  H52      1.0000 0.97627  0.58580  0.64606  Biso   1.000  H
  H53      1.0000 0.93442  0.49774  0.70844  Biso   1.000  H
  H54      1.0000 0.97860  0.58541  0.72858  Biso   1.000  H
  H55      1.0000 0.06844  0.44293  0.72873  Biso   1.000  H
  H56      1.0000 0.05740  0.58462  0.51616  Biso   1.000  H
  H57      1.0000 0.01602  0.53498  0.56045  Biso   1.000  H
  H58      1.0000 0.98505  0.76551  0.55470  Biso   1.000  H
  H59      1.0000 0.94137  0.71653  0.59897  Biso   1.000  H
  H60      1.0000 0.88241  0.73179  0.54635  Biso   1.000  H
  H61      1.0000 0.30560  0.61715  0.58280  Biso   1.000  H
  H62      1.0000 0.16931  0.71877  0.58664  Biso   1.000  H
  H63      1.0000 0.14810  0.70520  0.50402  Biso   1.000  H
  H64      1.0000 0.24752  0.74082  0.51713  Biso   1.000  H
  H65      1.0000 0.28769  0.60671  0.50092  Biso   1.000  H
  H66      1.0000 0.37270  0.43981  0.75171  Biso   1.000  H
  H67      1.0000 0.43043  0.29797  0.74976  Biso   1.000  H
  C27      1.0000 0.17155  0.51872  0.79121  Biso   1.000  C
  H68      1.0000 0.12451  0.56185  0.76216  Biso   1.000  H
  H69      1.0000 0.11655  0.52267  0.81729  Biso   1.000  H
  H70      1.0000 0.22063  0.55291  0.80337  Biso   1.000  H
  S2       1.0000 0.25671  0.37659  0.77937  Biso   1.000  S
  C28      1.0000 0.35657  0.37486  0.74188  Biso   1.000  C
  Si8      1.0000 0.32972  0.37591  0.67966  Biso   1.000  Si
  Au104    1.0000 0.33332  0.33329  0.37679  Biso   1.000  Au
  Au105    1.0000 0.33332  0.33329  0.85220  Biso   1.000  Au
  Au106    1.0000 0.26665  0.46663  0.92367  Biso   1.000  Au
  Au107    1.0000 0.46665  0.26663  0.92367  Biso   1.000  Au
  Au108    1.0000 0.26665  0.26663  0.92367  Biso   1.000  Au
