# Supplementary material for: Substituent Control of σ-Interference Effects in the Transmission of Saturated Molecules
Source: ACS Phys Chem Au. 2022 Apr 14;2(4):282–8. doi: 10.1021/acsphyschemau.2c00016 (PMC9955259; doi:10.1021/acsphyschemau.2c00016)
Supplement: Supplementary file 2 — pg2c00016_si_002.zip [file pg2c00016_si_002.zip › structures/junctions_cif/C4_oh.cif]

data_image0
_cell_length_a       14.425
_cell_length_b       14.425
_cell_length_c       29.805
_cell_angle_alpha    90
_cell_angle_beta     90
_cell_angle_gamma    60

_symmetry_space_group_name_H-M    "P 1"
_symmetry_int_tables_number       1

loop_
  _symmetry_equiv_pos_as_xyz
  'x, y, z'

loop_
  _atom_site_label
  _atom_site_occupancy
  _atom_site_fract_x
  _atom_site_fract_y
  _atom_site_fract_z
  _atom_site_thermal_displace_type
  _atom_site_B_iso_or_equiv
  _atom_site_type_symbol
  Au1      1.0000 0.00000  0.00000  0.00000  Biso   1.000  Au
  Au2      1.0000 0.20000  0.00000  0.00000  Biso   1.000  Au
  Au3      1.0000 0.40000  0.00000  0.00000  Biso   1.000  Au
  Au4      1.0000 0.60000  0.00000  0.00000  Biso   1.000  Au
  Au5      1.0000 0.80000  0.00000  0.00000  Biso   1.000  Au
  Au6      1.0000 0.00000  0.20000  0.00000  Biso   1.000  Au
  Au7      1.0000 0.20000  0.20000  0.00000  Biso   1.000  Au
  Au8      1.0000 0.40000  0.20000  0.00000  Biso   1.000  Au
  Au9      1.0000 0.60000  0.20000  0.00000  Biso   1.000  Au
  Au10     1.0000 0.80000  0.20000  0.00000  Biso   1.000  Au
  Au11     1.0000 0.00000  0.40000  0.00000  Biso   1.000  Au
  Au12     1.0000 0.20000  0.40000  0.00000  Biso   1.000  Au
  Au13     1.0000 0.40000  0.40000  0.00000  Biso   1.000  Au
  Au14     1.0000 0.60000  0.40000  0.00000  Biso   1.000  Au
  Au15     1.0000 0.80000  0.40000  0.00000  Biso   1.000  Au
  Au16     1.0000 0.00000  0.60000  0.00000  Biso   1.000  Au
  Au17     1.0000 0.20000  0.60000  0.00000  Biso   1.000  Au
  Au18     1.0000 0.40000  0.60000  0.00000  Biso   1.000  Au
  Au19     1.0000 0.60000  0.60000  0.00000  Biso   1.000  Au
  Au20     1.0000 0.80000  0.60000  0.00000  Biso   1.000  Au
  Au21     1.0000 0.00000  0.80000  0.00000  Biso   1.000  Au
  Au22     1.0000 0.20000  0.80000  0.00000  Biso   1.000  Au
  Au23     1.0000 0.40000  0.80000  0.00000  Biso   1.000  Au
  Au24     1.0000 0.60000  0.80000  0.00000  Biso   1.000  Au
  Au25     1.0000 0.80000  0.80000  0.00000  Biso   1.000  Au
  Au26     1.0000 0.06667  0.06667  0.07903  Biso   1.000  Au
  Au27     1.0000 0.26667  0.06667  0.07903  Biso   1.000  Au
  Au28     1.0000 0.46667  0.06667  0.07903  Biso   1.000  Au
  Au29     1.0000 0.66667  0.06667  0.07903  Biso   1.000  Au
  Au30     1.0000 0.86667  0.06667  0.07903  Biso   1.000  Au
  Au31     1.0000 0.06667  0.26667  0.07903  Biso   1.000  Au
  Au32     1.0000 0.26667  0.26667  0.07903  Biso   1.000  Au
  Au33     1.0000 0.46667  0.26667  0.07903  Biso   1.000  Au
  Au34     1.0000 0.66667  0.26667  0.07903  Biso   1.000  Au
  Au35     1.0000 0.86667  0.26667  0.07903  Biso   1.000  Au
  Au36     1.0000 0.06667  0.46667  0.07903  Biso   1.000  Au
  Au37     1.0000 0.26667  0.46667  0.07903  Biso   1.000  Au
  Au38     1.0000 0.46667  0.46667  0.07903  Biso   1.000  Au
  Au39     1.0000 0.66667  0.46667  0.07903  Biso   1.000  Au
  Au40     1.0000 0.86667  0.46667  0.07903  Biso   1.000  Au
  Au41     1.0000 0.06667  0.66667  0.07903  Biso   1.000  Au
  Au42     1.0000 0.26667  0.66667  0.07903  Biso   1.000  Au
  Au43     1.0000 0.46667  0.66667  0.07903  Biso   1.000  Au
  Au44     1.0000 0.66667  0.66667  0.07903  Biso   1.000  Au
  Au45     1.0000 0.86667  0.66667  0.07903  Biso   1.000  Au
  Au46     1.0000 0.06667  0.86667  0.07903  Biso   1.000  Au
  Au47     1.0000 0.26667  0.86667  0.07903  Biso   1.000  Au
  Au48     1.0000 0.46667  0.86667  0.07903  Biso   1.000  Au
  Au49     1.0000 0.66667  0.86667  0.07903  Biso   1.000  Au
  Au50     1.0000 0.86667  0.86667  0.07903  Biso   1.000  Au
  Au51     1.0000 0.93333  0.13333  0.15807  Biso   1.000  Au
  Au52     1.0000 0.13333  0.13333  0.15807  Biso   1.000  Au
  Au53     1.0000 0.33333  0.13333  0.15807  Biso   1.000  Au
  Au54     1.0000 0.53333  0.13333  0.15807  Biso   1.000  Au
  Au55     1.0000 0.73333  0.13333  0.15807  Biso   1.000  Au
  Au56     1.0000 0.93333  0.33333  0.15807  Biso   1.000  Au
  Au57     1.0000 0.13333  0.33333  0.15807  Biso   1.000  Au
  Au58     1.0000 0.33333  0.33333  0.15807  Biso   1.000  Au
  Au59     1.0000 0.53333  0.33333  0.15807  Biso   1.000  Au
  Au60     1.0000 0.73333  0.33333  0.15807  Biso   1.000  Au
  Au61     1.0000 0.93333  0.53333  0.15807  Biso   1.000  Au
  Au62     1.0000 0.13333  0.53333  0.15807  Biso   1.000  Au
  Au63     1.0000 0.33333  0.53333  0.15807  Biso   1.000  Au
  Au64     1.0000 0.53333  0.53333  0.15807  Biso   1.000  Au
  Au65     1.0000 0.73333  0.53333  0.15807  Biso   1.000  Au
  Au66     1.0000 0.93333  0.73333  0.15807  Biso   1.000  Au
  Au67     1.0000 0.13333  0.73333  0.15807  Biso   1.000  Au
  Au68     1.0000 0.33333  0.73333  0.15807  Biso   1.000  Au
  Au69     1.0000 0.53333  0.73333  0.15807  Biso   1.000  Au
  Au70     1.0000 0.73333  0.73333  0.15807  Biso   1.000  Au
  Au71     1.0000 0.93333  0.93333  0.15807  Biso   1.000  Au
  Au72     1.0000 0.13333  0.93333  0.15807  Biso   1.000  Au
  Au73     1.0000 0.33333  0.93333  0.15807  Biso   1.000  Au
  Au74     1.0000 0.53333  0.93333  0.15807  Biso   1.000  Au
  Au75     1.0000 0.73333  0.93333  0.15807  Biso   1.000  Au
  Au76     1.0000 0.00000  0.00000  0.23710  Biso   1.000  Au
  Au77     1.0000 0.20000  0.00000  0.23710  Biso   1.000  Au
  Au78     1.0000 0.40000  0.00000  0.23710  Biso   1.000  Au
  Au79     1.0000 0.60000  0.00000  0.23710  Biso   1.000  Au
  Au80     1.0000 0.80000  0.00000  0.23710  Biso   1.000  Au
  Au81     1.0000 0.00000  0.20000  0.23710  Biso   1.000  Au
  Au82     1.0000 0.20000  0.20000  0.23710  Biso   1.000  Au
  Au83     1.0000 0.40000  0.20000  0.23710  Biso   1.000  Au
  Au84     1.0000 0.60000  0.20000  0.23710  Biso   1.000  Au
  Au85     1.0000 0.80000  0.20000  0.23710  Biso   1.000  Au
  Au86     1.0000 0.00000  0.40000  0.23710  Biso   1.000  Au
  Au87     1.0000 0.20000  0.40000  0.23710  Biso   1.000  Au
  Au88     1.0000 0.40000  0.40000  0.23710  Biso   1.000  Au
  Au89     1.0000 0.60000  0.40000  0.23710  Biso   1.000  Au
  Au90     1.0000 0.80000  0.40000  0.23710  Biso   1.000  Au
  Au91     1.0000 0.00000  0.60000  0.23710  Biso   1.000  Au
  Au92     1.0000 0.20000  0.60000  0.23710  Biso   1.000  Au
  Au93     1.0000 0.40000  0.60000  0.23710  Biso   1.000  Au
  Au94     1.0000 0.60000  0.60000  0.23710  Biso   1.000  Au
  Au95     1.0000 0.80000  0.60000  0.23710  Biso   1.000  Au
  Au96     1.0000 0.00000  0.80000  0.23710  Biso   1.000  Au
  Au97     1.0000 0.20000  0.80000  0.23710  Biso   1.000  Au
  Au98     1.0000 0.40000  0.80000  0.23710  Biso   1.000  Au
  Au99     1.0000 0.60000  0.80000  0.23710  Biso   1.000  Au
  Au100    1.0000 0.80000  0.80000  0.23710  Biso   1.000  Au
  Au101    1.0000 0.26665  0.26663  0.31613  Biso   1.000  Au
  Au102    1.0000 0.46665  0.26663  0.31613  Biso   1.000  Au
  Au103    1.0000 0.26665  0.46663  0.31613  Biso   1.000  Au
  C1       1.0000 0.32568  0.48942  0.46953  Biso   1.000  C
  H1       1.0000 0.36322  0.52017  0.44566  Biso   1.000  H
  H2       1.0000 0.24128  0.51928  0.45949  Biso   1.000  H
  H3       1.0000 0.33116  0.51297  0.50444  Biso   1.000  H
  S1       1.0000 0.40368  0.34373  0.46458  Biso   1.000  S
  C2       1.0000 0.34384  0.30242  0.50898  Biso   1.000  C
  C3       1.0000 0.40215  0.28671  0.55448  Biso   1.000  C
  O1       1.0000 0.42272  0.37545  0.56189  Biso   1.000  O
  O2       1.0000 0.49780  0.18902  0.55312  Biso   1.000  O
  C4       1.0000 0.32755  0.29488  0.59492  Biso   1.000  C
  O3       1.0000 0.23174  0.39126  0.58912  Biso   1.000  O
  O4       1.0000 0.31277  0.20264  0.59423  Biso   1.000  O
  C5       1.0000 0.38010  0.29061  0.64222  Biso   1.000  C
  O5       1.0000 0.48321  0.19167  0.64285  Biso   1.000  O
  O6       1.0000 0.39143  0.38011  0.64878  Biso   1.000  O
  O7       1.0000 0.20265  0.37586  0.67536  Biso   1.000  O
  O8       1.0000 0.31126  0.18947  0.68460  Biso   1.000  O
  H4       1.0000 0.35244  0.22488  0.49797  Biso   1.000  H
  H5       1.0000 0.25772  0.36390  0.51195  Biso   1.000  H
  H6       1.0000 0.48621  0.35626  0.54284  Biso   1.000  H
  H7       1.0000 0.51903  0.17095  0.58542  Biso   1.000  H
  H8       1.0000 0.19450  0.40493  0.61896  Biso   1.000  H
  H9       1.0000 0.25632  0.21903  0.57176  Biso   1.000  H
  H10      1.0000 0.52867  0.20975  0.66154  Biso   1.000  H
  H11      1.0000 0.41108  0.39603  0.61842  Biso   1.000  H
  H12      1.0000 0.15831  0.35533  0.69363  Biso   1.000  H
  H13      1.0000 0.30305  0.17303  0.65272  Biso   1.000  H
  H14      1.0000 0.38011  0.36247  0.72464  Biso   1.000  H
  H15      1.0000 0.42233  0.22417  0.73924  Biso   1.000  H
  C6       1.0000 0.18628  0.49127  0.76733  Biso   1.000  C
  H16      1.0000 0.15839  0.51454  0.73226  Biso   1.000  H
  H17      1.0000 0.11727  0.52268  0.79083  Biso   1.000  H
  H18      1.0000 0.24096  0.52061  0.77775  Biso   1.000  H
  S2       1.0000 0.25282  0.34564  0.77258  Biso   1.000  S
  C7       1.0000 0.35419  0.30215  0.72811  Biso   1.000  C
  C8       1.0000 0.31126  0.28636  0.68271  Biso   1.000  C
  Au104    1.0000 0.33332  0.33329  0.39013  Biso   1.000  Au
  Au105    1.0000 0.33332  0.33329  0.84697  Biso   1.000  Au
  Au106    1.0000 0.26665  0.46663  0.92097  Biso   1.000  Au
  Au107    1.0000 0.46665  0.26663  0.92097  Biso   1.000  Au
  Au108    1.0000 0.26665  0.26663  0.92097  Biso   1.000  Au
