# Supplementary material for: Substituent Control of σ-Interference Effects in the Transmission of Saturated Molecules
Source: ACS Phys Chem Au. 2022 Apr 14;2(4):282–8. doi: 10.1021/acsphyschemau.2c00016 (PMC9955259; doi:10.1021/acsphyschemau.2c00016)
Supplement: Supplementary file 2 — pg2c00016_si_002.zip [file pg2c00016_si_002.zip › structures/junctions_cif/Si222_sub16_anti.cif]

data_image0
_cell_length_a       14.425
_cell_length_b       14.425
_cell_length_c       30.945
_cell_angle_alpha    90
_cell_angle_beta     90
_cell_angle_gamma    60

_symmetry_space_group_name_H-M    "P 1"
_symmetry_int_tables_number       1

loop_
  _symmetry_equiv_pos_as_xyz
  'x, y, z'

loop_
  _atom_site_label
  _atom_site_occupancy
  _atom_site_fract_x
  _atom_site_fract_y
  _atom_site_fract_z
  _atom_site_thermal_displace_type
  _atom_site_B_iso_or_equiv
  _atom_site_type_symbol
  Au1      1.0000 0.00000  0.00000  0.00000  Biso   1.000  Au
  Au2      1.0000 0.20000  0.00000  0.00000  Biso   1.000  Au
  Au3      1.0000 0.40000  0.00000  0.00000  Biso   1.000  Au
  Au4      1.0000 0.60000  0.00000  0.00000  Biso   1.000  Au
  Au5      1.0000 0.80000  0.00000  0.00000  Biso   1.000  Au
  Au6      1.0000 0.00000  0.20000  0.00000  Biso   1.000  Au
  Au7      1.0000 0.20000  0.20000  0.00000  Biso   1.000  Au
  Au8      1.0000 0.40000  0.20000  0.00000  Biso   1.000  Au
  Au9      1.0000 0.60000  0.20000  0.00000  Biso   1.000  Au
  Au10     1.0000 0.80000  0.20000  0.00000  Biso   1.000  Au
  Au11     1.0000 0.00000  0.40000  0.00000  Biso   1.000  Au
  Au12     1.0000 0.20000  0.40000  0.00000  Biso   1.000  Au
  Au13     1.0000 0.40000  0.40000  0.00000  Biso   1.000  Au
  Au14     1.0000 0.60000  0.40000  0.00000  Biso   1.000  Au
  Au15     1.0000 0.80000  0.40000  0.00000  Biso   1.000  Au
  Au16     1.0000 0.00000  0.60000  0.00000  Biso   1.000  Au
  Au17     1.0000 0.20000  0.60000  0.00000  Biso   1.000  Au
  Au18     1.0000 0.40000  0.60000  0.00000  Biso   1.000  Au
  Au19     1.0000 0.60000  0.60000  0.00000  Biso   1.000  Au
  Au20     1.0000 0.80000  0.60000  0.00000  Biso   1.000  Au
  Au21     1.0000 0.00000  0.80000  0.00000  Biso   1.000  Au
  Au22     1.0000 0.20000  0.80000  0.00000  Biso   1.000  Au
  Au23     1.0000 0.40000  0.80000  0.00000  Biso   1.000  Au
  Au24     1.0000 0.60000  0.80000  0.00000  Biso   1.000  Au
  Au25     1.0000 0.80000  0.80000  0.00000  Biso   1.000  Au
  Au26     1.0000 0.06667  0.06667  0.07612  Biso   1.000  Au
  Au27     1.0000 0.26667  0.06667  0.07612  Biso   1.000  Au
  Au28     1.0000 0.46667  0.06667  0.07612  Biso   1.000  Au
  Au29     1.0000 0.66667  0.06667  0.07612  Biso   1.000  Au
  Au30     1.0000 0.86667  0.06667  0.07612  Biso   1.000  Au
  Au31     1.0000 0.06667  0.26667  0.07612  Biso   1.000  Au
  Au32     1.0000 0.26667  0.26667  0.07612  Biso   1.000  Au
  Au33     1.0000 0.46667  0.26667  0.07612  Biso   1.000  Au
  Au34     1.0000 0.66667  0.26667  0.07612  Biso   1.000  Au
  Au35     1.0000 0.86667  0.26667  0.07612  Biso   1.000  Au
  Au36     1.0000 0.06667  0.46667  0.07612  Biso   1.000  Au
  Au37     1.0000 0.26667  0.46667  0.07612  Biso   1.000  Au
  Au38     1.0000 0.46667  0.46667  0.07612  Biso   1.000  Au
  Au39     1.0000 0.66667  0.46667  0.07612  Biso   1.000  Au
  Au40     1.0000 0.86667  0.46667  0.07612  Biso   1.000  Au
  Au41     1.0000 0.06667  0.66667  0.07612  Biso   1.000  Au
  Au42     1.0000 0.26667  0.66667  0.07612  Biso   1.000  Au
  Au43     1.0000 0.46667  0.66667  0.07612  Biso   1.000  Au
  Au44     1.0000 0.66667  0.66667  0.07612  Biso   1.000  Au
  Au45     1.0000 0.86667  0.66667  0.07612  Biso   1.000  Au
  Au46     1.0000 0.06667  0.86667  0.07612  Biso   1.000  Au
  Au47     1.0000 0.26667  0.86667  0.07612  Biso   1.000  Au
  Au48     1.0000 0.46667  0.86667  0.07612  Biso   1.000  Au
  Au49     1.0000 0.66667  0.86667  0.07612  Biso   1.000  Au
  Au50     1.0000 0.86667  0.86667  0.07612  Biso   1.000  Au
  Au51     1.0000 0.93333  0.13333  0.15224  Biso   1.000  Au
  Au52     1.0000 0.13333  0.13333  0.15224  Biso   1.000  Au
  Au53     1.0000 0.33333  0.13333  0.15224  Biso   1.000  Au
  Au54     1.0000 0.53333  0.13333  0.15224  Biso   1.000  Au
  Au55     1.0000 0.73333  0.13333  0.15224  Biso   1.000  Au
  Au56     1.0000 0.93333  0.33333  0.15224  Biso   1.000  Au
  Au57     1.0000 0.13333  0.33333  0.15224  Biso   1.000  Au
  Au58     1.0000 0.33333  0.33333  0.15224  Biso   1.000  Au
  Au59     1.0000 0.53333  0.33333  0.15224  Biso   1.000  Au
  Au60     1.0000 0.73333  0.33333  0.15224  Biso   1.000  Au
  Au61     1.0000 0.93333  0.53333  0.15224  Biso   1.000  Au
  Au62     1.0000 0.13333  0.53333  0.15224  Biso   1.000  Au
  Au63     1.0000 0.33333  0.53333  0.15224  Biso   1.000  Au
  Au64     1.0000 0.53333  0.53333  0.15224  Biso   1.000  Au
  Au65     1.0000 0.73333  0.53333  0.15224  Biso   1.000  Au
  Au66     1.0000 0.93333  0.73333  0.15224  Biso   1.000  Au
  Au67     1.0000 0.13333  0.73333  0.15224  Biso   1.000  Au
  Au68     1.0000 0.33333  0.73333  0.15224  Biso   1.000  Au
  Au69     1.0000 0.53333  0.73333  0.15224  Biso   1.000  Au
  Au70     1.0000 0.73333  0.73333  0.15224  Biso   1.000  Au
  Au71     1.0000 0.93333  0.93333  0.15224  Biso   1.000  Au
  Au72     1.0000 0.13333  0.93333  0.15224  Biso   1.000  Au
  Au73     1.0000 0.33333  0.93333  0.15224  Biso   1.000  Au
  Au74     1.0000 0.53333  0.93333  0.15224  Biso   1.000  Au
  Au75     1.0000 0.73333  0.93333  0.15224  Biso   1.000  Au
  Au76     1.0000 0.00000  0.00000  0.22837  Biso   1.000  Au
  Au77     1.0000 0.20000  0.00000  0.22837  Biso   1.000  Au
  Au78     1.0000 0.40000  0.00000  0.22837  Biso   1.000  Au
  Au79     1.0000 0.60000  0.00000  0.22837  Biso   1.000  Au
  Au80     1.0000 0.80000  0.00000  0.22837  Biso   1.000  Au
  Au81     1.0000 0.00000  0.20000  0.22837  Biso   1.000  Au
  Au82     1.0000 0.20000  0.20000  0.22837  Biso   1.000  Au
  Au83     1.0000 0.40000  0.20000  0.22837  Biso   1.000  Au
  Au84     1.0000 0.60000  0.20000  0.22837  Biso   1.000  Au
  Au85     1.0000 0.80000  0.20000  0.22837  Biso   1.000  Au
  Au86     1.0000 0.00000  0.40000  0.22837  Biso   1.000  Au
  Au87     1.0000 0.20000  0.40000  0.22837  Biso   1.000  Au
  Au88     1.0000 0.40000  0.40000  0.22837  Biso   1.000  Au
  Au89     1.0000 0.60000  0.40000  0.22837  Biso   1.000  Au
  Au90     1.0000 0.80000  0.40000  0.22837  Biso   1.000  Au
  Au91     1.0000 0.00000  0.60000  0.22837  Biso   1.000  Au
  Au92     1.0000 0.20000  0.60000  0.22837  Biso   1.000  Au
  Au93     1.0000 0.40000  0.60000  0.22837  Biso   1.000  Au
  Au94     1.0000 0.60000  0.60000  0.22837  Biso   1.000  Au
  Au95     1.0000 0.80000  0.60000  0.22837  Biso   1.000  Au
  Au96     1.0000 0.00000  0.80000  0.22837  Biso   1.000  Au
  Au97     1.0000 0.20000  0.80000  0.22837  Biso   1.000  Au
  Au98     1.0000 0.40000  0.80000  0.22837  Biso   1.000  Au
  Au99     1.0000 0.60000  0.80000  0.22837  Biso   1.000  Au
  Au100    1.0000 0.80000  0.80000  0.22837  Biso   1.000  Au
  Au101    1.0000 0.26665  0.26663  0.30449  Biso   1.000  Au
  Au102    1.0000 0.46665  0.26663  0.30449  Biso   1.000  Au
  Au103    1.0000 0.26665  0.46663  0.30449  Biso   1.000  Au
  C1       1.0000 0.26917  0.21642  0.44887  Biso   1.000  C
  H1       1.0000 0.22548  0.21224  0.47764  Biso   1.000  H
  H2       1.0000 0.22514  0.21945  0.41892  Biso   1.000  H
  H3       1.0000 0.35130  0.14575  0.44759  Biso   1.000  H
  S1       1.0000 0.27531  0.33937  0.44974  Biso   1.000  S
  C2       1.0000 0.38509  0.30675  0.48736  Biso   1.000  C
  Si1      1.0000 0.36090  0.31469  0.54976  Biso   1.000  Si
  Si2      1.0000 0.52118  0.31194  0.57594  Biso   1.000  Si
  C3       1.0000 0.64644  0.17771  0.56291  Biso   1.000  C
  C4       1.0000 0.68509  0.16293  0.51966  Biso   1.000  C
  C5       1.0000 0.77829  0.06899  0.50679  Biso   1.000  C
  C6       1.0000 0.83645  0.98711  0.53715  Biso   1.000  C
  C7       1.0000 0.79974  0.00033  0.58012  Biso   1.000  C
  C8       1.0000 0.70599  0.09438  0.59284  Biso   1.000  C
  C9       1.0000 0.55262  0.40858  0.54557  Biso   1.000  C
  C10      1.0000 0.48419  0.48910  0.51617  Biso   1.000  C
  C11      1.0000 0.51760  0.55339  0.49453  Biso   1.000  C
  C12      1.0000 0.61961  0.53976  0.50257  Biso   1.000  C
  C13      1.0000 0.68886  0.46097  0.53209  Biso   1.000  C
  C14      1.0000 0.65573  0.39589  0.55293  Biso   1.000  C
  Si3      1.0000 0.50049  0.35510  0.65194  Biso   1.000  Si
  C15      1.0000 0.62879  0.25799  0.68212  Biso   1.000  C
  C16      1.0000 0.63970  0.17843  0.71175  Biso   1.000  C
  C17      1.0000 0.73682  0.11364  0.73369  Biso   1.000  C
  C18      1.0000 0.82568  0.12661  0.72592  Biso   1.000  C
  C19      1.0000 0.81733  0.20456  0.69621  Biso   1.000  C
  C20      1.0000 0.71981  0.26974  0.67485  Biso   1.000  C
  C21      1.0000 0.49220  0.48917  0.66451  Biso   1.000  C
  C22      1.0000 0.51677  0.50478  0.70753  Biso   1.000  C
  C23      1.0000 0.51659  0.59879  0.71981  Biso   1.000  C
  C24      1.0000 0.49230  0.68015  0.68913  Biso   1.000  C
  C25      1.0000 0.46759  0.66626  0.64645  Biso   1.000  C
  C26      1.0000 0.46758  0.57209  0.63427  Biso   1.000  C
  Si4      1.0000 0.35171  0.16425  0.58085  Biso   1.000  Si
  C27      1.0000 0.22528  0.15706  0.56750  Biso   1.000  C
  C28      1.0000 0.22496  0.09453  0.53198  Biso   1.000  C
  C29      1.0000 0.13488  0.08455  0.52232  Biso   1.000  C
  C30      1.0000 0.04248  0.13540  0.54834  Biso   1.000  C
  C31      1.0000 0.04167  0.19617  0.58405  Biso   1.000  C
  C32      1.0000 0.13153  0.20680  0.59326  Biso   1.000  C
  C33      1.0000 0.46152  0.02956  0.55876  Biso   1.000  C
  C34      1.0000 0.53929  0.01842  0.52807  Biso   1.000  C
  C35      1.0000 0.60803  0.91905  0.50828  Biso   1.000  C
  C36      1.0000 0.60065  0.82832  0.51925  Biso   1.000  C
  C37      1.0000 0.52634  0.83637  0.55073  Biso   1.000  C
  C38      1.0000 0.45778  0.93579  0.57012  Biso   1.000  C
  Si5      1.0000 0.35894  0.18231  0.65910  Biso   1.000  Si
  C39      1.0000 0.48683  0.06606  0.68275  Biso   1.000  C
  C40      1.0000 0.48871  0.04460  0.72776  Biso   1.000  C
  C41      1.0000 0.57885  0.95833  0.74716  Biso   1.000  C
  C42      1.0000 0.66887  0.89043  0.72179  Biso   1.000  C
  C43      1.0000 0.66810  0.90948  0.67715  Biso   1.000  C
  C44      1.0000 0.57811  0.99660  0.65794  Biso   1.000  C
  C45      1.0000 0.25184  0.16078  0.68562  Biso   1.000  C
  C46      1.0000 0.16101  0.23899  0.70828  Biso   1.000  C
  C47      1.0000 0.09111  0.21233  0.72955  Biso   1.000  C
  C48      1.0000 0.11066  0.10652  0.72821  Biso   1.000  C
  C49      1.0000 0.19893  0.02794  0.70478  Biso   1.000  C
  C50      1.0000 0.26829  0.05526  0.68385  Biso   1.000  C
  Si6      1.0000 0.18236  0.50234  0.64800  Biso   1.000  Si
  C51      1.0000 0.15786  0.63663  0.67022  Biso   1.000  C
  C52      1.0000 0.05970  0.73061  0.65975  Biso   1.000  C
  C53      1.0000 0.02989  0.82943  0.67945  Biso   1.000  C
  C54      1.0000 0.09783  0.83680  0.71031  Biso   1.000  C
  C55      1.0000 0.19643  0.74573  0.72045  Biso   1.000  C
  C56      1.0000 0.22595  0.64700  0.70040  Biso   1.000  C
  C57      1.0000 0.04919  0.50882  0.66172  Biso   1.000  C
  C58      1.0000 0.00583  0.45786  0.63635  Biso   1.000  C
  C59      1.0000 0.90664  0.46626  0.64630  Biso   1.000  C
  C60      1.0000 0.84738  0.52591  0.68237  Biso   1.000  C
  C61      1.0000 0.88822  0.57807  0.70798  Biso   1.000  C
  C62      1.0000 0.98684  0.57057  0.69749  Biso   1.000  C
  Si7      1.0000 0.20639  0.48479  0.56987  Biso   1.000  Si
  C63      1.0000 0.07751  0.50694  0.54356  Biso   1.000  C
  C64      1.0000 0.98889  0.61285  0.54505  Biso   1.000  C
  C65      1.0000 0.89204  0.64005  0.52428  Biso   1.000  C
  C66      1.0000 0.88192  0.56146  0.50109  Biso   1.000  C
  C67      1.0000 0.96796  0.45549  0.49986  Biso   1.000  C
  C68      1.0000 0.06456  0.42870  0.52114  Biso   1.000  C
  C69      1.0000 0.21756  0.60151  0.54657  Biso   1.000  C
  C70      1.0000 0.23889  0.67116  0.57146  Biso   1.000  C
  C71      1.0000 0.24141  0.75854  0.55232  Biso   1.000  C
  C72      1.0000 0.22391  0.77732  0.50765  Biso   1.000  C
  C73      1.0000 0.20213  0.70929  0.48223  Biso   1.000  C
  C74      1.0000 0.19815  0.62309  0.50158  Biso   1.000  C
  H4       1.0000 0.40961  0.36693  0.47950  Biso   1.000  H
  H5       1.0000 0.45415  0.22726  0.47826  Biso   1.000  H
  H6       1.0000 0.64258  0.22759  0.49560  Biso   1.000  H
  H7       1.0000 0.80661  0.06022  0.47296  Biso   1.000  H
  H8       1.0000 0.91083  0.91368  0.52733  Biso   1.000  H
  H9       1.0000 0.84555  0.93700  0.60433  Biso   1.000  H
  H10      1.0000 0.68066  0.10308  0.62704  Biso   1.000  H
  H11      1.0000 0.40252  0.50368  0.50989  Biso   1.000  H
  H12      1.0000 0.46295  0.61461  0.47121  Biso   1.000  H
  H13      1.0000 0.64574  0.59002  0.48536  Biso   1.000  H
  H14      1.0000 0.76933  0.44994  0.53860  Biso   1.000  H
  H15      1.0000 0.71223  0.33187  0.57500  Biso   1.000  H
  H16      1.0000 0.57216  0.16460  0.71793  Biso   1.000  H
  H17      1.0000 0.74209  0.05317  0.75710  Biso   1.000  H
  H18      1.0000 0.90155  0.07631  0.74350  Biso   1.000  H
  H19      1.0000 0.88702  0.21536  0.69005  Biso   1.000  H
  H20      1.0000 0.71367  0.33256  0.65242  Biso   1.000  H
  H21      1.0000 0.53865  0.44074  0.73190  Biso   1.000  H
  H22      1.0000 0.53652  0.60822  0.75350  Biso   1.000  H
  H23      1.0000 0.49385  0.75349  0.69850  Biso   1.000  H
  H24      1.0000 0.44896  0.72939  0.62203  Biso   1.000  H
  H25      1.0000 0.44986  0.56291  0.60027  Biso   1.000  H
  H26      1.0000 0.29776  0.05028  0.51191  Biso   1.000  H
  H27      1.0000 0.13711  0.03553  0.49436  Biso   1.000  H
  H28      1.0000 0.97243  0.12595  0.54110  Biso   1.000  H
  H29      1.0000 0.97111  0.23408  0.60571  Biso   1.000  H
  H30      1.0000 0.12915  0.25272  0.62217  Biso   1.000  H
  H31      1.0000 0.54790  0.08805  0.51931  Biso   1.000  H
  H32      1.0000 0.66693  0.91348  0.48391  Biso   1.000  H
  H33      1.0000 0.65287  0.75056  0.50330  Biso   1.000  H
  H34      1.0000 0.52121  0.76466  0.55964  Biso   1.000  H
  H35      1.0000 0.39794  0.94133  0.59403  Biso   1.000  H
  H36      1.0000 0.41759  0.09564  0.74799  Biso   1.000  H
  H37      1.0000 0.57855  0.94341  0.78226  Biso   1.000  H
  H38      1.0000 0.73973  0.82199  0.73681  Biso   1.000  H
  H39      1.0000 0.73778  0.85509  0.65694  Biso   1.000  H
  H40      1.0000 0.57907  0.00930  0.62276  Biso   1.000  H
  H41      1.0000 0.14371  0.32277  0.70934  Biso   1.000  H
  H42      1.0000 0.02146  0.27455  0.74769  Biso   1.000  H
  H43      1.0000 0.05740  0.08511  0.74596  Biso   1.000  H
  H44      1.0000 0.21444  0.94477  0.70301  Biso   1.000  H
  H45      1.0000 0.33856  0.99216  0.66624  Biso   1.000  H
  H46      1.0000 0.00429  0.72562  0.63625  Biso   1.000  H
  H47      1.0000 0.95266  0.90152  0.67127  Biso   1.000  H
  H48      1.0000 0.07356  0.91398  0.72649  Biso   1.000  H
  H49      1.0000 0.25085  0.75111  0.74430  Biso   1.000  H
  H50      1.0000 0.30458  0.57700  0.70850  Biso   1.000  H
  H51      1.0000 0.04912  0.41197  0.60738  Biso   1.000  H
  H52      1.0000 0.87456  0.42683  0.62521  Biso   1.000  H
  H53      1.0000 0.76932  0.53258  0.69030  Biso   1.000  H
  H54      1.0000 0.84233  0.62583  0.73638  Biso   1.000  H
  H55      1.0000 0.01509  0.61546  0.71727  Biso   1.000  H
  H56      1.0000 0.99668  0.67610  0.56220  Biso   1.000  H
  H57      1.0000 0.82434  0.72326  0.52620  Biso   1.000  H
  H58      1.0000 0.80704  0.58266  0.48352  Biso   1.000  H
  H59      1.0000 0.95997  0.39345  0.48189  Biso   1.000  H
  H60      1.0000 0.13080  0.34472  0.52035  Biso   1.000  H
  H61      1.0000 0.25241  0.65848  0.60665  Biso   1.000  H
  H62      1.0000 0.25649  0.81291  0.57260  Biso   1.000  H
  H63      1.0000 0.22721  0.84521  0.49259  Biso   1.000  H
  H64      1.0000 0.18761  0.72382  0.44707  Biso   1.000  H
  H65      1.0000 0.17790  0.57227  0.48133  Biso   1.000  H
  H66      1.0000 0.44506  0.29992  0.74876  Biso   1.000  H
  H67      1.0000 0.34981  0.43972  0.75057  Biso   1.000  H
  C75      1.0000 0.15511  0.45112  0.78081  Biso   1.000  C
  H68      1.0000 0.16847  0.52018  0.78465  Biso   1.000  H
  H69      1.0000 0.11372  0.44438  0.80995  Biso   1.000  H
  H70      1.0000 0.10704  0.46003  0.75147  Biso   1.000  H
  S2       1.0000 0.28312  0.32727  0.77856  Biso   1.000  S
  C76      1.0000 0.36023  0.36045  0.74118  Biso   1.000  C
  Si8      1.0000 0.34319  0.35267  0.67874  Biso   1.000  Si
  Au104    1.0000 0.33332  0.33329  0.37576  Biso   1.000  Au
  Au105    1.0000 0.33332  0.33329  0.85260  Biso   1.000  Au
  Au106    1.0000 0.26665  0.46663  0.92388  Biso   1.000  Au
  Au107    1.0000 0.46665  0.26663  0.92388  Biso   1.000  Au
  Au108    1.0000 0.26665  0.26663  0.92388  Biso   1.000  Au
