# Supplementary material for: Substituent Control of σ-Interference Effects in the Transmission of Saturated Molecules
Source: ACS Phys Chem Au. 2022 Apr 14;2(4):282–8. doi: 10.1021/acsphyschemau.2c00016 (PMC9955259; doi:10.1021/acsphyschemau.2c00016)
Supplement: Supplementary file 2 — pg2c00016_si_002.zip [file pg2c00016_si_002.zip › structures/junctions_cif/Si222_sub2_ortho.cif]

data_image0
_cell_length_a       14.425
_cell_length_b       14.425
_cell_length_c       30.8814
_cell_angle_alpha    90
_cell_angle_beta     90
_cell_angle_gamma    60

_symmetry_space_group_name_H-M    "P 1"
_symmetry_int_tables_number       1

loop_
  _symmetry_equiv_pos_as_xyz
  'x, y, z'

loop_
  _atom_site_label
  _atom_site_occupancy
  _atom_site_fract_x
  _atom_site_fract_y
  _atom_site_fract_z
  _atom_site_thermal_displace_type
  _atom_site_B_iso_or_equiv
  _atom_site_type_symbol
  Au1      1.0000 0.00000  0.00000  0.00000  Biso   1.000  Au
  Au2      1.0000 0.20000  0.00000  0.00000  Biso   1.000  Au
  Au3      1.0000 0.40000  0.00000  0.00000  Biso   1.000  Au
  Au4      1.0000 0.60000  0.00000  0.00000  Biso   1.000  Au
  Au5      1.0000 0.80000  0.00000  0.00000  Biso   1.000  Au
  Au6      1.0000 0.00000  0.20000  0.00000  Biso   1.000  Au
  Au7      1.0000 0.20000  0.20000  0.00000  Biso   1.000  Au
  Au8      1.0000 0.40000  0.20000  0.00000  Biso   1.000  Au
  Au9      1.0000 0.60000  0.20000  0.00000  Biso   1.000  Au
  Au10     1.0000 0.80000  0.20000  0.00000  Biso   1.000  Au
  Au11     1.0000 0.00000  0.40000  0.00000  Biso   1.000  Au
  Au12     1.0000 0.20000  0.40000  0.00000  Biso   1.000  Au
  Au13     1.0000 0.40000  0.40000  0.00000  Biso   1.000  Au
  Au14     1.0000 0.60000  0.40000  0.00000  Biso   1.000  Au
  Au15     1.0000 0.80000  0.40000  0.00000  Biso   1.000  Au
  Au16     1.0000 0.00000  0.60000  0.00000  Biso   1.000  Au
  Au17     1.0000 0.20000  0.60000  0.00000  Biso   1.000  Au
  Au18     1.0000 0.40000  0.60000  0.00000  Biso   1.000  Au
  Au19     1.0000 0.60000  0.60000  0.00000  Biso   1.000  Au
  Au20     1.0000 0.80000  0.60000  0.00000  Biso   1.000  Au
  Au21     1.0000 0.00000  0.80000  0.00000  Biso   1.000  Au
  Au22     1.0000 0.20000  0.80000  0.00000  Biso   1.000  Au
  Au23     1.0000 0.40000  0.80000  0.00000  Biso   1.000  Au
  Au24     1.0000 0.60000  0.80000  0.00000  Biso   1.000  Au
  Au25     1.0000 0.80000  0.80000  0.00000  Biso   1.000  Au
  Au26     1.0000 0.06667  0.06667  0.07628  Biso   1.000  Au
  Au27     1.0000 0.26667  0.06667  0.07628  Biso   1.000  Au
  Au28     1.0000 0.46667  0.06667  0.07628  Biso   1.000  Au
  Au29     1.0000 0.66667  0.06667  0.07628  Biso   1.000  Au
  Au30     1.0000 0.86667  0.06667  0.07628  Biso   1.000  Au
  Au31     1.0000 0.06667  0.26667  0.07628  Biso   1.000  Au
  Au32     1.0000 0.26667  0.26667  0.07628  Biso   1.000  Au
  Au33     1.0000 0.46667  0.26667  0.07628  Biso   1.000  Au
  Au34     1.0000 0.66667  0.26667  0.07628  Biso   1.000  Au
  Au35     1.0000 0.86667  0.26667  0.07628  Biso   1.000  Au
  Au36     1.0000 0.06667  0.46667  0.07628  Biso   1.000  Au
  Au37     1.0000 0.26667  0.46667  0.07628  Biso   1.000  Au
  Au38     1.0000 0.46667  0.46667  0.07628  Biso   1.000  Au
  Au39     1.0000 0.66667  0.46667  0.07628  Biso   1.000  Au
  Au40     1.0000 0.86667  0.46667  0.07628  Biso   1.000  Au
  Au41     1.0000 0.06667  0.66667  0.07628  Biso   1.000  Au
  Au42     1.0000 0.26667  0.66667  0.07628  Biso   1.000  Au
  Au43     1.0000 0.46667  0.66667  0.07628  Biso   1.000  Au
  Au44     1.0000 0.66667  0.66667  0.07628  Biso   1.000  Au
  Au45     1.0000 0.86667  0.66667  0.07628  Biso   1.000  Au
  Au46     1.0000 0.06667  0.86667  0.07628  Biso   1.000  Au
  Au47     1.0000 0.26667  0.86667  0.07628  Biso   1.000  Au
  Au48     1.0000 0.46667  0.86667  0.07628  Biso   1.000  Au
  Au49     1.0000 0.66667  0.86667  0.07628  Biso   1.000  Au
  Au50     1.0000 0.86667  0.86667  0.07628  Biso   1.000  Au
  Au51     1.0000 0.93333  0.13333  0.15256  Biso   1.000  Au
  Au52     1.0000 0.13333  0.13333  0.15256  Biso   1.000  Au
  Au53     1.0000 0.33333  0.13333  0.15256  Biso   1.000  Au
  Au54     1.0000 0.53333  0.13333  0.15256  Biso   1.000  Au
  Au55     1.0000 0.73333  0.13333  0.15256  Biso   1.000  Au
  Au56     1.0000 0.93333  0.33333  0.15256  Biso   1.000  Au
  Au57     1.0000 0.13333  0.33333  0.15256  Biso   1.000  Au
  Au58     1.0000 0.33333  0.33333  0.15256  Biso   1.000  Au
  Au59     1.0000 0.53333  0.33333  0.15256  Biso   1.000  Au
  Au60     1.0000 0.73333  0.33333  0.15256  Biso   1.000  Au
  Au61     1.0000 0.93333  0.53333  0.15256  Biso   1.000  Au
  Au62     1.0000 0.13333  0.53333  0.15256  Biso   1.000  Au
  Au63     1.0000 0.33333  0.53333  0.15256  Biso   1.000  Au
  Au64     1.0000 0.53333  0.53333  0.15256  Biso   1.000  Au
  Au65     1.0000 0.73333  0.53333  0.15256  Biso   1.000  Au
  Au66     1.0000 0.93333  0.73333  0.15256  Biso   1.000  Au
  Au67     1.0000 0.13333  0.73333  0.15256  Biso   1.000  Au
  Au68     1.0000 0.33333  0.73333  0.15256  Biso   1.000  Au
  Au69     1.0000 0.53333  0.73333  0.15256  Biso   1.000  Au
  Au70     1.0000 0.73333  0.73333  0.15256  Biso   1.000  Au
  Au71     1.0000 0.93333  0.93333  0.15256  Biso   1.000  Au
  Au72     1.0000 0.13333  0.93333  0.15256  Biso   1.000  Au
  Au73     1.0000 0.33333  0.93333  0.15256  Biso   1.000  Au
  Au74     1.0000 0.53333  0.93333  0.15256  Biso   1.000  Au
  Au75     1.0000 0.73333  0.93333  0.15256  Biso   1.000  Au
  Au76     1.0000 0.00000  0.00000  0.22884  Biso   1.000  Au
  Au77     1.0000 0.20000  0.00000  0.22884  Biso   1.000  Au
  Au78     1.0000 0.40000  0.00000  0.22884  Biso   1.000  Au
  Au79     1.0000 0.60000  0.00000  0.22884  Biso   1.000  Au
  Au80     1.0000 0.80000  0.00000  0.22884  Biso   1.000  Au
  Au81     1.0000 0.00000  0.20000  0.22884  Biso   1.000  Au
  Au82     1.0000 0.20000  0.20000  0.22884  Biso   1.000  Au
  Au83     1.0000 0.40000  0.20000  0.22884  Biso   1.000  Au
  Au84     1.0000 0.60000  0.20000  0.22884  Biso   1.000  Au
  Au85     1.0000 0.80000  0.20000  0.22884  Biso   1.000  Au
  Au86     1.0000 0.00000  0.40000  0.22884  Biso   1.000  Au
  Au87     1.0000 0.20000  0.40000  0.22884  Biso   1.000  Au
  Au88     1.0000 0.40000  0.40000  0.22884  Biso   1.000  Au
  Au89     1.0000 0.60000  0.40000  0.22884  Biso   1.000  Au
  Au90     1.0000 0.80000  0.40000  0.22884  Biso   1.000  Au
  Au91     1.0000 0.00000  0.60000  0.22884  Biso   1.000  Au
  Au92     1.0000 0.20000  0.60000  0.22884  Biso   1.000  Au
  Au93     1.0000 0.40000  0.60000  0.22884  Biso   1.000  Au
  Au94     1.0000 0.60000  0.60000  0.22884  Biso   1.000  Au
  Au95     1.0000 0.80000  0.60000  0.22884  Biso   1.000  Au
  Au96     1.0000 0.00000  0.80000  0.22884  Biso   1.000  Au
  Au97     1.0000 0.20000  0.80000  0.22884  Biso   1.000  Au
  Au98     1.0000 0.40000  0.80000  0.22884  Biso   1.000  Au
  Au99     1.0000 0.60000  0.80000  0.22884  Biso   1.000  Au
  Au100    1.0000 0.80000  0.80000  0.22884  Biso   1.000  Au
  Au101    1.0000 0.26665  0.26663  0.30511  Biso   1.000  Au
  Au102    1.0000 0.46665  0.26663  0.30511  Biso   1.000  Au
  Au103    1.0000 0.26665  0.46663  0.30511  Biso   1.000  Au
  C1       1.0000 0.32836  0.49887  0.44627  Biso   1.000  C
  H1       1.0000 0.38199  0.50756  0.42281  Biso   1.000  H
  H2       1.0000 0.24538  0.54012  0.43328  Biso   1.000  H
  H3       1.0000 0.33301  0.53215  0.47807  Biso   1.000  H
  S1       1.0000 0.37858  0.35561  0.45103  Biso   1.000  S
  C2       1.0000 0.28074  0.35195  0.48812  Biso   1.000  C
  Si1      1.0000 0.31089  0.33433  0.55028  Biso   1.000  Si
  Si2      1.0000 0.47488  0.17622  0.56753  Biso   1.000  Si
  C3       1.0000 0.59124  0.16902  0.53440  Biso   1.000  C
  C4       1.0000 0.69353  0.05819  0.53292  Biso   1.000  C
  C5       1.0000 0.46759  0.04988  0.55438  Biso   1.000  C
  C6       1.0000 0.44731  0.03556  0.50653  Biso   1.000  C
  Si3      1.0000 0.50196  0.17769  0.64457  Biso   1.000  Si
  C7       1.0000 0.59908  0.22690  0.66052  Biso   1.000  C
  C8       1.0000 0.71554  0.15910  0.64487  Biso   1.000  C
  C9       1.0000 0.56622  0.03109  0.66336  Biso   1.000  C
  C10      1.0000 0.61065  0.00592  0.70985  Biso   1.000  C
  Si4      1.0000 0.16768  0.31351  0.57904  Biso   1.000  Si
  C11      1.0000 0.03214  0.44419  0.57639  Biso   1.000  C
  C12      1.0000 0.99016  0.48821  0.53080  Biso   1.000  C
  C13      1.0000 0.15420  0.20891  0.54510  Biso   1.000  C
  C14      1.0000 0.05731  0.19575  0.55618  Biso   1.000  C
  Si5      1.0000 0.20125  0.25783  0.65347  Biso   1.000  Si
  C15      1.0000 0.24957  0.10746  0.65658  Biso   1.000  C
  C16      1.0000 0.28204  0.05447  0.70148  Biso   1.000  C
  C17      1.0000 0.06825  0.33968  0.68412  Biso   1.000  C
  C18      1.0000 0.98733  0.30029  0.67966  Biso   1.000  C
  Si6      1.0000 0.28057  0.47655  0.66037  Biso   1.000  Si
  C19      1.0000 0.36373  0.52106  0.69398  Biso   1.000  C
  C20      1.0000 0.33666  0.63788  0.68771  Biso   1.000  C
  C21      1.0000 0.13127  0.57594  0.67007  Biso   1.000  C
  C22      1.0000 0.09382  0.60491  0.71727  Biso   1.000  C
  Si7      1.0000 0.31246  0.48238  0.58424  Biso   1.000  Si
  C23      1.0000 0.19919  0.61227  0.55957  Biso   1.000  C
  C24      1.0000 0.19687  0.71657  0.57218  Biso   1.000  C
  C25      1.0000 0.44790  0.47757  0.58020  Biso   1.000  C
  C26      1.0000 0.48922  0.49071  0.53605  Biso   1.000  C
  H4       1.0000 0.20181  0.42446  0.48132  Biso   1.000  H
  H5       1.0000 0.27412  0.28216  0.47674  Biso   1.000  H
  H6       1.0000 0.56079  0.19619  0.50087  Biso   1.000  H
  H7       1.0000 0.60951  0.23047  0.54724  Biso   1.000  H
  H8       1.0000 0.67889  0.99728  0.51714  Biso   1.000  H
  H9       1.0000 0.75796  0.06116  0.51413  Biso   1.000  H
  H10      1.0000 0.72627  0.02725  0.56581  Biso   1.000  H
  H11      1.0000 0.54528  0.98033  0.56518  Biso   1.000  H
  H12      1.0000 0.40560  0.04791  0.57535  Biso   1.000  H
  H13      1.0000 0.36698  0.09931  0.49538  Biso   1.000  H
  H14      1.0000 0.45075  0.95761  0.50088  Biso   1.000  H
  H15      1.0000 0.50743  0.03792  0.48462  Biso   1.000  H
  H16      1.0000 0.59724  0.23206  0.69668  Biso   1.000  H
  H17      1.0000 0.56503  0.31115  0.64919  Biso   1.000  H
  H18      1.0000 0.72110  0.15795  0.60891  Biso   1.000  H
  H19      1.0000 0.76648  0.19115  0.65740  Biso   1.000  H
  H20      1.0000 0.75271  0.07430  0.65584  Biso   1.000  H
  H21      1.0000 0.63275  0.98425  0.63994  Biso   1.000  H
  H22      1.0000 0.50830  0.00228  0.65812  Biso   1.000  H
  H23      1.0000 0.65480  0.91811  0.71623  Biso   1.000  H
  H24      1.0000 0.54614  0.04301  0.73466  Biso   1.000  H
  H25      1.0000 0.66725  0.03559  0.71642  Biso   1.000  H
  H26      1.0000 0.97330  0.42820  0.59355  Biso   1.000  H
  H27      1.0000 0.03671  0.50623  0.59635  Biso   1.000  H
  H28      1.0000 0.04211  0.51352  0.51388  Biso   1.000  H
  H29      1.0000 0.98547  0.42786  0.50979  Biso   1.000  H
  H30      1.0000 0.90827  0.55968  0.53209  Biso   1.000  H
  H31      1.0000 0.22975  0.13057  0.54858  Biso   1.000  H
  H32      1.0000 0.15046  0.23131  0.51023  Biso   1.000  H
  H33      1.0000 0.05297  0.13625  0.53451  Biso   1.000  H
  H34      1.0000 0.06120  0.16740  0.59008  Biso   1.000  H
  H35      1.0000 0.97994  0.27221  0.55274  Biso   1.000  H
  H36      1.0000 0.31828  0.06607  0.63367  Biso   1.000  H
  H37      1.0000 0.18486  0.09536  0.64274  Biso   1.000  H
  H38      1.0000 0.31422  0.96638  0.69960  Biso   1.000  H
  H39      1.0000 0.21286  0.08715  0.72425  Biso   1.000  H
  H40      1.0000 0.34509  0.06666  0.71678  Biso   1.000  H
  H41      1.0000 0.03198  0.42355  0.67191  Biso   1.000  H
  H42      1.0000 0.08500  0.34514  0.71898  Biso   1.000  H
  H43      1.0000 0.91139  0.35446  0.69706  Biso   1.000  H
  H44      1.0000 0.01860  0.21848  0.69339  Biso   1.000  H
  H45      1.0000 0.96608  0.29702  0.64519  Biso   1.000  H
  H46      1.0000 0.35245  0.50751  0.72876  Biso   1.000  H
  H47      1.0000 0.45023  0.46508  0.68710  Biso   1.000  H
  H48      1.0000 0.25115  0.69560  0.69525  Biso   1.000  H
  H49      1.0000 0.38592  0.65828  0.70925  Biso   1.000  H
  H50      1.0000 0.35092  0.65427  0.65383  Biso   1.000  H
  H51      1.0000 0.08423  0.54423  0.65339  Biso   1.000  H
  H52      1.0000 0.11259  0.65022  0.65184  Biso   1.000  H
  H53      1.0000 0.00667  0.66475  0.71899  Biso   1.000  H
  H54      1.0000 0.13672  0.64061  0.73422  Biso   1.000  H
  H55      1.0000 0.10784  0.53366  0.73641  Biso   1.000  H
  H56      1.0000 0.20304  0.60364  0.52357  Biso   1.000  H
  H57      1.0000 0.12223  0.61681  0.56891  Biso   1.000  H
  H58      1.0000 0.27164  0.71588  0.56249  Biso   1.000  H
  H59      1.0000 0.18759  0.73091  0.60778  Biso   1.000  H
  H60      1.0000 0.12890  0.78739  0.55630  Biso   1.000  H
  H61      1.0000 0.50877  0.39994  0.59485  Biso   1.000  H
  H62      1.0000 0.44288  0.54008  0.60301  Biso   1.000  H
  H63      1.0000 0.43442  0.56988  0.52095  Biso   1.000  H
  H64      1.0000 0.56877  0.48526  0.53944  Biso   1.000  H
  H65      1.0000 0.49937  0.42723  0.51278  Biso   1.000  H
  H66      1.0000 0.42497  0.29840  0.74945  Biso   1.000  H
  H67      1.0000 0.40400  0.18655  0.75075  Biso   1.000  H
  C27      1.0000 0.21038  0.25248  0.79121  Biso   1.000  C
  H68      1.0000 0.27603  0.17711  0.80516  Biso   1.000  H
  H69      1.0000 0.14508  0.29167  0.81550  Biso   1.000  H
  H70      1.0000 0.17868  0.23654  0.76110  Biso   1.000  H
  S2       1.0000 0.25634  0.34700  0.78042  Biso   1.000  S
  C28      1.0000 0.36575  0.27264  0.74165  Biso   1.000  C
  Si8      1.0000 0.33425  0.29545  0.67970  Biso   1.000  Si
  Au104    1.0000 0.33332  0.33329  0.37654  Biso   1.000  Au
  Au105    1.0000 0.33332  0.33329  0.85230  Biso   1.000  Au
  Au106    1.0000 0.26665  0.46663  0.92372  Biso   1.000  Au
  Au107    1.0000 0.46665  0.26663  0.92372  Biso   1.000  Au
  Au108    1.0000 0.26665  0.26663  0.92372  Biso   1.000  Au
