# Supplementary material for: Substituent Control of σ-Interference Effects in the Transmission of Saturated Molecules
Source: ACS Phys Chem Au. 2022 Apr 14;2(4):282–8. doi: 10.1021/acsphyschemau.2c00016 (PMC9955259; doi:10.1021/acsphyschemau.2c00016)
Supplement: Supplementary file 2 — pg2c00016_si_002.zip [file pg2c00016_si_002.zip › structures/junctions_cif/Ge222_sub12_anti.cif]

data_image0
_cell_length_a       14.425
_cell_length_b       14.425
_cell_length_c       31.6094
_cell_angle_alpha    90
_cell_angle_beta     90
_cell_angle_gamma    60

_symmetry_space_group_name_H-M    "P 1"
_symmetry_int_tables_number       1

loop_
  _symmetry_equiv_pos_as_xyz
  'x, y, z'

loop_
  _atom_site_label
  _atom_site_occupancy
  _atom_site_fract_x
  _atom_site_fract_y
  _atom_site_fract_z
  _atom_site_thermal_displace_type
  _atom_site_B_iso_or_equiv
  _atom_site_type_symbol
  Au1      1.0000 0.00000  0.00000  0.00000  Biso   1.000  Au
  Au2      1.0000 0.20000  0.00000  0.00000  Biso   1.000  Au
  Au3      1.0000 0.40000  0.00000  0.00000  Biso   1.000  Au
  Au4      1.0000 0.60000  0.00000  0.00000  Biso   1.000  Au
  Au5      1.0000 0.80000  0.00000  0.00000  Biso   1.000  Au
  Au6      1.0000 0.00000  0.20000  0.00000  Biso   1.000  Au
  Au7      1.0000 0.20000  0.20000  0.00000  Biso   1.000  Au
  Au8      1.0000 0.40000  0.20000  0.00000  Biso   1.000  Au
  Au9      1.0000 0.60000  0.20000  0.00000  Biso   1.000  Au
  Au10     1.0000 0.80000  0.20000  0.00000  Biso   1.000  Au
  Au11     1.0000 0.00000  0.40000  0.00000  Biso   1.000  Au
  Au12     1.0000 0.20000  0.40000  0.00000  Biso   1.000  Au
  Au13     1.0000 0.40000  0.40000  0.00000  Biso   1.000  Au
  Au14     1.0000 0.60000  0.40000  0.00000  Biso   1.000  Au
  Au15     1.0000 0.80000  0.40000  0.00000  Biso   1.000  Au
  Au16     1.0000 0.00000  0.60000  0.00000  Biso   1.000  Au
  Au17     1.0000 0.20000  0.60000  0.00000  Biso   1.000  Au
  Au18     1.0000 0.40000  0.60000  0.00000  Biso   1.000  Au
  Au19     1.0000 0.60000  0.60000  0.00000  Biso   1.000  Au
  Au20     1.0000 0.80000  0.60000  0.00000  Biso   1.000  Au
  Au21     1.0000 0.00000  0.80000  0.00000  Biso   1.000  Au
  Au22     1.0000 0.20000  0.80000  0.00000  Biso   1.000  Au
  Au23     1.0000 0.40000  0.80000  0.00000  Biso   1.000  Au
  Au24     1.0000 0.60000  0.80000  0.00000  Biso   1.000  Au
  Au25     1.0000 0.80000  0.80000  0.00000  Biso   1.000  Au
  Au26     1.0000 0.06667  0.06667  0.07452  Biso   1.000  Au
  Au27     1.0000 0.26667  0.06667  0.07452  Biso   1.000  Au
  Au28     1.0000 0.46667  0.06667  0.07452  Biso   1.000  Au
  Au29     1.0000 0.66667  0.06667  0.07452  Biso   1.000  Au
  Au30     1.0000 0.86667  0.06667  0.07452  Biso   1.000  Au
  Au31     1.0000 0.06667  0.26667  0.07452  Biso   1.000  Au
  Au32     1.0000 0.26667  0.26667  0.07452  Biso   1.000  Au
  Au33     1.0000 0.46667  0.26667  0.07452  Biso   1.000  Au
  Au34     1.0000 0.66667  0.26667  0.07452  Biso   1.000  Au
  Au35     1.0000 0.86667  0.26667  0.07452  Biso   1.000  Au
  Au36     1.0000 0.06667  0.46667  0.07452  Biso   1.000  Au
  Au37     1.0000 0.26667  0.46667  0.07452  Biso   1.000  Au
  Au38     1.0000 0.46667  0.46667  0.07452  Biso   1.000  Au
  Au39     1.0000 0.66667  0.46667  0.07452  Biso   1.000  Au
  Au40     1.0000 0.86667  0.46667  0.07452  Biso   1.000  Au
  Au41     1.0000 0.06667  0.66667  0.07452  Biso   1.000  Au
  Au42     1.0000 0.26667  0.66667  0.07452  Biso   1.000  Au
  Au43     1.0000 0.46667  0.66667  0.07452  Biso   1.000  Au
  Au44     1.0000 0.66667  0.66667  0.07452  Biso   1.000  Au
  Au45     1.0000 0.86667  0.66667  0.07452  Biso   1.000  Au
  Au46     1.0000 0.06667  0.86667  0.07452  Biso   1.000  Au
  Au47     1.0000 0.26667  0.86667  0.07452  Biso   1.000  Au
  Au48     1.0000 0.46667  0.86667  0.07452  Biso   1.000  Au
  Au49     1.0000 0.66667  0.86667  0.07452  Biso   1.000  Au
  Au50     1.0000 0.86667  0.86667  0.07452  Biso   1.000  Au
  Au51     1.0000 0.93333  0.13333  0.14904  Biso   1.000  Au
  Au52     1.0000 0.13333  0.13333  0.14904  Biso   1.000  Au
  Au53     1.0000 0.33333  0.13333  0.14904  Biso   1.000  Au
  Au54     1.0000 0.53333  0.13333  0.14904  Biso   1.000  Au
  Au55     1.0000 0.73333  0.13333  0.14904  Biso   1.000  Au
  Au56     1.0000 0.93333  0.33333  0.14904  Biso   1.000  Au
  Au57     1.0000 0.13333  0.33333  0.14904  Biso   1.000  Au
  Au58     1.0000 0.33333  0.33333  0.14904  Biso   1.000  Au
  Au59     1.0000 0.53333  0.33333  0.14904  Biso   1.000  Au
  Au60     1.0000 0.73333  0.33333  0.14904  Biso   1.000  Au
  Au61     1.0000 0.93333  0.53333  0.14904  Biso   1.000  Au
  Au62     1.0000 0.13333  0.53333  0.14904  Biso   1.000  Au
  Au63     1.0000 0.33333  0.53333  0.14904  Biso   1.000  Au
  Au64     1.0000 0.53333  0.53333  0.14904  Biso   1.000  Au
  Au65     1.0000 0.73333  0.53333  0.14904  Biso   1.000  Au
  Au66     1.0000 0.93333  0.73333  0.14904  Biso   1.000  Au
  Au67     1.0000 0.13333  0.73333  0.14904  Biso   1.000  Au
  Au68     1.0000 0.33333  0.73333  0.14904  Biso   1.000  Au
  Au69     1.0000 0.53333  0.73333  0.14904  Biso   1.000  Au
  Au70     1.0000 0.73333  0.73333  0.14904  Biso   1.000  Au
  Au71     1.0000 0.93333  0.93333  0.14904  Biso   1.000  Au
  Au72     1.0000 0.13333  0.93333  0.14904  Biso   1.000  Au
  Au73     1.0000 0.33333  0.93333  0.14904  Biso   1.000  Au
  Au74     1.0000 0.53333  0.93333  0.14904  Biso   1.000  Au
  Au75     1.0000 0.73333  0.93333  0.14904  Biso   1.000  Au
  Au76     1.0000 0.00000  0.00000  0.22357  Biso   1.000  Au
  Au77     1.0000 0.20000  0.00000  0.22357  Biso   1.000  Au
  Au78     1.0000 0.40000  0.00000  0.22357  Biso   1.000  Au
  Au79     1.0000 0.60000  0.00000  0.22357  Biso   1.000  Au
  Au80     1.0000 0.80000  0.00000  0.22357  Biso   1.000  Au
  Au81     1.0000 0.00000  0.20000  0.22357  Biso   1.000  Au
  Au82     1.0000 0.20000  0.20000  0.22357  Biso   1.000  Au
  Au83     1.0000 0.40000  0.20000  0.22357  Biso   1.000  Au
  Au84     1.0000 0.60000  0.20000  0.22357  Biso   1.000  Au
  Au85     1.0000 0.80000  0.20000  0.22357  Biso   1.000  Au
  Au86     1.0000 0.00000  0.40000  0.22357  Biso   1.000  Au
  Au87     1.0000 0.20000  0.40000  0.22357  Biso   1.000  Au
  Au88     1.0000 0.40000  0.40000  0.22357  Biso   1.000  Au
  Au89     1.0000 0.60000  0.40000  0.22357  Biso   1.000  Au
  Au90     1.0000 0.80000  0.40000  0.22357  Biso   1.000  Au
  Au91     1.0000 0.00000  0.60000  0.22357  Biso   1.000  Au
  Au92     1.0000 0.20000  0.60000  0.22357  Biso   1.000  Au
  Au93     1.0000 0.40000  0.60000  0.22357  Biso   1.000  Au
  Au94     1.0000 0.60000  0.60000  0.22357  Biso   1.000  Au
  Au95     1.0000 0.80000  0.60000  0.22357  Biso   1.000  Au
  Au96     1.0000 0.00000  0.80000  0.22357  Biso   1.000  Au
  Au97     1.0000 0.20000  0.80000  0.22357  Biso   1.000  Au
  Au98     1.0000 0.40000  0.80000  0.22357  Biso   1.000  Au
  Au99     1.0000 0.60000  0.80000  0.22357  Biso   1.000  Au
  Au100    1.0000 0.80000  0.80000  0.22357  Biso   1.000  Au
  Au101    1.0000 0.26665  0.26663  0.29809  Biso   1.000  Au
  Au102    1.0000 0.46665  0.26663  0.29809  Biso   1.000  Au
  Au103    1.0000 0.26665  0.46663  0.29809  Biso   1.000  Au
  C1       1.0000 0.47133  0.15884  0.44601  Biso   1.000  C
  H1       1.0000 0.46742  0.10067  0.42409  Biso   1.000  H
  H2       1.0000 0.53633  0.17421  0.43606  Biso   1.000  H
  H3       1.0000 0.48400  0.12735  0.47896  Biso   1.000  H
  S1       1.0000 0.34160  0.28066  0.44240  Biso   1.000  S
  C2       1.0000 0.36083  0.36866  0.47758  Biso   1.000  C
  Ge1      1.0000 0.34914  0.34769  0.54115  Biso   1.000  Ge
  Ge2      1.0000 0.26426  0.53231  0.57399  Biso   1.000  Ge
  Cl1      1.0000 0.38665  0.58115  0.57418  Biso   1.000  Cl
  Cl2      1.0000 0.13314  0.64197  0.53189  Biso   1.000  Cl
  Ge3      1.0000 0.20344  0.53234  0.64974  Biso   1.000  Ge
  Cl3      1.0000 0.22351  0.64188  0.69250  Biso   1.000  Cl
  Cl4      1.0000 0.03224  0.58126  0.64748  Biso   1.000  Cl
  Ge4      1.0000 0.52289  0.23676  0.58085  Biso   1.000  Ge
  Cl5      1.0000 0.57350  0.06779  0.56618  Biso   1.000  Cl
  Cl6      1.0000 0.64513  0.27136  0.55622  Biso   1.000  Cl
  Ge5      1.0000 0.49885  0.26611  0.66169  Biso   1.000  Ge
  Cl7      1.0000 0.59843  0.11680  0.69713  Biso   1.000  Cl
  Cl8      1.0000 0.54939  0.38245  0.67835  Biso   1.000  Cl
  Ge6      1.0000 0.24064  0.23708  0.64323  Biso   1.000  Ge
  Cl9      1.0000 0.36027  0.06870  0.65823  Biso   1.000  Cl
  Cl10     1.0000 0.08444  0.26984  0.66791  Biso   1.000  Cl
  Ge7      1.0000 0.23552  0.26597  0.56250  Biso   1.000  Ge
  Cl11     1.0000 0.06819  0.38219  0.54650  Biso   1.000  Cl
  Cl12     1.0000 0.28550  0.11638  0.52730  Biso   1.000  Cl
  H4       1.0000 0.43862  0.36535  0.47173  Biso   1.000  H
  H5       1.0000 0.29381  0.45131  0.47128  Biso   1.000  H
  H6       1.0000 0.19718  0.36317  0.75193  Biso   1.000  H
  H7       1.0000 0.25329  0.45179  0.75265  Biso   1.000  H
  C3       1.0000 0.37116  0.15924  0.77780  Biso   1.000  C
  H8       1.0000 0.38999  0.12851  0.74475  Biso   1.000  H
  H9       1.0000 0.43352  0.10097  0.79959  Biso   1.000  H
  H10      1.0000 0.29106  0.17369  0.78771  Biso   1.000  H
  S2       1.0000 0.37820  0.28131  0.78149  Biso   1.000  S
  C4       1.0000 0.27052  0.36865  0.74627  Biso   1.000  C
  Ge8      1.0000 0.30343  0.34794  0.68278  Biso   1.000  Ge
  Au104    1.0000 0.33332  0.33329  0.36786  Biso   1.000  Au
  Au105    1.0000 0.33332  0.33329  0.85570  Biso   1.000  Au
  Au106    1.0000 0.26665  0.46663  0.92548  Biso   1.000  Au
  Au107    1.0000 0.46665  0.26663  0.92548  Biso   1.000  Au
  Au108    1.0000 0.26665  0.26663  0.92548  Biso   1.000  Au
