# Supplementary material for: Substituent Control of σ-Interference Effects in the Transmission of Saturated Molecules
Source: ACS Phys Chem Au. 2022 Apr 14;2(4):282–8. doi: 10.1021/acsphyschemau.2c00016 (PMC9955259; doi:10.1021/acsphyschemau.2c00016)
Supplement: Supplementary file 2 — pg2c00016_si_002.zip [file pg2c00016_si_002.zip › structures/junctions_cif/Ge222_sub13_anti.cif]

data_image0
_cell_length_a       14.425
_cell_length_b       14.425
_cell_length_c       29.6544
_cell_angle_alpha    90
_cell_angle_beta     90
_cell_angle_gamma    60

_symmetry_space_group_name_H-M    "P 1"
_symmetry_int_tables_number       1

loop_
  _symmetry_equiv_pos_as_xyz
  'x, y, z'

loop_
  _atom_site_label
  _atom_site_occupancy
  _atom_site_fract_x
  _atom_site_fract_y
  _atom_site_fract_z
  _atom_site_thermal_displace_type
  _atom_site_B_iso_or_equiv
  _atom_site_type_symbol
  Au1      1.0000 0.00000  0.00000  0.00000  Biso   1.000  Au
  Au2      1.0000 0.20000  0.00000  0.00000  Biso   1.000  Au
  Au3      1.0000 0.40000  0.00000  0.00000  Biso   1.000  Au
  Au4      1.0000 0.60000  0.00000  0.00000  Biso   1.000  Au
  Au5      1.0000 0.80000  0.00000  0.00000  Biso   1.000  Au
  Au6      1.0000 0.00000  0.20000  0.00000  Biso   1.000  Au
  Au7      1.0000 0.20000  0.20000  0.00000  Biso   1.000  Au
  Au8      1.0000 0.40000  0.20000  0.00000  Biso   1.000  Au
  Au9      1.0000 0.60000  0.20000  0.00000  Biso   1.000  Au
  Au10     1.0000 0.80000  0.20000  0.00000  Biso   1.000  Au
  Au11     1.0000 0.00000  0.40000  0.00000  Biso   1.000  Au
  Au12     1.0000 0.20000  0.40000  0.00000  Biso   1.000  Au
  Au13     1.0000 0.40000  0.40000  0.00000  Biso   1.000  Au
  Au14     1.0000 0.60000  0.40000  0.00000  Biso   1.000  Au
  Au15     1.0000 0.80000  0.40000  0.00000  Biso   1.000  Au
  Au16     1.0000 0.00000  0.60000  0.00000  Biso   1.000  Au
  Au17     1.0000 0.20000  0.60000  0.00000  Biso   1.000  Au
  Au18     1.0000 0.40000  0.60000  0.00000  Biso   1.000  Au
  Au19     1.0000 0.60000  0.60000  0.00000  Biso   1.000  Au
  Au20     1.0000 0.80000  0.60000  0.00000  Biso   1.000  Au
  Au21     1.0000 0.00000  0.80000  0.00000  Biso   1.000  Au
  Au22     1.0000 0.20000  0.80000  0.00000  Biso   1.000  Au
  Au23     1.0000 0.40000  0.80000  0.00000  Biso   1.000  Au
  Au24     1.0000 0.60000  0.80000  0.00000  Biso   1.000  Au
  Au25     1.0000 0.80000  0.80000  0.00000  Biso   1.000  Au
  Au26     1.0000 0.06667  0.06667  0.07943  Biso   1.000  Au
  Au27     1.0000 0.26667  0.06667  0.07943  Biso   1.000  Au
  Au28     1.0000 0.46667  0.06667  0.07943  Biso   1.000  Au
  Au29     1.0000 0.66667  0.06667  0.07943  Biso   1.000  Au
  Au30     1.0000 0.86667  0.06667  0.07943  Biso   1.000  Au
  Au31     1.0000 0.06667  0.26667  0.07943  Biso   1.000  Au
  Au32     1.0000 0.26667  0.26667  0.07943  Biso   1.000  Au
  Au33     1.0000 0.46667  0.26667  0.07943  Biso   1.000  Au
  Au34     1.0000 0.66667  0.26667  0.07943  Biso   1.000  Au
  Au35     1.0000 0.86667  0.26667  0.07943  Biso   1.000  Au
  Au36     1.0000 0.06667  0.46667  0.07943  Biso   1.000  Au
  Au37     1.0000 0.26667  0.46667  0.07943  Biso   1.000  Au
  Au38     1.0000 0.46667  0.46667  0.07943  Biso   1.000  Au
  Au39     1.0000 0.66667  0.46667  0.07943  Biso   1.000  Au
  Au40     1.0000 0.86667  0.46667  0.07943  Biso   1.000  Au
  Au41     1.0000 0.06667  0.66667  0.07943  Biso   1.000  Au
  Au42     1.0000 0.26667  0.66667  0.07943  Biso   1.000  Au
  Au43     1.0000 0.46667  0.66667  0.07943  Biso   1.000  Au
  Au44     1.0000 0.66667  0.66667  0.07943  Biso   1.000  Au
  Au45     1.0000 0.86667  0.66667  0.07943  Biso   1.000  Au
  Au46     1.0000 0.06667  0.86667  0.07943  Biso   1.000  Au
  Au47     1.0000 0.26667  0.86667  0.07943  Biso   1.000  Au
  Au48     1.0000 0.46667  0.86667  0.07943  Biso   1.000  Au
  Au49     1.0000 0.66667  0.86667  0.07943  Biso   1.000  Au
  Au50     1.0000 0.86667  0.86667  0.07943  Biso   1.000  Au
  Au51     1.0000 0.93333  0.13333  0.15887  Biso   1.000  Au
  Au52     1.0000 0.13333  0.13333  0.15887  Biso   1.000  Au
  Au53     1.0000 0.33333  0.13333  0.15887  Biso   1.000  Au
  Au54     1.0000 0.53333  0.13333  0.15887  Biso   1.000  Au
  Au55     1.0000 0.73333  0.13333  0.15887  Biso   1.000  Au
  Au56     1.0000 0.93333  0.33333  0.15887  Biso   1.000  Au
  Au57     1.0000 0.13333  0.33333  0.15887  Biso   1.000  Au
  Au58     1.0000 0.33333  0.33333  0.15887  Biso   1.000  Au
  Au59     1.0000 0.53333  0.33333  0.15887  Biso   1.000  Au
  Au60     1.0000 0.73333  0.33333  0.15887  Biso   1.000  Au
  Au61     1.0000 0.93333  0.53333  0.15887  Biso   1.000  Au
  Au62     1.0000 0.13333  0.53333  0.15887  Biso   1.000  Au
  Au63     1.0000 0.33333  0.53333  0.15887  Biso   1.000  Au
  Au64     1.0000 0.53333  0.53333  0.15887  Biso   1.000  Au
  Au65     1.0000 0.73333  0.53333  0.15887  Biso   1.000  Au
  Au66     1.0000 0.93333  0.73333  0.15887  Biso   1.000  Au
  Au67     1.0000 0.13333  0.73333  0.15887  Biso   1.000  Au
  Au68     1.0000 0.33333  0.73333  0.15887  Biso   1.000  Au
  Au69     1.0000 0.53333  0.73333  0.15887  Biso   1.000  Au
  Au70     1.0000 0.73333  0.73333  0.15887  Biso   1.000  Au
  Au71     1.0000 0.93333  0.93333  0.15887  Biso   1.000  Au
  Au72     1.0000 0.13333  0.93333  0.15887  Biso   1.000  Au
  Au73     1.0000 0.33333  0.93333  0.15887  Biso   1.000  Au
  Au74     1.0000 0.53333  0.93333  0.15887  Biso   1.000  Au
  Au75     1.0000 0.73333  0.93333  0.15887  Biso   1.000  Au
  Au76     1.0000 0.00000  0.00000  0.23830  Biso   1.000  Au
  Au77     1.0000 0.20000  0.00000  0.23830  Biso   1.000  Au
  Au78     1.0000 0.40000  0.00000  0.23830  Biso   1.000  Au
  Au79     1.0000 0.60000  0.00000  0.23830  Biso   1.000  Au
  Au80     1.0000 0.80000  0.00000  0.23830  Biso   1.000  Au
  Au81     1.0000 0.00000  0.20000  0.23830  Biso   1.000  Au
  Au82     1.0000 0.20000  0.20000  0.23830  Biso   1.000  Au
  Au83     1.0000 0.40000  0.20000  0.23830  Biso   1.000  Au
  Au84     1.0000 0.60000  0.20000  0.23830  Biso   1.000  Au
  Au85     1.0000 0.80000  0.20000  0.23830  Biso   1.000  Au
  Au86     1.0000 0.00000  0.40000  0.23830  Biso   1.000  Au
  Au87     1.0000 0.20000  0.40000  0.23830  Biso   1.000  Au
  Au88     1.0000 0.40000  0.40000  0.23830  Biso   1.000  Au
  Au89     1.0000 0.60000  0.40000  0.23830  Biso   1.000  Au
  Au90     1.0000 0.80000  0.40000  0.23830  Biso   1.000  Au
  Au91     1.0000 0.00000  0.60000  0.23830  Biso   1.000  Au
  Au92     1.0000 0.20000  0.60000  0.23830  Biso   1.000  Au
  Au93     1.0000 0.40000  0.60000  0.23830  Biso   1.000  Au
  Au94     1.0000 0.60000  0.60000  0.23830  Biso   1.000  Au
  Au95     1.0000 0.80000  0.60000  0.23830  Biso   1.000  Au
  Au96     1.0000 0.00000  0.80000  0.23830  Biso   1.000  Au
  Au97     1.0000 0.20000  0.80000  0.23830  Biso   1.000  Au
  Au98     1.0000 0.40000  0.80000  0.23830  Biso   1.000  Au
  Au99     1.0000 0.60000  0.80000  0.23830  Biso   1.000  Au
  Au100    1.0000 0.80000  0.80000  0.23830  Biso   1.000  Au
  Au101    1.0000 0.26665  0.26663  0.31774  Biso   1.000  Au
  Au102    1.0000 0.46665  0.26663  0.31774  Biso   1.000  Au
  Au103    1.0000 0.26665  0.46663  0.31774  Biso   1.000  Au
  C1       1.0000 0.40755  0.46363  0.45307  Biso   1.000  C
  H1       1.0000 0.32701  0.53101  0.44406  Biso   1.000  H
  H2       1.0000 0.46058  0.44166  0.42307  Biso   1.000  H
  H3       1.0000 0.43937  0.48549  0.48291  Biso   1.000  H
  S1       1.0000 0.38535  0.35311  0.46739  Biso   1.000  S
  C2       1.0000 0.52192  0.24064  0.47386  Biso   1.000  C
  Ge1      1.0000 0.55403  0.21571  0.54036  Biso   1.000  Ge
  Ge2      1.0000 0.72781  0.07912  0.57496  Biso   1.000  Ge
  O1       1.0000 0.78208  0.93985  0.55817  Biso   1.000  O
  O2       1.0000 0.82687  0.12390  0.56572  Biso   1.000  O
  Ge3      1.0000 0.71802  0.09068  0.66059  Biso   1.000  Ge
  O3       1.0000 0.84297  0.09471  0.66773  Biso   1.000  O
  O4       1.0000 0.73172  0.96909  0.68880  Biso   1.000  O
  Ge4      1.0000 0.45304  0.13569  0.57612  Biso   1.000  Ge
  O5       1.0000 0.34639  0.14017  0.54104  Biso   1.000  O
  O6       1.0000 0.55953  0.99307  0.57467  Biso   1.000  O
  Ge5      1.0000 0.44108  0.14511  0.66093  Biso   1.000  Ge
  O7       1.0000 0.30935  0.19056  0.68540  Biso   1.000  O
  O8       1.0000 0.51831  0.99837  0.66953  Biso   1.000  O
  Ge6      1.0000 0.50373  0.39686  0.65801  Biso   1.000  Ge
  O9       1.0000 0.59257  0.43827  0.68374  Biso   1.000  O
  O10      1.0000 0.36832  0.50915  0.66941  Biso   1.000  O
  Ge7      1.0000 0.55022  0.37166  0.57756  Biso   1.000  Ge
  O11      1.0000 0.68726  0.34661  0.58084  Biso   1.000  O
  O12      1.0000 0.47046  0.50016  0.54836  Biso   1.000  O
  H4       1.0000 0.52411  0.16872  0.45912  Biso   1.000  H
  H5       1.0000 0.57999  0.25684  0.45585  Biso   1.000  H
  H6       1.0000 0.71604  0.93351  0.55923  Biso   1.000  H
  H7       1.0000 0.86864  0.10723  0.59425  Biso   1.000  H
  H8       1.0000 0.85501  0.10748  0.69934  Biso   1.000  H
  H9       1.0000 0.78803  0.90526  0.67293  Biso   1.000  H
  H10      1.0000 0.29209  0.21606  0.53574  Biso   1.000  H
  H11      1.0000 0.55332  0.96660  0.60531  Biso   1.000  H
  H12      1.0000 0.30016  0.24072  0.71003  Biso   1.000  H
  H13      1.0000 0.59109  0.98104  0.68054  Biso   1.000  H
  H14      1.0000 0.64898  0.42124  0.66077  Biso   1.000  H
  H15      1.0000 0.32478  0.47813  0.68008  Biso   1.000  H
  H16      1.0000 0.73988  0.26991  0.57268  Biso   1.000  H
  H17      1.0000 0.41416  0.54863  0.56967  Biso   1.000  H
  H18      1.0000 0.56860  0.27881  0.77672  Biso   1.000  H
  H19      1.0000 0.52644  0.17950  0.77838  Biso   1.000  H
  C3       1.0000 0.38577  0.47699  0.77795  Biso   1.000  C
  H20      1.0000 0.41353  0.49862  0.74683  Biso   1.000  H
  H21      1.0000 0.43868  0.46374  0.80735  Biso   1.000  H
  H22      1.0000 0.30314  0.54154  0.78615  Biso   1.000  H
  S2       1.0000 0.37510  0.35747  0.76855  Biso   1.000  S
  C4       1.0000 0.51515  0.25287  0.76108  Biso   1.000  C
  Ge8      1.0000 0.54304  0.22718  0.69441  Biso   1.000  Ge
  Au104    1.0000 0.33332  0.33329  0.39211  Biso   1.000  Au
  Au105    1.0000 0.33332  0.33329  0.84619  Biso   1.000  Au
  Au106    1.0000 0.26665  0.46663  0.92057  Biso   1.000  Au
  Au107    1.0000 0.46665  0.26663  0.92057  Biso   1.000  Au
  Au108    1.0000 0.26665  0.26663  0.92057  Biso   1.000  Au
