# Supplementary material for: Substituent Control of σ-Interference Effects in the Transmission of Saturated Molecules
Source: ACS Phys Chem Au. 2022 Apr 14;2(4):282–8. doi: 10.1021/acsphyschemau.2c00016 (PMC9955259; doi:10.1021/acsphyschemau.2c00016)
Supplement: Supplementary file 2 — pg2c00016_si_002.zip [file pg2c00016_si_002.zip › structures/junctions_cif/Ge4_ph.cif]

data_image0
_cell_length_a       14.425
_cell_length_b       14.425
_cell_length_c       32.5476
_cell_angle_alpha    90
_cell_angle_beta     90
_cell_angle_gamma    60

_symmetry_space_group_name_H-M    "P 1"
_symmetry_int_tables_number       1

loop_
  _symmetry_equiv_pos_as_xyz
  'x, y, z'

loop_
  _atom_site_label
  _atom_site_occupancy
  _atom_site_fract_x
  _atom_site_fract_y
  _atom_site_fract_z
  _atom_site_thermal_displace_type
  _atom_site_B_iso_or_equiv
  _atom_site_type_symbol
  Au1      1.0000 0.00000  0.00000  0.00000  Biso   1.000  Au
  Au2      1.0000 0.20000  0.00000  0.00000  Biso   1.000  Au
  Au3      1.0000 0.40000  0.00000  0.00000  Biso   1.000  Au
  Au4      1.0000 0.60000  0.00000  0.00000  Biso   1.000  Au
  Au5      1.0000 0.80000  0.00000  0.00000  Biso   1.000  Au
  Au6      1.0000 0.00000  0.20000  0.00000  Biso   1.000  Au
  Au7      1.0000 0.20000  0.20000  0.00000  Biso   1.000  Au
  Au8      1.0000 0.40000  0.20000  0.00000  Biso   1.000  Au
  Au9      1.0000 0.60000  0.20000  0.00000  Biso   1.000  Au
  Au10     1.0000 0.80000  0.20000  0.00000  Biso   1.000  Au
  Au11     1.0000 0.00000  0.40000  0.00000  Biso   1.000  Au
  Au12     1.0000 0.20000  0.40000  0.00000  Biso   1.000  Au
  Au13     1.0000 0.40000  0.40000  0.00000  Biso   1.000  Au
  Au14     1.0000 0.60000  0.40000  0.00000  Biso   1.000  Au
  Au15     1.0000 0.80000  0.40000  0.00000  Biso   1.000  Au
  Au16     1.0000 0.00000  0.60000  0.00000  Biso   1.000  Au
  Au17     1.0000 0.20000  0.60000  0.00000  Biso   1.000  Au
  Au18     1.0000 0.40000  0.60000  0.00000  Biso   1.000  Au
  Au19     1.0000 0.60000  0.60000  0.00000  Biso   1.000  Au
  Au20     1.0000 0.80000  0.60000  0.00000  Biso   1.000  Au
  Au21     1.0000 0.00000  0.80000  0.00000  Biso   1.000  Au
  Au22     1.0000 0.20000  0.80000  0.00000  Biso   1.000  Au
  Au23     1.0000 0.40000  0.80000  0.00000  Biso   1.000  Au
  Au24     1.0000 0.60000  0.80000  0.00000  Biso   1.000  Au
  Au25     1.0000 0.80000  0.80000  0.00000  Biso   1.000  Au
  Au26     1.0000 0.06667  0.06667  0.07237  Biso   1.000  Au
  Au27     1.0000 0.26667  0.06667  0.07237  Biso   1.000  Au
  Au28     1.0000 0.46667  0.06667  0.07237  Biso   1.000  Au
  Au29     1.0000 0.66667  0.06667  0.07237  Biso   1.000  Au
  Au30     1.0000 0.86667  0.06667  0.07237  Biso   1.000  Au
  Au31     1.0000 0.06667  0.26667  0.07237  Biso   1.000  Au
  Au32     1.0000 0.26667  0.26667  0.07237  Biso   1.000  Au
  Au33     1.0000 0.46667  0.26667  0.07237  Biso   1.000  Au
  Au34     1.0000 0.66667  0.26667  0.07237  Biso   1.000  Au
  Au35     1.0000 0.86667  0.26667  0.07237  Biso   1.000  Au
  Au36     1.0000 0.06667  0.46667  0.07237  Biso   1.000  Au
  Au37     1.0000 0.26667  0.46667  0.07237  Biso   1.000  Au
  Au38     1.0000 0.46667  0.46667  0.07237  Biso   1.000  Au
  Au39     1.0000 0.66667  0.46667  0.07237  Biso   1.000  Au
  Au40     1.0000 0.86667  0.46667  0.07237  Biso   1.000  Au
  Au41     1.0000 0.06667  0.66667  0.07237  Biso   1.000  Au
  Au42     1.0000 0.26667  0.66667  0.07237  Biso   1.000  Au
  Au43     1.0000 0.46667  0.66667  0.07237  Biso   1.000  Au
  Au44     1.0000 0.66667  0.66667  0.07237  Biso   1.000  Au
  Au45     1.0000 0.86667  0.66667  0.07237  Biso   1.000  Au
  Au46     1.0000 0.06667  0.86667  0.07237  Biso   1.000  Au
  Au47     1.0000 0.26667  0.86667  0.07237  Biso   1.000  Au
  Au48     1.0000 0.46667  0.86667  0.07237  Biso   1.000  Au
  Au49     1.0000 0.66667  0.86667  0.07237  Biso   1.000  Au
  Au50     1.0000 0.86667  0.86667  0.07237  Biso   1.000  Au
  Au51     1.0000 0.93333  0.13333  0.14475  Biso   1.000  Au
  Au52     1.0000 0.13333  0.13333  0.14475  Biso   1.000  Au
  Au53     1.0000 0.33333  0.13333  0.14475  Biso   1.000  Au
  Au54     1.0000 0.53333  0.13333  0.14475  Biso   1.000  Au
  Au55     1.0000 0.73333  0.13333  0.14475  Biso   1.000  Au
  Au56     1.0000 0.93333  0.33333  0.14475  Biso   1.000  Au
  Au57     1.0000 0.13333  0.33333  0.14475  Biso   1.000  Au
  Au58     1.0000 0.33333  0.33333  0.14475  Biso   1.000  Au
  Au59     1.0000 0.53333  0.33333  0.14475  Biso   1.000  Au
  Au60     1.0000 0.73333  0.33333  0.14475  Biso   1.000  Au
  Au61     1.0000 0.93333  0.53333  0.14475  Biso   1.000  Au
  Au62     1.0000 0.13333  0.53333  0.14475  Biso   1.000  Au
  Au63     1.0000 0.33333  0.53333  0.14475  Biso   1.000  Au
  Au64     1.0000 0.53333  0.53333  0.14475  Biso   1.000  Au
  Au65     1.0000 0.73333  0.53333  0.14475  Biso   1.000  Au
  Au66     1.0000 0.93333  0.73333  0.14475  Biso   1.000  Au
  Au67     1.0000 0.13333  0.73333  0.14475  Biso   1.000  Au
  Au68     1.0000 0.33333  0.73333  0.14475  Biso   1.000  Au
  Au69     1.0000 0.53333  0.73333  0.14475  Biso   1.000  Au
  Au70     1.0000 0.73333  0.73333  0.14475  Biso   1.000  Au
  Au71     1.0000 0.93333  0.93333  0.14475  Biso   1.000  Au
  Au72     1.0000 0.13333  0.93333  0.14475  Biso   1.000  Au
  Au73     1.0000 0.33333  0.93333  0.14475  Biso   1.000  Au
  Au74     1.0000 0.53333  0.93333  0.14475  Biso   1.000  Au
  Au75     1.0000 0.73333  0.93333  0.14475  Biso   1.000  Au
  Au76     1.0000 0.00000  0.00000  0.21712  Biso   1.000  Au
  Au77     1.0000 0.20000  0.00000  0.21712  Biso   1.000  Au
  Au78     1.0000 0.40000  0.00000  0.21712  Biso   1.000  Au
  Au79     1.0000 0.60000  0.00000  0.21712  Biso   1.000  Au
  Au80     1.0000 0.80000  0.00000  0.21712  Biso   1.000  Au
  Au81     1.0000 0.00000  0.20000  0.21712  Biso   1.000  Au
  Au82     1.0000 0.20000  0.20000  0.21712  Biso   1.000  Au
  Au83     1.0000 0.40000  0.20000  0.21712  Biso   1.000  Au
  Au84     1.0000 0.60000  0.20000  0.21712  Biso   1.000  Au
  Au85     1.0000 0.80000  0.20000  0.21712  Biso   1.000  Au
  Au86     1.0000 0.00000  0.40000  0.21712  Biso   1.000  Au
  Au87     1.0000 0.20000  0.40000  0.21712  Biso   1.000  Au
  Au88     1.0000 0.40000  0.40000  0.21712  Biso   1.000  Au
  Au89     1.0000 0.60000  0.40000  0.21712  Biso   1.000  Au
  Au90     1.0000 0.80000  0.40000  0.21712  Biso   1.000  Au
  Au91     1.0000 0.00000  0.60000  0.21712  Biso   1.000  Au
  Au92     1.0000 0.20000  0.60000  0.21712  Biso   1.000  Au
  Au93     1.0000 0.40000  0.60000  0.21712  Biso   1.000  Au
  Au94     1.0000 0.60000  0.60000  0.21712  Biso   1.000  Au
  Au95     1.0000 0.80000  0.60000  0.21712  Biso   1.000  Au
  Au96     1.0000 0.00000  0.80000  0.21712  Biso   1.000  Au
  Au97     1.0000 0.20000  0.80000  0.21712  Biso   1.000  Au
  Au98     1.0000 0.40000  0.80000  0.21712  Biso   1.000  Au
  Au99     1.0000 0.60000  0.80000  0.21712  Biso   1.000  Au
  Au100    1.0000 0.80000  0.80000  0.21712  Biso   1.000  Au
  Au101    1.0000 0.26665  0.26663  0.28949  Biso   1.000  Au
  Au102    1.0000 0.46665  0.26663  0.28949  Biso   1.000  Au
  Au103    1.0000 0.26665  0.46663  0.28949  Biso   1.000  Au
  C1       1.0000 0.41167  0.13306  0.41670  Biso   1.000  C
  H1       1.0000 0.40517  0.10067  0.38654  Biso   1.000  H
  H2       1.0000 0.48528  0.13948  0.41700  Biso   1.000  H
  H3       1.0000 0.41134  0.08201  0.44213  Biso   1.000  H
  S1       1.0000 0.29351  0.26585  0.41979  Biso   1.000  S
  C2       1.0000 0.31664  0.32199  0.46629  Biso   1.000  C
  Ge1      1.0000 0.25925  0.29452  0.51856  Biso   1.000  Ge
  Ge2      1.0000 0.34466  0.35217  0.57220  Biso   1.000  Ge
  C3       1.0000 0.49962  0.27122  0.55727  Biso   1.000  C
  C4       1.0000 0.54616  0.31903  0.53312  Biso   1.000  C
  C5       1.0000 0.65467  0.26019  0.52136  Biso   1.000  C
  C6       1.0000 0.71810  0.15235  0.53328  Biso   1.000  C
  C7       1.0000 0.67261  0.10357  0.55704  Biso   1.000  C
  C8       1.0000 0.56437  0.16254  0.56902  Biso   1.000  C
  C9       1.0000 0.29256  0.50781  0.56464  Biso   1.000  C
  C10      1.0000 0.19735  0.57497  0.54259  Biso   1.000  C
  C11      1.0000 0.16047  0.68528  0.53837  Biso   1.000  C
  C12      1.0000 0.21750  0.73033  0.55648  Biso   1.000  C
  C13      1.0000 0.31204  0.66470  0.57862  Biso   1.000  C
  C14      1.0000 0.34932  0.55433  0.58256  Biso   1.000  C
  Ge3      1.0000 0.32290  0.31483  0.64544  Biso   1.000  Ge
  C15      1.0000 0.16732  0.39605  0.65951  Biso   1.000  C
  C16      1.0000 0.10314  0.50464  0.64751  Biso   1.000  C
  C17      1.0000 0.99500  0.56451  0.65954  Biso   1.000  C
  C18      1.0000 0.94918  0.51669  0.68366  Biso   1.000  C
  C19      1.0000 0.01173  0.40874  0.69558  Biso   1.000  C
  C20      1.0000 0.12005  0.34885  0.68363  Biso   1.000  C
  C21      1.0000 0.37449  0.15933  0.65300  Biso   1.000  C
  C22      1.0000 0.47013  0.09158  0.67473  Biso   1.000  C
  C23      1.0000 0.50668  0.98133  0.67875  Biso   1.000  C
  C24      1.0000 0.44875  0.93692  0.66090  Biso   1.000  C
  C25      1.0000 0.35377  0.00311  0.63910  Biso   1.000  C
  C26      1.0000 0.31705  0.11340  0.63525  Biso   1.000  C
  C27      1.0000 0.30134  0.14083  0.52204  Biso   1.000  C
  C28      1.0000 0.40981  0.05842  0.51892  Biso   1.000  C
  C29      1.0000 0.43719  0.95002  0.51892  Biso   1.000  C
  C30      1.0000 0.35672  0.92223  0.52217  Biso   1.000  C
  C31      1.0000 0.24896  0.00339  0.52615  Biso   1.000  C
  C32      1.0000 0.22144  0.11191  0.52622  Biso   1.000  C
  C33      1.0000 0.36494  0.52623  0.69545  Biso   1.000  C
  C34      1.0000 0.44424  0.55590  0.69113  Biso   1.000  C
  C35      1.0000 0.41595  0.66466  0.69074  Biso   1.000  C
  C36      1.0000 0.30795  0.74527  0.69465  Biso   1.000  C
  C37      1.0000 0.22806  0.71668  0.69812  Biso   1.000  C
  C38      1.0000 0.25625  0.60802  0.69843  Biso   1.000  C
  C39      1.0000 0.10035  0.38090  0.51725  Biso   1.000  C
  C40      1.0000 0.04149  0.42260  0.48036  Biso   1.000  C
  C41      1.0000 0.92876  0.48330  0.48112  Biso   1.000  C
  C42      1.0000 0.87317  0.50288  0.51861  Biso   1.000  C
  C43      1.0000 0.93056  0.46159  0.55543  Biso   1.000  C
  C44      1.0000 0.04314  0.40111  0.55465  Biso   1.000  C
  C45      1.0000 0.56671  0.28642  0.70001  Biso   1.000  C
  C46      1.0000 0.62384  0.26624  0.66258  Biso   1.000  C
  C47      1.0000 0.73642  0.20609  0.66190  Biso   1.000  C
  C48      1.0000 0.79367  0.16514  0.69877  Biso   1.000  C
  C49      1.0000 0.73816  0.18428  0.73625  Biso   1.000  C
  C50      1.0000 0.62546  0.24470  0.73692  Biso   1.000  C
  H4       1.0000 0.27179  0.41036  0.46174  Biso   1.000  H
  H5       1.0000 0.40309  0.29626  0.46937  Biso   1.000  H
  H6       1.0000 0.49717  0.40363  0.52325  Biso   1.000  H
  H7       1.0000 0.69006  0.29904  0.50277  Biso   1.000  H
  H8       1.0000 0.80323  0.10610  0.52393  Biso   1.000  H
  H9       1.0000 0.72202  0.01880  0.56655  Biso   1.000  H
  H10      1.0000 0.53030  0.12279  0.58791  Biso   1.000  H
  H11      1.0000 0.15033  0.54148  0.52858  Biso   1.000  H
  H12      1.0000 0.08625  0.73663  0.52082  Biso   1.000  H
  H13      1.0000 0.18797  0.81717  0.55347  Biso   1.000  H
  H14      1.0000 0.35661  0.69991  0.59334  Biso   1.000  H
  H15      1.0000 0.42399  0.50413  0.60007  Biso   1.000  H
  H16      1.0000 0.13749  0.54350  0.62830  Biso   1.000  H
  H17      1.0000 0.94588  0.64909  0.64977  Biso   1.000  H
  H18      1.0000 0.86441  0.56379  0.69334  Biso   1.000  H
  H19      1.0000 0.97580  0.37095  0.71447  Biso   1.000  H
  H20      1.0000 0.16826  0.26407  0.69340  Biso   1.000  H
  H21      1.0000 0.51789  0.12450  0.68856  Biso   1.000  H
  H22      1.0000 0.58135  0.92954  0.69598  Biso   1.000  H
  H23      1.0000 0.47807  0.85011  0.66372  Biso   1.000  H
  H24      1.0000 0.30856  0.96841  0.62452  Biso   1.000  H
  H25      1.0000 0.24246  0.16390  0.61775  Biso   1.000  H
  H26      1.0000 0.47418  0.07865  0.51596  Biso   1.000  H
  H27      1.0000 0.52213  0.88672  0.51560  Biso   1.000  H
  H28      1.0000 0.37775  0.83714  0.52104  Biso   1.000  H
  H29      1.0000 0.18531  0.98196  0.52858  Biso   1.000  H
  H30      1.0000 0.13618  0.17516  0.52883  Biso   1.000  H
  H31      1.0000 0.52962  0.49306  0.68848  Biso   1.000  H
  H32      1.0000 0.47910  0.68666  0.68801  Biso   1.000  H
  H33      1.0000 0.28624  0.83055  0.69543  Biso   1.000  H
  H34      1.0000 0.14293  0.77959  0.70097  Biso   1.000  H
  H35      1.0000 0.19223  0.58727  0.70146  Biso   1.000  H
  H36      1.0000 0.08294  0.40761  0.45033  Biso   1.000  H
  H37      1.0000 0.88366  0.51560  0.45213  Biso   1.000  H
  H38      1.0000 0.78465  0.55071  0.51914  Biso   1.000  H
  H39      1.0000 0.88776  0.47698  0.58513  Biso   1.000  H
  H40      1.0000 0.08680  0.37057  0.58406  Biso   1.000  H
  H41      1.0000 0.58051  0.29641  0.63309  Biso   1.000  H
  H42      1.0000 0.77934  0.19108  0.63225  Biso   1.000  H
  H43      1.0000 0.88219  0.11796  0.69835  Biso   1.000  H
  H44      1.0000 0.78330  0.15210  0.76525  Biso   1.000  H
  H45      1.0000 0.58364  0.25984  0.76685  Biso   1.000  H
  H46      1.0000 0.26468  0.37152  0.74903  Biso   1.000  H
  H47      1.0000 0.39552  0.25708  0.75661  Biso   1.000  H
  C51      1.0000 0.25694  0.53520  0.80035  Biso   1.000  C
  H48      1.0000 0.25961  0.58470  0.77478  Biso   1.000  H
  H49      1.0000 0.26163  0.56866  0.83054  Biso   1.000  H
  H50      1.0000 0.18310  0.52923  0.79941  Biso   1.000  H
  S2       1.0000 0.37456  0.40207  0.79815  Biso   1.000  S
  C52      1.0000 0.35128  0.34539  0.75181  Biso   1.000  C
  Ge4      1.0000 0.40779  0.37249  0.69923  Biso   1.000  Ge
  Au104    1.0000 0.33332  0.33329  0.35726  Biso   1.000  Au
  Au105    1.0000 0.33332  0.33329  0.85986  Biso   1.000  Au
  Au106    1.0000 0.26665  0.46663  0.92763  Biso   1.000  Au
  Au107    1.0000 0.46665  0.26663  0.92763  Biso   1.000  Au
  Au108    1.0000 0.26665  0.26663  0.92763  Biso   1.000  Au
