# Supplementary material for: Substituent Control of σ-Interference Effects in the Transmission of Saturated Molecules
Source: ACS Phys Chem Au. 2022 Apr 14;2(4):282–8. doi: 10.1021/acsphyschemau.2c00016 (PMC9955259; doi:10.1021/acsphyschemau.2c00016)
Supplement: Supplementary file 2 — pg2c00016_si_002.zip [file pg2c00016_si_002.zip › structures/vac_xyz/C222_sub4_cis.xyz]

60
C222_sub4_cis.log	Energy: -1367112.1585942
C         -5.26826        0.92301        0.55425
H         -6.23020        0.72264        0.06155
H         -5.43957        1.00243        1.63753
H         -4.85149        1.86184        0.16053
S         -4.18381       -0.48721        0.13941
C         -2.69456        0.02623        1.10043
C         -1.28651       -0.02679        0.44946
C         -1.25304        0.59203       -1.02089
C         -1.86971       -0.26448       -2.04538
C         -2.35418       -0.79297       -3.02190
C         -2.03371        1.83449       -1.14058
C         -2.72601        2.79844       -1.38981
C          0.33779        0.85547       -1.41997
C          0.66951        2.28737       -1.36155
C          0.94752        3.45792       -1.50799
C          0.56844        0.57132       -2.84842
C          0.78700        0.53201       -4.04040
C         -0.72948       -1.52424        0.39434
C         -1.67207       -2.45408       -0.24788
C         -2.43325       -3.32633       -0.60735
C         -0.60675       -2.11625        1.73576
C         -0.60989       -2.74429        2.77199
C          0.72933       -1.52391       -0.39585
C          0.60659       -2.11461       -1.73784
C          0.60977       -2.74167       -2.77466
C          1.67178       -2.45445        0.24554
C          2.43279       -3.32717        0.60424
C          1.25305        0.59094        1.02146
C          2.03379        1.83327        1.14234
C          2.72614        2.79693        1.39249
C          1.86981       -0.26661        2.04504
C          2.35443       -0.79606        3.02097
C         -0.33772        0.85408        1.42082
C         -0.56832        0.56854        2.84900
C         -0.78679        0.52810        4.04096
C         -0.66939        2.28605        1.36381
C         -0.94741        3.45646        1.51136
H         -2.87938        1.07152        1.38548
H         -2.65166       -0.57091        2.02093
H         -2.79786       -1.34071       -3.82631
H         -3.30609        3.67810       -1.57528
H          1.18951        4.49929       -1.54598
H          0.96058        0.43107       -5.09133
H         -3.12722       -4.04887       -0.98274
H         -0.56609       -3.23779        3.72011
H          0.56599       -3.23426       -3.72325
H          3.12661       -4.05017        0.97902
H          3.30628        3.67638        1.57881
H          2.79819       -1.34459        3.82479
H         -0.96029        0.42614        5.09181
H         -1.18938        4.49779        1.55037
H          2.65178       -0.56907       -2.02137
H          2.87935        1.07276       -1.38428
C          5.26834        0.92324       -0.55393
H          4.85167        1.86200       -0.15992
H          5.43964        1.00299       -1.63719
H          6.23027        0.72263       -0.06130
S          4.18376       -0.48701       -0.13956
C          2.69457        0.02717       -1.10029
C          1.28647       -0.02643       -0.44948
