# Supplementary material for: Substituent Control of σ-Interference Effects in the Transmission of Saturated Molecules
Source: ACS Phys Chem Au. 2022 Apr 14;2(4):282–8. doi: 10.1021/acsphyschemau.2c00016 (PMC9955259; doi:10.1021/acsphyschemau.2c00016)
Supplement: Supplementary file 2 — pg2c00016_si_002.zip [file pg2c00016_si_002.zip › structures/vac_xyz/Ge222_sub2_anti.xyz]

108
Ge222_sub2_anti.log	Energy: -11619798.8188995
C         -6.55344       -0.77757        0.86442
H         -7.10602       -1.60328        1.33458
H         -6.88042       -0.67899       -0.18113
H         -6.76537        0.15155        1.41333
S         -4.77790       -1.20315        0.95788
C         -4.03583        0.25271        0.15664
Ge        -2.01121        0.12077        0.04927
Ge        -1.23909        2.07222       -1.27565
C         -2.22661        3.72896       -0.70953
C         -1.88981        4.97766       -1.53270
C         -1.60570        1.81771       -3.23607
C         -3.08221        1.93929       -3.63065
Ge         1.20930        2.26185       -0.90492
C          2.17401        2.77949       -2.59055
C          1.83261        4.17968       -3.11338
C          1.57580        3.70160        0.44858
C          3.06104        3.99726        0.68594
Ge        -1.26813       -1.99042       -1.05124
C         -2.22690       -2.32518       -2.78782
C         -3.74926       -2.15630       -2.76214
C         -1.62485       -3.52865        0.20911
C         -2.22159       -4.78096       -0.44383
Ge         1.18011       -1.76457       -1.52724
C          1.52425       -1.22031       -3.43413
C          1.32219       -2.30558       -4.49831
C          2.18021       -3.46228       -1.12756
C          1.58662       -4.75657       -1.69594
Ge         1.39121       -0.24134        2.24585
C          2.47949        0.94825        3.44438
C          2.17171        0.79689        4.93853
C          1.63596       -2.13499        2.86799
C          3.09277       -2.55790        3.08804
Ge        -1.04697        0.27450        2.34177
C         -1.95400       -1.02107        3.57874
C         -1.59084       -0.82091        5.05434
C         -1.35229        2.11341        3.09655
C         -2.82839        2.48729        3.27457
H         -4.42782        0.35752       -0.86715
H         -4.28420        1.16449        0.72347
H         -3.30239        3.49606       -0.78495
H         -2.01988        3.89733        0.35912
H         -2.47974        5.84985       -1.20350
H         -2.09846        4.82953       -2.60441
H         -0.82627        5.25018       -1.44450
H         -1.20620        0.83176       -3.52295
H         -1.00107        2.56627       -3.77487
H         -3.70239        1.17447       -3.13716
H         -3.22039        1.81629       -4.71812
H         -3.49840        2.92217       -3.35820
H          1.95247        2.01320       -3.35025
H          3.25397        2.70188       -2.37837
H          0.76383        4.27250       -3.36475
H          2.06064        4.96029       -2.36993
H          2.40483        4.42170       -4.02511
H          1.05186        4.60872        0.10327
H          1.08597        3.39972        1.38802
H          3.57385        4.29958       -0.24134
H          3.19828        4.81411        1.41468
H          3.59144        3.11641        1.08121
H         -1.77596       -1.65655       -3.53860
H         -1.95461       -3.35273       -3.08409
H         -4.19724       -2.41268       -3.73740
H         -4.22602       -2.78707       -1.99692
H         -4.02748       -1.11610       -2.53538
H         -0.67162       -3.76642        0.70937
H         -2.30687       -3.15439        0.98755
H         -3.22264       -4.58364       -0.85695
H         -1.59792       -5.16605       -1.26633
H         -2.32836       -5.59648        0.29125
H          2.56481       -0.85433       -3.45585
H          0.88374       -0.34721       -3.64305
H          1.49381       -1.90700       -5.51286
H          0.30180       -2.71932       -4.47691
H          2.02192       -3.14361       -4.35800
H          2.26575       -3.53071       -0.03120
H          3.20340       -3.29724       -1.50229
H          2.20180       -5.62874       -1.41582
H          0.57065       -4.94079       -1.31564
H          1.52719       -4.74053       -2.79464
H          2.32571        1.98916        3.11783
H          3.53717        0.70847        3.24264
H          1.12645        1.05884        5.16708
H          2.33262       -0.23617        5.28618
H          2.81527        1.45062        5.55147
H          1.05499       -2.24329        3.79968
H          1.14350       -2.78261        2.12409
H          3.15862       -3.61109        3.41036
H          3.57645       -1.94935        3.86908
H          3.69884       -2.44875        2.17508
H         -1.68512       -2.03552        3.24299
H         -3.03921       -0.92096        3.41867
H         -2.10233       -1.55724        5.69714
H         -1.87997        0.17985        5.41399
H         -0.50836       -0.92885        5.23069
H         -0.82652        2.14687        4.06576
H         -0.84253        2.83979        2.44376
H         -3.35205        2.53089        2.30670
H         -3.36328        1.75660        3.90185
H         -2.94129        3.47561        3.75179
H          4.44413        0.98200        0.44050
H          4.28447        0.72544       -1.32259
C          6.73922       -0.68188       -0.30738
H          7.39539       -1.56026       -0.22957
H          6.97058        0.01011        0.51566
H          6.91763       -0.18774       -1.27359
S          5.01849       -1.28906       -0.18870
C          4.10192        0.27597       -0.33346
Ge         2.09255        0.07184       -0.11651
