# Supplementary material for: Substituent Control of σ-Interference Effects in the Transmission of Saturated Molecules
Source: ACS Phys Chem Au. 2022 Apr 14;2(4):282–8. doi: 10.1021/acsphyschemau.2c00016 (PMC9955259; doi:10.1021/acsphyschemau.2c00016)
Supplement: Supplementary file 2 — pg2c00016_si_002.zip [file pg2c00016_si_002.zip › structures/vac_xyz/Ge4_oh.xyz]

36
Ge4-6.log	Energy: -6191871.7705251
C         -7.26430        0.49087       -0.65732
H         -7.24390        1.57719       -0.48749
H         -7.95261        0.27521       -1.48654
H         -7.62206       -0.02700        0.24441
S         -5.62757       -0.13351       -1.17430
C         -4.66973        0.32649        0.31153
Ge        -2.88780       -0.50426        0.28164
O         -3.07680       -2.02390        1.23780
O         -2.40323       -0.78472       -1.45100
Ge        -0.75188        0.67406        0.70348
O         -0.64589        1.72081       -0.82753
O         -0.19907        1.87584        1.96241
Ge         1.18676       -0.77255        0.26727
O          1.69329       -2.01115        1.48837
O          0.31013       -1.70328       -1.06544
O          2.13675        1.91767       -1.70128
O          2.78936        1.97510        1.23783
H         -4.56442        1.41926        0.39500
H         -5.15207       -0.06359        1.22217
H         -2.28022       -2.58069        1.20799
H         -1.53237       -1.24669       -1.48973
H         -1.20484        1.28686       -1.50371
H         -0.70331        2.70514        1.88736
H          2.66345       -1.98712        1.58042
H          0.89828       -2.28738       -1.57289
H          1.16527        2.01592       -1.56188
H          1.87497        2.09669        1.57346
H          5.28760        1.13021        0.11473
H          4.96467        0.89812       -1.65166
C          6.67113       -1.42274       -0.52425
H          6.87515       -2.49468       -0.39722
H          7.17564       -0.86247        0.27516
H          7.04007       -1.10106       -1.50792
S          4.86007       -1.21860       -0.41795
C          4.69273        0.58586       -0.63354
Ge         2.80216        1.01730       -0.29593
