# Supplementary material for: Substituent Control of σ-Interference Effects in the Transmission of Saturated Molecules
Source: ACS Phys Chem Au. 2022 Apr 14;2(4):282–8. doi: 10.1021/acsphyschemau.2c00016 (PMC9955259; doi:10.1021/acsphyschemau.2c00016)
Supplement: Supplementary file 2 — pg2c00016_si_002.zip [file pg2c00016_si_002.zip › structures/vac_xyz/Si222_sub8_cis.xyz]

84
Si222_sub8_cis.log	Energy: -2638158.4221103
C          6.58569        0.30643       -0.70385
H          7.44202       -0.04507       -0.11127
H          6.66486       -0.10177       -1.72203
H          6.60348        1.40569       -0.73771
S          5.07882       -0.29659        0.13405
C          3.80223        0.37490       -0.98438
Si         1.98670        0.10238       -0.38169
Si         1.56102        1.08325        1.73793
C          2.31384        2.81484        1.81034
C          3.37559        3.13760        2.56999
C          2.15229        0.11316        3.24428
C          2.94644       -0.97087        3.25563
Si        -0.81696        1.31250        1.91141
C         -1.28755        3.10628        1.52962
C         -2.25934        3.81514        2.13232
C         -1.37502        0.83487        3.65822
C         -1.44843        1.66810        4.71180
Si         1.21193       -2.15191       -0.44527
C          1.00914       -2.69223       -2.24716
C          1.61052       -3.74977       -2.81972
C          2.31126       -3.39567        0.46992
C          3.57873       -3.70427        0.14437
Si        -0.95405       -2.24632        0.57079
C         -1.83802       -3.75129       -0.15801
C         -3.15920       -3.92841       -0.32805
C         -0.66794       -2.59255        2.40975
C         -1.26206       -3.58509        3.09681
Si        -1.62471        0.89370       -1.77794
C         -2.67200        2.46379       -1.84685
C         -3.66279        2.66479       -2.73378
C         -2.04230       -0.16679       -3.28201
C         -2.60251       -1.38782       -3.28330
Si         0.71814        1.37385       -1.95633
C          1.16035        3.20478       -1.72205
C          0.38328        4.25408       -2.04464
C          1.32001        0.87274       -3.67978
C          1.79052        1.72645       -4.60618
H          3.94689        1.46573       -1.07337
H          3.90388       -0.06479       -1.99078
H          1.85450        3.59944        1.19527
H          3.88020        2.39705        3.19863
H          3.78650        4.15315        2.58985
H          1.78949        0.49721        4.20866
H          3.23283       -1.46218        4.19266
H          3.34738       -1.41602        2.34044
H         -0.72314        3.59487        0.72365
H         -2.48628        4.84658        1.84063
H         -2.86543        3.39740        2.94196
H         -1.61864       -0.22294        3.82468
H         -1.20850        2.73274        4.63053
H         -1.74764        1.31557        5.70513
H          0.30483       -2.10792       -2.85507
H          1.42310       -4.02228       -3.86417
H          2.30730       -4.38805       -2.26715
H          1.85529       -3.92352        1.31814
H          4.11516       -3.20254       -0.66616
H          4.14801       -4.45942        0.69834
H         -1.17036       -4.57963       -0.43579
H         -3.89315       -3.14994       -0.09157
H         -3.56131       -4.86662       -0.72814
H          0.05158       -1.95212        2.93745
H         -1.05375       -3.75829        4.15856
H         -1.97971       -4.26291        2.62301
H         -2.48466        3.23205       -1.08676
H         -4.27157        3.57564       -2.72505
H         -3.91464        1.92097       -3.49602
H         -1.77682        0.27914       -4.25175
H         -2.88573       -1.90389       -2.36145
H         -2.80109       -1.92988       -4.21487
H          2.16406        3.42070       -1.32957
H         -0.62643        4.12687       -2.44698
H          0.72923        5.28712       -1.92344
H          1.28703       -0.19605       -3.92929
H          2.13001        1.38264       -5.58944
H          1.84931        2.80359       -4.41980
H         -3.99225        1.15619        1.01317
H         -3.89867       -0.37848        1.92987
C         -6.56911       -0.21729        0.63941
H         -6.61411       -0.66963        1.64080
H         -6.67628        0.87466        0.71443
H         -7.39313       -0.61482        0.03045
S         -5.01689       -0.65871       -0.21609
C         -3.79822        0.07287        0.92846
Si        -1.96327       -0.09848        0.35589
