# Supplementary material for: Substituent Control of σ-Interference Effects in the Transmission of Saturated Molecules
Source: ACS Phys Chem Au. 2022 Apr 14;2(4):282–8. doi: 10.1021/acsphyschemau.2c00016 (PMC9955259; doi:10.1021/acsphyschemau.2c00016)
Supplement: Supplementary file 2 — pg2c00016_si_002.zip [file pg2c00016_si_002.zip › structures/vac_xyz/Si4_f.xyz]

28
Si4-9.log	Energy: -1826348.6896108
C         -7.26093        0.82594       -0.79298
H         -7.33847        1.52074        0.05543
H         -7.04628        1.37687       -1.71963
H         -8.21756        0.29771       -0.90800
S         -6.00510       -0.46069       -0.48242
C         -4.51370        0.59445       -0.34617
Si        -3.06910       -0.32937        0.40498
F         -2.96442       -1.83193       -0.21098
F         -3.26752       -0.48438        2.01088
Si        -0.97060        0.68580       -0.01293
F         -0.71460        1.87025        1.08144
F         -1.08364        1.41039       -1.47394
Si         0.97050       -0.68574       -0.01359
F          1.08304       -1.40964       -1.47497
F          0.71499       -1.87069        1.08035
F          2.96432        1.83204       -0.21154
F          3.26755        0.48416        2.01014
H         -4.71643        1.45031        0.32214
H         -4.21624        0.99442       -1.33082
H          4.71593       -1.45061        0.32070
H          4.21633       -0.99362       -1.33210
C          7.26126       -0.82623       -0.79140
H          7.04752       -1.37727       -1.71819
H          7.33788       -1.52092        0.05720
H          8.21806       -0.29812       -0.90551
S          6.00528        0.46059       -0.48228
C          4.51359       -0.59430       -0.34713
Si         3.06903        0.32939        0.40423
