# Supplementary material for: Substituent Control of σ-Interference Effects in the Transmission of Saturated Molecules
Source: ACS Phys Chem Au. 2022 Apr 14;2(4):282–8. doi: 10.1021/acsphyschemau.2c00016 (PMC9955259; doi:10.1021/acsphyschemau.2c00016)
Supplement: Supplementary file 2 — pg2c00016_si_002.zip [file pg2c00016_si_002.zip › structures/vac_xyz/Ge4_ome.xyz]

60
Ge4-7.log	Energy: -6388886.3602719
C         -7.39388        0.95100       -1.27392
H         -8.42463        0.64469       -1.04688
H         -7.28400        2.02266       -1.05390
H         -7.19091        0.76040       -2.33749
S         -6.30238       -0.05442       -0.20689
C         -4.67985        0.60419       -0.71314
Ge        -3.15339       -0.37354        0.13106
O         -2.98814       -2.05515       -0.51950
C         -3.95091       -3.06784       -0.17628
O         -3.47446       -0.63383        1.89671
C         -3.93161        0.44249        2.72038
Ge        -0.86885        0.48153       -0.41862
O         -0.77743        0.53356       -2.24741
C         -0.87470       -0.69290       -2.98807
O         -0.67795        2.23039        0.05130
C         -1.44976        3.23738       -0.61093
Ge         1.20925       -0.43992        0.62985
O          1.44894       -2.17453        0.18048
C          0.45189       -3.14101        0.55627
O          0.93988       -0.49158        2.43247
C          0.83327        0.73558        3.16469
O          3.72693        1.98063        1.16468
C          2.98495        3.18246        0.90648
O          3.54102        1.23497       -1.57623
C          2.91345        0.58113       -2.68560
H         -4.53304        0.49757       -1.80044
H         -4.58894        1.67147       -0.45000
H         -3.54439       -4.02952       -0.52453
H         -4.11137       -3.12005        0.91284
H         -4.92043       -2.88835       -0.67199
H         -4.15126        0.01942        3.71238
H         -4.85807        0.90307        2.33047
H         -3.16172        1.22668        2.84632
H         -1.72308       -1.32118       -2.66147
H         -1.01859       -0.42285       -4.04549
H          0.05114       -1.29104       -2.90303
H         -1.35243        3.17363       -1.70734
H         -1.07135        4.21514       -0.27585
H         -2.52335        3.17494       -0.34486
H         -0.53716       -2.90695        0.12039
H          0.78650       -4.11484        0.16784
H          0.35015       -3.20813        1.65217
H          0.52339        0.47557        4.18830
H          0.07853        1.42034        2.73424
H          1.80097        1.26680        3.21151
H          3.23250        3.60163       -0.08259
H          1.89184        3.01673        0.95217
H          3.26544        3.90732        1.68549
H          3.18247        1.15463       -3.58580
H          1.81132        0.58164       -2.59519
H          3.27295       -0.45493       -2.81902
H          4.45868       -1.68963        0.68937
H          5.38655       -0.33276        1.43227
C          7.19094       -2.09612       -0.25248
H          7.96280       -2.24955       -1.01974
H          7.67822       -1.79729        0.68682
H          6.63975       -3.03679       -0.10816
S          6.09323       -0.77501       -0.87577
C          4.91029       -0.70150        0.51017
Ge         3.43902        0.55678        0.09610
