# Supplementary material for: Substituent Control of σ-Interference Effects in the Transmission of Saturated Molecules
Source: ACS Phys Chem Au. 2022 Apr 14;2(4):282–8. doi: 10.1021/acsphyschemau.2c00016 (PMC9955259; doi:10.1021/acsphyschemau.2c00016)
Supplement: Supplementary file 2 — pg2c00016_si_002.zip [file pg2c00016_si_002.zip › structures/vac_xyz/Ge222_sub0_ortho.xyz]

36
Ge222_sub0_ortho.log	Energy: -11028396.9137963
C          4.01009       -0.11085       -0.81258
Ge         2.05283       -0.10080       -0.36941
Ge         0.79659       -1.04641       -2.26484
Ge        -1.53773       -1.47172       -1.60723
Ge        -2.05283       -0.10072        0.36951
Ge        -1.23156        2.18218       -0.04390
Ge        -0.79631       -1.04358        2.26614
C         -4.01007       -0.11060        0.81277
Ge         1.23111        2.18244        0.04113
Ge         1.53788       -1.46985        1.60872
S         -4.96152        0.67949       -0.52356
H         -4.13903        0.43922        1.75878
H         -4.32373       -1.15684        0.95506
C         -6.65027        0.57087        0.16651
H         -6.72661        1.12406        1.11370
H         -6.94999       -0.47651        0.31501
H         -7.32202        1.03262       -0.57051
S          4.96151        0.68019        0.52323
H          4.13907        0.43829       -1.75899
H          4.32381       -1.15718       -0.95410
C          6.65031        0.57061       -0.16653
H          6.72694        1.12307       -1.11413
H          6.94976       -0.47697       -0.31422
H          7.32210        1.03272        0.57023
H          2.48782       -1.15806        2.79214
H          1.69477       -2.97371        1.25460
H         -1.47176       -2.35374        2.75530
H         -0.82596       -0.03941        3.45043
H         -2.48756       -1.16084       -2.79096
H         -1.69480       -2.97524       -1.25179
H          0.82664       -0.04419       -3.45079
H          1.47201       -2.35743       -2.75174
H          1.69667        2.67187        1.43676
H          1.80348        3.15671       -1.02245
H         -1.69714        2.66956       -1.44022
H         -1.80410        3.15782        1.01832
