# Supplementary material for: Substituent Control of σ-Interference Effects in the Transmission of Saturated Molecules
Source: ACS Phys Chem Au. 2022 Apr 14;2(4):282–8. doi: 10.1021/acsphyschemau.2c00016 (PMC9955259; doi:10.1021/acsphyschemau.2c00016)
Supplement: Supplementary file 2 — pg2c00016_si_002.zip [file pg2c00016_si_002.zip › structures/vac_xyz/Si222_sub1_cis.xyz]

72
Si222_sub1_cis.log	Energy: -2351742.0832213
C         -6.54237       -0.19564        0.43555
H         -6.63904       -0.68659        1.41489
H         -6.69983        0.88768        0.54209
H         -7.30619       -0.60099       -0.24287
S         -4.91584       -0.55066       -0.31815
C         -3.79922        0.19866        0.91722
Si        -1.93457        0.06967        0.39965
Si        -1.59600        1.01625       -1.75170
C         -2.19091       -0.14003       -3.14935
C         -2.56948        2.65097       -1.90743
Si         0.74780        1.37474       -2.00150
C          1.30657        0.90211       -3.76915
C          1.17247        3.22625       -1.77566
Si        -1.11945       -2.16132        0.42042
C         -2.20213       -3.32668       -0.63556
C         -1.11918       -2.85415        2.20196
Si         1.11961       -2.16050       -0.42424
C          1.11901       -2.85017       -2.20701
C          2.20246       -3.32772        0.62951
Si         1.59593        1.01312        1.75360
C          2.56955        2.64748        1.91228
C          2.19070       -0.14581        3.14913
Si        -0.74790        1.37103        2.00404
C         -1.17278        3.22288        1.78135
C         -1.30661        0.89531        3.77087
H         -4.04894        1.26788        1.02962
H         -3.93965       -0.29261        1.89496
H         -3.26333       -0.35900       -3.03170
H         -2.04084        0.34241       -4.12904
H         -1.64463       -1.09483       -3.15803
H         -3.64609        2.45445       -1.77871
H         -2.42384        3.09765       -2.90419
H         -2.26179        3.39001       -1.15340
H          0.79463        1.53232       -4.51456
H          2.39101        1.05736       -3.88958
H          1.08593       -0.14875       -4.00765
H          0.84082        3.60974       -0.79982
H          0.68090        3.82721       -2.55791
H          2.25865        3.39516       -1.85393
H         -1.83510       -4.36328       -0.55725
H         -2.19701       -3.04247       -1.69800
H         -3.24690       -3.30073       -0.28920
H         -0.48883       -2.25885        2.87886
H         -2.13998       -2.87288        2.61614
H         -0.73549       -3.88718        2.20648
H          2.13970       -2.86816       -2.62151
H          0.73535       -3.88320       -2.21330
H          0.48845       -2.25368       -2.88267
H          1.83557       -4.36422        0.54923
H          3.24723       -3.30098        0.28322
H          2.19728       -3.04555        1.69250
H          2.42328        3.09288        2.90952
H          2.26256        3.38755        1.15898
H          3.64620        2.45091        1.78404
H          2.04055        0.33471        4.12973
H          3.26311       -0.36463        3.03118
H          1.64437       -1.10059        3.15587
H         -0.68128        3.82261        2.56459
H         -0.84112        3.60796        0.80615
H         -2.25897        3.39159        1.85984
H         -2.39120        1.04952        3.89135
H         -1.08518       -0.15574        4.00785
H         -0.79528        1.52482        4.51729
H          4.04895        1.27024       -1.02681
H          3.93970       -0.28836       -1.89561
C          6.54246       -0.19487       -0.43610
H          7.30625       -0.60164        0.24149
H          6.70003        0.88864       -0.54050
H          6.63904       -0.68388       -1.41642
S          4.91592       -0.55123        0.31696
C          3.79928        0.20075       -0.91679
Si         1.93463        0.07056       -0.39948
