# Supplementary material for: Substituent Control of σ-Interference Effects in the Transmission of Saturated Molecules
Source: ACS Phys Chem Au. 2022 Apr 14;2(4):282–8. doi: 10.1021/acsphyschemau.2c00016 (PMC9955259; doi:10.1021/acsphyschemau.2c00016)
Supplement: Supplementary file 2 — pg2c00016_si_002.zip [file pg2c00016_si_002.zip › structures/vac_xyz/Ge222_sub9_anti.xyz]

60
Ge222_sub9_anti.log	Energy: -11601225.0775850
C         -6.64218       -0.82584       -0.15442
H         -6.67870       -0.42620       -1.17837
H         -7.25841       -1.73455       -0.10535
H         -7.04062       -0.08692        0.55562
S         -4.94251       -1.32493        0.29278
C         -4.11153        0.28959        0.14860
Ge        -2.12101        0.11550        0.14388
Ge        -1.23268        2.41674       -0.13023
C         -2.07191        3.61758        1.09238
C         -2.60301        4.35179        1.90824
C         -1.67643        3.00145       -1.89159
C         -1.93700        3.28824       -3.04765
Ge         1.23289        2.41662        0.13408
C          2.07195        3.61946       -1.08668
C          2.60297        4.35501       -1.90139
C          1.67670        2.99875        1.89629
C          1.93738        3.28394        3.05273
Ge        -1.33341       -1.22031       -1.79144
C         -2.35001       -0.79781       -3.34932
C         -2.98516       -0.47970       -4.34025
C         -1.56798       -3.07168       -1.41101
C         -1.66995       -4.24259       -1.08848
Ge         1.09408       -0.82745       -2.19750
C          1.30148        0.45242       -3.59726
C          1.40378        1.33386       -4.43333
C          1.91849       -2.44860       -2.75794
C          2.41951       -3.51328       -3.07541
Ge         1.33338       -1.22312        1.78948
C          1.56786       -3.07382        1.40578
C          1.66968       -4.24417        1.08115
C          2.34973       -0.80340        3.34824
C          2.98458       -0.48704        4.33993
Ge        -1.09418       -0.83111        2.19618
C         -1.30169        0.44629        3.59815
C         -1.40404        1.32627        4.43576
C         -1.91824       -2.45339        2.75385
C         -2.41884       -3.51876        3.06966
H         -4.36050        0.75987       -0.81687
H         -4.39062        0.97008        0.96804
H         -3.07082        5.00978        2.61333
H         -2.16969        3.55093       -4.06021
H          3.07069        5.01416       -2.60544
H          2.17015        3.54522        4.06562
H         -3.54576       -0.22123       -5.21644
H         -1.77787       -5.27214       -0.81200
H          1.50185        2.09918       -5.17697
H          2.87292       -4.43990       -3.36576
H          1.77748       -5.27323        0.80283
H          3.54495       -0.23011        5.21671
H         -1.50215        2.09028        5.18073
H         -2.87191       -4.44600        3.35856
H          4.36093        0.75934        0.81686
H          4.39061        0.97029       -0.96796
C          6.64226       -0.82630        0.15246
H          6.67943       -0.42686        1.17647
H          7.04035       -0.08728       -0.55767
H          7.25835       -1.73507        0.10284
S          4.94225       -1.32509       -0.29382
C          4.11160        0.28952       -0.14873
Ge         2.12105        0.11576       -0.14371
