# Supplementary material for: Substituent Control of σ-Interference Effects in the Transmission of Saturated Molecules
Source: ACS Phys Chem Au. 2022 Apr 14;2(4):282–8. doi: 10.1021/acsphyschemau.2c00016 (PMC9955259; doi:10.1021/acsphyschemau.2c00016)
Supplement: Supplementary file 2 — pg2c00016_si_002.zip [file pg2c00016_si_002.zip › structures/vac_xyz/Ge222_sub8_anti.xyz]

84
Ge222_sub8_anti.log	Energy: -11610561.2544536
C          6.52084       -1.29936       -0.24678
H          6.94673       -0.32544       -0.52896
H          6.62330       -1.45446        0.83729
H          7.06913       -2.09295       -0.77382
S          4.77284       -1.42696       -0.76616
C          4.05213       -0.05934        0.19711
Ge         2.04001       -0.00769        0.05026
Ge         1.32354        2.14165        1.05781
C          1.83696        3.64015       -0.11522
C          2.94366        4.38435        0.03712
C          2.17814        2.36138        2.82312
C          2.44174        3.54246        3.40416
Ge        -1.14593        2.07619        1.34844
C         -1.93202        3.76294        0.70269
C         -2.77185        4.51617        1.42930
C         -1.51593        1.97521        3.28338
C         -2.44070        1.20307        3.87319
Ge         1.06090       -1.82945        1.42552
C          1.16985       -1.25371        3.31087
C          1.96404       -1.81209        4.23727
C          2.06593       -3.51629        1.22692
C          1.84661       -4.60143        1.98557
Ge        -1.36479       -2.01671        0.91821
C         -1.83051       -3.38889       -0.41691
C         -1.01204       -4.35260       -0.86667
C         -2.34322       -2.44415        2.57220
C         -3.14544       -3.51166        2.70578
Ge        -1.22371        0.45281       -2.27400
C         -1.58115        2.30202       -2.85784
C         -0.67561        3.18114       -3.31470
C         -2.16862       -0.73183       -3.52829
C         -2.64536       -0.31432       -4.71016
Ge         1.19464       -0.16976       -2.27358
C          1.27772       -2.03415       -2.89914
C          2.20266       -2.48036       -3.76153
C          2.23194        0.90921       -3.55258
C          3.18959        1.79372       -3.23799
H          4.44952        0.90788       -0.14992
H          4.28975       -0.17870        1.26682
H          1.17172        3.84329       -0.96340
H          3.64345        4.22312        0.86288
H          3.19387        5.19113       -0.66105
H          2.41694        1.43742        3.36355
H          2.21679        4.49660        2.91750
H          2.89590        3.60349        4.39989
H         -1.66251        4.07509       -0.31306
H         -3.07117        4.23425        2.44408
H         -3.19672        5.44766        1.03818
H         -0.89484        2.62809        3.91070
H         -3.08878        0.52773        3.30531
H         -2.59367        1.21122        4.95862
H          0.52863       -0.40958        3.59720
H          1.98702       -1.44675        5.27031
H          2.61630       -2.66042        4.00617
H          2.85421       -3.53364        0.46552
H          1.07317       -4.62871        2.76017
H          2.43396       -5.51827        1.85904
H         -2.85665       -3.32910       -0.80274
H         -1.34656       -5.08486       -1.61102
H          0.01569       -4.46224       -0.50722
H         -2.19712       -1.77066        3.42496
H         -3.30987       -4.21835        1.88637
H         -3.66676       -3.72777        3.64533
H         -2.63362        2.61085       -2.79794
H          0.38503        2.92959       -3.41001
H         -0.96517        4.19228       -3.62468
H         -2.28212       -1.78176       -3.23622
H         -2.54817        0.72509       -5.04003
H         -3.15709       -0.99616       -5.39828
H          0.51818       -2.72444       -2.51362
H          2.22124       -3.52374       -4.09624
H          2.98746       -1.83057       -4.16158
H          1.98577        0.74410       -4.60988
H          3.47354        2.00439       -2.20261
H          3.72926        2.35632       -4.00828
H         -4.36611        0.10045        1.21079
H         -4.39508        1.37865       -0.04802
C         -6.64439       -0.72789       -0.32430
H         -6.69528       -1.04052        0.72898
H         -7.24766       -1.41836       -0.93048
H         -7.04790        0.28886       -0.43548
S         -4.93177       -0.82764       -0.95557
C         -4.10031        0.34012        0.16840
Ge        -2.09245        0.18951        0.04305
