# Supplementary material for: Substituent Control of σ-Interference Effects in the Transmission of Saturated Molecules
Source: ACS Phys Chem Au. 2022 Apr 14;2(4):282–8. doi: 10.1021/acsphyschemau.2c00016 (PMC9955259; doi:10.1021/acsphyschemau.2c00016)
Supplement: Supplementary file 2 — pg2c00016_si_002.zip [file pg2c00016_si_002.zip › structures/vac_xyz/C222_sub7_ortho.xyz]

84
C222_sub7_ortho.log	Energy: -1655985.1093285
C         -5.43368        0.79950       -0.95628
H         -6.43503        0.38741       -0.76851
H         -5.22954        0.75928       -2.03713
H         -5.41603        1.84712       -0.61755
S         -4.25394       -0.23110       -0.01571
C         -2.74589        0.72968       -0.49381
C         -1.30452        0.24596       -0.18035
C         -1.09723       -0.27474        1.29262
O         -1.16329        0.72005        2.30104
C         -2.42759        1.33528        2.59211
O         -2.13196       -1.22294        1.44175
C         -2.34998       -1.87498        2.69435
C          0.40898       -0.86750        1.44894
O          1.06888       -0.47514        2.63527
C          0.56466       -0.89202        3.90418
O          0.21609       -2.26660        1.44601
C          1.30650       -3.13426        1.76665
C         -0.38941        1.56848       -0.40541
O         -0.88489        2.68219        0.36883
C         -1.58901        3.74884       -0.26887
O         -0.52948        1.80679       -1.76687
C          0.21903        2.76892       -2.51736
C          1.11060        1.29022        0.13935
O          2.04359        1.80160       -0.84107
C          2.73390        3.01442       -0.53557
O          1.45453        1.74486        1.40750
C          1.07547        2.96521        2.05615
C          0.83623       -0.95784       -1.14902
O          1.39860       -2.25224       -1.09068
C          1.19908       -3.18104       -2.15914
O          1.20642       -0.30154       -2.34724
C          2.55069       -0.39243       -2.83619
C         -0.80064       -0.91067       -1.20753
O         -1.13909       -2.24275       -0.89061
C         -2.46316       -2.73992       -1.09857
O         -1.36865       -0.53835       -2.44315
C         -1.14003       -1.32848       -3.60929
H         -2.88304        1.70690       -0.01844
H         -2.79628        0.85872       -1.58154
H         -2.49316        1.42018        3.68884
H         -2.45748        2.34365        2.15158
H         -3.27675        0.74174        2.22034
H         -2.22816       -1.18664        3.54445
H         -1.67399       -2.73480        2.80766
H         -3.39348       -2.22035        2.66669
H          1.41482       -0.80878        4.59720
H          0.21452       -1.93644        3.89748
H         -0.24772       -0.23116        4.24121
H          1.82850       -3.45025        0.85191
H          0.85817       -4.01565        2.25060
H          2.02156       -2.66719        2.46161
H         -2.38606        4.06820        0.42158
H         -2.04156        3.44656       -1.22369
H         -0.91963        4.61102       -0.44771
H          1.10163        2.29640       -2.96532
H         -0.46834        3.10716       -3.30889
H          0.52665        3.64352       -1.92529
H          3.26024        2.95205        0.42728
H          3.47818        3.13374       -1.33499
H          2.06525        3.89578       -0.54196
H          1.87983        3.13703        2.78849
H          0.11819        2.83798        2.57694
H          1.01178        3.83033        1.38149
H          0.24123       -3.70833       -2.04610
H          1.24351       -2.69442       -3.14516
H          2.02994       -3.89862       -2.08476
H          2.47491       -0.54340       -3.92623
H          3.10243       -1.22955       -2.38826
H          3.09405        0.53721       -2.62234
H         -2.34759       -3.76521       -1.48881
H         -3.03102       -2.13343       -1.81678
H         -3.01168       -2.76362       -0.14814
H         -0.16760       -1.08783       -4.06397
H         -1.94759       -1.06050       -4.30638
H         -1.19811       -2.40914       -3.40393
H          2.96598       -1.68650        0.34484
H          2.88506       -0.50145        1.68164
C          5.51052       -0.73686        0.76523
H          5.39412       -0.67628        1.85840
H          5.46631       -1.79097        0.44944
H          6.49311       -0.32738        0.49207
S          4.25726        0.27752       -0.09155
C          2.80041       -0.63353        0.59798
C          1.33519       -0.27958        0.21985
