# Supplementary material for: Substituent Control of σ-Interference Effects in the Transmission of Saturated Molecules
Source: ACS Phys Chem Au. 2022 Apr 14;2(4):282–8. doi: 10.1021/acsphyschemau.2c00016 (PMC9955259; doi:10.1021/acsphyschemau.2c00016)
Supplement: Supplementary file 2 — pg2c00016_si_002.zip [file pg2c00016_si_002.zip › structures/vac_xyz/Si222_sub14_ortho.xyz]

84
Si222_sub14_ortho.log	Energy: -2917917.0774381
C          6.51737       -0.95093        0.05740
H          6.62562       -1.31092        1.09104
H          7.38323       -0.32139       -0.19196
H          6.48689       -1.80490       -0.63526
S          5.03018        0.09549       -0.12274
C          3.75194       -1.12645        0.34006
Si         1.94067       -0.49498        0.15047
Si         1.57349        1.78014        0.73549
O          1.73561        2.11274        2.36870
C          2.72042        1.50950        3.22321
O          2.72041        2.63446       -0.16888
C          3.12959        3.97205        0.13564
Si        -0.65841        2.37526        0.14569
O         -0.78138        2.88695       -1.46470
C          0.06636        3.86749       -2.07431
O         -1.10459        3.62981        1.18238
C         -2.34641        4.33325        1.10053
Si         0.60399       -1.81456        1.60633
O          0.28794       -3.36127        1.01327
C          1.28468       -4.21504        0.43671
O          1.57569       -1.88076        2.98904
C          1.08322       -2.36885        4.24816
Si        -1.54384       -0.87947        1.98614
O         -1.26276        0.04417        3.35867
C         -2.08187        1.12186        3.81927
O         -2.73607       -1.97019        2.42171
C         -3.20927       -3.06570        1.62311
Si        -1.37873       -0.71574       -1.85668
O         -1.96700       -2.25298       -1.53348
C         -1.76554       -3.39419       -2.36962
O         -2.09649       -0.24717       -3.29840
C         -1.81278        0.93596       -4.05425
Si         1.01819       -0.75587       -2.01650
O          1.41353        0.46138       -3.11518
C          2.75109        0.95087       -3.31520
O          1.66884       -2.23587       -2.54299
C          1.62104       -2.65878       -3.91060
H          3.88666       -1.43012        1.39082
H          3.84740       -2.01776       -0.30235
H          2.53800        0.42634        3.32335
H          3.74297        1.67418        2.84122
H          2.62877        1.98087        4.21256
H          4.11465        4.13568       -0.32510
H          3.20979        4.13452        1.22299
H          2.41654        4.70808       -0.27740
H          1.09648        3.48798       -2.17134
H         -0.33195        4.07579       -3.07843
H          0.07808        4.80958       -1.49792
H         -3.16231        3.75319        1.56847
H         -2.23496        5.28012        1.64928
H         -2.62630        4.55818        0.05666
H          1.66796       -3.78927       -0.50747
H          0.80961       -5.18348        0.22077
H          2.12493       -4.38425        1.13265
H          0.83188       -3.44156        4.18959
H          1.88140       -2.23370        4.99276
H          0.19283       -1.80113        4.56541
H         -1.76007        1.37393        4.84032
H         -3.14909        0.84135        3.84737
H         -1.94238        2.01374        3.18367
H         -3.85542       -2.70369        0.80754
H         -2.36982       -3.63788        1.19640
H         -3.79716       -3.71733        2.28639
H         -0.70644       -3.70508       -2.36124
H         -2.08324       -3.19350       -3.40688
H         -2.37638       -4.21497       -1.96619
H         -2.37843        0.86471       -4.99510
H         -2.12966        1.83954       -3.50761
H         -0.73623        1.02321       -4.27502
H          3.44780        0.13566       -3.57497
H          2.71812        1.66765       -4.14924
H          3.12230        1.46141       -2.41133
H          2.18163       -3.60171       -3.98996
H          2.08044       -1.91303       -4.58105
H          0.58377       -2.83538       -4.24780
H         -4.21443        1.48644        0.91478
H         -3.97219        1.83858       -0.82468
C         -6.64532        0.54170       -0.36153
H         -7.42119       -0.19984       -0.59862
H         -6.70997        1.36591       -1.08709
H         -6.81731        0.92170        0.65647
S         -5.03964       -0.31972       -0.48410
C         -3.91361        1.05282       -0.05360
Si        -2.07728        0.47426        0.08704
