# Supplementary material for: Substituent Control of σ-Interference Effects in the Transmission of Saturated Molecules
Source: ACS Phys Chem Au. 2022 Apr 14;2(4):282–8. doi: 10.1021/acsphyschemau.2c00016 (PMC9955259; doi:10.1021/acsphyschemau.2c00016)
Supplement: Supplementary file 2 — pg2c00016_si_002.zip [file pg2c00016_si_002.zip › structures/vac_xyz/Si222_sub0_cis.xyz]

36
Si222_sub0_cis.log	Energy: -2055963.3743713
C         -3.86427        0.24489        0.78471
Si        -1.98859        0.18133        0.37248
Si        -1.53031        1.02440       -1.78564
Si         0.78919        1.49001       -1.93228
Si         1.98864        0.17714       -0.37441
Si         1.09083       -2.00661       -0.45376
Si         1.53003        1.04807        1.77248
C          3.86429        0.23581       -0.78741
Si        -1.09027       -2.00099        0.47963
Si        -0.78963        1.51452        1.91333
S          4.83233       -0.64644        0.48528
H          4.17453        1.29341       -0.83224
H          4.02554       -0.21946       -1.77886
C          6.52549       -0.37460       -0.14344
H          6.76633        0.69758       -0.18170
H          6.65573       -0.82753       -1.13682
H          7.20669       -0.86736        0.56415
S         -4.83222       -0.65221       -0.47761
H         -4.17454        1.30293        0.81714
H         -4.02559       -0.19868        1.78144
C         -6.52549       -0.37246        0.14736
H         -6.76604        0.70016        0.17281
H         -6.65615       -0.81351        1.14602
H         -7.20663       -0.87341       -0.55451
H         -1.29010        1.27067        3.31148
H         -1.03021        2.96709        1.60030
H          2.32064        2.30187        2.02407
H          1.88738        0.04709        2.83433
H         -1.88693        0.00909       -2.83404
H         -2.32133        2.27441       -2.05416
H          1.29005        1.22870       -3.32714
H          1.02896        2.94656       -1.63767
H         -1.00415       -2.42621        1.92081
H         -1.96020       -2.99021       -0.24150
H          1.00490       -2.45031       -1.88937
H          1.96093       -2.98637        0.27994
