# Supplementary material for: Substituent Control of σ-Interference Effects in the Transmission of Saturated Molecules
Source: ACS Phys Chem Au. 2022 Apr 14;2(4):282–8. doi: 10.1021/acsphyschemau.2c00016 (PMC9955259; doi:10.1021/acsphyschemau.2c00016)
Supplement: Supplementary file 2 — pg2c00016_si_002.zip [file pg2c00016_si_002.zip › structures/vac_xyz/Si222_sub11_anti.xyz]

36
Si222_sub11_anti.log	Energy: -2803271.8383711
C         -6.32725       -1.22101       -0.28060
H         -6.38748       -0.87641       -1.32259
H         -6.79077       -2.21437       -0.20630
H         -6.86052       -0.52873        0.38569
S         -4.59109       -1.43032        0.24146
C         -3.98405        0.28335        0.04452
Si        -2.07540        0.25255        0.07454
Si        -1.16716        2.41921       -0.23167
F         -1.98271        3.48826        0.69003
F         -1.39448        2.87353       -1.78419
Si         1.16716        2.41917        0.23232
F          1.39447        2.87308        1.78496
F          1.98269        3.48848       -0.68910
Si        -1.19495       -1.09154       -1.66702
F         -2.11296       -0.91234       -3.00140
F         -1.23412       -2.66559       -1.24430
Si         1.07791       -0.51864       -2.08232
F          1.10729        0.71010       -3.16135
F          1.89951       -1.75406       -2.74857
Si         1.19498       -1.09199        1.66671
F          1.23424       -2.66592        1.24359
F          2.11296       -0.91306        3.00114
Si        -1.07792       -0.51932        2.08215
F         -1.89946       -1.75504        2.74791
F         -1.10741        0.70902        3.16162
H         -4.36575        0.94998        0.83386
H         -4.28590        0.68303       -0.93801
H          4.28592        0.68283        0.93814
H          4.36579        0.95013       -0.83368
C          6.32722       -1.22115        0.28034
H          6.79070       -2.21451        0.20583
H          6.38748       -0.87677        1.32240
H          6.86051       -0.52875       -0.38581
S          4.59105       -1.43030       -0.24174
C          3.98406        0.28335       -0.04446
Si         2.07541        0.25260       -0.07449
