# Supplementary material for: Substituent Control of σ-Interference Effects in the Transmission of Saturated Molecules
Source: ACS Phys Chem Au. 2022 Apr 14;2(4):282–8. doi: 10.1021/acsphyschemau.2c00016 (PMC9955259; doi:10.1021/acsphyschemau.2c00016)
Supplement: Supplementary file 2 — pg2c00016_si_002.zip [file pg2c00016_si_002.zip › structures/vac_xyz/Si222_sub10_anti.xyz]

72
Si222_sub10_anti.log	Energy: -4243861.6769796
C          6.43600       -0.84365       -0.12210
H          7.02436       -1.77147       -0.10495
H          6.80299       -0.17384        0.66853
H          6.54872       -0.36648       -1.10631
S          4.69857       -1.31929        0.17999
C          3.89672        0.31887        0.12196
Si         1.97977        0.17054        0.08414
Si         1.15976        2.38968        0.32964
Si         2.31401        3.88891       -1.09051
Si         1.63442        3.35953        2.43567
Si        -1.17261        2.40453       -0.10660
Si        -1.66026        3.60796       -2.08505
Si        -2.36126        3.70277        1.47394
Si         1.12458       -1.19054        1.84147
Si         2.13216       -0.65003        3.91135
Si         1.60493       -3.50782        1.70438
Si        -1.24931       -0.91987        1.91465
Si        -1.89967        0.18563        3.90276
Si        -2.33886       -2.99998        2.24266
Si        -1.11390       -1.01540       -1.95557
Si        -1.59036       -3.33406       -2.06168
Si        -2.12211       -0.24837       -3.95153
Si         1.25720       -0.72245       -1.99843
Si         2.36121       -2.74688       -2.54342
Si         1.91568        0.61440       -3.83509
H          4.19766        0.92855        0.99045
H          4.20411        0.84882       -0.79601
H          2.25566        3.51679       -2.54048
H          1.73011        5.26194       -0.92686
H          3.75772        3.94551       -0.67762
H          0.69457        2.91094        3.51262
H          3.04177        3.04613        2.85527
H          1.51543        4.85061        2.29692
H         -3.07430        3.35223       -2.51901
H         -1.53096        5.07126       -1.76928
H         -0.73520        3.28797       -3.21882
H         -2.47246        3.04789        2.81660
H         -3.75184        3.94419        0.95768
H         -1.69061        5.03460        1.64421
H          1.48452       -1.46002        4.99672
H          3.58799       -1.01016        3.85308
H          2.01625        0.79936        4.27512
H          1.29009       -4.09319        3.05151
H          3.04857       -3.76275        1.40315
H          0.75181       -4.20223        0.68616
H         -1.76640       -0.79303        5.03494
H         -1.06508        1.38814        4.22356
H         -3.34002        0.60252        3.82269
H         -3.69847       -2.75367        2.82446
H         -1.54239       -3.78591        3.24619
H         -2.46986       -3.82055        0.99803
H         -3.02887       -3.61647       -1.76210
H         -1.30241       -3.77188       -3.46975
H         -0.71932       -4.13321       -1.14020
H         -3.54807       -0.71432       -3.99291
H         -2.11042        1.24487       -4.08014
H         -1.39717       -0.82858       -5.13118
H          3.72484       -2.43498       -3.08350
H          1.57540       -3.41788       -3.63500
H          2.48482       -3.69864       -1.39498
H          1.88315       -0.23529       -5.07317
H          3.32573        1.09726       -3.64614
H          1.02902        1.80204       -4.05831
H         -4.20418        0.77612        0.84298
H         -4.19170        0.98070       -0.93307
C         -6.43597       -0.86234        0.03302
H         -6.79605       -0.14044       -0.71374
H         -7.02431       -1.78647       -0.05169
H         -6.55707       -0.45278        1.04625
S         -4.69632       -1.31814       -0.28601
C         -3.89352        0.31116       -0.10869
Si        -1.97637        0.16436       -0.07497
