# Supplementary material for: Substituent Control of σ-Interference Effects in the Transmission of Saturated Molecules
Source: ACS Phys Chem Au. 2022 Apr 14;2(4):282–8. doi: 10.1021/acsphyschemau.2c00016 (PMC9955259; doi:10.1021/acsphyschemau.2c00016)
Supplement: Supplementary file 2 — pg2c00016_si_002.zip [file pg2c00016_si_002.zip › structures/vac_xyz/C4_f.xyz]

28
C4-7.log	Energy: -1195293.6348006
C         -5.91583       -0.65161        0.66187
H         -6.91379       -0.23999        0.45920
H         -5.70789       -0.56122        1.73777
H         -5.90383       -1.70828        0.35901
S         -4.75181        0.34452       -0.32738
C         -3.20457       -0.51231        0.16433
C         -1.98857        0.35472       -0.12577
F         -2.01249        0.79641       -1.42501
F         -1.96341        1.45713        0.69005
C         -0.65238       -0.43457        0.08848
F         -0.57061       -1.38535       -0.88751
F         -0.72854       -1.07057        1.29894
C          0.65238        0.43453        0.08844
F          0.57061        1.38526       -0.88758
F          0.72857        1.07058        1.29888
F          1.96333       -1.45726        0.68992
F          2.01258       -0.79634       -1.42508
H         -3.09486       -1.46072       -0.38285
H         -3.22457       -0.71661        1.24386
H          3.22445        0.71644        1.24405
H          3.09487        1.46069       -0.38260
C          5.91586        0.65190        0.66168
H          5.90354        1.70855        0.35875
H          5.70826        0.56152        1.73764
H          6.91386        0.24050        0.45872
S          4.75179       -0.34455       -0.32721
C          3.20454        0.51224        0.16450
C          1.98857       -0.35477       -0.12581
