# Supplementary material for: Substituent Control of σ-Interference Effects in the Transmission of Saturated Molecules
Source: ACS Phys Chem Au. 2022 Apr 14;2(4):282–8. doi: 10.1021/acsphyschemau.2c00016 (PMC9955259; doi:10.1021/acsphyschemau.2c00016)
Supplement: Supplementary file 2 — pg2c00016_si_002.zip [file pg2c00016_si_002.zip › structures/vac_xyz/Ge4_cl.xyz]

28
Ge4-9.log	Energy: -8120952.0359378
C         -6.78549       -0.48919        1.71355
H         -6.69437       -1.52346        2.07409
H         -7.81717       -0.14676        1.87148
H         -6.10202        0.17401        2.25830
S         -6.51112       -0.40639       -0.08919
C         -4.84978       -1.11182       -0.22427
Ge        -3.37257        0.22889       -0.08486
Cl        -3.54149        1.39781        1.75759
Cl        -3.54203        1.63378       -1.74365
Ge        -1.04491       -0.69291       -0.14242
Cl        -0.89049       -2.05223        1.57883
Cl        -0.95192       -1.96842       -1.92948
Ge         1.04492        0.69287       -0.14267
Cl         0.95199        1.96763       -1.93026
Cl         0.89043        2.05291        1.57801
Cl         3.54156       -1.39681        1.75842
Cl         3.54189       -1.63478       -1.74269
H         -4.74682       -1.54631       -1.22920
H         -4.67950       -1.90191        0.52168
H          4.67959        1.90218        0.52054
H          4.74679        1.54556       -1.23014
C          6.78561        0.49010        1.71311
H          7.81728        0.14771        1.87118
H          6.10214       -0.17276        2.25829
H          6.69455        1.52458        2.07304
S          6.51112        0.40624       -0.08957
C          4.84980        1.11165       -0.22496
Ge         3.37256       -0.22894       -0.08470
