# Supplementary material for: Substituent Control of σ-Interference Effects in the Transmission of Saturated Molecules
Source: ACS Phys Chem Au. 2022 Apr 14;2(4):282–8. doi: 10.1021/acsphyschemau.2c00016 (PMC9955259; doi:10.1021/acsphyschemau.2c00016)
Supplement: Supplementary file 2 — pg2c00016_si_002.zip [file pg2c00016_si_002.zip › structures/vac_xyz/Ge222_sub14_anti.xyz]

84
Ge222_sub14_anti.log	Energy: -11890216.6879126
C         -6.85380       -0.50222       -0.16970
H         -6.94470       -0.50009       -1.26546
H         -7.54143       -1.25322        0.24383
H         -7.12055        0.48551        0.23305
S         -5.17113       -0.99246        0.35012
C         -4.22458        0.35820       -0.42250
Ge        -2.24851        0.15756       -0.18398
Ge        -1.22749        2.39859       -0.45568
O         -1.49707        3.22287       -2.05862
C         -0.92429        2.64740       -3.24342
O         -2.19728        3.40240        0.69483
C         -1.81264        4.76935        0.92356
Ge         1.21900        2.30307        0.08193
O          1.26011        3.26753        1.63110
C          2.34735        3.13061        2.55575
O          2.33977        3.10497       -1.12786
C          2.11001        4.47902       -1.47166
Ge        -1.14205       -1.30369       -1.84646
O         -2.00193       -0.86109       -3.39465
C         -1.51541       -1.38781       -4.63900
O         -1.28911       -3.09804       -1.55568
C         -2.55013       -3.65229       -1.13481
Ge         1.34249       -1.03126       -1.88650
O          1.59269       -0.02335       -3.39094
C          2.90468        0.49425       -3.66853
O          2.27724       -2.58290       -2.04820
C          1.86872       -3.54783       -3.02996
Ge         1.03939       -1.03730        2.15127
O          1.34763       -2.82054        2.33482
C          1.32268       -3.68837        1.19074
O          1.73741       -0.34913        3.68009
C          2.96837       -0.91240        4.15878
Ge        -1.44152       -0.65611        2.02506
O         -1.87353        0.38710        3.44078
C         -3.09861        1.14027        3.43043
O         -2.24731       -2.28892        2.16579
C         -2.04558       -3.05163        3.36747
H         -4.39533        0.38625       -1.51029
H         -4.49089        1.33095        0.01915
H         -1.08866        3.36725       -4.06002
H          0.16257        2.47068       -3.14478
H         -1.40908        1.69183       -3.51046
H         -0.80553        4.82996        1.37082
H         -2.54281        5.19315        1.62961
H         -1.84203        5.35779       -0.00932
H          3.32558        3.32719        2.07964
H          2.35404        2.12954        3.02304
H          2.19445        3.87901        3.34856
H          1.12347        4.62172       -1.94922
H          2.89288        4.77274       -2.18763
H          2.17456        5.13939       -0.58928
H         -0.49442       -1.02699       -4.85662
H         -1.52066       -2.49204       -4.64834
H         -2.19460       -1.03069       -5.42826
H         -2.44091       -4.74748       -1.15864
H         -3.37398       -3.36565       -1.81046
H         -2.79721       -3.33941       -0.10589
H          2.89845        0.85453       -4.70894
H          3.68492       -0.28097       -3.57154
H          3.14370        1.34357       -3.00363
H          2.58914       -4.37843       -2.98093
H          0.85748       -3.93601       -2.81508
H          1.88973       -3.12945       -4.05218
H          2.09734       -3.42186        0.45086
H          0.34016       -3.68731        0.68585
H          1.52514       -4.70514        1.56065
H          2.86581       -1.98649        4.38062
H          3.79448       -0.78876        3.43279
H          3.22502       -0.37340        5.08343
H         -3.97956        0.50375        3.23321
H         -3.20416        1.58383        4.43238
H         -3.05933        1.95652        2.68726
H         -2.39606       -2.50477        4.25941
H         -0.98256       -3.32010        3.50150
H         -2.63662       -3.97434        3.26534
H          4.46815        1.00058       -0.39795
H          4.36352        0.64820        1.35887
C          6.75623       -0.78445        0.56453
H          7.11662        0.00721       -0.10806
H          7.40501       -1.66492        0.45646
H          6.79591       -0.43981        1.60830
S          5.06986       -1.32195        0.10787
C          4.17724        0.24652        0.34947
Ge         2.19066        0.01843        0.19754
