# Supplementary material for: Substituent Control of σ-Interference Effects in the Transmission of Saturated Molecules
Source: ACS Phys Chem Au. 2022 Apr 14;2(4):282–8. doi: 10.1021/acsphyschemau.2c00016 (PMC9955259; doi:10.1021/acsphyschemau.2c00016)
Supplement: Supplementary file 2 — pg2c00016_si_002.zip [file pg2c00016_si_002.zip › structures/vac_xyz/C222_sub9_anti.xyz]

36
C222_sub9_anti.log	Energy: -1541291.1822159
C         -5.48626       -0.47461       -0.14267
H         -5.76287        0.20285        0.67828
H         -5.53097        0.05732       -1.10447
H         -6.20152       -1.30782       -0.16580
S         -3.84586       -1.22157        0.12884
C         -2.89980        0.35699        0.15082
C         -1.36593        0.24201        0.07628
C         -0.78527        1.68967       -0.08167
F         -1.33644        2.54512        0.82283
F         -1.09835        2.17462       -1.32081
C          0.78519        1.68971        0.08143
F          1.09823        2.17482        1.32052
F          1.33632        2.54507       -0.82317
C         -0.84766       -0.58329       -1.14721
F         -1.05715       -1.91278       -0.93360
F         -1.51395       -0.24145       -2.28179
C          0.71309       -0.36509       -1.35810
F          0.90528        0.48560       -2.41187
F          1.28617       -1.54821       -1.69551
C          0.84774       -0.58310        1.14726
F          1.05725       -1.91262        0.93381
F          1.51404       -0.24113        2.28180
C         -0.71302       -0.36492        1.35815
F         -1.28603       -1.54800        1.69578
F         -0.90519        0.48596        2.41177
H         -3.22029        0.94649       -0.72147
H         -3.14948        0.91831        1.06273
H          3.22030        0.94660        0.72142
H          3.14942        0.91855       -1.06279
C          5.48616       -0.47473        0.14341
H          5.53049        0.05692        1.10538
H          5.76323        0.20292       -0.67723
H          6.20131       -1.30803        0.16663
S          3.84580       -1.22144       -0.12904
C          2.89980        0.35716       -0.15091
C          1.36595        0.24207       -0.07633
