# Supplementary material for: Substituent Control of σ-Interference Effects in the Transmission of Saturated Molecules
Source: ACS Phys Chem Au. 2022 Apr 14;2(4):282–8. doi: 10.1021/acsphyschemau.2c00016 (PMC9955259; doi:10.1021/acsphyschemau.2c00016)
Supplement: Supplementary file 2 — pg2c00016_si_002.zip [file pg2c00016_si_002.zip › structures/vac_xyz/C222_sub8_anti.xyz]

48
C222_sub8_anti.log	Energy: -1488279.2743995
C          5.25932       -0.48108        0.21590
H          5.98537       -1.30173        0.29637
H          4.95797       -0.16866        1.22493
H          5.72448        0.34530       -0.33769
S          3.85417       -1.18601       -0.71687
C          2.79310        0.30620       -0.86535
C          1.31239        0.19054       -0.39497
C          0.80573        1.67970       -0.10171
C          1.19094        2.62062       -1.17412
N          1.54438        3.44156       -1.92234
C          1.48103        2.26407        1.07381
N          2.04278        2.82769        1.92576
C         -0.80520        1.68001        0.10190
C         -1.19004        2.62082        1.17454
N         -1.54325        3.44166        1.92298
C         -1.48036        2.26487       -1.07345
N         -2.04197        2.82889       -1.92522
C          1.13811       -0.68448        0.92680
C          1.33709       -2.13334        0.71876
N          1.41975       -3.29696        0.74437
C          2.15630       -0.35710        1.94084
N          2.96205       -0.18620        2.76583
C         -0.37960       -0.43818        1.52526
C         -0.94859       -1.69069        2.05781
N         -1.40810       -2.61236        2.60382
C         -0.32438        0.41515        2.72709
N         -0.30350        0.99326        3.73933
C         -1.13845       -0.68381       -0.92703
C         -2.15656       -0.35580       -1.94094
N         -2.96242       -0.18447       -2.76573
C         -1.33805       -2.13264       -0.71930
N         -1.42098       -3.29624       -0.74546
C          0.37941       -0.43800       -1.52552
C          0.94756       -1.69066       -2.05854
N          1.40637       -2.61242       -2.60499
C          0.32452        0.41570       -2.72711
N          0.30385        0.99411       -3.73918
H          2.78911        0.65945       -1.90824
H          3.27772        1.08582       -0.25906
H         -2.78846        0.65946        1.90885
H         -3.27764        1.08680        0.26010
C         -5.25929       -0.48084       -0.21528
H         -4.95817       -0.16777       -1.22418
H         -5.72483        0.34501        0.33878
H         -5.98491       -1.30183       -0.29613
S         -3.85369       -1.18554        0.71700
C         -2.79285        0.30681        0.86577
C         -1.31232        0.19102        0.39487
