# Supplementary material for: Substituent Control of σ-Interference Effects in the Transmission of Saturated Molecules
Source: ACS Phys Chem Au. 2022 Apr 14;2(4):282–8. doi: 10.1021/acsphyschemau.2c00016 (PMC9955259; doi:10.1021/acsphyschemau.2c00016)
Supplement: Supplementary file 2 — pg2c00016_si_002.zip [file pg2c00016_si_002.zip › structures/vac_xyz/Si4_ome.xyz]

60
Si4-8.log	Energy: -1902774.5438430
C         -7.25646        0.95401        0.58187
H         -7.26194        0.64335        1.63651
H         -7.06794        2.03501        0.50882
H         -8.23829        0.73393        0.13977
S         -6.02272        0.00729       -0.37662
C         -4.48320        0.51044        0.47489
Si        -2.92101       -0.35160       -0.20847
O         -2.89663       -0.18709       -1.88435
C         -3.19630        1.03000       -2.57336
O         -2.90158       -1.98158        0.12221
C         -3.74051       -2.98178       -0.47374
Si        -0.87669        0.43711        0.72746
O         -0.94151        0.51677        2.40743
C         -1.18618       -0.60516        3.26387
O         -0.61167        2.02284        0.21989
C         -1.37760        3.13436        0.69083
Si         1.04014       -0.76006       -0.03637
O          1.14751       -1.94841        1.15397
C          1.86931       -3.17431        1.00972
O          0.81658       -1.59909       -1.47753
C          0.51128       -0.99523       -2.73989
O          3.28850        1.38184        1.25467
C          3.48629        0.78090        2.53693
O          2.98528        1.66346       -1.39449
C          2.31504        2.92821       -1.30360
H         -4.55194        0.26891        1.54987
H         -4.35233        1.60467        0.38934
H         -4.22635        1.36612       -2.36170
H         -3.10828        0.83499       -3.65211
H         -2.48423        1.83100       -2.30488
H         -3.66635       -2.95264       -1.57271
H         -3.39140       -3.96100       -0.11645
H         -4.79452       -2.84268       -0.18027
H         -2.11796       -1.13313        2.99138
H         -0.35313       -1.32502        3.21580
H         -1.28154       -0.22327        4.29071
H         -2.43338        3.06368        0.36693
H         -0.94253        4.04921        0.26230
H         -1.34772        3.20170        1.79002
H          1.64465       -3.80085        1.88518
H          2.96106       -3.00102        0.97585
H          1.56652       -3.70914        0.09534
H          1.16037       -0.12589       -2.94945
H          0.67932       -1.75207       -3.52020
H         -0.54616       -0.68170       -2.77233
H          2.71769        0.01858        2.75810
H          3.41569        1.57536        3.29378
H          4.48604        0.31696        2.60269
H          1.24648        2.80089       -1.06130
H          2.78263        3.55933       -0.53068
H          2.41624        3.42326       -2.28040
H          4.48941       -0.75672       -1.69728
H          4.44914       -1.53930       -0.09348
C          7.28620       -1.04975       -0.80188
H          7.13645       -2.01489       -0.29550
H          8.30108       -0.68846       -0.58356
H          7.18112       -1.17710       -1.88918
S          6.13057        0.21722       -0.17400
C          4.53740       -0.56827       -0.61078
Si         3.05206        0.53421       -0.17009
