# Supplementary material for: Substituent Control of σ-Interference Effects in the Transmission of Saturated Molecules
Source: ACS Phys Chem Au. 2022 Apr 14;2(4):282–8. doi: 10.1021/acsphyschemau.2c00016 (PMC9955259; doi:10.1021/acsphyschemau.2c00016)
Supplement: Supplementary file 2 — pg2c00016_si_002.zip [file pg2c00016_si_002.zip › structures/vac_xyz/Si222_sub12_ortho.xyz]

36
Si222_sub12_ortho.log	Energy: -5515892.0748910
C          6.34209        1.10014       -0.86727
H          6.78401        0.17868       -1.27125
H          7.07761        1.59214       -0.21602
H          6.07089        1.78660       -1.68175
S          4.89716        0.73097        0.18506
C          3.80821       -0.06510       -1.04935
Si         2.00767       -0.11642       -0.42208
Si         1.59329       -1.41217        1.52090
Cl         1.83176       -3.42837        1.06014
Cl         2.85625       -0.93192        3.09159
Si        -0.67909       -1.05025        2.16191
Cl        -0.72780        0.29496        3.75418
Cl        -1.54949       -2.83024        2.80026
Si         0.67937       -1.04977       -2.16202
Cl         0.72770        0.29573       -3.75406
Cl         1.55023       -2.82943       -2.80066
Si        -1.59289       -1.41240       -1.52105
Cl        -1.83085       -3.42872       -1.06059
Cl        -2.85600       -0.93223       -3.09166
Si        -1.19478        2.07527       -0.01909
Cl        -1.80192        2.71220       -1.90152
Cl        -1.95823        3.36739        1.41957
Si         1.19407        2.07557        0.01929
Cl         1.95729        3.36802       -1.41921
Cl         1.80100        2.71245        1.90181
H          3.78708        0.53906       -1.97334
H          4.14396       -1.08439       -1.29987
H         -4.14398       -1.08578        1.29906
H         -3.78738        0.53729        1.97357
C         -6.34186        1.09988        0.86757
H         -6.78426        0.17850        1.27121
H         -7.07712        1.59252        0.21651
H         -6.07029        1.78589        1.68230
S         -4.89714        0.73036       -0.18493
C         -3.80829       -0.06631        1.04920
Si        -2.00768       -0.11702        0.42209
