# Supplementary material for: Substituent Control of σ-Interference Effects in the Transmission of Saturated Molecules
Source: ACS Phys Chem Au. 2022 Apr 14;2(4):282–8. doi: 10.1021/acsphyschemau.2c00016 (PMC9955259; doi:10.1021/acsphyschemau.2c00016)
Supplement: Supplementary file 2 — pg2c00016_si_002.zip [file pg2c00016_si_002.zip › structures/vac_xyz/Ge4_me.xyz]

52
Ge4-2.log	Energy: -6011510.2513635
C         -7.38023       -1.07753       -0.54373
H         -8.38850       -0.67203       -0.37932
H         -7.24234       -1.26459       -1.61868
H         -7.27890       -2.01801        0.01725
S         -6.19817        0.17802        0.06109
C         -4.61164       -0.65308       -0.28021
Ge        -3.06425        0.51792        0.22729
C         -3.23954        0.99483        2.14112
C         -3.15749        2.16502       -0.86887
Ge        -0.98358       -0.74551       -0.17766
C         -0.79667       -2.14320        1.23074
C         -1.08516       -1.68727       -1.93102
Ge         0.98347        0.74516       -0.17757
C          0.79640        2.14280        1.23087
C          1.08505        1.68704       -1.93087
C          3.15797       -2.16487       -0.86920
C          3.23980       -0.99523        2.14103
H         -4.53026       -0.88560       -1.35465
H         -4.54550       -1.59395        0.29020
H         -4.19416        1.51256        2.31348
H         -3.21578        0.09199        2.76812
H         -2.41641        1.65671        2.44739
H         -3.06692        1.92717       -1.93850
H         -4.12050        2.67012       -0.70563
H         -2.34548        2.85413       -0.59378
H         -1.67020       -2.81211        1.22419
H          0.10364       -2.74830        1.04674
H         -0.71418       -1.68765        2.22777
H         -1.95122       -2.36536       -1.94818
H         -0.17424       -2.28197       -2.09553
H         -1.18739       -0.96831       -2.75620
H         -0.10362        2.74822        1.04654
H          1.67015        2.81143        1.22476
H          0.71335        1.68718        2.22782
H          0.17386        2.28126       -2.09560
H          1.95077        2.36556       -1.94777
H          1.18787        0.96816       -2.75606
H          4.12090       -2.67004       -0.70568
H          2.34582       -2.85404       -0.59466
H          3.06789       -1.92674       -1.93881
H          3.21586       -0.09252        2.76820
H          2.41681       -1.65734        2.44718
H          4.19452       -1.51280        2.31327
H          4.54509        1.59426        0.29035
H          4.53006        0.88593       -1.35450
C          7.37996        1.07839       -0.54393
H          8.38833        0.67312       -0.37959
H          7.27851        2.01895        0.01691
H          7.24189        1.26526       -1.61889
S          6.19822       -0.17729        0.06123
C          4.61148        0.65341       -0.28007
Ge         3.06436       -0.51802        0.22729
