# Supplementary material for: Substituent Control of σ-Interference Effects in the Transmission of Saturated Molecules
Source: ACS Phys Chem Au. 2022 Apr 14;2(4):282–8. doi: 10.1021/acsphyschemau.2c00016 (PMC9955259; doi:10.1021/acsphyschemau.2c00016)
Supplement: Supplementary file 2 — pg2c00016_si_002.zip [file pg2c00016_si_002.zip › structures/vac_xyz/Si222_sub16_cis.xyz]

156
Si222_sub16_cis.log	Energy: -3793997.7693597
C         -1.50264       -0.13338       -6.44126
H         -0.65863       -0.77825       -6.72679
H         -2.38154       -0.40914       -7.04084
H         -1.25319        0.91971       -6.63782
S         -1.95608       -0.38212       -4.68880
C         -0.39750        0.14067       -3.89556
Si        -0.34384        0.01114       -1.96063
Si        -0.07924       -2.28047       -1.20213
C         -1.68649       -3.30145       -1.43405
C         -2.01312       -3.71121       -2.74748
C         -3.13388       -4.50764       -3.00110
C         -3.95354       -4.92471       -1.94430
C         -3.64439       -4.53378       -0.63855
C         -2.52531       -3.72849       -0.38760
C          1.14088       -3.29080       -2.28296
C          2.01200       -2.74756       -3.24553
C          2.85505       -3.56754       -4.00824
C          2.85078       -4.95196       -3.81710
C          1.99145       -5.51387       -2.86431
C          1.14435       -4.69448       -2.11362
Si         0.62568       -2.24116        1.13484
C         -0.32489       -3.53342        2.18405
C         -1.28693       -3.22777        3.16392
C         -1.91474       -4.23783        3.90554
C         -1.59789       -5.57944        3.67513
C         -0.64236       -5.90615        2.70437
C         -0.01092       -4.89568        1.97448
C          2.42655       -2.86865        1.34117
C          2.84100       -3.23549        2.64249
C          4.11855       -3.75247        2.87762
C          5.01371       -3.92640        1.81421
C          4.61971       -3.57617        0.51987
C          3.34120       -3.05159        0.28727
Si        -2.26862        1.02069       -0.89741
C         -2.44877        2.83979       -1.46575
C         -2.98004        3.05208       -2.75974
C         -3.18312        4.34511       -3.25310
C         -2.86745        5.45720       -2.46145
C         -2.34378        5.26495       -1.17946
C         -2.13415        3.96992       -0.68766
C         -3.98462        0.30736       -1.35251
C         -4.21417       -0.90382       -2.02932
C         -5.51574       -1.34237       -2.30629
C         -6.61688       -0.58046       -1.90475
C         -6.40991        0.63071       -1.23304
C         -5.11024        1.07008       -0.96596
Si        -1.90480        0.82243        1.48688
C         -3.16406       -0.36566        2.31729
C         -3.34711       -0.24585        3.71515
C         -4.26554       -1.04707        4.40095
C         -5.03735       -1.98384        3.70159
C         -4.87791       -2.11084        2.31885
C         -3.94985       -1.31398        1.63582
C         -2.35366        2.46139        2.37913
C         -1.45250        3.31976        3.03534
C         -1.89762        4.48002        3.68509
C         -3.25536        4.81058        3.68484
C         -4.16995        3.96944        3.03793
C         -3.72438        2.80869        2.40086
Si         1.97408        1.49064        0.93147
C          3.81052        1.18302        1.37414
C          4.72779        2.19091        1.00014
C          6.09472        2.05988        1.26020
C          6.57807        0.91771        1.91072
C          5.68430       -0.08440        2.29937
C          4.31526        0.04685        2.03163
C          1.72209        3.28018        1.55932
C          1.15321        4.32825        0.81163
C          1.05535        5.62199        1.34070
C          1.52003        5.89360        2.63096
C          2.08536        4.86258        3.39311
C          2.18874        3.57255        2.86234
Si         1.65826        1.29385       -1.46071
C          1.69562        3.01494       -2.30780
C          2.94041        3.68648       -2.31688
C          3.08782        4.93638       -2.92341
C          1.99406        5.54484       -3.55252
C          0.75801        4.89338       -3.56536
C          0.61040        3.64423       -2.94528
C          3.15744        0.46003       -2.32001
C          4.13448       -0.30729       -1.65857
C          5.22398       -0.84942       -2.35231
C          5.35772       -0.64449       -3.72843
C          4.39604        0.11403       -4.40843
C          3.31553        0.66371       -3.71102
H         -0.19720        1.19267       -4.15854
H          0.43172       -0.46851       -4.29128
H         -1.38485       -3.40281       -3.58698
H         -3.36347       -4.80697       -4.02710
H         -4.82421       -5.55628       -2.13912
H         -4.26844       -4.86118        0.19707
H         -2.30384       -3.45128        0.64297
H          2.05775       -1.66857       -3.39944
H          3.51940       -3.11273       -4.74686
H          3.51018       -5.59243       -4.40828
H          1.97723       -6.59575       -2.70862
H          0.46389       -5.15682       -1.39274
H         -1.57270       -2.19135        3.34718
H         -2.65800       -3.96632        4.65896
H         -2.08906       -6.36844        4.25025
H         -0.38436       -6.95197        2.51841
H          0.74939       -5.16977        1.23757
H          2.15787       -3.11464        3.48695
H          4.41252       -4.02460        3.89475
H          6.00955       -4.33946        1.99476
H          5.30242       -3.71897       -0.32177
H          3.05725       -2.80447       -0.73547
H         -3.24114        2.19329       -3.38654
H         -3.59778        4.48378       -4.25524
H         -3.03534        6.46831       -2.84145
H         -2.10214        6.12505       -0.54958
H         -1.73488        3.85105        0.32045
H         -3.37586       -1.52242       -2.35028
H         -5.65932       -2.28564       -2.83872
H         -7.63231       -0.92361       -2.11879
H         -7.26307        1.23921       -0.92180
H         -4.96945        2.03175       -0.46405
H         -2.77987        0.50388        4.27420
H         -4.38871       -0.92923        5.48091
H         -5.76556       -2.60290        4.23182
H         -5.48429       -2.82713        1.75856
H         -3.86315       -1.42701        0.55503
H         -0.38385        3.10108        3.03455
H         -1.17114        5.12457        4.18561
H         -3.60253        5.71636        4.18838
H         -5.23506        4.21532        3.03471
H         -4.45747        2.15110        1.92479
H          4.36597        3.10063        0.51183
H          6.78330        2.85376        0.95925
H          7.64619        0.81453        2.11849
H          6.04436       -0.97768        2.81530
H          3.64383       -0.75324        2.34441
H          0.79728        4.14820       -0.20369
H          0.62078        6.42000        0.73305
H          1.44884        6.90463        3.04037
H          2.45642        5.06488        4.40146
H          2.64527        2.78181        3.46642
H          3.81391        3.21701       -1.85495
H          4.06075        5.43448       -2.91014
H          2.10835        6.52002       -4.03263
H         -0.10510        5.35358       -4.05226
H         -0.37366        3.17337       -2.95203
H          4.06675       -0.47342       -0.58340
H          5.97411       -1.42625       -1.80533
H          6.21040       -1.06388       -4.26853
H          4.49463        0.29080       -5.48288
H          2.59552        1.28130       -4.25532
H         -0.00385        1.12566        4.17694
H         -0.33259       -0.62264        4.27661
C          1.49554       -0.02060        6.44492
H          1.05356        0.96132        6.66941
H          2.40575       -0.14773        7.04766
H          0.78329       -0.81913        6.69963
S          2.00042       -0.12596        4.69202
C          0.37757        0.12980        3.89566
Si         0.34852        0.02774        1.95887
