# Supplementary material for: Substituent Control of σ-Interference Effects in the Transmission of Saturated Molecules
Source: ACS Phys Chem Au. 2022 Apr 14;2(4):282–8. doi: 10.1021/acsphyschemau.2c00016 (PMC9955259; doi:10.1021/acsphyschemau.2c00016)
Supplement: Supplementary file 2 — pg2c00016_si_002.zip [file pg2c00016_si_002.zip › structures/vac_xyz/Ge4_cn.xyz]

36
Ge4-11.log	Energy: -6277016.5543401
C         -6.60514       -1.77715       -0.40370
H         -6.63119       -2.07679       -1.46042
H         -5.83982       -2.33898        0.14612
H         -7.58483       -1.98196        0.04885
S         -6.37163        0.02845       -0.25318
C         -4.79779        0.25735       -1.12985
Ge        -3.27662        0.11315        0.13911
C         -3.35053       -1.55870        1.09905
N         -3.38406       -2.61194        1.60432
C         -3.40955        1.50532        1.46415
N         -3.43987        2.39723        2.21840
Ge        -0.96563        0.26735       -0.77587
C         -0.92318        1.78116       -1.97142
N         -0.96118        2.72889       -2.65495
C         -0.69483       -1.26602       -1.91614
N         -0.56870       -2.22903       -2.56702
Ge         1.00544        0.45175        0.72222
C          1.28408        2.32732        1.08525
N          1.53854        3.45611        1.25288
C          0.52572       -0.31432        2.42557
N          0.25270       -0.82805        3.43967
C          3.43003        0.06914       -1.80649
N          3.52544        0.46122       -2.90336
C          3.07769       -2.36584        0.05547
N          2.95977       -3.52541        0.13696
H         -4.77570        1.27569       -1.54164
H         -4.67645       -0.46076       -1.95259
H          4.71476       -0.35487        2.09259
H          4.82777        1.20009        1.21860
C          6.77326        0.87632       -0.76795
H          6.91767        1.79653       -0.18548
H          7.72863        0.59320       -1.23016
H          6.03018        1.02525       -1.56125
S          6.33457       -0.51646        0.32919
C          4.81341        0.10769        1.10094
Ge         3.22695       -0.44681        0.04303
