# Supplementary material for: Substituent Control of σ-Interference Effects in the Transmission of Saturated Molecules
Source: ACS Phys Chem Au. 2022 Apr 14;2(4):282–8. doi: 10.1021/acsphyschemau.2c00016 (PMC9955259; doi:10.1021/acsphyschemau.2c00016)
Supplement: Supplementary file 2 — pg2c00016_si_002.zip [file pg2c00016_si_002.zip › structures/vac_xyz/Ge222_sub14_cis.xyz]

84
Ge222_sub14_cis.log	Energy: -11890216.2260656
C          6.83826        0.36553        0.43607
H          7.00945       -0.69268        0.19077
H          7.57908        0.97803       -0.09674
H          6.95444        0.52669        1.51759
S          5.19344        0.91567       -0.14165
C          4.15038       -0.20478        0.84674
Ge         2.22536       -0.11220        0.30974
Ge         1.56591       -1.57567       -1.57593
O          2.18125       -1.19715       -3.24238
C          2.20709        0.16070       -3.71410
O          2.34203       -3.15951       -1.17001
C          2.02963       -4.31669       -1.96418
Ge        -0.94323       -1.75107       -1.57644
O         -1.15890       -3.49009       -1.05966
C         -2.39041       -3.94565       -0.48521
O         -1.76488       -1.53058       -3.20139
C         -1.31848       -2.32240       -4.31263
Ge         1.30072        2.13728       -0.16765
O          2.43654        2.84777       -1.39876
C          2.07706        4.07140       -2.05629
O          1.20764        3.23877        1.28500
C          2.34219        3.32198        2.16674
Ge        -1.07527        2.04086       -0.92848
O         -0.83573        2.19714       -2.73576
C         -1.95176        1.95892       -3.61169
O         -2.15415        3.38346       -0.34295
C         -1.67117        4.73463       -0.38022
Ge        -1.58963       -0.52257        2.14249
O         -2.05687        0.75783        3.34574
C         -1.90043        2.15358        3.04560
O         -2.49210       -1.98036        2.73203
C         -3.82856       -1.79752        3.22450
Ge         0.87492       -0.95236        2.22612
O          1.01223       -2.73366        2.54561
C          2.26788       -3.40206        2.35407
O          1.68256       -0.02506        3.58209
C          1.16609       -0.16768        4.91610
H          4.45773       -1.25184        0.69683
H          4.19143        0.04488        1.91832
H          2.64752        0.13473       -4.72247
H          1.19680        0.60347       -3.77973
H          2.82808        0.80960       -3.07251
H          0.95436       -4.55908       -1.90783
H          2.60610       -5.15592       -1.54595
H          2.32836       -4.17463       -3.01682
H         -3.25634       -3.74924       -1.14423
H         -2.56778       -3.49079        0.50596
H         -2.30166       -5.03485       -0.35120
H         -0.26034       -2.12231       -4.55942
H         -1.94056       -2.04891       -5.17875
H         -1.44182       -3.40223       -4.11873
H          1.15975        3.94888       -2.65958
H          1.93543        4.89833       -1.33785
H          2.91093        4.33256       -2.72544
H          2.15129        4.15538        2.86012
H          3.27786        3.52685        1.61828
H          2.45584        2.39285        2.75344
H         -1.63759        2.25822       -4.62355
H         -2.83434        2.55883       -3.32821
H         -2.21842        0.88717       -3.62739
H         -2.48266        5.37562       -0.00364
H         -0.78433        4.86529        0.26556
H         -1.42245        5.05523       -1.40757
H         -2.44574        2.44864        2.13187
H         -0.83970        2.43774        2.92837
H         -2.32138        2.70852        3.89795
H         -3.86537       -1.05954        4.04151
H         -4.52432       -1.46870        2.42957
H         -4.16154       -2.77555        3.60368
H          3.07499       -2.95367        2.96197
H          2.12709       -4.44303        2.68353
H          2.56337       -3.40953        1.28956
H          1.24292       -1.20893        5.27418
H          0.11176        0.15584        4.97997
H          1.77412        0.47505        5.57109
H         -4.18973       -0.30060       -1.80778
H         -4.44773       -1.22235       -0.28928
C         -6.80664        0.43454       -0.37411
H         -6.96604        0.30357       -1.45406
H         -7.52430        1.17626        0.00354
H         -6.97093       -0.51850        0.14985
S         -5.13911        1.09944       -0.02906
C         -4.12934       -0.25463       -0.70980
Ge        -2.19287       -0.06004       -0.23578
