# Supplementary material for: Substituent Control of σ-Interference Effects in the Transmission of Saturated Molecules
Source: ACS Phys Chem Au. 2022 Apr 14;2(4):282–8. doi: 10.1021/acsphyschemau.2c00016 (PMC9955259; doi:10.1021/acsphyschemau.2c00016)
Supplement: Supplementary file 2 — pg2c00016_si_002.zip [file pg2c00016_si_002.zip › structures/vac_xyz/Si222_sub9_cis.xyz]

60
Si222_sub9_cis.log	Energy: -2628846.1398170
C          6.54713       -0.01846       -0.68077
H          7.36528       -0.43668       -0.07778
H          6.63571       -0.39510       -1.71021
H          6.62420        1.07869       -0.67275
S          4.98876       -0.57391        0.09244
C          3.79730        0.22470       -1.03731
Si         1.98220        0.06383       -0.45010
Si         1.64784        0.97137        1.71927
C          2.16454       -0.23408        2.99094
C          2.46007       -1.08501        3.81354
C          2.57909        2.53024        1.93898
C          3.18938        3.57958        2.06333
Si        -0.69840        1.34761        1.99607
C         -1.09060        3.11047        1.69457
C         -1.35738        4.27272        1.43527
C         -1.22619        0.93443        3.70099
C         -1.57655        0.63401        4.83087
Si         1.11765       -2.15389       -0.44274
C          1.06122       -2.73016       -2.17904
C          1.00854       -3.06208       -3.35207
C          2.13965       -3.31847        0.52603
C          2.80117       -4.09857        1.19083
Si        -1.11766       -2.15377        0.44322
C         -2.13969       -3.31850       -0.52533
C         -2.80126       -4.09867       -1.19000
C         -1.06125       -2.72968        2.17964
C         -1.00860       -3.06134        3.35275
Si        -1.64784        0.97107       -1.71942
C         -2.57900        2.52996       -1.93936
C         -3.18921        3.57933       -2.06383
C         -2.16466       -0.23454       -2.99089
C         -2.46033       -1.08554       -3.81337
Si         0.69841        1.34722       -1.99627
C          1.22622        0.93385       -3.70113
C          1.57658        0.63330       -4.83097
C          1.09058        3.11011       -1.69493
C          1.35733        4.27238       -1.43568
H          3.86975       -0.20110       -2.05197
H          4.00795        1.30684       -1.09447
H          2.73598       -1.83105        4.53125
H          3.73113        4.49606        2.18632
H         -1.59116        5.29403        1.21082
H         -1.88055        0.38089        5.82696
H          0.96462       -3.35907       -4.38061
H          3.39520       -4.78169        1.76421
H         -3.39532       -4.78185       -1.76326
H         -0.96470       -3.35811        4.38135
H         -3.73089        4.49584       -2.18693
H         -2.73635       -1.83164       -4.53097
H          1.88060        0.38006       -5.82704
H          1.59109        5.29370       -1.21126
H         -4.00802        1.30701        1.09414
H         -3.86989       -0.20080        2.05186
C         -6.54711       -0.01836        0.68021
H         -7.36516       -0.43665        0.07713
H         -6.62416        1.07880        0.67202
H         -6.63588       -0.39485        1.70968
S         -4.98861       -0.57394       -0.09265
C         -3.79733        0.22487        1.03716
Si        -1.98219        0.06395        0.45012
