# Supplementary material for: Substituent Control of σ-Interference Effects in the Transmission of Saturated Molecules
Source: ACS Phys Chem Au. 2022 Apr 14;2(4):282–8. doi: 10.1021/acsphyschemau.2c00016 (PMC9955259; doi:10.1021/acsphyschemau.2c00016)
Supplement: Supplementary file 2 — pg2c00016_si_002.zip [file pg2c00016_si_002.zip › structures/vac_xyz/Ge222_sub11_ortho.xyz]

36
Ge222_sub11_ortho.log	Energy: -11775555.9686701
C         -5.28561        2.36917       -0.26997
H         -5.71812        2.58825        0.71609
H         -4.29715        2.83641       -0.37762
H         -5.94758        2.77492       -1.04693
S         -5.23122        0.56884       -0.56470
C         -4.22630        0.02339        0.82868
Ge        -2.22906        0.02870        0.48959
Ge        -1.48060       -1.99043       -0.79039
F         -2.56057       -2.13789       -2.18655
F         -1.86210       -3.43381        0.15667
Ge         0.90808       -1.92275       -1.60093
F          0.87463       -1.47012       -3.31944
F          1.71225       -3.49638       -1.60271
Ge        -0.72859        0.08775        2.49424
F         -1.43671       -1.04890        3.65590
F         -0.79768        1.62228        3.36616
Ge         1.52384       -0.78062        1.82754
F          0.84427       -2.40420        1.37450
F          2.73265       -1.11821        3.06950
Ge         1.16219        1.92307       -0.62996
F          1.13898        2.45282        1.08763
F          2.02144        3.21602       -1.48887
Ge        -1.29805        1.74851       -1.03205
F         -1.47931        1.21071       -2.71272
F         -2.10320        3.32792       -0.96976
H         -4.41676        0.61777        1.73287
H         -4.46880       -1.02789        1.03690
H          4.60078       -0.21091       -1.74050
H          4.67650       -1.26336       -0.29848
C          5.27821        2.36718       -0.89963
H          4.27424        2.73573       -1.15038
H          5.83045        3.17243       -0.39659
H          5.82419        2.07470       -1.80717
S          5.23199        0.98575        0.29299
C          4.36728       -0.27618       -0.66868
Ge         2.36300       -0.23658       -0.44981
