# Supplementary material for: Substituent Control of σ-Interference Effects in the Transmission of Saturated Molecules
Source: ACS Phys Chem Au. 2022 Apr 14;2(4):282–8. doi: 10.1021/acsphyschemau.2c00016 (PMC9955259; doi:10.1021/acsphyschemau.2c00016)
Supplement: Supplementary file 2 — pg2c00016_si_002.zip [file pg2c00016_si_002.zip › structures/vac_xyz/Ge222_sub6_ortho.xyz]

72
Ge222_sub6_ortho.log	Energy: -13564719.0770545
C         -5.51566       -1.10566        2.38601
H         -5.01563       -1.82350        1.72405
H         -5.55526       -1.49036        3.41431
H         -6.53921       -0.94756        2.02071
S         -4.71281        0.53375        2.34358
C         -3.03208        0.09329        2.87809
Ge        -1.67196        0.00925        1.39630
Ge        -2.28937       -1.22897       -0.67957
C         -2.65586       -3.21513       -0.36236
F         -3.28571       -3.42467        0.83190
F         -3.45500       -3.72439       -1.33189
F         -1.50893       -3.94128       -0.35370
C         -4.04330       -0.63523       -1.54748
F         -4.12315       -1.11600       -2.81598
F         -4.18178        0.70732       -1.60554
F         -5.10835       -1.13424       -0.85896
Ge        -0.42214       -1.02711       -2.30772
C         -1.07318       -0.06079       -3.98916
F         -1.84197        1.01735       -3.69832
F         -1.81088       -0.89284       -4.76695
F         -0.02137        0.36949       -4.74280
C          0.06253       -2.83548       -3.12726
F         -1.03563       -3.53799       -3.49645
F          0.79241       -3.61736       -2.29403
F          0.81846       -2.63294       -4.24935
Ge         0.42158       -1.02889        2.30747
C         -0.06406       -2.83761        3.12566
F         -0.79393       -3.61865        2.29164
F          1.03363       -3.54082        3.49487
F         -0.82038       -2.63542        4.24755
C          1.07316       -0.06427        3.98972
F          0.02155        0.36603        4.74361
F          1.81023       -0.89751        4.76685
F          1.84270        1.01359        3.69993
Ge         2.28859       -1.23040        0.67905
C          4.04266       -0.63748        1.54713
F          4.18109        0.70505        1.60639
F          5.10757       -1.13574        0.85782
F          4.12286       -1.11942        2.81514
C          2.65462       -3.21642        0.36052
F          3.28448       -3.42526       -0.83386
F          3.45361       -3.72654        1.32973
F          1.50753       -3.94229        0.35128
Ge         1.06014        2.31139       -0.64808
C          0.97352        3.45863       -2.33467
F          0.34053        2.81451       -3.35178
F          2.24562        3.71928       -2.75904
F          0.35249        4.64429       -2.14459
C          2.45537        3.31792        0.45015
F          2.38051        2.97594        1.76476
F          3.72245        3.09655        0.03090
F          2.22227        4.65472        0.36292
Ge        -1.05844        2.31129        0.64925
C         -2.45406        3.31898       -0.44740
F         -2.38032        2.97804       -1.76232
F         -2.22064        4.65568       -0.35930
F         -3.72088        3.09752       -0.02732
C         -0.97139        3.45721        2.33673
F         -2.24343        3.71839        2.76099
F         -0.34951        4.64261        2.14783
F         -0.33914        2.81182        3.35351
H         -3.03231       -0.87202        3.40341
H         -2.66294        0.85940        3.57424
H          3.03099       -0.87354       -3.40368
H          2.66171        0.85779       -3.57533
C          5.51518       -1.10683       -2.38748
H          5.01539       -1.82363       -1.72423
H          6.53901       -0.94849       -2.02306
H          5.55401       -1.49299       -3.41526
S          4.71284        0.53288       -2.34691
C          3.03149        0.09213       -2.87902
Ge         1.67220        0.00927       -1.39627
