# Supplementary material for: Substituent Control of σ-Interference Effects in the Transmission of Saturated Molecules
Source: ACS Phys Chem Au. 2022 Apr 14;2(4):282–8. doi: 10.1021/acsphyschemau.2c00016 (PMC9955259; doi:10.1021/acsphyschemau.2c00016)
Supplement: Supplementary file 2 — pg2c00016_si_002.zip [file pg2c00016_si_002.zip › structures/vac_xyz/Ge4_f.xyz]

28
Ge4-8.log	Energy: -6312455.4566342
C         -6.27756        1.74223       -1.08912
H         -5.42302        2.26803       -0.64448
H         -7.19499        2.31724       -0.90563
H         -6.14269        1.62167       -2.17335
S         -6.53365        0.12367       -0.28473
C         -4.98981       -0.71442       -0.72602
Ge        -3.45070       -0.12417        0.38354
F         -3.70094       -0.63768        2.05445
F         -3.44213        1.64942        0.46326
Ge        -1.10437       -0.69660       -0.27621
F         -0.96439       -2.46595       -0.22165
F         -1.12191       -0.33969       -2.02068
Ge         1.06930        0.26074        0.54063
F          1.21402       -0.23260        2.24288
F          0.75720        2.00920        0.63445
F          3.79704       -1.60968       -0.41527
F          3.30997        0.60213       -2.05674
H         -5.12198       -1.78719       -0.52417
H         -4.73278       -0.58537       -1.78798
H          4.88025        0.88145        1.59458
H          4.71080        2.16019        0.35817
C          6.82603       -0.94570        0.48889
H          6.07364       -1.67164        0.15517
H          7.81470       -1.24743        0.11815
H          6.85698       -0.89246        1.58635
S          6.50608        0.70138       -0.23089
C          4.90122        1.08854        0.51427
Ge         3.40205        0.12048       -0.35988
