# Supplementary material for: Substituent Control of σ-Interference Effects in the Transmission of Saturated Molecules
Source: ACS Phys Chem Au. 2022 Apr 14;2(4):282–8. doi: 10.1021/acsphyschemau.2c00016 (PMC9955259; doi:10.1021/acsphyschemau.2c00016)
Supplement: Supplementary file 2 — pg2c00016_si_002.zip [file pg2c00016_si_002.zip › structures/vac_xyz/C222_sub3_anti.xyz]

84

C          5.60407       -0.44950       -0.35391
H          5.50559       -0.84457       -1.37632
H          5.75837        0.63954       -0.38931
H          6.47738       -0.91434        0.12403
S          4.15619       -0.88513        0.67236
C          2.93086        0.05616       -0.37141
C          1.37955        0.04946       -0.13869
C          0.85135        1.49944       -0.72430
C          1.44035        2.61264        0.15168
C          2.40722        3.49297       -0.15134
C          1.43403        1.77643       -2.11754
C          1.07290        2.72906       -2.98922
C         -0.79113        1.50881       -0.67603
C         -1.37983        1.49095       -2.09025
C         -2.37348        2.24371       -2.58890
C         -1.38074        2.77372       -0.03750
C         -1.03942        4.04973       -0.26863
C          0.72011       -1.16336       -1.00838
C          1.02257       -0.92730       -2.49336
C          1.91976       -1.55390       -3.27135
C          1.43801       -2.47878       -0.67906
C          1.10700       -3.72068       -1.05990
C         -0.91327       -1.17296       -0.74585
C         -1.31565       -2.42135        0.04695
C         -2.15280       -3.40859       -0.29903
C         -1.74693       -1.24287       -2.02757
C         -1.57164       -2.04858       -3.08550
C         -0.63435        0.14458        1.60652
C         -1.11275       -0.84373        2.68279
C         -2.24018       -1.54062        2.87550
C         -0.93284        1.48382        2.30610
C         -1.86851        1.73579        3.23663
C          0.98968       -0.07886        1.42511
C          1.31316       -1.49642        1.92894
C          2.13884       -1.87543        2.91435
C          1.85935        0.85397        2.27367
C          1.69132        1.19705        3.55941
H          3.28423        1.09505       -0.32248
H          3.11648       -0.31559       -1.38861
H          1.06245        2.66714        1.16891
H          2.86749        3.56544       -1.13761
H          2.74551        4.20004        0.61073
H          2.32434        1.20396       -2.37621
H          1.64267        2.86311       -3.91257
H          0.21322        3.38315       -2.84519
H         -0.97061        0.74433       -2.76566
H         -2.71006        2.07643       -3.61543
H         -2.85709        3.04680       -2.03091
H         -2.25319        2.61823        0.59564
H         -1.60899        4.85611        0.20115
H         -0.19935        4.34701       -0.89624
H          0.46785       -0.12343       -2.97023
H          2.04040       -1.23873       -4.31152
H          2.52530       -2.39450       -2.93005
H          2.40103       -2.36553       -0.17417
H          1.77229       -4.55376       -0.81679
H          0.19096       -3.96623       -1.59674
H         -0.89504       -2.49211        1.04456
H         -2.34003       -4.21725        0.41251
H         -2.67316       -3.45399       -1.25610
H         -2.67258       -0.66795       -2.00444
H         -2.31589       -2.05830       -3.88638
H         -0.70802       -2.70195       -3.21150
H         -0.40397       -0.84158        3.51602
H         -2.36414       -2.08051        3.81912
H         -3.04753       -1.63149        2.14601
H         -0.31762        2.33110        2.01790
H         -2.52849        0.96725        3.64271
H         -1.97845        2.75181        3.62550
H          0.79324       -2.29947        1.40950
H          2.73173       -1.17597        3.50423
H          2.24361       -2.93948        3.14138
H          2.78957        1.17100        1.80178
H          2.44802        1.80549        4.06155
H          0.82232        0.91228        4.15405
H         -3.07282        0.78465        1.24297
H         -3.19027        1.06040       -0.50405
C         -5.57707        0.12918        0.32965
H         -6.48358       -0.48550        0.24241
H         -5.60447        0.91351       -0.44189
H         -5.55535        0.59051        1.32880
S         -4.16094       -0.99936        0.08447
C         -2.87089        0.33900        0.25947
C         -1.31821        0.14311        0.12089
