# Supplementary material for: Substituent Control of σ-Interference Effects in the Transmission of Saturated Molecules
Source: ACS Phys Chem Au. 2022 Apr 14;2(4):282–8. doi: 10.1021/acsphyschemau.2c00016 (PMC9955259; doi:10.1021/acsphyschemau.2c00016)
Supplement: Supplementary file 2 — pg2c00016_si_002.zip [file pg2c00016_si_002.zip › structures/vac_xyz/Ge222_sub6_cis.xyz]

72
Ge222_sub6_cis.log	Energy: -13564719.2947376
C         -5.40118        1.40692       -2.55526
H         -4.62461        2.17897       -2.48667
H         -5.59732        1.14388       -3.60344
H         -6.32284        1.79607       -2.10207
S         -4.96215       -0.08013       -1.58878
C         -3.37541       -0.53134       -2.36378
Ge        -1.80968       -0.26122       -1.14075
Ge        -1.77273       -1.90330        0.73268
C         -3.26151       -1.75610        2.12205
F         -4.48057       -1.92201        1.54551
F         -3.11192       -2.73433        3.05559
F         -3.26187       -0.57077        2.77225
C         -2.14302       -3.75914       -0.04427
F         -2.56350       -4.62907        0.90373
F         -1.05299       -4.29850       -0.64349
F         -3.12916       -3.67644       -0.98794
Ge         0.43337       -1.77257        1.86084
C          1.46569       -3.49035        1.48854
F          1.75423       -3.61706        0.16333
F          0.77512       -4.59445        1.86210
F          2.64955       -3.49926        2.16534
C          0.25815       -1.83589        3.89701
F         -0.04503       -3.08677        4.32286
F         -0.69322       -0.99694        4.36946
F          1.44300       -1.48334        4.48237
Ge        -1.63085        2.02852       -0.16007
C         -3.30192        2.69337        0.82186
F         -3.90054        1.75443        1.58125
F         -2.97849        3.73970        1.62952
F         -4.22366        3.14637       -0.07534
C         -1.48216        3.45982       -1.61428
F         -2.21443        3.11505       -2.71833
F         -1.95370        4.65313       -1.17833
F         -0.20167        3.65100       -2.01678
Ge         0.35876        2.17449        1.32249
C          1.34424        3.94970        1.10002
F          2.21339        3.94263        0.06340
F          2.04609        4.23585        2.22954
F          0.46470        4.96671        0.89628
C         -0.31135        2.27581        3.24840
F          0.61045        1.74960        4.11250
F         -0.56151        3.54268        3.64883
F         -1.45994        1.56095        3.39921
Ge         2.38081       -0.18760       -1.23112
C          3.88047       -1.58361       -1.35151
F          4.16713       -2.08442       -0.11274
F          5.02696       -1.00870       -1.81486
F          3.59239       -2.62399       -2.16190
C          3.20965        1.42173       -2.17769
F          2.30169        2.41777       -2.33996
F          4.27134        1.93640       -1.50636
F          3.64326        1.05905       -3.41446
Ge         0.28196       -0.71378       -2.46244
C          0.23946       -2.61144       -3.23735
F          0.87778       -3.52035       -2.46854
F          0.81097       -2.64253       -4.46756
F         -1.05606       -3.02749       -3.38178
C          0.11473        0.35793       -4.19939
F         -1.00840       -0.06610       -4.86309
F          1.16795        0.18506       -5.03008
F         -0.02863        1.68867       -3.98762
H         -3.20186        0.06667       -3.26870
H         -3.37600       -1.59405       -2.64042
H          2.92288        0.50117        3.43503
H          3.92159       -0.61904        2.47442
C          5.85949        0.87581        1.21141
H          6.27205        0.03612        1.78749
H          6.64449        1.63095        1.06925
H          5.52101        0.53941        0.22466
S          4.54037        1.71437        2.15160
C          3.39079        0.34327        2.45363
Ge         1.84136        0.18265        1.17225
