# Supplementary material for: Substituent Control of σ-Interference Effects in the Transmission of Saturated Molecules
Source: ACS Phys Chem Au. 2022 Apr 14;2(4):282–8. doi: 10.1021/acsphyschemau.2c00016 (PMC9955259; doi:10.1021/acsphyschemau.2c00016)
Supplement: Supplementary file 2 — pg2c00016_si_002.zip [file pg2c00016_si_002.zip › structures/vac_xyz/Si222_sub8_ortho.xyz]

84
Si222_sub8_ortho.log	Energy: -2638159.4078900
C          6.46385        0.20058       -1.06413
H          7.23901        0.91075       -0.74375
H          6.76830       -0.81544       -0.77378
H          6.35252        0.26351       -2.15644
S          4.91663        0.68748       -0.22427
C          3.78079       -0.59316       -0.86106
Si         1.95153       -0.27451       -0.34192
Si         1.63971       -0.28774        2.01621
C          2.91381        0.79264        2.89796
C          2.66163        1.75729        3.79920
C          1.90306       -2.07079        2.58845
C          2.78691       -2.43880        3.53373
Si        -0.61639        0.45103        2.34425
C         -0.64765        2.31471        2.67285
C         -1.25378        2.89911        3.72267
C         -1.51077       -0.39604        3.77968
C         -0.97902       -1.27680        4.64510
Si         0.69443       -2.08402       -1.25325
C          0.55832       -1.85077       -3.12448
C          0.88765       -2.75307       -4.06571
C          1.53239       -3.73221       -0.84041
C          2.66673       -4.19651       -1.39504
Si        -1.53719       -2.09168       -0.38746
C         -2.67310       -2.70318       -1.77237
C         -3.92956       -3.14883       -1.59948
C         -1.63112       -3.25047        1.10507
C         -2.13883       -4.49603        1.09109
Si        -1.21200        1.74867       -1.24367
C         -1.90433        3.42618       -0.71498
C         -2.89680        4.06393       -1.36122
C         -1.74317        1.43501       -3.03078
C         -2.67158        0.56832       -3.46951
Si         1.18672        1.79176       -1.23160
C          1.85410        3.23732       -0.20151
C          1.48441        4.51933       -0.37235
C          1.79757        1.93160       -3.01461
C          2.60835        2.89564       -3.48342
H          3.80913       -0.58531       -1.96413
H          4.08785       -1.59020       -0.50494
H          3.96083        0.59405        2.62914
H          1.64477        2.02357        4.10149
H          3.47155        2.32918        4.26621
H          1.32592       -2.85957        2.08881
H          2.93500       -3.48868        3.80925
H          3.39648       -1.70574        4.07175
H         -0.14347        2.96068        1.94119
H         -1.25909        3.98664        3.85473
H         -1.75968        2.31698        4.49954
H         -2.57068       -0.13265        3.91127
H          0.06537       -1.59632        4.58073
H         -1.57265       -1.71806        5.45365
H          0.12763       -0.89614       -3.45630
H          0.74953       -2.54752       -5.13288
H          1.30087       -3.73347       -3.80950
H          1.04116       -4.35704       -0.08253
H          3.21892       -3.63595       -2.15644
H          3.09567       -5.16338       -1.10914
H         -2.25972       -2.69401       -2.78894
H         -4.41130       -3.17224       -0.61748
H         -4.53894       -3.49566       -2.44149
H         -1.23536       -2.87002        2.05623
H         -2.15517       -5.12059        1.99113
H         -2.56319       -4.93811        0.18444
H         -1.48115        3.89290        0.18314
H         -3.28284        5.03050       -1.01833
H         -3.36631        3.64145       -2.25530
H         -1.22749        2.05682       -3.77735
H         -3.23647       -0.07741       -2.79135
H         -2.91322        0.47616       -4.53482
H          2.60963        3.01404        0.56221
H          0.73240        4.81571       -1.11119
H          1.92132        5.33014        0.22172
H          1.46712        1.14774       -3.70973
H          2.93604        2.91708       -4.52857
H          2.97703        3.70010       -2.83959
H         -3.70826        1.59088        1.24555
H         -3.96534       -0.08478        1.82661
C         -6.38447        1.18684        0.39908
H         -6.67994        0.72920        1.35450
H         -6.13827        2.24818        0.54973
H         -7.22487        1.11211       -0.30534
S         -4.97978        0.29422       -0.35386
C         -3.71782        0.52880        0.94494
Si        -1.92365        0.13072        0.35628
