# Supplementary material for: Substituent Control of σ-Interference Effects in the Transmission of Saturated Molecules
Source: ACS Phys Chem Au. 2022 Apr 14;2(4):282–8. doi: 10.1021/acsphyschemau.2c00016 (PMC9955259; doi:10.1021/acsphyschemau.2c00016)
Supplement: Supplementary file 2 — pg2c00016_si_002.zip [file pg2c00016_si_002.zip › structures/vac_xyz/C222_sub1_ortho.xyz]

72
C222_sub1_ortho.log	Energy: -1090018.2484062
C         -5.55763       -0.53766        0.35073
H         -5.69786       -0.78407       -0.71261
H         -6.45724       -0.02333        0.71540
H         -5.41590       -1.46185        0.93157
S         -4.16356        0.61428        0.58436
C         -2.85386       -0.49624       -0.13180
C         -1.32986       -0.16904       -0.10201
C         -0.96600        1.00174       -1.16329
C         -1.85810        2.27020       -0.97373
C         -1.34961        0.68600       -2.64497
C          0.61283        1.33491       -1.03016
C          1.28705        1.55574       -2.42739
C          0.82055        2.78104       -0.46957
C         -0.61306       -1.58580       -0.57224
C         -1.28943       -2.22104       -1.83579
C         -0.82312       -2.79191        0.40122
C          0.96535       -1.31106       -0.80275
C          1.85680       -2.46176       -0.23376
C          1.34770       -1.46407       -2.30980
C          0.81290        0.19967        1.39002
C          1.31644       -0.93976        2.33254
C          1.46136        1.40842        2.14098
C         -0.81118        0.23407        1.38581
C         -1.31459        1.60737        1.93649
C         -1.45547       -0.68871        2.47244
H         -3.16326       -0.64918       -1.17430
H         -3.01376       -1.44845        0.39123
H         -1.88882        2.71062        0.02100
H         -2.89483        2.02913       -1.24585
H         -1.52388        3.05265       -1.67168
H         -2.37628        0.29952       -2.71381
H         -1.34738        1.62666       -3.21444
H         -0.68838        0.00607       -3.18339
H          0.69775        2.29574       -2.98853
H          2.28151        2.00735       -2.29401
H          1.40869        0.68610       -3.07029
H          0.22695        3.05254        0.40189
H          0.54752        3.49882       -1.25663
H          1.87621        2.98022       -0.23834
H         -1.40603       -1.59127       -2.71567
H         -2.28669       -2.60397       -1.57213
H         -0.70408       -3.10086       -2.14085
H         -0.55444       -3.71543       -0.13164
H         -1.87868       -2.90762        0.68399
H         -0.22820       -2.79054        1.31366
H          1.52496       -3.42016       -0.66107
H          2.89417       -2.31478       -0.56446
H          1.88475       -2.57861        0.84816
H          2.37678       -1.12383       -2.49370
H          1.33760       -2.53343       -2.56540
H          0.68975       -0.97642       -3.02977
H          0.85309       -1.91702        2.20293
H          2.40540       -1.05896        2.27454
H          1.10129       -0.64044        3.36914
H          1.31932        2.39653        1.70863
H          1.07675        1.44698        3.17036
H          2.54475        1.22804        2.22282
H         -2.40428        1.70314        1.84999
H         -1.09431        1.63974        3.01382
H         -0.85532        2.49958        1.51168
H         -2.54099       -0.50430        2.48940
H         -1.07943       -0.39905        3.46467
H         -1.29979       -1.76115        2.37320
H          3.15913        0.26713       -1.32240
H          3.01406        1.49694       -0.06538
C          5.55267        0.63746        0.18259
H          5.70113        0.56820       -0.90565
H          5.39534        1.68811        0.47068
H          6.45361        0.26183        0.68659
S          4.16681       -0.41391        0.73005
C          2.85383        0.43188       -0.28075
C          1.33065        0.12808       -0.15047
