# Supplementary material for: Substituent Control of σ-Interference Effects in the Transmission of Saturated Molecules
Source: ACS Phys Chem Au. 2022 Apr 14;2(4):282–8. doi: 10.1021/acsphyschemau.2c00016 (PMC9955259; doi:10.1021/acsphyschemau.2c00016)
Supplement: Supplementary file 2 — pg2c00016_si_002.zip [file pg2c00016_si_002.zip › structures/vac_xyz/Si222_sub16_anti.xyz]

156
Si222_sub16_anti.log	Energy: -3793997.4374762
C         -0.28983       -0.56850        6.59424
H          0.02627        0.46746        6.78624
H         -1.05627       -0.84986        7.33000
H          0.56935       -1.24772        6.69692
S         -1.05511       -0.72487        4.94247
C          0.37095       -0.24359        3.90850
Si         0.07641       -0.14278        1.99290
Si         2.36442        0.03786        1.20341
C          3.17836        1.64070        1.86878
C          3.61680        1.65276        3.21364
C          4.24585        2.77480        3.76290
C          4.46488        3.91259        2.97560
C          4.04650        3.91709        1.64182
C          3.40771        2.79568        1.09731
C          3.52627       -1.29150        1.95233
C          3.10643       -2.43813        2.65167
C          4.03395       -3.34718        3.17966
C          5.40445       -3.13154        3.01109
C          5.84435       -1.99640        2.31816
C          4.91719       -1.08691        1.80249
Si         2.36442       -0.03731       -1.20341
C          3.52596        1.29232       -1.95233
C          3.10586        2.43882       -2.65171
C          4.03318        3.34809       -3.17970
C          5.40373        3.13277       -3.01109
C          5.84388        1.99776       -2.31813
C          4.91693        1.08806       -1.80245
C          3.17874       -1.63996       -1.86877
C          3.61718       -1.65192       -3.21364
C          4.24649       -2.77381       -3.76290
C          4.46580       -3.91155       -2.97560
C          4.04743       -3.91614       -1.64182
C          3.40837       -2.79488       -1.09730
Si        -1.19674        1.81580        1.34947
C         -3.03126        1.65056        1.88300
C         -3.32491        1.83098        3.25445
C         -4.63951        1.77991        3.72741
C         -5.69806        1.55391        2.83806
C         -5.42739        1.37313        1.47884
C         -4.10852        1.41853        1.00815
C         -0.68422        3.40486        2.28963
C          0.48791        3.54744        3.05507
C          0.77527        4.74295        3.72802
C         -0.10330        5.82644        3.64254
C         -1.27763        5.70503        2.88853
C         -1.56600        4.50798        2.22770
Si        -0.98854        2.12105       -1.06215
C          0.02640        3.67893       -1.52571
C         -0.08181        4.13259       -2.86170
C          0.58285        5.28663       -3.28855
C          1.36409        6.02243       -2.38752
C          1.47574        5.59232       -1.06213
C          0.81531        4.43190       -0.63644
C         -2.69509        2.57906       -1.80181
C         -3.47984        1.76441       -2.63741
C         -4.71753        2.20747       -3.12332
C         -5.19957        3.47277       -2.77691
C         -4.43106        4.30140       -1.94965
C         -3.19323        3.86096       -1.47404
Si        -1.19633       -1.81609       -1.34948
C         -0.68346       -3.40502       -2.28964
C         -1.56500       -4.50834       -2.22776
C         -1.27635       -5.70532       -2.88859
C         -0.10197       -5.82647       -3.64256
C          0.77637       -4.74279       -3.72799
C          0.48873       -3.54735       -3.05505
C         -3.03090       -1.65125       -1.88297
C         -4.10817       -1.41937       -1.00809
C         -5.42706       -1.37421       -1.47875
C         -5.69774       -1.55511       -2.83796
C         -4.63918       -1.78096       -3.72732
C         -3.32456       -1.83178       -3.25441
Si        -0.98805       -2.12129        1.06214
C         -2.69450       -2.57968        1.80180
C         -3.19238       -3.86167        1.47400
C         -4.43011       -4.30239        1.94960
C         -5.19880       -3.47394        2.77687
C         -4.71702       -2.20854        3.12332
C         -3.47943       -1.76521        2.63742
C          0.02724       -3.67894        1.52569
C          0.81633       -4.43171        0.63642
C          1.47703       -5.59199        1.06210
C          1.36547       -6.02214        2.38749
C          0.58404       -5.28654        3.28851
C         -0.08088       -4.13265        2.86168
H          1.18902       -0.96356        4.07723
H          0.72761        0.75001        4.22877
H          3.48373        0.76388        3.83705
H          4.57717        2.75554        4.80462
H          4.96681        4.78627        3.39910
H          4.22268        4.79287        1.01206
H          3.10653        2.82401        0.04988
H          2.04290       -2.64655        2.77804
H          3.67371       -4.22731        3.71747
H          6.12863       -3.84105        3.41935
H          6.91404       -1.81585        2.18360
H          5.28146       -0.19366        1.28670
H          2.04229        2.64700       -2.77811
H          3.67274        4.22811       -3.71754
H          6.12774        3.84244       -3.41936
H          6.91361        1.81746       -2.18354
H          5.28139        0.19491       -1.28663
H          3.48389       -0.76308       -3.83705
H          4.57780       -2.75447       -4.80462
H          4.96794       -4.78510       -3.39910
H          4.22383       -4.79188       -1.01205
H          3.10722       -2.82329       -0.04987
H         -2.51512        2.01062        3.96599
H         -4.83650        1.92115        4.79336
H         -6.72763        1.52346        3.20410
H         -6.24337        1.20387        0.77156
H         -3.93161        1.28892       -0.05902
H          1.20306        2.72650        3.12172
H          1.69420        4.82051        4.31404
H          0.12089        6.76054        4.16383
H         -1.97465        6.54424        2.81941
H         -2.50018        4.42338        1.66544
H         -0.70192        3.57987       -3.57490
H          0.48058        5.61814       -4.32540
H          1.87476        6.93113       -2.71670
H          2.07022        6.16564       -0.34596
H          0.90657        4.13082        0.40770
H         -3.13612        0.76926       -2.92055
H         -5.30113        1.55192       -3.77414
H         -6.16640        3.81650       -3.15350
H         -4.79402        5.29614       -1.67821
H         -2.59823        4.53341       -0.84888
H         -2.49921       -4.42394       -1.66552
H         -1.97320       -6.54468       -2.81950
H          0.12244       -6.76052       -4.16385
H          1.69534       -4.82015       -4.31399
H          1.20371       -2.72626       -3.12167
H         -3.93125       -1.28968        0.05906
H         -6.24305       -1.20507       -0.77146
H         -6.72733       -1.52485       -3.20397
H         -4.83618       -1.92228       -4.79326
H         -2.51476       -2.01130       -3.96596
H         -2.59723       -4.53398        0.84883
H         -4.79286       -5.29720        1.67814
H         -6.16555       -3.81788        3.15346
H         -5.30076       -1.55313        3.77415
H         -3.13591       -0.76999        2.92058
H          0.90754       -4.13059       -0.40771
H          2.07166       -6.16516        0.34593
H          1.87634       -6.93073        2.71666
H          0.48184       -5.61809        4.32537
H         -0.70113       -3.58008        3.57488
H          1.18881        0.96376       -4.07725
H          0.72773       -0.74990       -4.22876
C         -0.29000        0.56834       -6.59424
H          0.56905        1.24772       -6.69695
H         -1.05651        0.84953       -7.33000
H          0.02630       -0.46757       -6.78622
S         -1.05529        0.72460       -4.94246
C          0.37089        0.24363       -3.90850
Si         0.07637        0.14278       -1.99291
