# Supplementary material for: Substituent Control of σ-Interference Effects in the Transmission of Saturated Molecules
Source: ACS Phys Chem Au. 2022 Apr 14;2(4):282–8. doi: 10.1021/acsphyschemau.2c00016 (PMC9955259; doi:10.1021/acsphyschemau.2c00016)
Supplement: Supplementary file 2 — pg2c00016_si_002.zip [file pg2c00016_si_002.zip › structures/vac_xyz/Si222_sub2_ortho.xyz]

108
Si222_sub2_ortho.log	Energy: -2647387.9724821
C          6.53269       -0.80606       -0.62778
H          7.40451       -0.15411       -0.47655
H          6.63963       -1.69710        0.00822
H          6.48948       -1.10391       -1.68577
S          5.05559        0.16077       -0.15764
C          3.74385       -1.06587       -0.48324
Si         1.92458       -0.43288       -0.19366
Si         1.62335        0.71227        1.87442
C          2.89842        2.13761        2.10817
C          2.99564        2.67346        3.54657
C          1.82266       -0.48395        3.36679
C          3.21288       -1.12926        3.49709
Si        -0.62629        1.55278        1.87953
C         -0.76947        3.41526        1.39843
C         -0.16572        4.43842        2.37385
C         -1.27557        1.37344        3.68897
C         -2.62211        2.03638        4.02179
Si         0.61928       -2.44481       -0.16345
C          0.57740       -3.28950       -1.89613
C          1.93207       -3.78027       -2.43086
C          1.46110       -3.68986        1.04388
C          0.87170       -5.11022        1.03003
Si        -1.62219       -1.97335        0.54246
C         -1.82784       -2.49169        2.38490
C         -3.22375       -2.22805        2.97239
C         -2.90889       -2.95560       -0.49642
C         -2.92903       -4.47272       -0.25074
Si        -1.21590        0.98626       -1.93244
C         -1.98422        2.69815       -2.35759
C         -1.68015        3.22564       -3.76912
C         -1.73040       -0.26211       -3.30994
C         -3.20648       -0.28870       -3.73439
Si         1.18618        1.02257       -1.93859
C          1.89435        0.36126       -3.60204
C          1.61113        1.22940       -4.83933
C          1.78774        2.83845       -1.70859
C          3.27799        3.09873       -1.98050
H          3.82378       -1.40109       -1.53120
H          3.91050       -1.94365        0.16366
H          3.88302        1.76524        1.78108
H          2.63854        2.94995        1.40821
H          3.35732        1.89985        4.24170
H          3.69772        3.52125        3.61083
H          2.02342        3.02428        3.92799
H          1.58603        0.09119        4.27981
H          1.04657       -1.26520        3.30136
H          3.43337       -1.78825        2.64281
H          3.29042       -1.73986        4.41218
H          4.01403       -0.37473        3.53363
H         -1.84852        3.61825        1.26939
H         -0.32908        3.54468        0.39578
H          0.92807        4.34351        2.43695
H         -0.38712        5.47120        2.05720
H         -0.56387        4.31898        3.39417
H         -0.48727        1.80361        4.33404
H         -1.30457        0.30091        3.94610
H         -2.85003        1.96162        5.09801
H         -3.45707        1.56692        3.47999
H         -2.62752        3.10637        3.76020
H         -0.12489       -4.13935       -1.82103
H          0.11894       -2.59462       -2.61916
H          2.62657       -2.94185       -2.59317
H          2.42099       -4.48004       -1.73429
H          1.81930       -4.30398       -3.39455
H          1.41488       -3.26986        2.06247
H          2.53553       -3.73389        0.79039
H          1.40390       -5.77366        1.73167
H         -0.19155       -5.11431        1.31803
H          0.93916       -5.57068        0.03152
H         -1.05872       -1.97640        2.98517
H         -1.58600       -3.56716        2.45781
H         -3.30421       -2.59353        4.00962
H         -4.01388       -2.72365        2.38629
H         -3.45654       -1.15159        2.98486
H         -2.72349       -2.74388       -1.56344
H         -3.90012       -2.52009       -0.28107
H         -3.69073       -4.96963       -0.87401
H         -3.16204       -4.71331        0.79902
H         -1.95892       -4.94067       -0.48354
H         -3.07631        2.59229       -2.22493
H         -1.65815        3.42874       -1.59814
H         -2.02955        2.52940       -4.54813
H         -2.17509        4.19377       -3.95289
H         -0.60036        3.37406       -3.92718
H         -1.41241       -1.26934       -2.99219
H         -1.09797       -0.02404       -4.18424
H         -3.36345       -0.98952       -4.57148
H         -3.55439        0.70213       -4.06638
H         -3.86676       -0.59651       -2.91079
H          2.98568        0.25742       -3.46302
H          1.51312       -0.66227       -3.75936
H          2.00701        2.25037       -4.71950
H          0.53125        1.32293       -5.03548
H          2.07397        0.80422       -5.74538
H          1.53035        3.15538       -0.68354
H          1.17025        3.47059       -2.37204
H          3.54469        2.87149       -3.02479
H          3.53609        4.15610       -1.80226
H          3.92862        2.48105       -1.34325
H         -3.77413        2.06111        0.57737
H         -4.02880        0.65216        1.63821
C         -6.52522        1.07138        0.16049
H         -6.45665        2.16899        0.14040
H         -7.36726        0.75572       -0.47140
H         -6.70233        0.72593        1.18965
S         -5.01836        0.30919       -0.53783
C         -3.76118        0.95796        0.61401
Si        -1.94115        0.36721        0.26542
