# Supplementary material for: Substituent Control of σ-Interference Effects in the Transmission of Saturated Molecules
Source: ACS Phys Chem Au. 2022 Apr 14;2(4):282–8. doi: 10.1021/acsphyschemau.2c00016 (PMC9955259; doi:10.1021/acsphyschemau.2c00016)
Supplement: Supplementary file 2 — pg2c00016_si_002.zip [file pg2c00016_si_002.zip › structures/vac_xyz/C4_oh.xyz]

36
C4-5.log	Energy: -1074792.8610658
C          4.63479        2.06601       -0.30355
H          5.42858        2.55569        0.27680
H          4.82054        2.23014       -1.37375
H          3.66126        2.48538       -0.01723
S          4.70641        0.28134        0.10272
C          3.17904       -0.28782       -0.74440
C          2.00335       -0.47498        0.24269
O          1.98823        0.59221        1.20684
O          2.19155       -1.71500        0.85310
C          0.61386       -0.37209       -0.50164
O          0.63649        0.79405       -1.26285
O          0.45748       -1.53641       -1.33980
C         -0.61365       -0.37224        0.50182
O         -0.45729       -1.53690        1.33945
O         -0.63626        0.79359        1.26349
O         -1.98785        0.59274       -1.20645
O         -2.19145       -1.71460       -0.85338
H          3.40314       -1.25402       -1.21388
H          2.92125        0.45373       -1.51068
H          2.90754        0.61596        1.56052
H          1.34005       -1.92269        1.29859
H         -0.30660        0.99054       -1.48586
H          0.92138       -1.31737       -2.16753
H         -0.92191       -1.31869        2.16699
H          0.30681        0.98977        1.48679
H         -2.90731        0.61704       -1.55982
H         -1.33997       -1.92225       -1.29890
H         -2.92129        0.45443        1.51020
H         -3.40276       -1.25362        1.21423
C         -4.63609        2.06544        0.30405
H         -3.66270        2.48564        0.01845
H         -5.42990        2.55493       -0.27643
H         -4.82250        2.22885        1.37424
S         -4.70630        0.28097       -0.10333
C         -3.17888       -0.28759        0.74430
C         -2.00315       -0.47471       -0.24267
