# Supplementary material for: Substituent Control of σ-Interference Effects in the Transmission of Saturated Molecules
Source: ACS Phys Chem Au. 2022 Apr 14;2(4):282–8. doi: 10.1021/acsphyschemau.2c00016 (PMC9955259; doi:10.1021/acsphyschemau.2c00016)
Supplement: Supplementary file 2 — pg2c00016_si_002.zip [file pg2c00016_si_002.zip › structures/vac_xyz/Si222_sub2_cis.xyz]

108
Si222_sub2_cis.log	Energy: -2647388.0612433
C         -6.53905       -0.55690        0.72461
H         -7.33803       -1.01503        0.12484
H         -6.49837       -1.05448        1.70476
H         -6.76191        0.51208        0.85671
S         -4.97851       -0.79201       -0.19644
C         -3.80785        0.04278        0.92646
Si        -1.94789       -0.00412        0.35891
Si        -1.58286        1.15666       -1.68809
C         -2.76824        2.67061       -1.79359
C         -2.80777        3.37595       -3.15984
C         -1.87907        0.07846       -3.25675
C         -3.32673       -0.33562       -3.56156
Si         0.75498        1.69805       -1.75208
C          1.22505        3.46446       -1.14451
C          0.59559        4.63989       -1.90815
C          1.30015        1.58538       -3.60181
C          2.67707        2.17144       -3.95352
Si        -1.08952       -2.22722        0.13396
C         -1.09429       -3.13371        1.83304
C         -2.49063       -3.40883        2.41522
C         -2.18270       -3.24229       -1.07984
C         -1.83970       -4.73816       -1.16462
Si         1.16790       -2.08626       -0.68694
C          1.20680       -2.58352       -2.54710
C          2.59844       -2.56315       -3.20085
C          2.31034       -3.30974        0.26272
C          2.06730       -4.79578       -0.04521
Si         1.55924        0.74182        1.91841
C          2.63679        2.27259        2.36120
C          2.53316        2.74772        3.81917
C          1.94596       -0.64933        3.19525
C          3.42331       -0.97362        3.46257
Si        -0.79387        1.15859        2.10179
C         -1.47713        0.50894        3.78336
C         -1.02051        1.28854        5.02717
C         -1.13976        3.05395        2.03270
C         -2.59251        3.48595        2.28826
H         -4.10637        1.09927        1.03388
H         -3.87163       -0.42610        1.92289
H         -3.77611        2.29420       -1.54011
H         -2.50547        3.38732       -0.99634
H         -3.13388        2.69238       -3.95894
H         -3.50859        4.22719       -3.15329
H         -1.81998        3.76733       -3.44882
H         -1.46987        0.65311       -4.10737
H         -1.23931       -0.81703       -3.17835
H         -3.74056       -0.99039       -2.78143
H         -3.38918       -0.87741       -4.52023
H         -3.99777        0.53479       -3.63224
H          2.32695        3.52492       -1.20830
H          0.99292        3.54453       -0.07073
H         -0.49714        4.66285       -1.78160
H          0.98879        5.60714       -1.55354
H          0.79803        4.58358       -2.98984
H          0.52046        2.10210       -4.19070
H          1.24360        0.52827       -3.91204
H          2.87783        2.09960       -5.03531
H          3.49310        1.64634       -3.43458
H          2.75104        3.23571       -3.67911
H         -0.54490       -4.08396        1.70647
H         -0.49718       -2.54232        2.54702
H         -3.03460       -2.47372        2.62161
H         -3.11329       -3.99694        1.72319
H         -2.42975       -3.96968        3.36263
H         -2.10935       -2.77776       -2.07742
H         -3.23280       -3.10859       -0.76816
H         -2.49666       -5.25945       -1.88035
H         -0.80090       -4.90576       -1.49125
H         -1.95833       -5.24008       -0.19107
H          0.51755       -1.93144       -3.10893
H          0.77326       -3.59710       -2.61782
H          2.56391       -2.94192       -4.23580
H          3.32187       -3.18202       -2.64703
H          3.00930       -1.54191       -3.24035
H          2.19383       -3.12109        1.34312
H          3.35370       -3.03698        0.02748
H          2.73723       -5.44228        0.54537
H          2.24810       -5.02607       -1.10731
H          1.03280       -5.10092        0.18098
H          3.68079        1.99536        2.12781
H          2.38360        3.09449        1.67107
H          2.81602        1.95234        4.52689
H          3.19624        3.60715        4.01254
H          1.50777        3.05938        4.07355
H          1.40773       -1.55976        2.88128
H          1.46046       -0.33767        4.13774
H          3.52368       -1.73463        4.25445
H          3.98348       -0.08345        3.79005
H          3.93064       -1.35416        2.56477
H         -2.57978        0.52370        3.72336
H         -1.20193       -0.55558        3.87603
H         -1.32151        2.34731        4.97683
H          0.07436        1.26904        5.14351
H         -1.45611        0.86906        5.94912
H         -0.80312        3.43207        1.05350
H         -0.47331        3.52804        2.77591
H         -2.97279        3.10171        3.24835
H         -2.68759        4.58417        2.31473
H         -3.26740        3.12066        1.49854
H          4.04333        1.46265       -0.80360
H          3.90202        0.09712       -1.94233
C          6.56899       -0.04082       -0.70322
H          6.71420        1.04576       -0.61266
H          7.38753       -0.55400       -0.17919
H          6.58417       -0.33429       -1.76313
S          5.01257       -0.56065        0.10009
C          3.80403        0.38819       -0.88323
Si         1.94545        0.14561       -0.36367
