# Supplementary material for: Substituent Control of σ-Interference Effects in the Transmission of Saturated Molecules
Source: ACS Phys Chem Au. 2022 Apr 14;2(4):282–8. doi: 10.1021/acsphyschemau.2c00016 (PMC9955259; doi:10.1021/acsphyschemau.2c00016)
Supplement: Supplementary file 2 — pg2c00016_si_002.zip [file pg2c00016_si_002.zip › structures/vac_xyz/Ge222_sub13_anti.xyz]

48
Ge222_sub13_anti.log	Energy: -11594692.8768915
C          6.00536       -1.35677        2.17762
H          6.13459       -1.90335        3.12168
H          6.50420       -0.38133        2.25281
H          6.43325       -1.94706        1.35630
S          4.20484       -1.14142        1.94246
C          4.13401       -0.23611        0.35789
Ge         2.17496       -0.02099        0.00441
Ge         1.40694        1.27079       -1.93246
O          2.06480        2.94872       -2.04071
O          1.84260        0.33404       -3.44223
Ge        -1.09073        1.25586       -1.97393
O         -1.30776        0.80679       -3.73056
O         -1.86095        2.91117       -1.68348
Ge         1.16525        1.44343        1.71422
O          2.11705        1.50526        3.24634
O          1.32773        3.04984        0.80300
Ge        -1.31007        1.42168        1.70159
O         -2.12958        1.15182        3.28227
O         -1.55327        3.16991        1.18308
Ge        -1.23485       -2.36963       -0.19396
O         -1.84491       -3.04807       -1.76630
O         -1.96584       -3.29763        1.16392
Ge         1.20848       -2.23824       -0.49328
O          1.01823       -2.33235       -2.31156
O          2.34139       -3.55211        0.01868
H          4.61293        0.74994        0.43939
H          4.59501       -0.81996       -0.45170
H          1.99901        3.29010       -1.11780
H          1.13683        0.46144       -4.10527
H         -2.23077        0.61224       -3.96477
H         -1.42312        3.59884       -2.21669
H          2.85318        0.86264        3.19438
H          0.47116        3.51560        0.94622
H         -3.02902        0.80382        3.11841
H         -1.81507        3.20308        0.23223
H         -1.09684       -2.96427       -2.39462
H         -2.81642       -2.87823        1.41076
H          1.49410       -1.61531       -2.78700
H          2.92746       -3.20649        0.72264
H         -4.46393       -0.83647       -0.83606
H         -4.56908        0.83240       -0.14861
C         -6.24773       -1.16733        1.53377
H         -6.49194       -1.86434        0.72088
H         -6.78777       -0.21962        1.40675
H         -6.53046       -1.61936        2.49421
S         -4.44500       -0.87669        1.60441
C         -4.10976       -0.16033       -0.04388
Ge        -2.10599       -0.04542       -0.14146
