# Supplementary material for: Substituent Control of σ-Interference Effects in the Transmission of Saturated Molecules
Source: ACS Phys Chem Au. 2022 Apr 14;2(4):282–8. doi: 10.1021/acsphyschemau.2c00016 (PMC9955259; doi:10.1021/acsphyschemau.2c00016)
Supplement: Supplementary file 2 — pg2c00016_si_002.zip [file pg2c00016_si_002.zip › structures/vac_xyz/Ge222_sub12_anti.xyz]

36
Ge222_sub12_anti.log	Energy: -14488304.3142790
C         -5.05417       -2.34233       -0.77535
H         -5.76743       -3.05780       -0.34486
H         -5.25426       -2.23947       -1.85093
H         -4.03574       -2.72155       -0.60747
S         -5.33597       -0.76587        0.09335
C         -4.21742        0.32515       -0.80237
Ge        -2.23905        0.14390       -0.39289
Ge        -1.17151        2.40392       -0.43960
Cl        -1.10478        3.04678       -2.53390
Cl        -2.45296        3.82434        0.61982
Ge         1.17144        2.40357        0.44107
Cl         2.45296        3.82473       -0.61728
Cl         1.10462        3.04494        2.53583
Ge        -0.86022       -1.15461       -2.02272
Cl        -1.22732       -3.28833       -1.65647
Cl        -1.55299       -0.74466       -4.05539
Ge         1.62944       -0.81488       -1.83408
Cl         2.61266       -2.71674       -2.26084
Cl         2.23311        0.60900       -3.37692
Ge         0.86028       -1.15610        2.02194
Cl         1.22758       -3.28958        1.65447
Cl         1.55296       -0.74730        4.05487
Ge        -1.62934       -0.81616        1.83343
Cl        -2.23290        0.60663        3.37734
Cl        -2.61288       -2.71818        2.25875
H         -4.32794        0.23444       -1.89327
H         -4.47123        1.35365       -0.50648
H          4.32761        0.23304        1.89375
H          4.47114        1.35350        0.50802
C          5.05360       -2.34275        0.77392
H          4.03506       -2.72146        0.60557
H          5.76665       -3.05812        0.34292
H          5.25357       -2.24088        1.84962
S          5.33606       -0.76566       -0.09341
C          4.21733        0.32473        0.80291
Ge         2.23908        0.14358        0.39298
