# Supplementary material for: Substituent Control of σ-Interference Effects in the Transmission of Saturated Molecules
Source: ACS Phys Chem Au. 2022 Apr 14;2(4):282–8. doi: 10.1021/acsphyschemau.2c00016 (PMC9955259; doi:10.1021/acsphyschemau.2c00016)
Supplement: Supplementary file 2 — pg2c00016_si_002.zip [file pg2c00016_si_002.zip › structures/vac_xyz/Ge4_ph.xyz]

108

C          6.67684        0.03649        3.08475
H          7.74336       -0.22939        3.08686
H          6.55435        1.02570        3.54948
H          6.12071       -0.71866        3.65925
S          6.13868        0.05364        1.33818
C          4.37958        0.48627        1.56072
Ge         3.34313        0.45842       -0.15419
Ge         0.98773        0.45081        0.67427
C          0.93471       -1.07096        1.95569
C          1.10128       -0.86274        3.33860
C          1.11393       -1.94357        4.23016
C          0.96548       -3.25083        3.75281
C          0.80125       -3.47259        2.38000
C          0.78599       -2.39264        1.48886
C          0.70642        2.12401        1.70587
C          1.54959        3.24043        1.54438
C          1.31862        4.42310        2.25916
C          0.23765        4.51075        3.14292
C         -0.61329        3.41196        3.30859
C         -0.37922        2.22988        2.59696
Ge        -0.87298        0.16175       -0.96054
C         -0.81993        1.68352       -2.24197
C         -0.67153        3.00523       -1.77515
C         -0.68683        4.08515       -2.66631
C         -0.85079        3.86333       -4.03915
C         -0.99892        2.55604       -4.51649
C         -0.98623        1.47523       -3.62490
C         -0.59173       -1.51145       -1.99216
C         -1.43509       -2.62777       -1.83095
C         -1.20413       -3.81042       -2.54576
C         -0.12296       -3.89817       -3.42928
C          0.72818       -2.79949       -3.59465
C          0.49410       -1.61743       -2.88300
C          3.83485       -1.15577       -1.17987
C          3.81649       -2.42944       -0.58124
C          4.19194       -3.56405       -1.30852
C          4.59490       -3.44224       -2.64358
C          4.62379       -2.18045       -3.24778
C          4.24530       -1.04469       -2.52047
C         -3.72002        1.76825        0.89399
C         -4.13032        1.65687        2.23462
C         -4.50882        2.79245        2.96219
C         -4.48009        4.05437        2.35822
C         -4.07728        4.17647        1.02315
C         -3.70182        3.04204        0.29560
C          3.80643        2.05246       -1.22705
C          5.01071        2.74631       -0.99471
C          5.34959        3.86471       -1.76649
C          4.49480        4.30429       -2.78378
C          3.29735        3.62241       -3.02694
C          2.95581        2.50627       -2.25326
C         -3.69203       -1.44001        0.94038
C         -2.84161       -1.89444        1.96648
C         -3.18356       -3.01076        2.73974
C         -4.38121       -3.69217        2.49627
C         -5.23581       -3.25195        1.47910
C         -4.89652       -2.13339        0.70773
H          4.28451        1.50082        1.98222
H          3.90371       -0.22410        2.25539
H          1.21751        0.15319        3.72658
H          1.24148       -1.76239        5.30073
H          0.97747       -4.09402        4.44799
H          0.67857       -4.48974        1.99915
H          0.65099       -2.58647        0.42085
H          2.39005        3.20014        0.84561
H          1.98521        5.27822        2.11994
H          0.05445        5.43489        3.69664
H         -1.47137        3.47529        3.98181
H         -1.06185        1.38734        2.73765
H         -0.53672        3.19912       -0.70712
H         -0.56438        5.10234       -2.28548
H         -0.86282        4.70650       -4.73435
H         -1.12627        2.37480       -5.58708
H         -1.10226        0.45926       -4.01286
H         -2.27571       -2.58742       -1.13237
H         -1.87088       -4.66546       -2.40674
H          0.06022       -4.82231       -3.98301
H          1.58641       -2.86291       -4.26768
H          1.17691       -0.77499       -3.02347
H          3.51409       -2.54263        0.46320
H          4.17514       -4.54612       -0.82906
H          4.89315       -4.32869       -3.20898
H          4.95070       -2.07677       -4.28593
H          4.28518       -0.06137       -2.99777
H         -4.17007        0.67345        2.71173
H         -4.83560        2.68854        4.00034
H         -4.77838        4.94068        2.92383
H         -4.06061        5.15864        0.54387
H         -3.39953        3.15544       -0.74885
H          5.69875        2.40256       -0.21622
H          6.28839        4.39069       -1.57404
H          4.76129        5.17697       -3.38539
H          2.61883        3.96005       -3.81425
H          2.00569        2.00180       -2.45051
H         -1.89135       -1.39032        2.16397
H         -2.50518       -3.34889        3.52697
H         -4.64800       -4.56497        3.09756
H         -6.17476       -3.77756        1.28642
H         -5.58440       -1.78914       -0.07068
H         -3.78861        0.83713       -2.54161
H         -4.16997       -0.88769       -2.26856
C         -6.56172        0.57747       -3.37121
H         -6.00530        1.33248       -3.94562
H         -7.62816        0.84368       -3.37341
H         -6.43951       -0.41176       -3.83599
S         -6.02374        0.56001       -1.62459
C         -4.26475        0.12686       -1.84701
Ge        -3.22837        0.15423       -0.13204
