# Supplementary material for: Substituent Control of σ-Interference Effects in the Transmission of Saturated Molecules
Source: ACS Phys Chem Au. 2022 Apr 14;2(4):282–8. doi: 10.1021/acsphyschemau.2c00016 (PMC9955259; doi:10.1021/acsphyschemau.2c00016)
Supplement: Supplementary file 2 — pg2c00016_si_002.zip [file pg2c00016_si_002.zip › structures/vac_xyz/Ge222_sub16_cis.xyz]

156
Ge222_sub16_cis.log	Energy: -12766414.3195495
C         -1.85550       -0.18025        6.49525
H         -1.11290       -0.92711        6.81183
H         -1.50779        0.82960        6.75776
H         -2.80453       -0.37657        7.01384
S         -2.19355       -0.30853        4.70280
C         -0.53999        0.07283        4.04588
Ge        -0.42000       -0.00140        2.02699
Ge        -2.29958        1.20136        0.87523
C         -4.14975        0.58359        1.27037
C         -4.47574       -0.63533        1.88691
C         -5.81412       -0.99243        2.09984
C         -6.84516       -0.13815        1.69632
C         -6.53320        1.08201        1.08464
C         -5.19707        1.44008        0.87619
C         -2.37255        3.09944        1.46732
C         -2.92343        3.36066        2.73902
C         -3.02707        4.67256        3.21604
C         -2.58803        5.74429        2.42760
C         -2.04359        5.49617        1.16361
C         -1.93406        4.18294        0.68684
Ge        -1.85316        1.00281       -1.58699
C         -3.22643       -0.12895       -2.48908
C         -3.38964        0.01783       -3.88230
C         -4.34054       -0.73681       -4.57919
C         -5.15454       -1.64599       -3.89169
C         -5.00809       -1.79545       -2.50900
C         -4.04928       -1.04676       -1.81385
C         -2.13406        2.73823       -2.52949
C         -3.45817        3.21444       -2.62207
C         -3.74365        4.42028       -3.27033
C         -2.71038        5.16886       -3.84812
C         -1.39414        4.70420       -3.77221
C         -1.10802        3.49887       -3.11480
Ge        -0.30206       -2.37411        1.19652
C         -2.05811       -3.30752        1.35024
C         -2.50123       -3.65395        2.64336
C         -3.69352       -4.36269        2.82705
C         -4.46243       -4.74437        1.72009
C         -4.03253       -4.40903        0.43260
C         -2.84064       -3.69409        0.24872
C          0.82880       -3.51944        2.37340
C          1.74868       -3.01673        3.30961
C          2.50305       -3.88442        4.11179
C          2.35286       -5.26876        3.98429
C          1.44042       -5.78348        3.05479
C          0.68251       -4.91690        2.26068
Ge         0.52667       -2.34510       -1.18931
C         -0.49354       -3.60060       -2.35344
C         -0.20914       -4.97606       -2.23433
C         -0.88195       -5.91819       -3.01915
C         -1.84595       -5.50132       -3.94553
C         -2.13325       -4.13937       -4.07893
C         -1.46435       -3.19641       -3.28599
C          2.36090       -3.11373       -1.33620
C          2.84104       -3.41794       -2.62683
C          4.09670       -4.00941       -2.80348
C          4.89369       -4.31324       -1.69231
C          4.42697       -4.01998       -0.40747
C          3.17058       -3.42358       -0.23050
Ge         2.17666        1.42017       -0.88053
C          2.06172        3.31588       -1.46869
C          1.50069        4.34709       -0.69595
C          1.48625        5.66600       -1.16939
C          2.02631        5.97122       -2.42285
C          2.58497        4.95151       -3.20426
C          2.60567        3.63471       -2.73003
C          4.07182        0.97405       -1.28853
C          4.48673       -0.20962       -1.91960
C          5.84689       -0.46187       -2.14280
C          6.81114        0.46586       -1.73649
C          6.41005        1.65358       -1.11259
C          5.05171        1.90585       -0.89219
Ge         1.76042        1.18036        1.58263
C          1.87050        2.93417        2.52606
C          3.14473        3.52779        2.63623
C          3.31295        4.75131        3.29230
C          2.20968        5.40114        3.85999
C          0.94138        4.82089        3.76457
C          0.77266        3.59771        3.09973
C          3.23526        0.18278        2.48090
C          4.13991       -0.65269        1.80300
C          5.16276       -1.31347        2.49602
C          5.29502       -1.15591        3.87916
C          4.40130       -0.32685        4.56895
C          3.38460        0.33928        3.87470
H         -0.24149        1.08902        4.34841
H          0.19706       -0.64692        4.43560
H         -3.69307       -1.32314        2.21079
H         -6.04216       -1.94587        2.58278
H         -7.88860       -0.41857        1.86103
H         -7.33176        1.75954        0.77114
H         -4.96996        2.40458        0.41208
H         -3.27827        2.53243        3.36047
H         -3.45937        4.85790        4.20308
H         -2.67609        6.76942        2.79645
H         -1.70713        6.32617        0.53690
H         -1.51762        4.01535       -0.30813
H         -2.78080        0.74396       -4.42886
H         -4.45311       -0.60541       -5.65875
H         -5.90534       -2.22850       -4.43169
H         -5.64581       -2.49280       -1.95976
H         -3.96529       -1.17647       -0.73383
H         -4.27933        2.63288       -2.19227
H         -4.77623        4.77456       -3.32727
H         -2.93309        6.10991       -4.35729
H         -0.57784        5.27843       -4.21684
H         -0.06872        3.17005       -3.05254
H         -1.91447       -3.36700        3.52004
H         -4.01945       -4.62018        3.83828
H         -5.38959       -5.30554        1.86212
H         -4.61810       -4.71021       -0.44000
H         -2.52229       -3.45787       -0.76752
H          1.90206       -1.94030        3.41191
H          3.21260       -3.46822        4.83106
H          2.94240       -5.94597        4.60740
H          1.31551       -6.86440        2.94961
H         -0.03845       -5.33562        1.55269
H          0.55363       -5.31691       -1.52821
H         -0.64993       -6.98075       -2.90913
H         -2.36919       -6.23670       -4.56186
H         -2.88445       -3.80009       -4.79625
H         -1.72562       -2.14141       -3.39204
H          2.23368       -3.18987       -3.50704
H          4.45055       -4.23597       -3.81276
H          5.87153       -4.78211       -1.82914
H          5.03422       -4.26274        0.46849
H          2.82216       -3.22169        0.78319
H          1.08378        4.13565        0.29080
H          1.05595        6.45609       -0.54852
H          2.01763        7.00112       -2.78881
H          3.01372        5.18205       -4.18326
H          3.05320        2.84796       -3.34532
H          3.75502       -0.95007       -2.24641
H          6.14465       -1.39038       -2.63596
H          7.87214        0.26828       -1.90909
H          7.15631        2.38782       -0.79791
H          4.75437        2.84575       -0.41745
H          4.01983        3.02377        2.21550
H          4.30877        5.19659        3.36346
H          2.34050        6.35563        4.37600
H          0.07112        5.31752        4.20044
H         -0.23246        3.17756        3.02399
H          4.07055       -0.78448        0.72215
H          5.86099       -1.94773        1.94400
H          6.09555       -1.66934        4.41781
H          4.50135       -0.18903        5.64897
H          2.71163        1.00360        4.42462
H         -0.13616       -0.68119       -4.43550
H          0.12993        1.08939       -4.35223
C          1.84366       -0.02044       -6.51106
H          1.17036       -0.83386       -6.81838
H          2.80234       -0.13153       -7.03714
H          1.40268        0.95198       -6.77482
S          2.20753       -0.10967       -4.72139
C          0.52958        0.10794       -4.05102
Ge         0.42846        0.02766       -2.03046
