# Supplementary material for: Substituent Control of σ-Interference Effects in the Transmission of Saturated Molecules
Source: ACS Phys Chem Au. 2022 Apr 14;2(4):282–8. doi: 10.1021/acsphyschemau.2c00016 (PMC9955259; doi:10.1021/acsphyschemau.2c00016)
Supplement: Supplementary file 2 — pg2c00016_si_002.zip [file pg2c00016_si_002.zip › structures/vac_xyz/Si222_sub14_cis.xyz]

84
Si222_sub14_cis.log	Energy: -2917917.1539064
C         -6.48768        0.30294       -1.19880
H         -6.43222        0.58593       -2.26038
H         -7.34155        0.81995       -0.73856
H         -6.63882       -0.78295       -1.10838
S         -4.99302        0.84019       -0.29535
C         -3.73565       -0.11177       -1.21956
Si        -1.96346       -0.00240       -0.47280
Si        -1.56405       -1.55821        1.27428
O         -1.97536       -1.07665        2.82178
C         -3.13447       -0.30109        3.16851
O         -2.48422       -2.89860        0.78653
C         -2.69291       -4.03252        1.63782
Si         0.78508       -1.95430        1.36470
O          1.30924       -3.07153        0.21473
C          0.74186       -4.36559       -0.00203
O          1.11890       -2.52520        2.91940
C          2.41036       -2.95734        3.35383
Si        -1.23372        2.12943        0.28848
O         -0.86920        3.22423       -0.93773
C         -1.72231        3.46706       -2.06831
O         -2.49651        2.67109        1.26073
C         -2.38659        3.83183        2.09804
Si         0.79444        1.87836        1.49830
O          0.19283        1.60411        3.03871
C          0.91085        1.05155        4.14398
O          1.74457        3.25797        1.63851
C          2.28123        4.02175        0.55284
Si         1.80354       -0.14832       -1.68027
O          1.99189        1.28375       -2.55382
C          3.19374        2.05769       -2.62769
O          2.95732       -1.27913       -2.15881
C          2.87646       -2.04488       -3.36832
Si        -0.47245       -0.61668       -2.21302
O         -0.48921       -2.26120       -2.60736
C         -1.70395       -3.00340       -2.78164
O         -1.08584        0.29017       -3.50232
C         -0.41999        0.39854       -4.76887
H         -3.67829        0.24546       -2.26040
H         -4.01416       -1.17892       -1.22350
H         -3.06674        0.71218        2.74159
H         -4.06357       -0.77804        2.81312
H         -3.16430       -0.23148        4.26565
H         -3.33123       -4.74627        1.09671
H         -3.19457       -3.74262        2.57577
H         -1.73938       -4.52974        1.89265
H         -0.31055       -4.29069       -0.32306
H          1.31898       -4.85289       -0.80136
H          0.79853       -4.99195        0.90645
H          3.06597       -2.09527        3.57186
H          2.27842       -3.53698        4.27938
H          2.90632       -3.59583        2.60193
H         -1.71389        2.59721       -2.74600
H         -1.32440        4.34274       -2.60166
H         -2.75828        3.68088       -1.75438
H         -2.09786        4.72268        1.51459
H         -3.37364        4.01005        2.54850
H         -1.64627        3.66583        2.89854
H          0.25327        1.09685        5.02416
H          1.82868        1.62589        4.35939
H          1.16233       -0.00806        3.96198
H          3.18779        3.54106        0.14738
H          1.54200        4.15233       -0.25566
H          2.55659        5.01015        0.94994
H          3.87878        1.63897       -3.38545
H          3.72002        2.09298       -1.65707
H          2.91950        3.08067       -2.92547
H          2.99080       -1.40288       -4.26030
H          3.69945       -2.77456       -3.35557
H          1.91649       -2.58345       -3.42911
H         -2.35755       -2.54193       -3.54249
H         -1.43284       -4.01446       -3.12026
H         -2.25344       -3.08281       -1.82717
H         -1.04576        1.02363       -5.42279
H         -0.29554       -0.59088       -5.24263
H          0.56667        0.87555       -4.64745
H          3.77295        0.20572        2.46719
H          4.21315       -1.10652        1.36325
C          5.76248       -0.09299       -0.61574
H          6.45737        0.50536       -1.22132
H          4.97759       -0.51204       -1.26297
H          6.32358       -0.90237       -0.12646
S          5.05612        1.03778        0.63362
C          3.81730       -0.08065        1.40550
Si         2.01852       -0.01396        0.68944
