# Supplementary material for: Substituent Control of σ-Interference Effects in the Transmission of Saturated Molecules
Source: ACS Phys Chem Au. 2022 Apr 14;2(4):282–8. doi: 10.1021/acsphyschemau.2c00016 (PMC9955259; doi:10.1021/acsphyschemau.2c00016)
Supplement: Supplementary file 2 — pg2c00016_si_002.zip [file pg2c00016_si_002.zip › structures/vac_xyz/C222_sub6_ortho.xyz]

48
C222_sub6_ortho.log	Energy: -1360543.7453584
C         -4.55128       -1.87011       -0.81940
H         -5.16846       -1.28001       -1.50978
H         -3.69688       -2.31947       -1.34030
H         -5.17301       -2.65553       -0.36816
S         -3.96286       -0.82148        0.55925
C         -2.88719        0.37375       -0.36676
C         -1.35682        0.33095       -0.12437
C         -0.93927        1.11179        1.16804
O         -1.32078        2.46689        1.06160
O         -1.57610        0.62961        2.33873
C          0.67008        1.03802        1.36054
O          0.96402        0.33339        2.51939
O          1.15618        2.37828        1.53710
C         -0.67021        1.03878       -1.36020
O         -0.96408        0.33491       -2.51955
O         -1.15639        2.37914       -1.53578
C          0.93915        1.11260       -1.16763
O          1.32051        2.46765       -1.06034
O          1.57593        0.63104       -2.33861
C          0.79883       -1.13726        0.01393
O          1.30006       -1.94802        1.02585
O          1.19535       -1.72508       -1.24872
C         -0.79869       -1.13734       -0.01493
O         -1.29980       -1.94753       -1.02734
O         -1.19504       -1.72599        1.24739
H         -3.26110        1.37463       -0.11934
H         -3.07140        0.18555       -1.43159
H         -0.54345        2.94467        1.45544
H         -1.51036       -0.35511        2.26393
H          0.20601        0.51373        3.11737
H          1.38771        2.69800        0.62564
H         -0.20558        0.51511       -3.11697
H         -1.38766        2.69819       -0.62398
H          0.54307        2.94565       -1.45380
H          1.51055       -0.35376       -2.26416
H          0.52077       -2.27947        1.52149
H          2.18108       -1.87068       -1.13550
H         -0.52046       -2.27863       -1.52312
H         -2.18080       -1.87138        1.13438
H          3.26102        1.37477        0.11894
H          3.07158        0.18599        1.43149
C          4.55087       -1.87029        0.81962
H          5.16799       -1.28042        1.51026
H          5.17255       -2.65580        0.36846
H          3.69618       -2.31950        1.34014
S          3.96315       -0.82135       -0.55909
C          2.88723        0.37390        0.36663
C          1.35681        0.33099        0.12430
