# Supplementary material for: Substituent Control of σ-Interference Effects in the Transmission of Saturated Molecules
Source: ACS Phys Chem Au. 2022 Apr 14;2(4):282–8. doi: 10.1021/acsphyschemau.2c00016 (PMC9955259; doi:10.1021/acsphyschemau.2c00016)
Supplement: Supplementary file 2 — pg2c00016_si_002.zip [file pg2c00016_si_002.zip › structures/vac_xyz/C222_sub7_cis.xyz]

84
C222_sub7_cis.log	Energy: -1655981.2476353
C         -5.44947        0.52931       -1.14551
H         -6.45350        0.55327       -0.69989
H         -5.43277       -0.23275       -1.93935
H         -5.22728        1.51647       -1.57980
S         -4.28493        0.10905        0.19604
C         -2.77382        0.08710       -0.86937
C         -1.30851        0.02251       -0.31120
C         -1.11724       -0.33242        1.23146
O         -1.24383        0.73916        2.15309
C         -2.50807        1.24435        2.58290
O         -2.08843       -1.32535        1.45226
C         -2.22538       -1.97095        2.72221
C          0.44145       -0.75957        1.48374
O          1.00678       -0.22371        2.66125
C          0.50101       -0.59184        3.94223
O          0.39098       -2.16896        1.57438
C          1.53733       -2.89555        2.02778
C         -0.58116        1.42417       -0.57807
O         -1.19039        2.53603        0.07745
C         -2.39175        3.12497       -0.43734
O         -0.64833        1.58007       -1.96656
C         -0.15386        2.76307       -2.59946
C          0.93695        1.37371        0.02933
O          1.82712        1.90204       -0.98298
C          2.44825        3.16797       -0.75433
O          1.18538        1.97209        1.25993
C          0.68121        3.22317        1.74364
C          1.03860       -0.99925       -1.05167
O          1.74351       -2.20790       -0.83964
C          1.71514       -3.24370       -1.82431
O          1.39163       -0.41519       -2.28728
C          2.75343       -0.37482       -2.72291
C         -0.57454       -1.14017       -1.19819
O         -0.84468       -2.46415       -0.78565
C         -2.16006       -3.01065       -0.95100
O         -1.06159       -0.92890       -2.50868
C         -0.69275       -1.80978       -3.56670
H         -2.83758        0.96452       -1.52331
H         -2.92554       -0.76255       -1.53696
H         -2.32482        1.65782        3.58778
H         -2.87296        2.04632        1.92705
H         -3.27838        0.46459        2.64934
H         -2.10835       -1.26944        3.56145
H         -1.50134       -2.79213        2.81999
H         -3.25016       -2.36952        2.73434
H          1.32718       -0.41349        4.64672
H          0.21483       -1.65402        3.99402
H         -0.35767        0.03696        4.22257
H          2.14847       -3.22052        1.17371
H          1.14527       -3.78092        2.55202
H          2.15395       -2.30852        2.72560
H         -3.29263        2.60371       -0.06910
H         -2.40887        3.15201       -1.53787
H         -2.39648        4.15812       -0.05778
H          0.82713        2.56789       -3.05226
H         -0.88151        3.01738       -3.38762
H         -0.07668        3.61169       -1.90261
H          2.91868        3.22262        0.23689
H          3.23758        3.24474       -1.51494
H          1.74605        4.01163       -0.88869
H          1.44310        3.56276        2.46268
H         -0.27658        3.07309        2.25801
H          0.55469        3.98286        0.96068
H          0.78731       -3.82909       -1.75262
H          1.83186       -2.84843       -2.84497
H          2.57847       -3.88648       -1.59710
H          2.74644       -0.65066       -3.79146
H          3.39442       -1.07133       -2.16648
H          3.15325        0.64105       -2.60550
H         -2.04136       -4.08726       -0.76179
H         -2.54195       -2.87154       -1.97714
H         -2.87066       -2.59231       -0.22511
H          0.27176       -1.51564       -4.00684
H         -1.48548       -1.70775       -4.32318
H         -0.64680       -2.86187       -3.24370
H          3.10466       -1.32196        0.71128
H          2.82895        0.06934        1.79843
C          5.51541       -0.04043        1.06255
H          5.31921        0.20822        2.11702
H          5.59917       -1.13289        0.95245
H          6.46711        0.41962        0.76212
S          4.22712        0.65037       -0.02963
C          2.82373       -0.26384        0.75647
C          1.35572       -0.14704        0.26255
