# Supplementary material for: Substituent Control of σ-Interference Effects in the Transmission of Saturated Molecules
Source: ACS Phys Chem Au. 2022 Apr 14;2(4):282–8. doi: 10.1021/acsphyschemau.2c00016 (PMC9955259; doi:10.1021/acsphyschemau.2c00016)
Supplement: Supplementary file 2 — pg2c00016_si_002.zip [file pg2c00016_si_002.zip › structures/vac_xyz/Ge222_sub16_ortho.xyz]

156
Ge222_sub16_ortho.log	Energy: -12766414.3202397
C          1.86169       -0.15932       -6.49299
H          1.14212       -0.93246       -6.79955
H          1.48335        0.83601       -6.76834
H          2.81611       -0.33348       -7.00963
S          2.20360       -0.25475       -4.69918
C          0.53827        0.08018       -4.04667
Ge         0.41851        0.00792       -2.02785
Ge         2.28832        1.22527       -0.87500
C          4.14327        0.62439       -1.27288
C          4.47616       -0.59205       -1.89040
C          5.81635       -0.94136       -2.10468
C          6.84253       -0.08084       -1.70206
C          6.52370        1.13750       -1.09031
C          5.18561        1.48742       -0.88000
C          2.34452        3.12610       -1.45746
C          2.89180        3.39847       -2.72834
C          2.98224        4.71358       -3.19905
C          2.53413        5.77737       -2.40498
C          1.99315        5.51808       -1.14178
C          1.89614        4.20154       -0.67150
Ge         1.84929        1.00767        1.58565
C          3.23039       -0.11603        2.48486
C          3.38907        0.02924        3.87878
C          4.34232       -0.72110        4.57696
C          5.16334       -1.62446        3.89014
C          5.02156       -1.77219        2.50679
C          4.06054       -1.02769        1.81012
C          2.11446        2.74094        2.53629
C          3.43305        3.23362        2.62150
C          3.70768        4.44119        3.27119
C          2.66894        5.17514        3.85795
C          1.35828        4.69373        3.79021
C          1.08309        3.48663        3.13144
Ge         0.31883       -2.36854       -1.20278
C          2.08080       -3.29001       -1.35860
C          2.52664       -3.63131       -2.65220
C          3.72417       -4.33086       -2.83671
C          4.49573       -4.70851       -1.73022
C          4.06277       -4.37896       -0.44228
C          2.86533       -3.67363       -0.25754
C         -0.80243       -3.51815       -2.38409
C         -1.72799       -3.02004       -3.31696
C         -2.47533       -3.89144       -4.12180
C         -2.31241       -5.27481       -4.00019
C         -1.39413       -5.78506       -3.07397
C         -0.64330       -4.91473       -2.27736
Ge        -0.51055       -2.35130        1.18324
C          0.52022       -3.60093        2.34485
C          0.24976       -4.97880        2.22077
C          0.93026       -5.91693        3.00370
C          1.88823       -5.49378        3.93342
C          2.16168       -4.12951        4.07198
C          1.48517       -3.19051        3.28075
C         -2.33819       -3.13595        1.32781
C         -2.81629       -3.44957        2.61699
C         -4.06545       -4.05561        2.79024
C         -4.85764       -4.36531        1.67728
C         -4.39311       -4.06230        0.39386
C         -3.14348       -3.45093        0.22027
Ge        -2.18476        1.40214        0.88668
C         -2.08332        3.29646        1.48134
C         -1.52829        4.33411        0.71306
C         -1.52194        5.65123        1.19172
C         -2.06394        5.94818        2.44627
C         -2.61680        4.92194        3.22326
C         -2.62973        3.60707        2.74355
C         -4.07868        0.94383        1.28927
C         -4.49121       -0.24805        1.90655
C         -5.85094       -0.50577        2.12636
C         -6.81730        0.42393        1.72961
C         -6.41865        1.61915        1.11879
C         -5.06077        1.87754        0.90268
Ge        -1.76867        1.17322       -1.57740
C         -1.89458        2.92827       -2.51581
C         -3.17367        3.51273       -2.61889
C         -3.35290        4.73897       -3.26704
C         -2.25621        5.40010       -3.83430
C         -0.98356        4.82811       -3.74725
C         -0.80365        3.60249       -3.09000
C         -3.23513        0.16616       -2.47858
C         -4.12856       -0.68401       -1.80429
C         -5.14396       -1.35351       -2.49977
C         -5.27967       -1.19009       -3.88190
C         -4.39690       -0.34652       -4.56822
C         -3.38767        0.32818       -3.87137
H          0.20981        1.08584       -4.35387
H         -0.17567       -0.66357       -4.43441
H          3.69706       -1.28359       -2.21473
H          6.04966       -1.89339       -2.58784
H          7.88753       -0.35482       -1.86770
H          7.31845        1.82006       -0.77803
H          4.95340        2.45076       -0.41603
H          3.25342        2.57654       -3.35422
H          3.41144        4.90773       -4.18575
H          2.61225        6.80503       -2.76898
H          1.64930        6.34179       -0.51081
H          1.48148        4.02475        0.32261
H          2.77395        0.75028        4.42518
H          4.45101       -0.59103        5.65709
H          5.91585       -2.20375        4.43121
H          5.66438       -2.46527        1.95812
H          3.98054       -1.15677        0.72967
H          4.25873        2.66366        2.18480
H          4.73604        4.80838        3.32226
H          2.88307        6.11779        4.36784
H          0.53786        5.25619        4.24230
H          0.04784        3.14402        3.07679
H          1.93745       -3.34801       -3.52849
H          4.05226       -4.58435       -3.84826
H          5.42728       -5.26216       -1.87302
H          4.65019       -4.67728        0.43006
H          2.54401       -3.44259        0.75895
H         -1.89101       -1.94466       -3.41466
H         -3.18930       -3.47891       -4.83872
H         -2.89663       -5.95471       -4.62539
H         -1.25922       -6.86519       -2.97327
H          0.08204       -5.32938       -1.57157
H         -0.50806       -5.32510        1.51209
H          0.70896       -6.98134        2.88961
H          2.41751       -6.22606        4.54828
H          2.90796       -3.78518        4.79199
H          1.73589       -2.13340        3.39098
H         -2.21219       -3.21861        3.49867
H         -4.41786       -4.28944        3.79835
H         -5.83002       -4.84610        1.81164
H         -4.99648       -4.30940       -0.48357
H         -2.79742       -3.24034       -0.79242
H         -1.10969        4.12924       -0.27431
H         -1.09625        6.44635        0.57414
H         -2.06125        6.97656        2.81656
H         -3.04717        5.14582        4.20309
H         -3.07321        2.81541        3.35544
H         -3.75836       -0.99084        2.22531
H         -6.14693       -1.44023        2.60933
H         -7.87791        0.22180        1.89931
H         -7.16642        2.35492        0.81141
H         -4.76590        2.82347        0.43852
H         -4.04355        2.99992       -2.19784
H         -4.35214        5.17743       -3.33233
H         -2.39554        6.35681       -4.34394
H         -0.11863        5.33320       -4.18392
H          0.20435        3.18809       -3.02249
H         -4.05650       -0.82099       -0.72438
H         -5.83385       -1.99926       -1.95055
H         -6.07444       -1.71045       -4.42243
H         -4.49966       -0.20425       -5.64740
H         -2.72303        1.00334       -4.41826
H          0.14069       -0.70791        4.42919
H         -0.13029        1.06299        4.36125
C         -1.84573       -0.07945        6.50552
H         -1.17565       -0.89849        6.80488
H         -2.80606       -0.19337        7.02794
H         -1.40230        0.88846        6.78150
S         -2.20515       -0.14661        4.71393
C         -0.52627        0.08312        4.05060
Ge        -0.42439        0.01847        2.02961
