# Supplementary material for: Substituent Control of σ-Interference Effects in the Transmission of Saturated Molecules
Source: ACS Phys Chem Au. 2022 Apr 14;2(4):282–8. doi: 10.1021/acsphyschemau.2c00016 (PMC9955259; doi:10.1021/acsphyschemau.2c00016)
Supplement: Supplementary file 2 — pg2c00016_si_002.zip [file pg2c00016_si_002.zip › structures/vac_xyz/Ge222_sub1_ortho.xyz]

72
Ge222_sub1_ortho.log	Energy: -11324147.0127640
C         -6.64890        0.51715        0.59599
H         -6.94711       -0.53979        0.53879
H         -6.65711        0.85362        1.64303
H         -7.36584        1.12121        0.02213
S         -5.00590        0.77699       -0.16326
C         -3.96420       -0.26780        0.90419
Ge        -2.01526       -0.14991        0.37121
Ge        -1.60570       -1.08506       -1.88193
C         -1.88881       -3.05870       -1.88413
C         -2.82419       -0.32212       -3.25795
Ge         0.75657       -0.58729       -2.45128
C          0.85403        0.94178       -3.72809
C          1.60353       -2.13603       -3.38136
Ge        -0.76301       -1.49055        2.03585
C         -0.84646       -0.59906        3.81943
C         -1.62423       -3.27442        2.26937
Ge         1.60187       -1.73458        1.32876
C          1.91136       -3.55906        0.58708
C          2.81272       -1.53733        2.89572
Ge         1.24522        2.18422        0.44782
C          1.88776        2.48719        2.30759
C          2.00359        3.64512       -0.67391
Ge        -1.23660        2.19987        0.41165
C         -1.90200        3.18422       -1.18611
C         -1.96967        3.13997        2.00799
H         -4.04428        0.06609        1.95132
H         -4.28240       -1.32070        0.83962
H         -2.93302       -3.28991       -1.62735
H         -1.23019       -3.55540       -1.15800
H         -1.67735       -3.46522       -2.88447
H         -2.62450       -0.79161       -4.23319
H         -2.68236        0.76335       -3.34973
H         -3.86840       -0.51126       -2.97153
H          0.43471        1.85535       -3.28484
H          1.90148        1.13620       -4.00279
H          0.29039        0.70496       -4.64287
H          1.06639       -2.34729       -4.31822
H          1.58431       -3.03787       -2.75415
H          2.65008       -1.90102       -3.62652
H         -1.89303       -0.50256        4.14502
H         -0.39730        0.40361        3.78645
H         -0.30348       -1.20125        4.56358
H         -1.60910       -3.84970        1.33309
H         -2.66994       -3.14791        2.58751
H         -1.09236       -3.84722        3.04392
H          2.97026       -3.67548        0.31311
H          1.66082       -4.31884        1.34239
H          1.29588       -3.73552       -0.30631
H          2.63224       -0.58753        3.41699
H          3.85798       -1.55212        2.55598
H          2.64725       -2.36720        3.59937
H          1.54398        1.68797        2.97866
H          2.98691        2.50706        2.31609
H          1.50639        3.44857        2.68301
H          1.68825        4.62379       -0.28227
H          3.10179        3.59019       -0.64141
H          1.67191        3.55937       -1.71793
H         -3.00002        3.13907       -1.21169
H         -1.58702        4.23695       -1.13109
H         -1.50805        2.74848       -2.11488
H         -1.64610        2.65919        2.94125
H         -1.63021        4.18660        2.01489
H         -3.06864        3.12756        1.96054
H          4.28916       -0.91129       -1.26839
H          4.04135        0.78904       -1.78135
C          6.64632        0.70198       -0.34531
H          6.65904        1.40217       -1.19334
H          6.94602       -0.30107       -0.68202
H          7.35975        1.05062        0.41476
S          4.99923        0.66297        0.44821
C          3.96429        0.08741       -0.93506
Ge         2.01527       -0.01311       -0.39766
