# Supplementary material for: Substituent Control of σ-Interference Effects in the Transmission of Saturated Molecules
Source: ACS Phys Chem Au. 2022 Apr 14;2(4):282–8. doi: 10.1021/acsphyschemau.2c00016 (PMC9955259; doi:10.1021/acsphyschemau.2c00016)
Supplement: Supplementary file 2 — pg2c00016_si_002.zip [file pg2c00016_si_002.zip › structures/vac_xyz/Si4_et.xyz]

76
Ge222_sub2_lin.log	Energy: -6208609.4216057
C         -7.32364       -1.45724        0.09922
H         -8.30243       -1.17247        0.51036
H         -7.00196       -2.40022        0.56519
H         -7.41887       -1.58971       -0.98843
S         -6.16400       -0.10196        0.49762
C         -4.62395       -0.75587       -0.22940
Ge        -3.04786        0.46599        0.05250
C         -3.07172        1.84719       -1.39426
C         -4.43443        2.47551       -1.71899
C         -3.14758        1.28439        1.87401
C         -3.96172        2.58096        1.97947
Ge        -0.95490       -0.85857       -0.16690
C         -0.68581       -2.03730        1.43882
C         -1.95101       -2.66262        2.04078
C         -1.00251       -2.00152       -1.82092
C         -1.95785       -3.20032       -1.77773
Ge         0.99009        0.66687       -0.40161
C          0.98023        1.30956       -2.30600
C          1.92170        2.47652       -2.62868
C          0.70608        2.23507        0.82687
C          1.92753        3.10263        1.15571
C          3.29142       -2.01226       -1.30631
C          4.55998       -2.86520       -1.16629
C          3.21773       -1.31181        1.86522
C          3.11700       -0.29349        3.00683
H         -4.74894       -0.89992       -1.31583
H         -4.38957       -1.72951        0.22770
H         -2.34378        2.62533       -1.10705
H         -2.65580        1.35969       -2.29269
H         -4.35452        3.17712       -2.56665
H         -4.84338        3.03540       -0.86496
H         -5.18318        1.71474       -1.98803
H         -2.10882        1.45733        2.19948
H         -3.56240        0.51399        2.54439
H         -5.01821        2.41896        1.71760
H         -3.93528        2.98301        3.00628
H         -3.56807        3.36431        1.31232
H         -0.16462       -1.43291        2.19890
H          0.02541       -2.82278        1.12952
H         -2.48301       -3.29953        1.31671
H         -2.65977       -1.89152        2.38259
H         -1.71063       -3.29271        2.91394
H          0.03142       -2.34597       -1.99212
H         -1.24758       -1.33863       -2.66725
H         -1.70636       -3.88964       -0.95648
H         -1.91405       -3.78205       -2.71415
H         -3.00465       -2.88843       -1.63639
H          1.21275        0.43709       -2.93907
H         -0.06217        1.58762       -2.53487
H          2.97392        2.22990       -2.41432
H          1.67029        3.37579       -2.04459
H          1.86303        2.75625       -3.69430
H          0.26968        1.83409        1.75666
H         -0.08448        2.84506        0.35632
H          1.65156        3.94681        1.81035
H          2.70267        2.52477        1.68295
H          2.39010        3.52876        0.25200
H          3.24059       -1.55355       -2.30832
H          2.39111       -2.64313       -1.21116
H          4.60605       -3.36355       -0.18521
H          4.59867       -3.65414       -1.93632
H          5.47283       -2.25781       -1.26191
H          4.17232       -1.86068        1.92668
H          2.41561       -2.06448        1.93939
H          3.93917        0.43805        2.96219
H          3.17327       -0.78637        3.99166
H          2.16759        0.26572        2.97475
H          4.83294        0.83569       -1.31007
H          4.41568        1.70070        0.19786
C          7.35716        1.45249        0.16635
H          7.01572        2.40369        0.60034
H          7.48180        1.55987       -0.92104
H          8.32615        1.18561        0.61134
S          6.19766        0.09728        0.56488
C          4.67398        0.71823       -0.22527
Ge         3.11698       -0.53617        0.03124
