# Supplementary material for: Substituent Control of σ-Interference Effects in the Transmission of Saturated Molecules
Source: ACS Phys Chem Au. 2022 Apr 14;2(4):282–8. doi: 10.1021/acsphyschemau.2c00016 (PMC9955259; doi:10.1021/acsphyschemau.2c00016)
Supplement: Supplementary file 2 — pg2c00016_si_002.zip [file pg2c00016_si_002.zip › structures/vac_xyz/Si222_sub15_ortho.xyz]

48
Si222_sub15_ortho.log	Energy: -2750007.9538889
C         -5.55518       -2.21719       -0.89021
H         -6.11049       -2.88409       -0.21644
H         -6.27010       -1.64699       -1.49771
H         -4.88476       -2.81843       -1.52007
S         -4.60994       -1.09667        0.19855
C         -3.81413        0.01010       -1.03361
Si        -2.00858        0.21677       -0.47065
Si        -1.63433        1.51147        1.48667
C         -1.85099        3.29587        1.08129
N         -1.96972        4.41879        0.77492
C         -2.79125        1.10750        2.85814
N         -3.53186        0.83638        3.72185
Si         0.64124        1.20976        2.16155
C          1.37125        2.81772        2.68594
N          1.86680        3.83132        2.99494
C          0.75325        0.08578        3.61903
N          0.88704       -0.66548        4.50586
Si        -0.64131        1.21097       -2.16092
C         -1.37148        2.81923       -2.68418
N         -1.86712        3.83299       -2.99248
C         -0.75310        0.08806       -3.61924
N         -0.88662       -0.66247       -4.50672
Si         1.63430        1.51236       -1.48600
C          2.79101        1.10888       -2.85777
N          3.53145        0.83801       -3.72171
C          1.85116        3.29655       -1.07980
N          1.97004        4.41932       -0.77296
Si         1.19250       -1.94638       -0.08224
C          1.57798       -2.39061       -1.82729
N          1.75543       -2.62903       -2.95915
C          1.96743       -3.17708        1.04982
N          2.48894       -3.89201        1.81531
Si        -1.19246       -1.94649        0.08140
C         -1.96733       -3.17694       -1.05099
N         -2.48866       -3.89178       -1.81666
C         -1.57807       -2.39123        1.82629
N         -1.75559       -2.62997        2.95807
H         -4.34414        0.96745       -1.14366
H         -3.78592       -0.49501       -2.01321
H          4.34406        0.96685        1.14432
H          3.78580       -0.49622        2.01284
C          5.55505       -2.21772        0.88887
H          6.11027       -2.88432        0.21472
H          4.88448       -2.81922        1.51832
H          6.27005       -1.64806        1.49680
S          4.61012       -1.09630       -0.19923
C          3.81409        0.00957        1.03359
Si         2.00856        0.21668        0.47066
