# Supplementary material for: Substituent Control of σ-Interference Effects in the Transmission of Saturated Molecules
Source: ACS Phys Chem Au. 2022 Apr 14;2(4):282–8. doi: 10.1021/acsphyschemau.2c00016 (PMC9955259; doi:10.1021/acsphyschemau.2c00016)
Supplement: Supplementary file 2 — pg2c00016_si_002.zip [file pg2c00016_si_002.zip › structures/vac_xyz/Si4_sih3.xyz]

52
Si4-6.log	Energy: -2786730.5896343
C          7.12340        1.43388        0.44411
H          8.15540        1.10872        0.25256
H          7.01944        1.68130        1.51023
H          6.90728        2.31783       -0.17289
S          6.04039        0.03579       -0.01256
C          4.40209        0.75113        0.36332
Si         3.01072       -0.47821       -0.15055
Si         3.29345       -0.96694       -2.44754
Si         3.21814       -2.45132        1.13370
Si         0.96625        0.68656        0.19509
Si         0.89288        2.38478       -1.44698
Si         1.14095        1.73357        2.30720
Si        -0.96667       -0.68767        0.19437
Si        -1.14171       -1.73634        2.30558
Si        -0.89294       -2.38462       -1.44895
Si        -3.21699        2.45075        1.13419
Si        -3.29253        0.96771       -2.44780
H          4.26542        1.68920       -0.20050
H          4.32126        0.97607        1.43975
H          2.02162       -1.53097       -3.01057
H          3.61949        0.29414       -3.19361
H          4.38976       -1.96467       -2.67003
H          3.18509       -2.13195        2.60004
H          2.09291       -3.39343        0.82453
H          4.51180       -3.13893        0.81622
H          2.15431        3.19575       -1.35596
H         -0.27338        3.30355       -1.23569
H          0.80652        1.79980       -2.82491
H         -0.14028        2.40626        2.70003
H          2.22854        2.76916        2.27949
H          1.48864        0.72257        3.36111
H          0.13865       -2.41161        2.69677
H         -1.48690       -0.72573        3.36068
H         -2.23107       -2.77007        2.27777
H          0.27287       -3.30392       -1.23742
H         -0.80535       -1.79866       -2.82638
H         -2.15471       -3.19523       -1.35946
H         -2.08975        3.39115        0.82718
H         -3.18647        2.13037        2.60035
H         -4.50906        3.14072        0.81535
H         -3.61937       -0.29292       -3.19430
H         -4.38804        1.96631       -2.67027
H         -2.02016        1.53088       -3.01045
H         -4.26676       -1.68848       -0.20185
H         -4.32168       -0.97623        1.43881
C         -7.12450       -1.43118        0.44461
H         -6.90959       -2.31514       -0.17279
H         -7.02001       -1.67899        1.51059
H         -8.15634       -1.10506        0.25388
S         -6.04058       -0.03392       -0.01242
C         -4.40268       -0.75064        0.36252
Si        -3.01063        0.47810       -0.15088
