# Supplementary material for: Substituent Control of σ-Interference Effects in the Transmission of Saturated Molecules
Source: ACS Phys Chem Au. 2022 Apr 14;2(4):282–8. doi: 10.1021/acsphyschemau.2c00016 (PMC9955259; doi:10.1021/acsphyschemau.2c00016)
Supplement: Supplementary file 2 — pg2c00016_si_002.zip [file pg2c00016_si_002.zip › structures/vac_xyz/C222_sub4_anti.xyz]

60
C222_sub4_anti.log	Energy: -1367111.8893299
C         -5.33068       -0.41256       -0.24510
H         -6.11074       -1.18583       -0.28962
H         -5.74574        0.47491        0.25410
H         -5.01069       -0.16623       -1.26795
S         -3.95139       -1.14377        0.70356
C         -2.81986        0.31348        0.71930
C         -1.32395        0.16843        0.32272
C         -0.81873        1.67668        0.05439
C         -1.43044        2.25710       -1.15233
C         -1.97425        2.88517       -2.03454
C         -1.26224        2.63286        1.08697
C         -1.67805        3.53672        1.78000
C          0.81872        1.67668       -0.05485
C          1.43042        2.25748        1.15169
C          1.97424        2.88584        2.03369
C          1.26218        2.63258       -1.08771
C          1.67795        3.53626       -1.78101
C         -1.09584       -0.70848       -0.99575
C         -2.05926       -0.39753       -2.06429
C         -2.85364       -0.31383       -2.97685
C         -1.31099       -2.15047       -0.80299
C         -1.48567       -3.34715       -0.87339
C          0.46861       -0.45514       -1.52147
C          0.48600        0.39426       -2.72140
C          0.53974        0.94114       -3.80154
C          1.07333       -1.69573       -2.02828
C          1.60739       -2.61579       -2.60927
C          1.09588       -0.70812        0.99602
C          2.05927       -0.39685        2.06449
C          2.85356       -0.31290        2.97711
C          1.31103       -2.15017        0.80367
C          1.48567       -3.34684        0.87437
C         -0.46859       -0.45468        1.52167
C         -1.07327       -1.69517        2.02880
C         -1.60741       -2.61508        2.60994
C         -0.48604        0.39507        2.72135
C         -0.53980        0.94228        3.80131
H         -3.27047        1.03394        0.02253
H         -2.84558        0.75911        1.72291
H         -2.43445        3.37002       -2.86982
H         -2.02086        4.30012        2.44677
H          2.43445        3.37095        2.86881
H          2.02072        4.29949       -2.44799
H         -3.53689       -0.18714       -3.79037
H         -1.64476       -4.40414       -0.83705
H          0.57082        1.49321       -4.71730
H          2.08597       -3.46189       -3.05604
H          3.53674       -0.18598        3.79065
H          1.64472       -4.40385        0.83828
H         -2.08600       -3.46109        3.05689
H         -0.57092        1.49463        4.71691
H          2.84560        0.75864       -1.72309
H          3.27056        1.03394       -0.02281
C          5.33080       -0.41255        0.24501
H          5.01091       -0.16594        1.26782
H          5.74585        0.47477       -0.25445
H          6.11084       -1.18585        0.28967
S          3.95141       -1.14396       -0.70336
C          2.81989        0.31330       -0.71936
C          1.32397        0.16837       -0.32273
