# Supplementary material for: Substituent Control of σ-Interference Effects in the Transmission of Saturated Molecules
Source: ACS Phys Chem Au. 2022 Apr 14;2(4):282–8. doi: 10.1021/acsphyschemau.2c00016 (PMC9955259; doi:10.1021/acsphyschemau.2c00016)
Supplement: Supplementary file 2 — pg2c00016_si_002.zip [file pg2c00016_si_002.zip › structures/vac_xyz/Si222_sub15_cis.xyz]

48
Si222_sub15_cis.log	Energy: -2750007.7929013
C         -6.00791        0.98816        0.57109
H         -6.79438        0.73093       -0.15170
H         -6.43851        0.99102        1.58094
H         -5.58839        1.97012        0.31129
S         -4.75272       -0.32919        0.41834
C         -3.55461        0.15879        1.72446
Si        -1.82267        0.00703        0.94574
Si        -2.03855        0.80859       -1.27552
C         -2.65023       -0.46059       -2.45911
N         -2.96510       -1.29228       -3.21974
C         -3.12548        2.29411       -1.32532
N         -3.82125        3.23344       -1.27317
Si         0.15897        1.28847       -2.08761
C          0.32663        0.98968       -3.89809
N          0.46633        0.76806       -5.03820
C          0.63104        3.04869       -1.79483
N          0.97805        4.14104       -1.55907
Si        -0.97388       -2.20311        0.70015
C         -2.24428       -3.34273        0.01065
N         -3.06786       -4.04737       -0.42899
C         -0.51994       -2.84242        2.36743
N         -0.24511       -3.19695        3.44794
Si         0.97338       -2.20284       -0.70189
C          2.24360       -3.34295       -0.01282
N          3.06705       -4.04790        0.42656
C          0.51968       -2.84129       -2.36956
N          0.24508       -3.19530       -3.45029
Si         2.03868        0.80747        1.27586
C          2.65084       -0.46222        2.45866
N          2.96602       -1.29419        3.21885
C          3.12533        2.29317        1.32618
N          3.82094        3.23264        1.27431
Si        -0.15877        1.28663        2.08876
C         -0.32621        0.98522        3.89883
N         -0.46581        0.76195        5.03863
C         -0.63074        3.04732        1.79871
N         -0.97774        4.14008        1.56479
H         -3.67161       -0.43770        2.64083
H         -3.70274        1.22177        1.97527
H          3.67133       -0.43696       -2.64126
H          3.70272        1.22229       -1.97524
C          6.00772        0.98845       -0.57099
H          6.79423        0.73097        0.15166
H          5.58804        1.97020       -0.31065
H          6.43831        0.99191       -1.58084
S          4.75278       -0.32923       -0.41892
C          3.55449        0.15926       -1.72470
Si         1.82257        0.00731       -0.94591
