# Supplementary material for: Substituent Control of σ-Interference Effects in the Transmission of Saturated Molecules
Source: ACS Phys Chem Au. 2022 Apr 14;2(4):282–8. doi: 10.1021/acsphyschemau.2c00016 (PMC9955259; doi:10.1021/acsphyschemau.2c00016)
Supplement: Supplementary file 2 — pg2c00016_si_002.zip [file pg2c00016_si_002.zip › structures/vac_xyz/Si222_sub2_anti.xyz]

108
Si222_sub2_anti.log	Energy: -2647387.7729529
C         -6.56696       -0.66213       -0.05411
H         -7.26466       -1.33214        0.46761
H         -6.82414        0.37915        0.18961
H         -6.65740       -0.82623       -1.13795
S         -4.88767       -1.07574        0.53497
C         -3.90442        0.13382       -0.41342
Si        -1.97707        0.02408       -0.17078
Si        -1.17133        2.02052       -1.21079
C         -2.25544        3.52583       -0.68201
C         -2.03582        4.79791       -1.51967
C         -1.29937        1.91426       -3.13096
C         -2.72833        1.79324       -3.68535
Si         1.12877        2.31021       -0.62370
C          1.43350        3.49747        0.86399
C          1.06882        4.97820        0.67001
C          2.03105        3.06466       -2.15484
C          3.47052        3.56162       -1.94015
Si        -1.03215       -1.87054       -1.28843
C         -1.23528       -3.50807       -0.29570
C         -2.64436       -4.12207       -0.26391
C         -1.92369       -2.08331       -2.98017
C         -1.48101       -3.29822       -3.81224
Si         1.32783       -1.48982       -1.55203
C          1.71661       -0.89714       -3.34196
C          3.20566       -0.64414       -3.62991
C          2.31481       -3.11011       -1.24350
C          2.14327       -4.19392       -2.31996
Si         1.07155       -0.37704        2.17835
C          1.98987        0.67447        3.50176
C          1.52899        0.46235        4.95264
C          1.24785       -2.23754        2.65836
C          2.61794       -2.70218        3.17614
Si        -1.29273        0.06053        2.11753
C         -2.22996       -1.29094        3.11825
C         -2.01484       -1.24325        4.63940
C         -1.70763        1.76812        2.90183
C         -3.21044        2.08026        2.99449
H         -4.11045       -0.00164       -1.48802
H         -4.22732        1.15113       -0.13504
H         -3.31597        3.22376       -0.74457
H         -2.07114        3.73369        0.38561
H         -2.31268        4.64322       -2.57425
H         -2.64339        5.63762       -1.14346
H         -0.98335        5.12255       -1.50423
H         -0.81693        2.82104       -3.53718
H         -0.68437        1.07056       -3.48535
H         -3.20022        0.84622       -3.38086
H         -2.73846        1.82390       -4.78747
H         -3.37647        2.60997       -3.32919
H          2.50897        3.41036        1.10642
H          0.90529        3.09298        1.74337
H         -0.01724        5.11946        0.56593
H          1.39564        5.58570        1.53025
H          1.54245        5.40591       -0.22823
H          1.40354        3.90759       -2.49860
H          2.00189        2.32770       -2.97547
H          3.86827        4.03768       -2.85165
H          4.15633        2.74230       -1.67600
H          3.53045        4.30670       -1.13125
H         -0.52344       -4.23429       -0.72720
H         -0.87854       -3.32656        0.73207
H         -3.38646       -3.43486        0.16955
H         -2.99739       -4.37974       -1.27530
H         -2.65731       -5.05096        0.33037
H         -1.79346       -1.15662       -3.56375
H         -3.00535       -2.15398       -2.76406
H         -2.05595       -3.37551       -4.74989
H         -0.41538       -3.23861       -4.08407
H         -1.62401       -4.24247       -3.26326
H          1.13157        0.01594       -3.54115
H          1.32378       -1.65707       -4.04088
H          3.36981       -0.33785       -4.67645
H          3.81563       -1.54371       -3.45089
H          3.60974        0.15384       -2.98686
H          2.03023       -3.50509       -0.25346
H          3.37744       -2.82843       -1.14959
H          2.74680       -5.08716       -2.08890
H          2.46092       -3.83570       -3.31249
H          1.09523       -4.52140       -2.41355
H          3.06259        0.42620        3.40618
H          1.90225        1.73888        3.22802
H          1.63123       -0.58911        5.26468
H          2.12018        1.07035        5.65747
H          0.47132        0.73818        5.08617
H          0.94866       -2.84183        1.78537
H          0.47647       -2.43372        3.42416
H          2.60151       -3.77699        3.42255
H          2.91111       -2.16348        4.09133
H          3.41630       -2.53650        2.43874
H         -3.30252       -1.18332        2.88379
H         -1.94080       -2.27997        2.72322
H         -2.33808       -0.28021        5.06643
H         -0.95620       -1.37982        4.91224
H         -2.58990       -2.03372        5.14940
H         -1.19137        2.55133        2.32183
H         -1.25372        1.79821        3.90854
H         -3.74814        1.32265        3.58551
H         -3.39263        3.05955        3.46757
H         -3.68076        2.10141        1.99884
H          4.09718        1.24471        0.85264
H          4.25498        0.77145       -0.85817
C          6.55283       -0.33259        0.64487
H          6.62588        0.48542        1.37657
H          7.23509       -1.14045        0.94444
H          6.84473        0.02897       -0.35199
S          4.86764       -1.03819        0.61925
C          3.90476        0.43279        0.13003
Si         1.98005        0.16989        0.03365
