# Supplementary material for: Substituent Control of σ-Interference Effects in the Transmission of Saturated Molecules
Source: ACS Phys Chem Au. 2022 Apr 14;2(4):282–8. doi: 10.1021/acsphyschemau.2c00016 (PMC9955259; doi:10.1021/acsphyschemau.2c00016)
Supplement: Supplementary file 2 — pg2c00016_si_002.zip [file pg2c00016_si_002.zip › structures/vac_xyz/C222_sub6_cis.xyz]

48
C222_sub6_cis.log	Energy: -1360541.9476191
C          4.98231        1.02414        0.13108
H          5.33643        1.39412       -0.84083
H          4.33389        1.76233        0.62118
H          5.85164        0.81298        0.76889
S          4.09012       -0.56123       -0.06837
C          2.66908       -0.00931       -1.12315
C          1.26060       -0.01528       -0.49160
C          1.21406        0.63644        0.94948
O          1.84450       -0.15148        1.91301
O          1.84276        1.92059        0.95104
C         -0.30522        0.79428        1.44959
O         -0.69008        2.16463        1.37401
O         -0.43919        0.42938        2.79057
C          0.70979       -1.47874       -0.37880
O          0.51059       -2.04080       -1.68518
O          1.60694       -2.33780        0.26752
C         -0.71032       -1.47865        0.37877
O         -0.51108       -2.04082        1.68513
O         -1.60765       -2.33749       -0.26760
C         -1.21382        0.63702       -0.94935
O         -1.84235        1.92106       -0.95063
O         -1.84426       -0.15068       -1.91316
C          0.30545        0.79446       -1.44938
O          0.43931        0.42990       -2.79045
O          0.69077        2.16469       -1.37342
H          2.64556       -0.65252       -2.01128
H          2.91506        1.00293       -1.46902
H          2.73061       -0.41107        1.52984
H          1.57909        2.31803        0.08051
H          0.13753        2.64967        1.59418
H          0.29807       -0.18627        2.97850
H          1.05088       -2.85233       -1.66342
H          1.22768       -2.46110        1.16867
H         -1.05238       -2.85168        1.66376
H         -1.22889       -2.46000       -1.16910
H         -1.57886        2.31801       -0.07972
H         -2.73054       -0.40985       -1.53013
H         -0.29830       -0.18531       -2.97858
H         -0.13603        2.65031       -1.59502
H         -2.64566       -0.65092        2.01164
H         -2.91519        1.00406        1.46772
C         -4.98303        1.02380       -0.13071
H         -5.33774        1.39287        0.84132
H         -5.85201        0.81239       -0.76893
H         -4.33510        1.76280       -0.62026
S         -4.08967       -0.56106        0.06781
C         -2.66909       -0.00851        1.12292
C         -1.26063       -0.01501        0.49154
