# Supplementary material for: Substituent Control of σ-Interference Effects in the Transmission of Saturated Molecules
Source: ACS Phys Chem Au. 2022 Apr 14;2(4):282–8. doi: 10.1021/acsphyschemau.2c00016 (PMC9955259; doi:10.1021/acsphyschemau.2c00016)
Supplement: Supplementary file 2 — pg2c00016_si_002.zip [file pg2c00016_si_002.zip › structures/vac_xyz/Ge4_sih3.xyz]

52
Ge4-5.log	Energy: -7272956.9725691
C         -7.28846       -1.50471       -0.44243
H         -8.31898       -1.17794       -0.24525
H         -7.07567       -2.39840        0.16156
H         -7.18645       -1.73738       -1.51207
S         -6.19801       -0.11730        0.03349
C         -4.56623       -0.82831       -0.35172
Ge        -3.12562        0.47441        0.17245
Si        -3.41344        0.97238        2.51300
Si        -3.33850        2.45159       -1.18476
Ge        -0.99359       -0.74006       -0.20323
Si        -1.16023       -1.80658       -2.35842
Si        -0.85645       -2.45515        1.48310
Ge         0.99358        0.74026       -0.20325
Si         1.16034        1.80690       -2.35836
Si         0.85665        2.45535        1.48310
Si         3.33828       -2.45172       -1.18455
Si         3.41351       -0.97210        2.51305
H         -4.40579       -1.75754        0.21768
H         -4.47680       -1.04337       -1.42815
H         -4.56062        1.91025        2.73593
H         -2.16507        1.60893        3.04911
H         -3.66087       -0.29971        3.26907
H         -3.28997        2.08832       -2.63972
H         -4.63523        3.14490       -0.89599
H         -2.21202        3.39546       -0.88755
H         -2.25746       -2.83173       -2.34151
H         -1.48433       -0.79134       -3.41509
H          0.12165       -2.48985       -2.73062
H         -2.10690       -3.28557        1.43416
H         -0.74213       -1.84846        2.84937
H          0.32001       -3.35609        1.25169
H          2.25771        2.83190       -2.34137
H          1.48428        0.79174       -3.41515
H         -0.12146        2.49039       -2.73045
H          0.74199        1.84866        2.84935
H          2.10732        3.28544        1.43433
H         -0.31955        3.35659        1.25155
H          3.29024       -2.08853       -2.63955
H          4.63479       -3.14527       -0.89537
H          2.21152       -3.39534       -0.88759
H          4.56040       -1.91032        2.73596
H          2.16501       -1.60814        3.04950
H          3.66149        0.30005        3.26883
H          4.40608        1.75732        0.21757
H          4.47683        1.04314       -1.42828
C          7.28866        1.50395       -0.44241
H          8.31911        1.17697       -0.24520
H          7.18676        1.73678       -1.51203
H          7.07599        2.39760        0.16169
S          6.19792        0.11668        0.03327
C          4.56629        0.82807       -0.35186
Ge         3.12550       -0.47439        0.17246
