# Supplementary material for: Substituent Control of σ-Interference Effects in the Transmission of Saturated Molecules
Source: ACS Phys Chem Au. 2022 Apr 14;2(4):282–8. doi: 10.1021/acsphyschemau.2c00016 (PMC9955259; doi:10.1021/acsphyschemau.2c00016)
Supplement: Supplementary file 2 — pg2c00016_si_002.zip [file pg2c00016_si_002.zip › structures/vac_xyz/C4_vinyl.xyz]

60
C4-3.log	Energy: -1085432.6940333
C          5.89813        0.92726       -0.03291
H          6.93330        0.60093        0.14022
H          5.55066        1.48688        0.84783
H          5.87944        1.56747       -0.92643
S          4.91670       -0.59424       -0.26608
C          3.26533        0.13806       -0.66697
C          2.11670       -0.37179        0.24091
C          2.40669        0.01715        1.68990
C          2.95649        1.15351        2.13831
C          2.04187       -1.88612        0.18357
C          2.56335       -2.69332       -0.75267
C          0.67635        0.31888       -0.35090
C          0.79342        1.79476       -0.02195
C          1.39764        2.76979       -0.72152
C          0.67331       -0.00016       -1.83520
C          0.39827        0.79570       -2.87749
C         -0.67644       -0.31884        0.35101
C         -0.67340        0.00021        1.83532
C         -0.39826       -0.79563        2.87760
C         -0.79345       -1.79474        0.02211
C         -1.39763       -2.76977        0.72171
C         -2.40665       -0.01706       -1.68982
C         -2.95622       -1.15349       -2.13834
C         -2.04191        1.88613       -0.18339
C         -2.56345        2.69328        0.75286
H          3.36622        1.22507       -0.56930
H          3.05121       -0.07562       -1.72239
H          2.16994       -0.75293        2.42757
H          3.22921        1.98410        1.48463
H          3.13929        1.29147        3.20644
H          1.52448       -2.34999        1.02761
H          3.12521       -2.32638       -1.61529
H          2.46201       -3.77761       -0.66696
H          0.40714        2.07104        0.95910
H          1.45446        3.77892       -0.30511
H          1.84970        2.61925       -1.70264
H          0.93562       -1.03889       -2.06480
H          0.42174        0.39352       -3.89327
H          0.12134        1.84590       -2.77289
H         -0.93580        1.03891        2.06493
H         -0.42174       -0.39345        3.89338
H         -0.12124       -1.84580        2.77299
H         -0.40717       -2.07104       -0.95893
H         -1.45441       -3.77892        0.30534
H         -1.84970       -2.61921        1.70283
H         -2.17009        0.75315       -2.42743
H         -3.22873       -1.98421       -1.48472
H         -3.13903       -1.29138       -3.20647
H         -1.52448        2.35005       -1.02739
H         -3.12534        2.32630        1.61545
H         -2.46213        3.77758        0.66720
H         -3.36627       -1.22511        0.56927
H         -3.05136        0.07553        1.72242
C         -5.89802       -0.92732        0.03211
H         -6.93317       -0.60100       -0.14114
H         -5.55031       -1.48662       -0.84874
H         -5.87949       -1.56783        0.92542
S         -4.91675        0.59417        0.26599
C         -3.26540       -0.13811        0.66698
C         -2.11668        0.37179       -0.24080
