# Supplementary material for: Substituent Control of σ-Interference Effects in the Transmission of Saturated Molecules
Source: ACS Phys Chem Au. 2022 Apr 14;2(4):282–8. doi: 10.1021/acsphyschemau.2c00016 (PMC9955259; doi:10.1021/acsphyschemau.2c00016)
Supplement: Supplementary file 2 — pg2c00016_si_002.zip [file pg2c00016_si_002.zip › structures/vac_xyz/C4_cl.xyz]

28
C4-8.log	Energy: -3003706.0492775
C          5.55695       -1.38445       -0.05253
H          5.04247       -1.78200       -0.93621
H          6.62159       -1.24827       -0.28822
H          5.47230       -2.08208        0.79242
S          4.94309        0.27763        0.39650
C          3.23762       -0.10618        0.92810
C          2.11874        0.21172       -0.10218
Cl         2.31694        1.95949       -0.53613
Cl         2.38822       -0.79518       -1.57616
C          0.64697       -0.08287        0.51021
Cl         0.75387       -1.71613        1.30327
Cl         0.41639        1.11198        1.83316
C         -0.64692       -0.08291       -0.50989
Cl        -0.41613        1.11143       -1.83325
Cl        -0.75377       -1.71653       -1.30235
Cl        -2.31713        1.95968        0.53576
Cl        -2.38863       -0.79479        1.57618
H          3.20119       -1.16665        1.19840
H          3.03864        0.48924        1.82889
H         -3.20087       -1.16657       -1.19870
H         -3.03850        0.48939       -1.82902
C         -5.55684       -1.38458        0.05229
H         -5.04264       -1.78188        0.93625
H         -5.47180       -2.08238       -0.79247
H         -6.62159       -1.24847        0.28756
S         -4.94301        0.27748       -0.39686
C         -3.23745       -0.10613       -0.92829
C         -2.11873        0.21188        0.10211
