# Supplementary material for: Substituent Control of σ-Interference Effects in the Transmission of Saturated Molecules
Source: ACS Phys Chem Au. 2022 Apr 14;2(4):282–8. doi: 10.1021/acsphyschemau.2c00016 (PMC9955259; doi:10.1021/acsphyschemau.2c00016)
Supplement: Supplementary file 2 — pg2c00016_si_002.zip [file pg2c00016_si_002.zip › structures/vac_xyz/Si222_sub8_anti.xyz]

84
Si222_sub8_anti.log	Energy: -2638158.6781969
C         -6.49279       -0.05056        0.93897
H         -7.09342       -0.32684        1.81700
H         -6.70221        0.99815        0.68192
H         -6.76785       -0.70467        0.09830
S         -4.74013       -0.27357        1.40420
C         -3.93240        0.21585       -0.15906
Si        -2.00404        0.15212       -0.06618
Si        -1.25226        0.56612       -2.28738
C         -2.25033        1.98675       -3.03514
C         -1.77796        3.13944       -3.54082
C         -1.65231       -0.99054       -3.28351
C         -2.40916       -1.00863       -4.39599
Si         1.10163        0.96700       -2.15537
C          1.45413        2.82186       -2.03235
C          2.28281        3.49879       -2.84878
C          2.08642        0.29758       -3.62456
C          1.59085       -0.30580       -4.71907
Si        -1.23842       -2.01845        0.54491
C         -1.36903       -2.25090        2.41617
C         -2.03887       -3.24033        3.03130
C         -2.22132       -3.35599       -0.36746
C         -3.53965       -3.57778       -0.21558
Si         1.08370       -2.24751       -0.01188
C          1.87324       -3.29861        1.34599
C          2.92703       -4.11679        1.18360
C          1.25401       -3.08884       -1.69969
C          1.36780       -4.41478       -1.89879
Si         1.23789        1.28486        1.68085
C          2.28273        2.86098        1.69823
C          3.18035        3.15500        2.65592
C          1.37276        0.47784        3.38720
C          2.20763       -0.51143        3.74904
Si        -1.07782        1.81963        1.35288
C         -1.28753        3.53032        0.55998
C         -0.73516        4.65984        1.03920
C         -1.92841        1.80418        3.04045
C         -2.44946        2.87842        3.65679
H         -4.25054       -0.46305       -0.96929
H         -4.23559        1.24288       -0.42529
H         -3.34045        1.83642       -3.04711
H         -0.70868        3.36917       -3.56646
H         -2.44807        3.90449       -3.94907
H         -1.27530       -1.94765       -2.90006
H         -2.64787       -1.94189       -4.91750
H         -2.81738       -0.09189       -4.83380
H          0.95137        3.37746       -1.22937
H          2.46719        4.57153       -2.72410
H          2.80449        3.01407       -3.68015
H          3.17826        0.41874       -3.56395
H          0.51802       -0.47021       -4.85627
H          2.24376       -0.66451       -5.52270
H         -0.82284       -1.52862        3.03822
H         -2.06160       -3.32908        4.12286
H         -2.59571       -3.99615        2.46897
H         -1.66190       -3.99972       -1.05970
H         -4.15702       -2.96610        0.45246
H         -4.05244       -4.37969       -0.75951
H          1.42238       -3.22350        2.34341
H          3.43168       -4.23309        0.21998
H          3.33943       -4.69605        2.01698
H          1.24378       -2.44012       -2.58553
H          1.44492       -4.84101       -2.90526
H          1.39503       -5.12717       -1.06842
H          2.16385        3.55998        0.86110
H          3.78354        4.06921        2.62324
H          3.34852        2.48875        3.50797
H          0.71242        0.90199        4.15730
H          2.90820       -0.97099        3.04524
H          2.23328       -0.89226        4.77684
H         -1.92057        3.60800       -0.33366
H         -0.08036        4.65942        1.91686
H         -0.91183        5.63481        0.57044
H         -2.00527        0.82999        3.54083
H         -2.93579        2.80146        4.63499
H         -2.42158        3.87407        3.20293
H          4.11800        1.16143       -0.34134
H          4.15602       -0.29501       -1.38053
C          6.46809       -0.01676        0.67493
H          6.86543       -0.22098       -0.33002
H          6.41995        1.06831        0.84814
H          7.13891       -0.46749        1.41989
S          4.82875       -0.78909        0.90536
C          3.87570        0.08555       -0.38465
Si         1.96168       -0.04361       -0.15808
