# Supplementary material for: Substituent Control of σ-Interference Effects in the Transmission of Saturated Molecules
Source: ACS Phys Chem Au. 2022 Apr 14;2(4):282–8. doi: 10.1021/acsphyschemau.2c00016 (PMC9955259; doi:10.1021/acsphyschemau.2c00016)
Supplement: Supplementary file 2 — pg2c00016_si_002.zip [file pg2c00016_si_002.zip › structures/vac_xyz/Si222_sub9_anti.xyz]

60
Si222_sub9_anti.log	Energy: -2628845.8576699
C         -6.50899       -0.69774       -0.10787
H         -7.15189       -1.58750       -0.05337
H         -6.85891        0.03924        0.62961
H         -6.57066       -0.27608       -1.12187
S         -4.81105       -1.25496        0.26763
C         -3.93740        0.34265        0.12620
Si        -2.03065        0.16400        0.12389
Si        -1.18516        2.37406       -0.13846
C         -1.59807        2.93661       -1.83030
C         -1.86176        3.25372       -2.97878
C         -1.99120        3.50657        1.05373
C         -2.53148        4.24211        1.86405
Si         1.18521        2.37428        0.13374
C          1.59818        2.94031        1.82439
C          1.86189        3.25975        2.97222
C          1.99129        3.50420       -1.06088
C          2.53159        4.23798       -1.87278
Si        -1.27361       -1.12418       -1.72766
C         -1.50527       -2.89995       -1.36541
C         -1.62633       -4.07703       -1.06904
C         -2.23073       -0.68622       -3.22539
C         -2.86296       -0.37286       -4.22108
Si         1.06871       -0.75137       -2.10161
C          1.84959       -2.32707       -2.59672
C          2.34645       -3.39581       -2.91132
C          1.28063        0.46297       -3.45434
C          1.40484        1.31451       -4.31947
Si         1.27353       -1.12062        1.73025
C          2.23080       -0.67954        3.22697
C          2.86320       -0.36411        4.22190
C          1.50504       -2.89716        1.37173
C          1.62602       -4.07485        1.07777
Si        -1.06872       -0.74678        2.10344
C         -1.84980       -2.32126        2.60206
C         -2.34691       -3.38922        2.91894
C         -1.28045        0.47057        3.45349
C         -1.40458        1.32400        4.31677
H         -4.22557        1.02577        0.94243
H         -4.19492        0.81822       -0.83629
H         -2.09368        3.53526       -3.98628
H         -3.00417        4.89672        2.56889
H          2.09385        3.54334        3.97914
H          3.00428        4.89107       -2.57902
H         -1.74864       -5.10898       -0.80854
H         -3.41864       -0.11217       -5.09961
H          2.79746       -4.32677       -3.19093
H          1.51866        2.05788       -5.08266
H          3.41901       -0.10159        5.09980
H          1.74824       -5.10734        0.81937
H         -2.79811       -4.31949        3.20054
H         -1.51832        2.06905        5.07834
H          4.19498        0.81905        0.83525
H          4.22543        1.02450       -0.94372
C          6.50909       -0.69763        0.10794
H          7.15204       -1.58740        0.05428
H          6.57107       -0.27474        1.12140
H          6.85871        0.03849       -0.63055
S          4.81107       -1.25541       -0.26634
C          3.93738        0.34233       -0.12664
Si         2.03063        0.16365       -0.12398
