# Supplementary material for: Substituent Control of σ-Interference Effects in the Transmission of Saturated Molecules
Source: ACS Phys Chem Au. 2022 Apr 14;2(4):282–8. doi: 10.1021/acsphyschemau.2c00016 (PMC9955259; doi:10.1021/acsphyschemau.2c00016)
Supplement: Supplementary file 2 — pg2c00016_si_002.zip [file pg2c00016_si_002.zip › structures/vac_xyz/Si222_sub13_ortho.xyz]

48
Si222_sub13_ortho.log	Energy: -2622399.6386314
C         -6.40348       -0.33519        0.11720
H         -6.60326        0.47318       -0.59934
H         -6.64093       -1.31031       -0.32932
H         -7.02344       -0.18684        1.01191
S         -4.66113       -0.29018        0.66539
C         -3.75604       -0.51473       -0.91241
Si        -1.88843       -0.25426       -0.50856
Si        -1.61800        2.00910        0.17238
O         -2.85033        2.43090        1.21186
O         -1.71582        3.00742       -1.17921
Si         0.51973        2.36444        1.16008
O          1.34467        3.60190        0.29402
O          0.36529        2.76602        2.78101
Si        -0.35530       -0.85216       -2.21579
O         -1.11700       -0.79366       -3.70577
O          0.12919       -2.45967       -1.96234
Si         1.47900        0.59127       -1.80272
O          0.90249        2.15377       -2.14092
O          2.86203        0.23744       -2.68500
Si         1.12085       -1.59149        1.33984
O          1.69988       -1.73416        2.91432
O          1.86614       -2.72512        0.29302
Si        -1.20375       -1.94199        0.99902
O         -1.53327       -3.41663        0.26163
O         -1.90704       -1.95204        2.51836
H         -4.09010        0.23311       -1.64784
H         -3.93230       -1.52574       -1.30838
H         -3.63243        1.84206        1.14877
H         -1.00566        2.79854       -1.82302
H          0.88309        4.45832        0.29529
H          1.18190        2.78107        3.30374
H         -0.58668       -1.11883       -4.45118
H          0.90811       -2.61312       -1.37778
H          1.27441        2.83220       -1.53253
H          3.66895        0.10193       -2.14778
H          1.25480       -2.40399        3.45786
H          2.83394       -2.59578        0.22959
H         -1.13098       -3.45198       -0.63240
H         -2.87688       -1.87849        2.50810
H          3.90667        0.42722        2.02971
H          4.14335        1.62673        0.70882
C          6.31735       -0.53275        0.55944
H          6.36806       -0.76427        1.63194
H          6.89917       -1.27802        0.00022
H          6.72521        0.46764        0.36133
S          4.59499       -0.65162       -0.03506
C          3.74568        0.63158        0.95981
Si         1.85607        0.51305        0.56468
