# Supplementary material for: Substituent Control of σ-Interference Effects in the Transmission of Saturated Molecules
Source: ACS Phys Chem Au. 2022 Apr 14;2(4):282–8. doi: 10.1021/acsphyschemau.2c00016 (PMC9955259; doi:10.1021/acsphyschemau.2c00016)
Supplement: Supplementary file 2 — pg2c00016_si_002.zip [file pg2c00016_si_002.zip › structures/vac_xyz/C4_cn.xyz]

36
C4-9.log	Energy: -1159972.6400924
C          5.40661       -1.27342       -0.63074
H          6.46007       -1.33884       -0.32582
H          5.34715       -1.40766       -1.71934
H          4.83376       -2.04612       -0.10516
S          4.88447        0.41530       -0.15699
C          3.19834        0.49704       -0.84306
C          2.07191        0.18832        0.21631
C          2.28818       -1.16658        0.74745
N          2.50602       -2.25699        1.09470
C          2.13933        1.18326        1.29575
N          2.20114        2.00289        2.12156
C          0.60471        0.25818       -0.50305
C          0.54489       -0.87330       -1.43969
N          0.58443       -1.73371       -2.22483
C          0.55540        1.49802       -1.29651
N          0.56566        2.47733       -1.92796
C         -0.64340        0.27274        0.55250
C         -0.90528        1.66830        0.94319
N         -1.17250        2.75897        1.25446
C         -0.35853       -0.49045        1.77598
N         -0.21751       -1.07056        2.77692
C         -1.91709       -1.79792       -0.16915
N         -1.86849       -2.96180       -0.18060
C         -2.28894        0.25954       -1.38219
N         -2.51405        0.76663       -2.40680
H          3.09759       -0.20453       -1.68394
H          3.04575        1.52101       -1.20955
H         -3.00832       -0.47657        1.87907
H         -3.30593        1.07678        1.04005
C         -5.55518        0.78443       -0.49694
H         -5.62345        1.63518        0.19457
H         -6.57228        0.47529       -0.77439
H         -5.00686        1.05815       -1.40620
S         -4.82961       -0.67435        0.33625
C         -3.23165       -0.01124        0.90829
C         -2.03232       -0.33478       -0.06307
