# Supplementary material for: Substituent Control of σ-Interference Effects in the Transmission of Saturated Molecules
Source: ACS Phys Chem Au. 2022 Apr 14;2(4):282–8. doi: 10.1021/acsphyschemau.2c00016 (PMC9955259; doi:10.1021/acsphyschemau.2c00016)
Supplement: Supplementary file 2 — pg2c00016_si_002.zip [file pg2c00016_si_002.zip › structures/vac_xyz/C4_me.xyz]

52
C4-2.log	Energy: -894477.4710979
C          5.97489       -0.73292       -0.89662
H          7.01909       -0.46355       -0.68714
H          5.74471       -0.47864       -1.94198
H          5.85351       -1.81485       -0.73984
S          4.94483        0.22556        0.26378
C          3.29306       -0.42687       -0.25985
C          2.08369        0.46276        0.18900
C          2.19744        1.74758       -0.66271
C          2.33221        0.83786        1.67194
C          0.70708       -0.41827       -0.03734
C          0.70818       -1.49638        1.06986
C          0.85769       -1.14390       -1.40145
C         -0.70718        0.41829       -0.03641
C         -0.85806        1.14687       -1.39894
C         -0.70801        1.49452        1.07267
C         -2.19755       -1.74636       -0.66563
C         -2.33168       -0.84144        1.67075
H          3.33018       -0.48767       -1.35721
H          3.22015       -1.44833        0.13986
H          3.20791        2.16569       -0.53240
H          2.07633        1.54167       -1.73765
H          1.48004        2.52678       -0.37555
H          1.52690        1.43970        2.10386
H          3.25258        1.43896        1.74700
H          2.47886       -0.04858        2.30546
H          0.49497       -1.07905        2.06292
H          1.68677       -1.99516        1.13633
H         -0.02529       -2.28661        0.86851
H         -0.06783       -1.63952       -1.70647
H          1.62660       -1.92768       -1.34663
H          1.14132       -0.45551       -2.21154
H         -1.14182        0.46041       -2.21059
H          0.06736        1.64324       -1.70301
H         -1.62697        1.93054       -1.34216
H         -1.68662        1.99317        1.14013
H          0.02540        2.28518        0.87253
H         -0.49467        1.07562        2.06504
H         -3.20783       -2.16503       -0.53568
H         -1.47988       -2.52595       -0.38026
H         -2.07694       -1.53836       -1.74021
H         -1.52706       -1.44585        2.10041
H         -3.25306       -1.44107        1.74513
H         -2.47624        0.04360        2.30667
H         -3.32991        0.49078       -1.35559
H         -3.22029        1.44804        0.14364
C         -5.97472        0.73454       -0.89565
H         -5.74428        0.48214       -1.94140
H         -7.01898        0.46481       -0.68693
H         -5.85338        1.81618       -0.73689
S         -4.94501       -0.22610        0.26328
C         -3.29308        0.42750       -0.25837
C         -2.08374       -0.46317        0.18851
